# Supplementary material for: Systematic Identification and Assessment of Therapeutic Targets for Breast Cancer Based on Genome-Wide RNA Interference Transcriptomes
Source: Genes (Basel). 2017 Feb 24;8(3):86. doi: 10.3390/genes8030086 (PMC5368690; doi:10.3390/genes8030086)
Supplement: Supplementary file 1 [file genes-08-00086-s001.zip]

Archive with 13 entries (12 files):
- genes-167720-sups/
- genes-167720-sups/genes-167720-suppl.-figure-final.docx
- genes-167720-sups/Supplementary Table 1.xlsx
- genes-167720-sups/Supplementary Table 10.xlsx
- genes-167720-sups/Supplementary Table 11.xlsx
- genes-167720-sups/Supplementary Table 2.xlsx
- genes-167720-sups/Supplementary Table 3.xlsx
- genes-167720-sups/Supplementary Table 4.xlsx
- genes-167720-sups/Supplementary Table 5.xlsx
- genes-167720-sups/Supplementary Table 6.xlsx
- genes-167720-sups/Supplementary Table 7.xlsx
- genes-167720-sups/Supplementary Table 8.xlsx
- genes-167720-sups/Supplementary Table 9.xlsx
