# Supplementary material for: Systematic Identification and Assessment of Therapeutic Targets for Breast Cancer Based on Genome-Wide RNA Interference Transcriptomes
Source: Genes (Basel). 2017 Feb 24;8(3):86. doi: 10.3390/genes8030086 (PMC5368690; doi:10.3390/genes8030086)
Supplement: Supplementary file 1 [file genes-08-00086-s001.zip › genes-167720-sups/Supplementary Table 1.xlsx]

## Sheet: Luminal A
Supplementary Table 1
This table gives the detailed clinical information of 434 luminal A samples for TCGA breast cancer.
sampleID	AJCC_Stage_nature2012	Age_at_Initial_Pathologic_Diagnosis_nature2012	CN_Clusters_nature2012	Converted_Stage_nature2012	Days_to_Date_of_Last_Contact_nature2012	Days_to_date_of_Death_nature2012	ER_Status_nature2012	Gender_nature2012	HER2_Final_Status_nature2012	Integrated_Clusters_no_exp__nature2012	Integrated_Clusters_unsup_exp__nature2012	Integrated_Clusters_with_PAM50__nature2012	Metastasis_Coded_nature2012	Metastasis_nature2012	Node_Coded_nature2012	Node_nature2012	OS_Time_nature2012	OS_event_nature2012	PAM50Call_RNAseq	PAM50_mRNA_nature2012	PR_Status_nature2012	RPPA_Clusters_nature2012	SigClust_Intrinsic_mRNA_nature2012	SigClust_Unsupervised_mRNA_nature2012	Survival_Data_Form_nature2012	Tumor_T1_Coded_nature2012	Tumor_nature2012	Vital_Status_nature2012	_EVENT	_INTEGRATION	_OS	_OS_IND	_PANCAN_CNA_PANCAN_K8	_PANCAN_Cluster_Cluster_PANCAN	_PANCAN_DNAMethyl_BRCA	_PANCAN_DNAMethyl_PANCAN	_PANCAN_RPPA_PANCAN_K8	_PANCAN_UNC_RNAseq_PANCAN_K16	_PANCAN_miRNA_PANCAN	_PANCAN_mirna_BRCA	_PANCAN_mutation_PANCAN	_PATIENT	_RFS	_RFS_IND	_TIME_TO_EVENT	_anatomical_origin	_cohort	_primary_disease	additional_pharmaceutical_therapy
TCGA-A1-A0SD-01	Stage IIA	59	2	Stage IIA	437		Positive	FEMALE	Negative				Negative	M0	Negative	N0	437	0	LumA	Luminal A	Positive		-9	-3	enrollment	T_Other	T2	LIVING	0	TCGA-A1-A0SD-01	437	0	High	C3-BRCA/Luminal	cluster 1	BRCA non-CIMP c9		BRCA nonbasal-like c7	miRNA cluster 4	cluster 6	mutation c1uster 9	TCGA-A1-A0SD			437	Breast	TCGA Breast Cancer	breast invasive carcinoma
TCGA-A1-A0SE-01	Stage I	56	2	Stage I	1320		Positive	FEMALE	Negative				Negative	M0	Negative	N0	1320	0	LumA	Luminal A	Positive		-5	-7	enrollment	T1	T1	LIVING	0	TCGA-A1-A0SE-01	1321	0	Iq	C3-BRCA/Luminal	cluster 1	BRCA non-CIMP c9		BRCA nonbasal-like c7	miRNA cluster 13	cluster 6	mutation c1uster 9	TCGA-A1-A0SE			1321	Breast	TCGA Breast Cancer	breast invasive carcinoma
TCGA-A1-A0SF-01	Stage IIA	54	3	Stage IIA	1463		Positive	FEMALE	Negative				Negative	M0	Negative	N0	1463	0	LumA		Positive				enrollment	T_Other	T2	LIVING	0	TCGA-A1-A0SF-01	1463	0	BRCA-LUAD+	C3-BRCA/Luminal	cluster 4	BRCA non-CIMP c9	BRCA nonbasal-like c8	BRCA nonbasal-like c7	miRNA cluster 12	cluster 6	mutation c1uster 9	TCGA-A1-A0SF			1463	Breast	TCGA Breast Cancer	breast invasive carcinoma
TCGA-A1-A0SG-01	Stage IIB	61	4	Stage IIB	433		Positive	FEMALE	Negative				Negative	M0	Positive	N1	433	0	LumA		Positive				enrollment	T_Other	T2	LIVING	0	TCGA-A1-A0SG-01	434	0	Kirc+	C3-BRCA/Luminal	cluster 2	BRCA non-CIMP c9		BRCA nonbasal-like c7	miRNA cluster 14	cluster 5	mutation c1uster 9	TCGA-A1-A0SG			434	Breast	TCGA Breast Cancer	breast invasive carcinoma
TCGA-A1-A0SH-01	Stage IIA	39	5	Stage IIA	1437		Negative	FEMALE	Negative	1	1	1	Negative	M0	Negative	N0	1437	0	LumA	Luminal A	Positive	Her2	-5	-7	enrollment	T_Other	T2	LIVING	0	TCGA-A1-A0SH-01	1437	0	High	C3-BRCA/Luminal	cluster 2	BRCA non-CIMP c9	BRCA nonbasal-like c8	BRCA nonbasal-like c7	miRNA c1uster 9	cluster 4	mutation c1uster 10	TCGA-A1-A0SH			1437	Breast	TCGA Breast Cancer	breast invasive carcinoma
TCGA-A1-A0SJ-01	Stage IIIA	39	3	Stage IIIA	426		Positive	FEMALE	Negative	1	3	3	Negative	M0	Positive	N1	426	0	LumA	Luminal A	Positive	ReacI	-3	-3	enrollment	T_Other	T3	LIVING	0	TCGA-A1-A0SJ-01	416	0	High	C3-BRCA/Luminal	cluster 4	BRCA CIMP c7	BRCA nonbasal-like c8	BRCA nonbasal-like c7	miRNA cluster 4	cluster 4	mutation c1uster 9	TCGA-A1-A0SJ			416	Breast	TCGA Breast Cancer	breast invasive carcinoma
TCGA-A1-A0SM-01	Stage IIA	77	2	Stage IIA	242		Positive	MALE	Positive				Negative	M0	Negative	N0	242	0	LumA	Luminal B	Negative		-1	-3	enrollment	T_Other	T2	LIVING	0	TCGA-A1-A0SM-01	242	0	BRCA-LUAD+	C3-BRCA/Luminal	cluster 4	BRCA CIMP c7		BRCA nonbasal-like c7	miRNA cluster 4	cluster 4	mutation c1uster 9	TCGA-A1-A0SM			242	Breast	TCGA Breast Cancer	breast invasive carcinoma
TCGA-A1-A0SQ-01	Stage IIB	45	3	Stage IIB	553		Positive	FEMALE	Negative				Negative	M0	Positive	N1	553	0	LumA		Positive				enrollment	T_Other	T2	LIVING	0	TCGA-A1-A0SQ-01	554	0	Iq	C3-BRCA/Luminal	cluster 2	BRCA CIMP c7	BRCA nonbasal-like c8	BRCA nonbasal-like c7	miRNA cluster 3	cluster 2	mutation c1uster 9	TCGA-A1-A0SQ			554	Breast	TCGA Breast Cancer	breast invasive carcinoma
TCGA-A2-A04N-01	Stage IA	66	4	Stage I	3188		Positive	FEMALE	Negative	3	3	3	Negative	M0	Negative	N0	3188	0	LumA	Luminal A	Positive	LumA	-5	-3	followup	T1	T1	LIVING	0	TCGA-A2-A04N-01	3188	0	Kirc+	C3-BRCA/Luminal	cluster 2	BRCA non-CIMP c9	BRCA nonbasal-like c8	BRCA nonbasal-like c7	miRNA cluster 14	cluster 6	mutation cluster 4	TCGA-A2-A04N			3188	Breast	TCGA Breast Cancer	breast invasive carcinoma
TCGA-A2-A04V-01	Stage IIA	39	2	Stage IIA	1920	1920	Positive	FEMALE	Negative	3	3	3	Negative	M0	Negative	N0	1920	1	LumA	Luminal A	Positive	LumA/B	0	-3	enrollment	T_Other	T2	DECEASED	1	TCGA-A2-A04V-01	1920	1	Kirc+	C3-BRCA/Luminal	cluster 2	BRCA non-CIMP c9	BRCA nonbasal-like c8	BRCA nonbasal-like c7	miRNA cluster 14	cluster 2	mutation cluster 4	TCGA-A2-A04V			1920	Breast	TCGA Breast Cancer	breast invasive carcinoma	YES
TCGA-A2-A0CP-01	Stage IA	60	4	Stage I	2813		Positive	FEMALE	Negative	1	4	3	Negative	M0	Negative	N0	2813	0	LumA	Luminal A	Positive	X	-5	-7	followup	T1	T1	LIVING	0	TCGA-A2-A0CP-01	2813	0	Kirc+	C3-BRCA/Luminal	cluster 1	BRCA non-CIMP c9	BRCA nonbasal-like c8	BRCA nonbasal-like c7	miRNA cluster 4	cluster 4	mutation cluster 4	TCGA-A2-A0CP	2813	0	2813	Breast	TCGA Breast Cancer	breast invasive carcinoma
TCGA-A2-A0CQ-01	Stage IA	62	2	Stage I	2694		Positive	FEMALE	Negative	1	3	3	Negative	M0	Negative	N0	2694	0	LumA	Luminal A	Positive	LumA/B	-12	-3	followup	T1	T1	LIVING	0	TCGA-A2-A0CQ-01	2695	0	Iq	C3-BRCA/Luminal	cluster 4	BRCA CIMP c7	BRCA nonbasal-like c8	BRCA nonbasal-like c7	miRNA cluster 14	cluster 2	mutation cluster 4	TCGA-A2-A0CQ	2695	0	2695	Breast	TCGA Breast Cancer	breast invasive carcinoma
TCGA-A2-A0CS-01	Stage IV	73	2	No_Conversion	2298		Positive	FEMALE	Negative	3	3	3	Positive	M1	Positive	N3	2298	0	LumA	Luminal A	Positive	LumA	-12	-3	followup	T_Other	T4	LIVING	0	TCGA-A2-A0CS-01	2298	0	BRCA-LUAD+	C3-BRCA/Luminal	cluster 2	BRCA non-CIMP c9	BRCA nonbasal-like c8	BRCA nonbasal-like c7	miRNA cluster 4	cluster 4	mutation cluster 4	TCGA-A2-A0CS	2298	0	2298	Breast	TCGA Breast Cancer	breast invasive carcinoma
TCGA-A2-A0CT-01	Stage IIA	71	5	Stage IIA	2288		Positive	FEMALE	Negative	4	3	4	Negative	M0	Negative	N0	2288	0	LumA	Luminal B	Negative	LumA/B	-10	-3	followup	T_Other	T2	LIVING	0	TCGA-A2-A0CT-01	2289	0	BRCA-LUAD+	C3-BRCA/Luminal	cluster 3	BRCA CIMP c7	BRCA nonbasal-like c8	BRCA nonbasal-like c7	miRNA cluster 14	cluster 2	mutation c1uster 9	TCGA-A2-A0CT	2289	0	2289	Breast	TCGA Breast Cancer	breast invasive carcinoma
TCGA-A2-A0CU-01	Stage IIA	73	5	Stage IIA	139	157	Positive	FEMALE	Negative	3	3	3	Negative	M0	Negative	N0	157	1	LumA	Luminal A	Positive	LumA/B	0	-3	followup	T_Other	T2	DECEASED	1	TCGA-A2-A0CU-01	158	1	Squamous	C3-BRCA/Luminal	cluster 2	BRCA non-CIMP c9	BRCA nonbasal-like c8	BRCA nonbasal-like c7	miRNA cluster 14	cluster 2	mutation c1uster 9	TCGA-A2-A0CU	158	0	158	Breast	TCGA Breast Cancer	breast invasive carcinoma
TCGA-A2-A0CV-01	Stage IIB	41	2	No_Conversion	1929		Positive	FEMALE	Negative	3	4	3	Negative	M0	Positive	N1	1929	0	LumA	Luminal A	Positive	LumA/B	-5	-7	followup	T_Other	T2	LIVING	0	TCGA-A2-A0CV-01	1930	0	BRCA-LUAD+	C3-BRCA/Luminal	cluster 2	BRCA non-CIMP c9	BRCA nonbasal-like c8	BRCA nonbasal-like c7	miRNA cluster 7	cluster 6	mutation c1uster 9	TCGA-A2-A0CV	1930	0	1930	Breast	TCGA Breast Cancer	breast invasive carcinoma
TCGA-A2-A0D3-01	Stage IA	42	2	Stage I	875		Positive	FEMALE	Negative	3	3	3	Negative	M0	Negative	N0	875	0	LumA	Luminal A	Positive	LumA	-5	-3	followup	T1	T1	LIVING	0	TCGA-A2-A0D3-01	875	0	BRCA-LUAD+	C3-BRCA/Luminal	cluster 4	BRCA CIMP c7	BRCA nonbasal-like c8	BRCA nonbasal-like c7	miRNA cluster 4	cluster 6	mutation cluster 4	TCGA-A2-A0D3	875	0	875	Breast	TCGA Breast Cancer	breast invasive carcinoma
TCGA-A2-A0EM-01	Stage IA	73	2	Stage I	3093		Positive	FEMALE	Negative				Negative	M0	Negative	N0	3093	0	LumA	Luminal A	Positive		-12	-3	followup	T1	T1	LIVING	0	TCGA-A2-A0EM-01	3094	0	Iq	C3-BRCA/Luminal	cluster 2	BRCA non-CIMP c9		BRCA nonbasal-like c7	miRNA cluster 14	cluster 2	mutation cluster 4	TCGA-A2-A0EM	3094	0	3094	Breast	TCGA Breast Cancer	breast invasive carcinoma
TCGA-A2-A0EN-01	Stage IIA	70	2	Stage IIA	2717		Positive	FEMALE	Negative				Negative	M0	Negative	N0	2717	0	LumA	Luminal A	Positive		-5	-7	followup	T_Other	T2	LIVING	0	TCGA-A2-A0EN-01	2718	0	Iq	C3-BRCA/Luminal	cluster 1	BRCA non-CIMP c9		BRCA nonbasal-like c7	miRNA cluster 14	cluster 2	mutation cluster 4	TCGA-A2-A0EN	2718	0	2718	Breast	TCGA Breast Cancer	breast invasive carcinoma
TCGA-A2-A0EO-01	Stage IA	54	2	Stage I	2441		Positive	FEMALE	Negative	1	4	3	Negative	M0	Negative	N0	2441	0	LumA	Luminal A	Positive	LumA	-5	-7	followup	T1	T1	LIVING	0	TCGA-A2-A0EO-01	2442	0	High	C3-BRCA/Luminal	cluster 4	BRCA CIMP c7	BRCA nonbasal-like c8	BRCA nonbasal-like c7	miRNA cluster 14	cluster 2	mutation cluster 4	TCGA-A2-A0EO	2442	0	2442	Breast	TCGA Breast Cancer	breast invasive carcinoma
TCGA-A2-A0ER-01	Stage IB	63	5	No_Conversion	2262		Positive	FEMALE	Negative				Negative	M0	Positive	N1	2262	0	LumA	Luminal B	Positive	ReacII	-10	-3	followup	T1	T1	LIVING	0	TCGA-A2-A0ER-01	2263	0	Kirc+	C3-BRCA/Luminal	cluster 2	BRCA non-CIMP c9	KIRC-like c1	BRCA nonbasal-like c7	miRNA cluster 14	cluster 2	mutation c1uster 9	TCGA-A2-A0ER	2263	0	2263	Breast	TCGA Breast Cancer	breast invasive carcinoma
TCGA-A2-A0ES-01	Stage IIA	52	4	Stage IIA	1127		Positive	FEMALE	Negative	3	4	3	Negative	M0	Negative	N0	1127	0	LumA	Luminal A	Positive	ReacII	-5	-7	followup	T_Other	T2	LIVING	0	TCGA-A2-A0ES-01	1127	0	Kirc+	C3-BRCA/Luminal	cluster 1	BRCA non-CIMP c9	BRCA nonbasal-like c8	BRCA nonbasal-like c7	miRNA cluster 13	cluster 6	mutation c1uster 9	TCGA-A2-A0ES	1127	0	1127	Breast	TCGA Breast Cancer	breast invasive carcinoma
TCGA-A2-A0ET-01	Stage IIIA	58	3	No_Conversion	1066		Positive	FEMALE	Negative				Negative	M0	Positive	N2	1066	0	LumA	Luminal A	Positive		-10	-3	followup	T_Other	T2	LIVING	0	TCGA-A2-A0ET-01	1066	0	High	C3-BRCA/Luminal	cluster 4	BRCA CIMP c7		BRCA nonbasal-like c7	miRNA cluster 6	cluster 1	mutation c1uster 9	TCGA-A2-A0ET	1066	0	1066	Breast	TCGA Breast Cancer	breast invasive carcinoma
TCGA-A2-A0EU-01	Stage IA	79	4	Stage I	1043		Positive	FEMALE	Negative	3	3	3	Negative	M0	Negative	N0	1043	0	LumA	Luminal A	Positive	ReacI	-10	-3	followup	T1	T1	LIVING	0	TCGA-A2-A0EU-01	1043	0	Squamous	C3-BRCA/Luminal	cluster 2	BRCA CIMP c7	BRCA nonbasal-like c8	BRCA nonbasal-like c7	miRNA cluster 14	cluster 2	mutation c1uster 9	TCGA-A2-A0EU	1043	0	1043	Breast	TCGA Breast Cancer	breast invasive carcinoma
TCGA-A2-A0EV-01	Stage IA	80	3	Stage I	968		Positive	FEMALE	Negative	3	4	3	Negative	M0	Negative	N0	968	0	LumA	Luminal A	Positive	ReacI	0	-4	followup	T1	T1	LIVING	0	TCGA-A2-A0EV-01	968	0	High	C3-BRCA/Luminal	cluster 2	BRCA non-CIMP c9	BRCA nonbasal-like c8	BRCA nonbasal-like c7	miRNA cluster 4	cluster 4	mutation cluster 4	TCGA-A2-A0EV	968	0	968	Breast	TCGA Breast Cancer	breast invasive carcinoma
TCGA-A2-A0EW-01	Stage IIIC	53	2	No_Conversion	904		Positive	FEMALE	Negative	3	4	3	Negative	M0	Positive	N3	904	0	LumA	Luminal A	Positive	ReacI	-5	-7	followup	T1	T1	LIVING	0	TCGA-A2-A0EW-01	905	0	Kirc+	C3-BRCA/Luminal	cluster 2	BRCA non-CIMP c9	BRCA nonbasal-like c8	BRCA nonbasal-like c7	miRNA cluster 13	cluster 6	mutation cluster 4	TCGA-A2-A0EW	905	0	905	Breast	TCGA Breast Cancer	breast invasive carcinoma
TCGA-A2-A0EX-01	Stage IIB	46	4	Stage IIB	549		Positive	FEMALE	Negative	1	4	3	Negative	M0	Negative	N0	549	0	LumA	Luminal A	Positive	ReacI	-5	-7	enrollment	T_Other	T3	LIVING	0	TCGA-A2-A0EX-01	752	0	Kirc+	C3-BRCA/Luminal	cluster 4	BRCA CIMP c7	BRCA nonbasal-like c8	BRCA nonbasal-like c7	miRNA cluster 4	cluster 4	mutation cluster 4	TCGA-A2-A0EX	752	0	752	Breast	TCGA Breast Cancer	breast invasive carcinoma	NO
TCGA-A2-A0SU-01	Stage IIA	66	2	Stage IIA	1661		Positive	FEMALE	Negative	3	3	3	Negative	M0	Negative	N0	1661	0	LumA	Luminal A	Positive	LumA/B	0	0	followup	T_Other	T2	LIVING	0	TCGA-A2-A0SU-01	1662	0	Kirc+	C3-BRCA/Luminal	cluster 2	BRCA non-CIMP c9	BRCA nonbasal-like c8	BRCA nonbasal-like c7	miRNA cluster 14	cluster 2	mutation c1uster 9	TCGA-A2-A0SU	1662	0	1662	Breast	TCGA Breast Cancer	breast invasive carcinoma
TCGA-A2-A0SY-01	Stage IIIA	62	2	No_Conversion	1347		Positive	FEMALE	Positive				Negative	M0	Positive	N1	1347	0	LumA	Luminal A	Positive		-5	-7	followup	T_Other	T3	LIVING	0	TCGA-A2-A0SY-01	1347	0	Iq	C3-BRCA/Luminal	cluster 4	BRCA CIMP c7		BRCA nonbasal-like c7	miRNA cluster 13	cluster 6	mutation cluster 4	TCGA-A2-A0SY	1347	0	1347	Breast	TCGA Breast Cancer	breast invasive carcinoma
TCGA-A2-A0T4-01	Stage IIA	62	2	Stage IIA	624		Positive	FEMALE	Negative	1	4	3	Negative	M0	Negative	N0	624	0	LumA	Luminal B	Positive	ReacI	-5	-7	followup	T_Other	T2	LIVING	0	TCGA-A2-A0T4-01	624	0	Iq	C3-BRCA/Luminal	cluster 4	BRCA CIMP c7	BRCA nonbasal-like c8	BRCA nonbasal-like c7	miRNA cluster 4	cluster 4	mutation cluster 4	TCGA-A2-A0T4	624	0	624	Breast	TCGA Breast Cancer	breast invasive carcinoma
TCGA-A2-A0T5-01	Stage IIB	39	2	Stage IIA	531		Positive	FEMALE	Negative				Negative	M0	Negative	N0	531	0	LumA	Luminal A	Positive	LumA	-5	-3	followup	T_Other	T2	LIVING	0	TCGA-A2-A0T5-01	531	0	BRCA-LUAD+	C3-BRCA/Luminal	cluster 2	BRCA non-CIMP c9	BRCA nonbasal-like c8	BRCA nonbasal-like c7	miRNA cluster 4	cluster 6		TCGA-A2-A0T5	531	0	531	Breast	TCGA Breast Cancer	breast invasive carcinoma
TCGA-A2-A0T6-01	Stage IIB	50	2	Stage IIB	575		Positive	FEMALE	Negative	1	4	3	Negative	M0	Negative	N0	575	0	LumA	Luminal A	Positive	ReacI	-5	-7	followup	T_Other	T3	LIVING	0	TCGA-A2-A0T6-01	575	0	Iq	C3-BRCA/Luminal	cluster 4	BRCA CIMP c7	BRCA nonbasal-like c8	BRCA nonbasal-like c7	miRNA cluster 14	cluster 2	mutation c1uster 9	TCGA-A2-A0T6	575	0	575	Breast	TCGA Breast Cancer	breast invasive carcinoma
TCGA-A2-A0T7-01	Stage IIA	51	2	Stage IIA	631		Positive	FEMALE	Negative	3	4	3	Negative	M0	Negative	N0	631	0	LumA	Luminal A	Positive	ReacI	-3	0	followup	T_Other	T2	LIVING	0	TCGA-A2-A0T7-01	631	0	High	C3-BRCA/Luminal	cluster 1	BRCA CIMP c7	BRCA nonbasal-like c8	BRCA nonbasal-like c7	miRNA cluster 4	cluster 4	mutation cluster 4	TCGA-A2-A0T7	631	0	631	Breast	TCGA Breast Cancer	breast invasive carcinoma
TCGA-A2-A0YC-01	Stage IIB	59	2	No_Conversion	989		Positive	FEMALE	Negative	1	3	3	Negative	M0	Positive	N1	989	0	LumA	Luminal A	Positive	ReacII	-12	-3	followup	T_Other	T2	LIVING	0	TCGA-A2-A0YC-01	990	0	Iq	C3-BRCA/Luminal	cluster 4	BRCA CIMP c7	KIRC-like c1	BRCA nonbasal-like c7	miRNA cluster 4	cluster 4	mutation cluster 4	TCGA-A2-A0YC	756	1	990	Breast	TCGA Breast Cancer	breast invasive carcinoma	YES
TCGA-A2-A0YD-01	Stage IIB	63	2	Stage IIB	769		Positive	FEMALE	Negative	3	3	3	Negative	M0	Negative	N0	769	0	LumA	Luminal A	Positive	LumA	-5	-7	followup	T_Other	T3	LIVING	0	TCGA-A2-A0YD-01	769	0	Iq	C3-BRCA/Luminal	cluster 1	BRCA CIMP c7	BRCA nonbasal-like c8	BRCA nonbasal-like c7	miRNA cluster 4	cluster 4	mutation c1uster 9	TCGA-A2-A0YD	769	0	769	Breast	TCGA Breast Cancer	breast invasive carcinoma
TCGA-A2-A0YF-01	Stage IA	67	2	Stage I	469		Positive	FEMALE	Negative	3	3	3	Negative	M0	Negative	N0	469	0	LumA	Luminal A	Negative	ReacII	-12	-3	followup	T1	T1	LIVING	0	TCGA-A2-A0YF-01	1535	0	Iq	C3-BRCA/Luminal	cluster 2	BRCA non-CIMP c9	KIRC-like c1	BRCA nonbasal-like c7	miRNA cluster 6	cluster 1	mutation c1uster 9	TCGA-A2-A0YF	1535	0	1535	Breast	TCGA Breast Cancer	breast invasive carcinoma
TCGA-A2-A0YI-01	Stage IA	62	3	Stage I	441		Positive	FEMALE	Negative	1	4	3	Negative	M0	Negative	N0	441	0	LumA	Luminal A	Positive	ReacI	-12	-4	followup	T1	T1	LIVING	0	TCGA-A2-A0YI-01	1505	0	Iq	C3-BRCA/Luminal	cluster 1	BRCA non-CIMP c9	BRCA nonbasal-like c8	BRCA nonbasal-like c7	miRNA cluster 4	cluster 4	mutation cluster 4	TCGA-A2-A0YI	1505	0	1505	Breast	TCGA Breast Cancer	breast invasive carcinoma
TCGA-A2-A0YL-01	Stage IIIA	48	2	No_Conversion	445		Positive	FEMALE	Negative	3	4	3	Negative	M0	Positive	N2	445	0	LumA	Luminal A	Positive	ReacI	-5	-7	followup	T_Other	T3	LIVING	0	TCGA-A2-A0YL-01	1474	0	Iq	C3-BRCA/Luminal	cluster 1	BRCA non-CIMP c9	BRCA nonbasal-like c8	BRCA nonbasal-like c7	miRNA cluster 13	cluster 6	mutation cluster 4	TCGA-A2-A0YL	1474	0	1474	Breast	TCGA Breast Cancer	breast invasive carcinoma
TCGA-A2-A1FV-01	Stage IIB	74	4	Stage IIB	460		Positive	FEMALE	Negative				Negative	M0	Negative	N0	460	0	LumA		Positive				enrollment	T_Other	T3	LIVING	0	TCGA-A2-A1FV-01	714	0	BRCA-LUAD+	C3-BRCA/Luminal	cluster 3	BRCA CIMP c7	BRCA nonbasal-like c8	BRCA nonbasal-like c7	miRNA cluster 12	cluster 6	mutation c1uster 9	TCGA-A2-A1FV	714	0	714	Breast	TCGA Breast Cancer	breast invasive carcinoma
TCGA-A2-A1FZ-01	Stage IIA	63	3	Stage IIA	409		Positive	FEMALE	Negative				Negative	M0	Negative	N0	409	0	LumA		Positive				enrollment	T_Other	T2	LIVING	0	TCGA-A2-A1FZ-01	683	0	Iq	C3-BRCA/Luminal	cluster 4	BRCA CIMP c7	KIRC-like c1	BRCA nonbasal-like c7	miRNA c1uster 9	cluster 6	mutation cluster 4	TCGA-A2-A1FZ	683	0	683	Breast	TCGA Breast Cancer	breast invasive carcinoma
TCGA-A2-A1G0-01	Stage IIB	49	3	Stage IIB	380		Positive	FEMALE	Negative				Negative	M0	Positive	N1	380	0	LumA		Positive				enrollment	T_Other	T2	LIVING	0	TCGA-A2-A1G0-01	616	0	High	C3-BRCA/Luminal	cluster 2	BRCA non-CIMP c9	BRCA nonbasal-like c8	BRCA nonbasal-like c7	miRNA cluster 14	cluster 6	mutation cluster 4	TCGA-A2-A1G0	616	0	616	Breast	TCGA Breast Cancer	breast invasive carcinoma
TCGA-A2-A259-01	Stage IA	70	4	Stage I	1285		Positive	FEMALE	Negative				Negative	M0	Negative	N0	1285	0	LumA		Positive				enrollment	T1	T1	LIVING	0	TCGA-A2-A259-01	1596	0	Kirc+	C3-BRCA/Luminal	cluster 1	BRCA non-CIMP c9	KIRC-like c1	BRCA nonbasal-like c7	miRNA cluster 14		mutation c1uster 9	TCGA-A2-A259	1596	0	1596	Breast	TCGA Breast Cancer	breast invasive carcinoma
TCGA-A2-A25D-01	Stage IIIC	90	4	Stage IIIC	243		Positive	FEMALE	Negative				Negative	M0	Positive	N3	243	0	LumA		Negative				enrollment	T_Other	T2	LIVING	0	TCGA-A2-A25D-01	552	0	BRCA-LUAD+	C3-BRCA/Luminal	cluster 4	BRCA non-CIMP c9	BRCA nonbasal-like c8	BRCA nonbasal-like c7	miRNA cluster 13		mutation cluster 4	TCGA-A2-A25D	552	0	552	Breast	TCGA Breast Cancer	breast invasive carcinoma
TCGA-A2-A3KC-01																			LumA										0	TCGA-A2-A3KC-01	635	0	Iq	C3-BRCA/Luminal		BRCA CIMP c7	BRCA nonbasal-like c8	BRCA nonbasal-like c7	miRNA cluster 4			TCGA-A2-A3KC	635	0	635	Breast	TCGA Breast Cancer	breast invasive carcinoma
TCGA-A2-A3KD-01																			LumA										0	TCGA-A2-A3KD-01	1206	0	Iq	C3-BRCA/Luminal		BRCA non-CIMP c9	BRCA nonbasal-like c8	BRCA nonbasal-like c7	miRNA cluster 4			TCGA-A2-A3KD	1206	0	1206	Breast	TCGA Breast Cancer	breast invasive carcinoma
TCGA-A7-A0CD-01	Stage IA	66	3	Stage I	372		Positive	FEMALE	Negative	4	3	3	Negative	M0	Negative	N0	372	0	LumA	Luminal A	Positive	LumA	-10	-3	followup	T1	T1	LIVING	0	TCGA-A7-A0CD-01	1165	0	High	C3-BRCA/Luminal	cluster 3	BRCA CIMP c7	BRCA nonbasal-like c8	BRCA nonbasal-like c7	miRNA cluster 14	cluster 2	mutation c1uster 9	TCGA-A7-A0CD	1165	0	1165	Breast	TCGA Breast Cancer	breast invasive carcinoma
TCGA-A7-A0CG-01	Stage IIA	78	2	Stage IIA	230		Positive	FEMALE	Negative	3	4	3	Negative	M0	Negative	N0	230	0	LumA	Luminal A	Negative	ReacI	-5	-7	followup	T_Other	T2	LIVING	0	TCGA-A7-A0CG-01	1043	0	Iq	C3-BRCA/Luminal	cluster 1	BRCA non-CIMP c9	BRCA nonbasal-like c8	BRCA nonbasal-like c7	miRNA cluster 7	cluster 7	mutation cluster 4	TCGA-A7-A0CG	1043	0	1043	Breast	TCGA Breast Cancer	breast invasive carcinoma
TCGA-A7-A0CH-01	Stage IIA	79	2	Stage IIA	232			FEMALE	Negative	3	3	3	Negative	M0	Negative	N0	232	0	LumA	Luminal A		LumA	-12	-3	followup	T_Other	T2	LIVING	0	TCGA-A7-A0CH-01	1079	0	Iq	C3-BRCA/Luminal	cluster 2	BRCA non-CIMP c9	BRCA nonbasal-like c8	BRCA nonbasal-like c7	miRNA cluster 14	cluster 2	mutation cluster 4	TCGA-A7-A0CH	1079	0	1079	Breast	TCGA Breast Cancer	breast invasive carcinoma
TCGA-A7-A0D9-01	Stage IIA	37	4	Stage IIA	272		Positive	FEMALE	Negative	3	3	3	Negative	M0	Negative	N0	272	0	LumA	Luminal A	Negative	ReacII	-3	-3	followup	T_Other	T2	LIVING	0	TCGA-A7-A0D9-01	1139	0	BRCA-LUAD+	C3-BRCA/Luminal	cluster 2	BRCA non-CIMP c9	BRCA nonbasal-like c8	BRCA nonbasal-like c7	miRNA cluster 12	cluster 5	mutation cluster 4	TCGA-A7-A0D9	1139	0	1139	Breast	TCGA Breast Cancer	breast invasive carcinoma
TCGA-A7-A0DB-01	Stage IIA	56	2	Stage IIA	266		Positive	FEMALE	Negative	3	3	3	Negative	M0	Negative	N0	266	0	LumA	Luminal A	Positive	LumA	-5	-7	followup	T_Other	T2	LIVING	0	TCGA-A7-A0DB-01	1007	0	Iq	C3-BRCA/Luminal	cluster 1	BRCA non-CIMP c9	BRCA nonbasal-like c8	BRCA nonbasal-like c7	miRNA cluster 12	cluster 4	mutation cluster 4	TCGA-A7-A0DB	1007	0	1007	Breast	TCGA Breast Cancer	breast invasive carcinoma
TCGA-A7-A0DC-01	Stage IA	63		Stage I	386		Positive	FEMALE	Negative				Negative	M0	Negative	N0	386	0	LumA		Negative				followup	T1	T1	LIVING	0	TCGA-A7-A0DC-01	906	0					BRCA nonbasal-like c8					TCGA-A7-A0DC	906	0	906	Breast	TCGA Breast Cancer	breast invasive carcinoma
TCGA-A7-A13G-01	Stage IIA	79	2	Stage IIA	348		Positive	FEMALE	Negative				Negative	M0	Negative	N0	348	0	LumA		Positive				followup	T_Other	T2	LIVING	0	TCGA-A7-A13G-01	718	0	Iq		cluster 2	BRCA non-CIMP c9		BRCA nonbasal-like c7	miRNA cluster 14	cluster 3	mutation cluster 4	TCGA-A7-A13G	586	1	718	Breast	TCGA Breast Cancer	breast invasive carcinoma	NO
TCGA-A7-A13G-11		79			348			FEMALE									348	0	LumA						followup			LIVING	0	TCGA-A7-A13G-11	718	0									mutation cluster 4	TCGA-A7-A13G	586	1	718	Breast	TCGA Breast Cancer	breast invasive carcinoma	NO
TCGA-A7-A26E-01	Stage IIIA	71	2	Stage IIIA	421		Positive	FEMALE	Negative				Negative	M0	Positive	N1	421	0	LumA		Positive				followup	T_Other	T3	LIVING	0	TCGA-A7-A26E-01	954	0	Squamous	C3-BRCA/Luminal	cluster 4	BRCA CIMP c7	BRCA nonbasal-like c8	BRCA nonbasal-like c7	miRNA c1uster 10	cluster 7	mutation cluster 1	TCGA-A7-A26E	954	0	954	Breast	TCGA Breast Cancer	breast invasive carcinoma
TCGA-A7-A26H-01	Stage IIA	72	3	Stage IIA	64		Positive	FEMALE	Positive				Negative	M0	Positive	N1	64	0	LumA		Negative				enrollment	T1	T1	LIVING	0	TCGA-A7-A26H-01	724	0	BRCA-LUAD+	C3-BRCA/Luminal	cluster 4	BRCA CIMP c7	BRCA nonbasal-like c8	BRCA nonbasal-like c7	miRNA cluster 4		mutation cluster 4	TCGA-A7-A26H	311	1	724	Breast	TCGA Breast Cancer	breast invasive carcinoma	YES
TCGA-A7-A26J-01	Stage IIA	49	3	Stage IIA	67		Positive	FEMALE	Negative				Negative	M0	Negative	N0	67	0	LumA		Positive				enrollment	T_Other	T2	LIVING	0	TCGA-A7-A26J-01	627	0	High	C3-BRCA/Luminal	cluster 4	BRCA CIMP c7		BRCA nonbasal-like c7	miRNA cluster 13	cluster 6	mutation c1uster 9	TCGA-A7-A26J	627	0	627	Breast	TCGA Breast Cancer	breast invasive carcinoma
TCGA-A7-A3IY-01																			LumA										0	TCGA-A7-A3IY-01	345	0	Kirc+			BRCA non-CIMP c9		BRCA nonbasal-like c7	miRNA cluster 4			TCGA-A7-A3IY	345	0	345	Breast	TCGA Breast Cancer	breast invasive carcinoma
TCGA-A7-A3IZ-01																			LumA										0	TCGA-A7-A3IZ-01	322	0	Kirc+	C3-BRCA/Luminal		BRCA CIMP c7	BRCA nonbasal-like c8	BRCA nonbasal-like c7	miRNA cluster 14			TCGA-A7-A3IZ	322	0	322	Breast	TCGA Breast Cancer	breast invasive carcinoma
TCGA-A7-A3J0-01																			LumA										0	TCGA-A7-A3J0-01	313	0	BRCA-LUAD+	C3-BRCA/Luminal		Low purity c2	BRCA nonbasal-like c8	BRCA nonbasal-like c7	miRNA cluster 6			TCGA-A7-A3J0	313	0	313	Breast	TCGA Breast Cancer	breast invasive carcinoma
TCGA-A7-A3J1-01																			LumA										0	TCGA-A7-A3J1-01	343	0	Iq	C3-BRCA/Luminal		BRCA non-CIMP c9	BRCA nonbasal-like c8	BRCA nonbasal-like c7	miRNA cluster 4			TCGA-A7-A3J1	343	0	343	Breast	TCGA Breast Cancer	breast invasive carcinoma
TCGA-A8-A06P-01	Stage IIIA	63	4	Stage IIIA	396		Positive	FEMALE	Negative	3	3	3	Negative	M0	Positive	N2	396	0	LumA	Luminal A	Positive	ReacI	-5	-3	enrollment	T1	T1	LIVING	0	TCGA-A8-A06P-01	396	0	Kirc+	C3-BRCA/Luminal	cluster 2	BRCA non-CIMP c9	BRCA nonbasal-like c8	BRCA nonbasal-like c7	miRNA cluster 4	cluster 4	mutation cluster 4	TCGA-A8-A06P			396	Breast	TCGA Breast Cancer	breast invasive carcinoma
TCGA-A8-A06T-01	Stage IIIA	75	4	Stage IIIA	1249		Positive	FEMALE	Negative				Negative	M0	Positive	N1	1249	0	LumA	Luminal A	Positive		-10	-3	enrollment	T_Other	T3	LIVING	0	TCGA-A8-A06T-01	1614	0	Squamous	C3-BRCA/Luminal	cluster 4	BRCA CIMP c7		BRCA nonbasal-like c7	miRNA cluster 14	cluster 2	mutation cluster 14	TCGA-A8-A06T			1614	Breast	TCGA Breast Cancer	breast invasive carcinoma
TCGA-A8-A06U-01	Stage IIB	80		Stage IIB	882	882	Positive	FEMALE	Equivocal				Negative	M0	Positive	N1	882	1	LumA	Luminal A	Positive	LumA/B	-2	-5	enrollment	T_Other	T2	DECEASED	1	TCGA-A8-A06U-01	883	1	High	C3-BRCA/Luminal	cluster 4	BRCA CIMP c7	BRCA nonbasal-like c8	BRCA nonbasal-like c7	miRNA cluster 4	cluster 4	mutation cluster 4	TCGA-A8-A06U			883	Breast	TCGA Breast Cancer	breast invasive carcinoma
TCGA-A8-A06Y-01	Stage IIA	66	4	Stage IIA	791		Positive	FEMALE	Negative	1	3	3	Negative	M0	Negative	N0	791	0	LumA	Luminal A	Positive	LumA	0	-3	enrollment	T_Other	T2	LIVING	0	TCGA-A8-A06Y-01	791	0	BRCA-LUAD+	C3-BRCA/Luminal	cluster 4	BRCA CIMP c7	BRCA nonbasal-like c8	BRCA nonbasal-like c7	miRNA cluster 14	cluster 2	mutation c1uster 9	TCGA-A8-A06Y	791	1	791	Breast	TCGA Breast Cancer	breast invasive carcinoma
TCGA-A8-A07B-01	Stage IIA	69	5	Stage IIA	1004		Positive	FEMALE	Positive				Negative	M0	Negative	N0	1004	0	LumA	HER2-enriched	Positive		-1	-3	enrollment	T_Other	T2	LIVING	0	TCGA-A8-A07B-01	1308	0	High	C3-BRCA/Luminal	cluster 3	BRCA CIMP c7		BRCA nonbasal-like c7	miRNA cluster 14	cluster 2	mutation cluster 2	TCGA-A8-A07B			1308	Breast	TCGA Breast Cancer	breast invasive carcinoma
TCGA-A8-A07E-01	Stage X	81	2	Stage IIIC	608		Positive	FEMALE	Negative	1	3	3	Negative	M0	Positive	N3	608	0	LumA	Luminal A	Positive	ReacII	-4	-3	enrollment	T_Other	T4	LIVING	0	TCGA-A8-A07E-01	608	0	Squamous	C3-BRCA/Luminal	cluster 4	BRCA non-CIMP c9	KIRC-like c1	BRCA nonbasal-like c7	miRNA cluster 6	cluster 1	mutation cluster 4	TCGA-A8-A07E	608	0	608	Breast	TCGA Breast Cancer	breast invasive carcinoma
TCGA-A8-A07F-01	Stage IIB	65	2	Stage IIB	576		Positive	FEMALE	Negative	1	4	3	Negative	M0	Positive	N1	576	0	LumA	Luminal A	Positive	ReacI	-1	-1	enrollment	T_Other	T2	LIVING	0	TCGA-A8-A07F-01	577	0	BRCA-LUAD+	C3-BRCA/Luminal	cluster 4	BRCA CIMP c7	BRCA nonbasal-like c8	BRCA nonbasal-like c7	miRNA cluster 12	cluster 4	mutation c1uster 9	TCGA-A8-A07F	577	0	577	Breast	TCGA Breast Cancer	breast invasive carcinoma
TCGA-A8-A07G-01	Stage IIA	65	3	Stage IIA	576		Positive	FEMALE	Negative				Negative	M0	Positive	N1	576	0	LumA	Luminal A	Positive		-5	-7	enrollment	T1	T1	LIVING	0	TCGA-A8-A07G-01	577	0	High	C3-BRCA/Luminal	cluster 1	BRCA non-CIMP c9		BRCA nonbasal-like c7	miRNA cluster 4	cluster 4	mutation cluster 4	TCGA-A8-A07G	577	0	577	Breast	TCGA Breast Cancer	breast invasive carcinoma
TCGA-A8-A07J-01	Stage IIB	35	2	Stage IIB	365		Positive	FEMALE	Negative				Negative	M0	Positive	N1	365	0	LumA	Luminal A	Positive		-5	-7	enrollment	T_Other	T2	LIVING	0	TCGA-A8-A07J-01	365	0	Kirc+	C3-BRCA/Luminal	cluster 1	BRCA non-CIMP c9		BRCA nonbasal-like c7	miRNA cluster 4	cluster 4	mutation cluster 4	TCGA-A8-A07J	365	0	365	Breast	TCGA Breast Cancer	breast invasive carcinoma
TCGA-A8-A07P-01	Stage IIB	68	4	Stage IIB	334		Positive	FEMALE	Positive	4	3	3	Negative	M0	Positive	N1	334	0	LumA	Luminal A	Positive	LumA/B	-10	-3	enrollment	T_Other	T2	LIVING	0	TCGA-A8-A07P-01	334	0	Squamous	C3-BRCA/Luminal	cluster 3	BRCA CIMP c7	BRCA nonbasal-like c8	BRCA nonbasal-like c7	miRNA cluster 14	cluster 2	mutation c1uster 9	TCGA-A8-A07P			334	Breast	TCGA Breast Cancer	breast invasive carcinoma
TCGA-A8-A083-01	Stage IIB	67	2	Stage IIB	0		Positive	FEMALE	Negative	3	3	3	Negative	M0	Negative	N0	0	0	LumA	Luminal A	Positive	LumA	-12	-3	enrollment	T_Other	T3	LIVING		TCGA-A8-A083-01			Iq	C3-BRCA/Luminal	cluster 2	BRCA non-CIMP c9	BRCA nonbasal-like c8	BRCA nonbasal-like c7	miRNA cluster 14	cluster 2	mutation c1uster 9	TCGA-A8-A083				Breast	TCGA Breast Cancer	breast invasive carcinoma
TCGA-A8-A086-01	Stage IIA	59	5	Stage IIA	396		Positive	FEMALE	Negative	2	3	3	Negative	M0	Positive	N1	396	0	LumA	Luminal A	Positive	LumA	-9	-3	enrollment	T1	T1	LIVING	0	TCGA-A8-A086-01	396	0	Squamous	C3-BRCA/Luminal	cluster 2	BRCA non-CIMP c9	BRCA nonbasal-like c8	BRCA nonbasal-like c7	miRNA cluster 4	cluster 5	mutation c1uster 9	TCGA-A8-A086	396	0	396	Breast	TCGA Breast Cancer	breast invasive carcinoma
TCGA-A8-A08C-01	Stage IIA	65	2	Stage IIA	607		Positive	FEMALE	Negative				Negative	M0	Negative	N0	607	0	LumA	Luminal A	Positive		-12	-3	enrollment	T_Other	T2	LIVING	0	TCGA-A8-A08C-01	881	0	BRCA-LUAD+		cluster 2	BRCA non-CIMP c9		BRCA nonbasal-like c7				TCGA-A8-A08C	881	0	881	Breast	TCGA Breast Cancer	breast invasive carcinoma
TCGA-A8-A08O-01	Stage IV	45	2	Stage IV	942		Positive	FEMALE	Negative	3	4	3	Positive	M1	Positive	N3	942	0	LumA	Luminal A	Positive	ReacI	-5	-7	enrollment	T_Other	T2	LIVING	0	TCGA-A8-A08O-01	943	0	COAD-READ	C3-BRCA/Luminal	cluster 2	BRCA non-CIMP c9	BRCA nonbasal-like c8	BRCA nonbasal-like c7	miRNA cluster 3	cluster 6	mutation cluster 4	TCGA-A8-A08O	762	1	943	Breast	TCGA Breast Cancer	breast invasive carcinoma
TCGA-A8-A08T-01	Stage IV	64	4	Stage IV	2830		Positive	FEMALE	Negative	1	3	3	Positive	M1	Positive	N1	2830	0	LumA	Luminal A	Positive	LumA	-5	-3	enrollment	T_Other	T2	LIVING	1	TCGA-A8-A08T-01	3409	1	BRCA-LUAD+	C3-BRCA/Luminal	cluster 4	BRCA CIMP c7	BRCA nonbasal-like c8	BRCA nonbasal-like c7	miRNA cluster 14	cluster 2	mutation cluster 4	TCGA-A8-A08T	2557	1	3409	Breast	TCGA Breast Cancer	breast invasive carcinoma
TCGA-A8-A08Z-01	Stage IIIB	76	2	Stage IIIC	1217		Positive	FEMALE	Negative	3	3	3	Negative	M0	Positive	N3	1217	0	LumA	Luminal A	Positive	LumA	-5	-3	enrollment	T_Other	T4	LIVING	0	TCGA-A8-A08Z-01	1217	0	BRCA-LUAD+	C3-BRCA/Luminal	cluster 2	BRCA non-CIMP c9	BRCA nonbasal-like c8	BRCA nonbasal-like c7	miRNA cluster 4	cluster 4	mutation cluster 4	TCGA-A8-A08Z			1217	Breast	TCGA Breast Cancer	breast invasive carcinoma
TCGA-A8-A090-01	Stage IIA	74	4	Stage IIA	0		Positive	FEMALE	Negative				Negative	M0	Negative	N0	0	0	LumA	Luminal A	Positive		0	-3	enrollment	T_Other	T2	LIVING		TCGA-A8-A090-01			COAD-READ	C3-BRCA/Luminal	cluster 4	BRCA CIMP c7		BRCA nonbasal-like c7	miRNA cluster 14	cluster 2	mutation c1uster 9	TCGA-A8-A090				Breast	TCGA Breast Cancer	breast invasive carcinoma
TCGA-A8-A091-01	Stage IIA	61	4	Stage IIA	580		Positive	FEMALE	Negative	1	3	3	Negative	M0	Negative	N0	580	0	LumA	Luminal A	Negative	LumA/B	-10	-3	enrollment	T_Other	T2	LIVING	0	TCGA-A8-A091-01	1004	0	Squamous	C3-BRCA/Luminal	cluster 4	BRCA CIMP c7	BRCA nonbasal-like c8	BRCA nonbasal-like c7	miRNA cluster 14	cluster 2	mutation c1uster 9	TCGA-A8-A091	243	1	1004	Breast	TCGA Breast Cancer	breast invasive carcinoma
TCGA-A8-A093-01	Stage IIA	61	3	Stage IIA	545		Positive	FEMALE	Negative				Negative	M0	Negative	N0	545	0	LumA	Luminal A	Positive		-12	-3	enrollment	T_Other	T2	LIVING	0	TCGA-A8-A093-01	546	0	High	C3-BRCA/Luminal	cluster 4	BRCA CIMP c7		BRCA nonbasal-like c7	miRNA cluster 4	cluster 2	mutation cluster 4	TCGA-A8-A093	546	0	546	Breast	TCGA Breast Cancer	breast invasive carcinoma
TCGA-A8-A097-01	Stage IIB	65	5	Stage IIB	365		Positive	FEMALE	Positive				Negative	M0	Positive	N1	365	0	LumA	Luminal B	Positive		0	-2	enrollment	T_Other	T2	LIVING	0	TCGA-A8-A097-01	365	0	High	C3-BRCA/Luminal	cluster 2	BRCA non-CIMP c9		BRCA nonbasal-like c7	miRNA cluster 4	cluster 4	mutation cluster 5	TCGA-A8-A097	365	0	365	Breast	TCGA Breast Cancer	breast invasive carcinoma
TCGA-A8-A099-01	Stage X	76	2	Stage IIIC	304		Positive	FEMALE	Positive	4	3	3	Negative	M0	Positive	N3	304	0	LumA	Luminal A	Positive	LumA/B	-12	-3	enrollment	T_Other	T4	LIVING	0	TCGA-A8-A099-01	304	0	Iq	C3-BRCA/Luminal	cluster 3	BRCA CIMP c7	BRCA nonbasal-like c8	BRCA nonbasal-like c7	miRNA cluster 6	cluster 1	mutation cluster 4	TCGA-A8-A099	304	0	304	Breast	TCGA Breast Cancer	breast invasive carcinoma
TCGA-A8-A09A-01	Stage X	40	4	Stage IIA	304		Positive	FEMALE	Negative	1	3	3	Negative	M0	Negative	N0	304	0	LumA	Luminal A	Positive	LumA	-3	-3	enrollment	T_Other	T2	LIVING	0	TCGA-A8-A09A-01	304	0	High	C3-BRCA/Luminal	cluster 4	BRCA CIMP c7	BRCA nonbasal-like c8	BRCA nonbasal-like c7	miRNA cluster 14	cluster 4	mutation c1uster 10	TCGA-A8-A09A			304	Breast	TCGA Breast Cancer	breast invasive carcinoma
TCGA-A8-A09B-01	Stage IIIB	58	4	Stage IIIB	365		Positive	FEMALE	Negative	1	3	3	Negative	M0	Positive	N1	365	0	LumA	Luminal A	Positive	LumA	0	-3	enrollment	T_Other	T4	LIVING	0	TCGA-A8-A09B-01	365	0	BRCA-LUAD+	C3-BRCA/Luminal	cluster 4	BRCA CIMP c7	BRCA nonbasal-like c8	BRCA nonbasal-like c7	miRNA cluster 4	cluster 4	mutation cluster 4	TCGA-A8-A09B			365	Breast	TCGA Breast Cancer	breast invasive carcinoma
TCGA-A8-A09D-01	Stage IIB	47	5	No_Conversion	396		Positive	FEMALE	Negative				Negative	M0	Positive	N1	396	0	LumA	Luminal B	Positive		-3	-3	enrollment	T_Other	T2	LIVING	0	TCGA-A8-A09D-01	1522	0	Kirc+	C3-BRCA/Luminal	cluster 1	BRCA non-CIMP c9		BRCA nonbasal-like c7	miRNA cluster 6	cluster 1	mutation cluster 4	TCGA-A8-A09D	1522	0	1522	Breast	TCGA Breast Cancer	breast invasive carcinoma
TCGA-A8-A09K-01	Stage IIA	68		Stage IIA	911		Positive	FEMALE	Negative				Negative	M0	Positive	N1	911	0	LumA		Positive				enrollment	T1	T1	LIVING	0	TCGA-A8-A09K-01	912	0	High	C3-BRCA/Luminal		BRCA CIMP c7	BRCA nonbasal-like c8	BRCA nonbasal-like c7	miRNA cluster 6		mutation c1uster 9	TCGA-A8-A09K	912	0	912	Breast	TCGA Breast Cancer	breast invasive carcinoma
TCGA-A8-A09T-01	Stage X	68	4	Stage I	578		Positive	FEMALE	Negative				Negative	M0	Negative	N0	578	0	LumA	Luminal A	Positive		-12	-3	enrollment	T1	T1	LIVING	0	TCGA-A8-A09T-01	579	0	Kirc+	C3-BRCA/Luminal	cluster 2	BRCA non-CIMP c9		BRCA nonbasal-like c7	miRNA cluster 14	cluster 2	mutation c1uster 9	TCGA-A8-A09T	579	0	579	Breast	TCGA Breast Cancer	breast invasive carcinoma
TCGA-A8-A09V-01	Stage IIA	51	2	Stage IIA	457		Positive	FEMALE	Negative				Negative	M0	Negative	N0	457	0	LumA	Luminal A	Positive		-12	-3	enrollment	T_Other	T2	LIVING	0	TCGA-A8-A09V-01	457	0	Iq	C3-BRCA/Luminal	cluster 2	BRCA non-CIMP c9		BRCA nonbasal-like c7			mutation c1uster 9	TCGA-A8-A09V	457	0	457	Breast	TCGA Breast Cancer	breast invasive carcinoma
TCGA-A8-A0A1-01	Stage IIA	84	2	Stage IIA	365		Positive	FEMALE	Negative				Negative	M0	Negative	N0	365	0	LumA	Luminal A	Positive		-5	-7	enrollment	T_Other	T2	LIVING	0	TCGA-A8-A0A1-01	365	0	Iq	C3-BRCA/Luminal	cluster 4	BRCA CIMP c7		BRCA nonbasal-like c7	miRNA cluster 14	cluster 4	mutation cluster 4	TCGA-A8-A0A1			365	Breast	TCGA Breast Cancer	breast invasive carcinoma
TCGA-A8-A0A2-01	Stage IIA	66	2	Stage IIA	578		Positive	FEMALE	Negative				Negative	M0	Negative	N0	578	0	LumA	Luminal A	Positive		0	-3	enrollment	T_Other	T2	LIVING	0	TCGA-A8-A0A2-01	579	0	BRCA-LUAD+	C3-BRCA/Luminal	cluster 3	BRCA CIMP c7		BRCA nonbasal-like c7	miRNA cluster 14	cluster 2	mutation c1uster 9	TCGA-A8-A0A2			579	Breast	TCGA Breast Cancer	breast invasive carcinoma
TCGA-A8-A0A4-01	Stage IIA	73	2	Stage IIA	396		Positive	FEMALE	Negative	1	3	3	Negative	M0	Negative	N0	396	0	LumA	Luminal A	Positive	ReacII	-5	-7	enrollment	T_Other	T2	LIVING	0	TCGA-A8-A0A4-01	396	0	Iq	C3-BRCA/Luminal	cluster 4	BRCA CIMP c7	BRCA nonbasal-like c8	BRCA nonbasal-like c7	miRNA cluster 7	cluster 3	mutation c1uster 9	TCGA-A8-A0A4	396	0	396	Breast	TCGA Breast Cancer	breast invasive carcinoma
TCGA-A8-A0A6-01	Stage IIIC	64	2	Stage IIIC	640		Positive	FEMALE	Negative				Negative	M0	Positive	N3	640	0	LumA	Luminal A	Positive		-5	-4	enrollment	T_Other	T2	LIVING	0	TCGA-A8-A0A6-01	640	0	BRCA-LUAD+		cluster 4	BRCA CIMP c7		BRCA nonbasal-like c7	miRNA cluster 6	cluster 1		TCGA-A8-A0A6	640	0	640	Breast	TCGA Breast Cancer	breast invasive carcinoma
TCGA-A8-A0A9-01	Stage IIA	80	3	Stage IIA	396		Positive	FEMALE	Negative				Negative	M0	Negative	N0	396	0	LumA	Luminal B	Positive		0	-3	enrollment	T_Other	T2	LIVING	0	TCGA-A8-A0A9-01	822	0	High	C3-BRCA/Luminal	cluster 3	BRCA CIMP c7		BRCA nonbasal-like c7	miRNA cluster 14	cluster 2	mutation cluster 4	TCGA-A8-A0A9	822	0	822	Breast	TCGA Breast Cancer	breast invasive carcinoma
TCGA-A8-A0AB-01	Stage IIA	54	2	Stage IIA	517		Positive	FEMALE	Negative				Negative	M0	Negative	N0	517	0	LumA	Luminal B	Positive		-1	-3	enrollment	T_Other	T2	LIVING	0	TCGA-A8-A0AB-01	518	0	BRCA-LUAD+	C3-BRCA/Luminal	cluster 4	BRCA CIMP c7		BRCA nonbasal-like c7	miRNA cluster 14	cluster 2	mutation c1uster 9	TCGA-A8-A0AB	518	0	518	Breast	TCGA Breast Cancer	breast invasive carcinoma
TCGA-A8-A0AD-01	Stage I	83	2	Stage I	1157		Positive	FEMALE	Negative				Negative	M0	Negative	N0	1157	0	LumA	Luminal A	Positive		-12	-3	enrollment	T1	T1	LIVING	0	TCGA-A8-A0AD-01	1157	0	Kirc+	C3-BRCA/Luminal	cluster 2	BRCA non-CIMP c9		BRCA nonbasal-like c7	miRNA cluster 3	cluster 2	mutation c1uster 9	TCGA-A8-A0AD	1157	0	1157	Breast	TCGA Breast Cancer	breast invasive carcinoma
TCGA-AC-A23C-01		62	3	Stage IIB	29		Positive	FEMALE	Positive				Negative	M0	Positive	N1	29	0	LumA		Positive				enrollment	T_Other	T2	LIVING	0	TCGA-AC-A23C-01	29	0	Iq	C3-BRCA/Luminal	cluster 4	BRCA CIMP c7	BRCA nonbasal-like c8	BRCA nonbasal-like c7	miRNA cluster 7	cluster 7	mutation cluster 4	TCGA-AC-A23C			29	Breast	TCGA Breast Cancer	breast invasive carcinoma
TCGA-AC-A23E-01		50	2	Stage IIB	72		Positive	FEMALE	Negative				Negative	M0	Positive	N1	72	0	LumA		Positive				enrollment	T_Other	T2	LIVING	0	TCGA-AC-A23E-01	72	0	BRCA-LUAD+	C3-BRCA/Luminal	cluster 2	BRCA CIMP c7	BRCA nonbasal-like c8	BRCA nonbasal-like c7	miRNA cluster 13		mutation cluster 4	TCGA-AC-A23E			72	Breast	TCGA Breast Cancer	breast invasive carcinoma
TCGA-AC-A23G-01																			LumA										0	TCGA-AC-A23G-01	330	0	Iq			BRCA non-CIMP c9		BRCA nonbasal-like c7	miRNA cluster 4			TCGA-AC-A23G			330	Breast	TCGA Breast Cancer	breast invasive carcinoma
TCGA-AC-A2B8-01			2																LumA										0	TCGA-AC-A2B8-01	45	0	Iq	C3-BRCA/Luminal	cluster 1	BRCA CIMP c7	BRCA nonbasal-like c8	BRCA nonbasal-like c7	miRNA cluster 4			TCGA-AC-A2B8			45	Breast	TCGA Breast Cancer	breast invasive carcinoma
TCGA-AC-A2FB-01			3																LumA										0	TCGA-AC-A2FB-01	1234	0	Iq	C3-BRCA/Luminal	cluster 1	BRCA non-CIMP c9	KIRC-like c1	BRCA nonbasal-like c7	miRNA cluster 4			TCGA-AC-A2FB	1234	0	1234	Breast	TCGA Breast Cancer	breast invasive carcinoma
TCGA-AC-A2FF-01			1																LumA										0	TCGA-AC-A2FF-01	1686	0	Quiet	C3-BRCA/Luminal	cluster 1	BRCA non-CIMP c9	BRCA nonbasal-like c8	BRCA nonbasal-like c7	miRNA cluster 4			TCGA-AC-A2FF			1686	Breast	TCGA Breast Cancer	breast invasive carcinoma
TCGA-AC-A2FG-01			2																LumA										0	TCGA-AC-A2FG-01	1125	0	Iq	C3-BRCA/Luminal	cluster 1	BRCA non-CIMP c9	BRCA nonbasal-like c8	BRCA nonbasal-like c7	miRNA c1uster 10			TCGA-AC-A2FG			1125	Breast	TCGA Breast Cancer	breast invasive carcinoma
TCGA-AC-A2FO-01																			LumA										0	TCGA-AC-A2FO-01	1542	0	Iq			BRCA non-CIMP c9		BRCA nonbasal-like c7	miRNA cluster 14			TCGA-AC-A2FO			1542	Breast	TCGA Breast Cancer	breast invasive carcinoma
TCGA-AC-A3HN-01																			LumA										0	TCGA-AC-A3HN-01	496	0	Iq	C3-BRCA/Luminal		BRCA non-CIMP c9	KIRC-like c1	BRCA nonbasal-like c7	miRNA cluster 4			TCGA-AC-A3HN	496	0	496	Breast	TCGA Breast Cancer	breast invasive carcinoma
TCGA-AC-A3OD-01																			LumA										0	TCGA-AC-A3OD-01	451	0	High			BRCA CIMP c7		BRCA nonbasal-like c7	miRNA cluster 14			TCGA-AC-A3OD	451	0	451	Breast	TCGA Breast Cancer	breast invasive carcinoma
TCGA-AN-A03X-01	Stage IIA	74	4	No_Conversion	10		Positive	FEMALE	Negative				Negative	M0	Negative	N0	10	0	LumA	Luminal A	Positive		0	-3	enrollment	T_Other	T2	LIVING	0	TCGA-AN-A03X-01	10	0	BRCA-LUAD+	C3-BRCA/Luminal	cluster 3	BRCA CIMP c7		BRCA nonbasal-like c7	miRNA cluster 4	cluster 4	mutation cluster 4	TCGA-AN-A03X			10	Breast	TCGA Breast Cancer	breast invasive carcinoma
TCGA-AN-A041-01	Stage IIB	29	5	Stage IIB	7		Positive	FEMALE	Equivocal	1	3	4	Negative	M0	Positive	N1	7	0	LumA	Luminal B	Negative	LumA	-2	-3	enrollment	T_Other	T2	LIVING	0	TCGA-AN-A041-01	7	0	High	C3-BRCA/Luminal	cluster 4	BRCA CIMP c7	BRCA nonbasal-like c8	BRCA nonbasal-like c7	miRNA cluster 4	cluster 4	mutation c1uster 9	TCGA-AN-A041			7	Breast	TCGA Breast Cancer	breast invasive carcinoma
TCGA-AN-A046-01	Stage IIA	68	2	No_Conversion	10		Positive	FEMALE	Negative				Negative	M0	Negative	N0	10	0	LumA	Luminal A	Positive		0	-3	enrollment	T_Other	T2	LIVING	0	TCGA-AN-A046-01	10	0	Iq		cluster 4	BRCA CIMP c7		BRCA nonbasal-like c7	miRNA cluster 12	cluster 4		TCGA-AN-A046			10	Breast	TCGA Breast Cancer	breast invasive carcinoma
TCGA-AN-A049-01	Stage IIA	62	5	No_Conversion	19		Positive	FEMALE	Negative	1	3	4	Negative	M0	Negative	N0	19	0	LumA	Luminal B	Positive	ReacI	0	-3	enrollment	T_Other	T2	LIVING	0	TCGA-AN-A049-01	19	0	Squamous	C3-BRCA/Luminal	cluster 4	BRCA CIMP c7	BRCA nonbasal-like c8	BRCA nonbasal-like c7	miRNA cluster 7	cluster 3	mutation cluster 4	TCGA-AN-A049			19	Breast	TCGA Breast Cancer	breast invasive carcinoma
TCGA-AN-A04A-01	Stage IIIA	36	5	No_Conversion	89		Positive	FEMALE	Negative	3	3	3	Negative	M0	Positive	N2	89	0	LumA	Luminal A	Positive	LumA/B	-5	-3	enrollment	T_Other	T2	LIVING	0	TCGA-AN-A04A-01	90	0	Squamous	C3-BRCA/Luminal	cluster 2	BRCA non-CIMP c9	BRCA nonbasal-like c8	BRCA nonbasal-like c7	miRNA cluster 4	cluster 4	mutation c1uster 9	TCGA-AN-A04A			90	Breast	TCGA Breast Cancer	breast invasive carcinoma
TCGA-AN-A0AS-01	Stage IIIA	70	3	No_Conversion	9		Positive	FEMALE	Negative	3	3	4	Negative	M0	Positive	N2	9	0	LumA	Luminal B	Negative	Basal	-1	-3	enrollment	T_Other	T2	LIVING	0	TCGA-AN-A0AS-01	10	0	BRCA-LUAD+	C3-BRCA/Luminal	cluster 2	BRCA non-CIMP c9	BRCA nonbasal-like c8	BRCA nonbasal-like c7	miRNA cluster 14	cluster 2	mutation cluster 5	TCGA-AN-A0AS			10	Breast	TCGA Breast Cancer	breast invasive carcinoma
TCGA-AN-A0FD-01	Stage IIA	71	1	No_Conversion	195		Positive	FEMALE	Positive	3	3	3	Negative	M0	Negative	N0	195	0	LumA	Luminal A	Positive	LumA/B	-8	-3	enrollment	T_Other	T2	LIVING	0	TCGA-AN-A0FD-01	196	0	BRCA-LUAD+	C3-BRCA/Luminal	cluster 2	BRCA non-CIMP c9	BRCA nonbasal-like c8	BRCA nonbasal-like c7	miRNA cluster 4	cluster 4	mutation c1uster 9	TCGA-AN-A0FD			196	Breast	TCGA Breast Cancer	breast invasive carcinoma
TCGA-AN-A0FK-01	Stage IIIB	88	2	No_Conversion	212		Positive	FEMALE	Negative	3	3	4	Negative	M0	Negative	N0	212	0	LumA	Luminal B	Positive	LumA	-12	-3	enrollment	T_Other	T4	LIVING	0	TCGA-AN-A0FK-01	213	0	BRCA-LUAD+	C3-BRCA/Luminal	cluster 2	BRCA non-CIMP c9	BRCA nonbasal-like c8	BRCA nonbasal-like c7	miRNA cluster 4	cluster 4	mutation c1uster 9	TCGA-AN-A0FK			213	Breast	TCGA Breast Cancer	breast invasive carcinoma
TCGA-AN-A0FN-01	Stage IB	61	1	No_Conversion	218		Positive	FEMALE	Negative				Negative	M0	Negative	N0	218	0	LumA	Luminal A	Positive		-5	-7	enrollment	T1	T1	LIVING	0	TCGA-AN-A0FN-01	218	0	Iq	C3-BRCA/Luminal	cluster 1	BRCA non-CIMP c9		BRCA nonbasal-like c7	miRNA cluster 4	cluster 4	mutation c1uster 9	TCGA-AN-A0FN			218	Breast	TCGA Breast Cancer	breast invasive carcinoma
TCGA-AN-A0FS-01	Stage IB	55	2	No_Conversion	191		Positive	FEMALE	Negative	3	4	3	Negative	M0	Negative	N0	191	0	LumA	Luminal A	Negative	ReacII	-5	-7	enrollment	T1	T1	LIVING	0	TCGA-AN-A0FS-01	191	0	Iq	C3-BRCA/Luminal	cluster 2	BRCA non-CIMP c9	BRCA nonbasal-like c8	BRCA nonbasal-like c7	miRNA cluster 14	cluster 2	mutation cluster 4	TCGA-AN-A0FS			191	Breast	TCGA Breast Cancer	breast invasive carcinoma
TCGA-AN-A0FT-01	Stage IIB	63	3	No_Conversion	183		Positive	FEMALE	Positive	4	5	3	Negative	M0	Positive	N1	183	0	LumA	Luminal A	Positive	Her2	-2	-3	enrollment	T_Other	T2	LIVING	0	TCGA-AN-A0FT-01	214	0	High	C3-BRCA/Luminal	cluster 3	BRCA CIMP c7	BRCA basal-like c6	BRCA nonbasal-like c7	miRNA cluster 6	cluster 5	mutation cluster 5	TCGA-AN-A0FT			214	Breast	TCGA Breast Cancer	breast invasive carcinoma
TCGA-AN-A0FW-01	Stage IIIA	67	3	No_Conversion	11		Positive	FEMALE	Negative	4	3	3	Negative	M0	Positive	N2	11	0	LumA	Luminal A	Indeterminate	LumA/B	-4	-3	enrollment	T_Other	T2	LIVING	0	TCGA-AN-A0FW-01	11	0	BRCA-LUAD+	C3-BRCA/Luminal	cluster 3	BRCA CIMP c7	BRCA nonbasal-like c8	BRCA nonbasal-like c7	miRNA cluster 6	cluster 1	mutation c1uster 9	TCGA-AN-A0FW			11	Breast	TCGA Breast Cancer	breast invasive carcinoma
TCGA-AN-A0FZ-01	Stage IIIA	45	3	No_Conversion	10		Positive	FEMALE	Equivocal	3	3	3	Negative	M0	Positive	N2	10	0	LumA	Luminal A	Negative	LumA/B	-3	-3	enrollment	T_Other	T2	LIVING	0	TCGA-AN-A0FZ-01	10	0	High	C3-BRCA/Luminal	cluster 2	BRCA non-CIMP c9	BRCA nonbasal-like c8	BRCA nonbasal-like c7	miRNA cluster 12	cluster 4	mutation c1uster 9	TCGA-AN-A0FZ			10	Breast	TCGA Breast Cancer	breast invasive carcinoma
TCGA-AN-A0XL-01	Stage IIA	61	5	Stage IIA	10		Positive	FEMALE	Negative				Negative	M0	Negative	N0	10	0	LumA	Luminal A	Positive		-5	-7	enrollment	T_Other	T2	LIVING	0	TCGA-AN-A0XL-01	10	0	High	C3-BRCA/Luminal	cluster 2	BRCA non-CIMP c9		BRCA nonbasal-like c7	miRNA cluster 4	cluster 6	mutation cluster 14	TCGA-AN-A0XL			10	Breast	TCGA Breast Cancer	breast invasive carcinoma
TCGA-AN-A0XN-01	Stage IIIA	68	4	Stage IIIA	10		Negative	FEMALE	Negative	1	3	3	Negative	M0	Positive	N2	10	0	LumA	Luminal A	Positive	ReacI	-5	-3	enrollment	T_Other	T2	LIVING	0	TCGA-AN-A0XN-01	10	0	High	C3-BRCA/Luminal	cluster 3	BRCA CIMP c7	BRCA nonbasal-like c8	BRCA nonbasal-like c7	miRNA cluster 4	cluster 4	mutation cluster 2	TCGA-AN-A0XN			10	Breast	TCGA Breast Cancer	breast invasive carcinoma
TCGA-AN-A0XO-01	Stage IIIA	59	2	Stage IIIA	375		Positive	FEMALE	Negative	1	3	3	Negative	M0	Positive	N2	375	0	LumA	Luminal A	Negative	LumA/B	-7	-3	enrollment	T_Other	T2	LIVING	0	TCGA-AN-A0XO-01	375	0	BRCA-LUAD+	C3-BRCA/Luminal	cluster 4	BRCA CIMP c7	BRCA nonbasal-like c8	BRCA nonbasal-like c7	miRNA cluster 4	cluster 4	mutation cluster 4	TCGA-AN-A0XO			375	Breast	TCGA Breast Cancer	breast invasive carcinoma
TCGA-AN-A0XP-01	Stage IIIA	69	2	Stage IIIA	9		Positive	FEMALE	Negative	3	3	3	Negative	M0	Positive	N2	9	0	LumA	Luminal A	Positive	LumA	-12	-3	enrollment	T_Other	T2	LIVING	0	TCGA-AN-A0XP-01	9	0	BRCA-LUAD+	C3-BRCA/Luminal	cluster 2	BRCA non-CIMP c9	BRCA nonbasal-like c8	BRCA nonbasal-like c7	miRNA cluster 4	cluster 4	mutation cluster 4	TCGA-AN-A0XP			9	Breast	TCGA Breast Cancer	breast invasive carcinoma
TCGA-AN-A0XS-01	Stage IIIA	63	4	Stage IIIA	10		Negative	FEMALE	Negative	3	3	3	Negative	M0	Positive	N2	10	0	LumA	Luminal A	Positive	LumA	-5	-4	enrollment	T_Other	T2	LIVING	0	TCGA-AN-A0XS-01	10	0	Squamous	C3-BRCA/Luminal	cluster 2	BRCA non-CIMP c9	BRCA nonbasal-like c8	BRCA nonbasal-like c7	miRNA cluster 4	cluster 4	mutation cluster 14	TCGA-AN-A0XS	10	0	10	Breast	TCGA Breast Cancer	breast invasive carcinoma
TCGA-AN-A0XT-01	Stage IIIA	54	2	Stage IIIA	10		Positive	FEMALE	Negative	3	3	3	Negative	M0	Positive	N2	10	0	LumA	Luminal A	Negative	LumA/B	0	-3	enrollment	T_Other	T2	LIVING	0	TCGA-AN-A0XT-01	10	0	BRCA-LUAD+	C3-BRCA/Luminal	cluster 5	Low purity c2	BRCA nonbasal-like c8	BRCA nonbasal-like c7	miRNA cluster 12	cluster 7	mutation cluster 5	TCGA-AN-A0XT			10	Breast	TCGA Breast Cancer	breast invasive carcinoma
TCGA-AN-A0XV-01	Stage IIIA	67	4	Stage IIIA	162		Positive	FEMALE	Negative				Negative	M0	Positive	N2	162	0	LumA	Luminal A	Positive		0	0	enrollment	T_Other	T2	LIVING	0	TCGA-AN-A0XV-01	162	0	Kirc+	C3-BRCA/Luminal	cluster 4	BRCA CIMP c7		BRCA nonbasal-like c7	miRNA cluster 14	cluster 2	mutation c1uster 9	TCGA-AN-A0XV			162	Breast	TCGA Breast Cancer	breast invasive carcinoma
TCGA-AN-A0XW-01	Stage IIIA	36	5	Stage IIIA	170		Positive	FEMALE	Negative	1	1	4	Negative	M0	Positive	N2	170	0	LumA	Luminal B	Positive	Her2	-2	-4	enrollment	T_Other	T2	LIVING	0	TCGA-AN-A0XW-01	170	0	High	C3-BRCA/Luminal	cluster 2	BRCA non-CIMP c9	BRCA nonbasal-like c8	BRCA nonbasal-like c7	miRNA cluster 4	cluster 4	mutation c1uster 9	TCGA-AN-A0XW	170	0	170	Breast	TCGA Breast Cancer	breast invasive carcinoma
TCGA-AO-A03L-01	Stage IIIA	34	5	No_Conversion	2442		Positive	FEMALE	Negative	1	3	1	Negative	M0	Positive	N2	2442	0	LumA	HER2-enriched	Positive	Basal	-2	-4	followup	T_Other	T3	LIVING	0	TCGA-AO-A03L-01	2442	0	High	C3-BRCA/Luminal	cluster 4	BRCA CIMP c7	BRCA nonbasal-like c8	BRCA nonbasal-like c7	miRNA cluster 6	cluster 1	mutation cluster 3	TCGA-AO-A03L			2442	Breast	TCGA Breast Cancer	breast invasive carcinoma
TCGA-AO-A03M-01	Stage IA	29	1	Stage I	1455		Positive	FEMALE	Negative				Negative	M0	Negative	N0	1455	0	LumA	Luminal A	Positive	ReacII	-2	-5	followup	T1	T1	LIVING	0	TCGA-AO-A03M-01	1866	0	High	C3-BRCA/Luminal	cluster 1	Cluster 5	BRCA nonbasal-like c8	BRCA nonbasal-like c7	miRNA cluster 4	cluster 7		TCGA-AO-A03M	1866	0	1866	Breast	TCGA Breast Cancer	breast invasive carcinoma
TCGA-AO-A03V-01	Stage IA	41	1	Stage I	886		Positive	FEMALE	Negative				Negative	M0	Negative	N0	886	0	LumA	Luminal A	Positive		0	-3	followup	T1	T1	LIVING	0	TCGA-AO-A03V-01	886	0	COAD-READ	C3-BRCA/Luminal	cluster 2	BRCA non-CIMP c9		BRCA nonbasal-like c7	miRNA c1uster 10	cluster 7	mutation cluster 5	TCGA-AO-A03V			886	Breast	TCGA Breast Cancer	breast invasive carcinoma
TCGA-AO-A0J5-01	Stage IV	48		No_Conversion	704		Positive	FEMALE	Negative				Positive	M1	Positive	N1	704	0	LumA		Negative				followup	T_Other	T4	LIVING	1	TCGA-AO-A0J5-01	792	1	BRCA-LUAD+	C3-BRCA/Luminal		BRCA CIMP c7	BRCA nonbasal-like c8	BRCA nonbasal-like c7	miRNA cluster 4		mutation cluster 4	TCGA-AO-A0J5	792	0	792	Breast	TCGA Breast Cancer	breast invasive carcinoma
TCGA-AO-A0J8-01	Stage IIA	61	2	Stage IIA	277		Positive	FEMALE	Negative	3	4	3	Negative	M0	Negative	N0	277	0	LumA	Luminal A	Positive	ReacI	-12	-3	followup	T_Other	T2	LIVING	0	TCGA-AO-A0J8-01	680	0	Iq	C3-BRCA/Luminal	cluster 1	BRCA non-CIMP c9	BRCA nonbasal-like c8	BRCA nonbasal-like c7	miRNA cluster 14	cluster 2	mutation c1uster 9	TCGA-AO-A0J8	680	0	680	Breast	TCGA Breast Cancer	breast invasive carcinoma
TCGA-AO-A0J9-01	Stage IIIC	61	2	No_Conversion	1255		Positive	FEMALE	Negative	1	4	3	Negative	M0	Positive	N3	1255	0	LumA	Luminal A	Positive	ReacI	-2	-3	followup	T_Other	T2	LIVING	0	TCGA-AO-A0J9-01	1613	0	High	C3-BRCA/Luminal	cluster 4	BRCA CIMP c7	BRCA nonbasal-like c8	BRCA nonbasal-like c7	miRNA cluster 14	cluster 2	mutation c1uster 9	TCGA-AO-A0J9	1066	1	1613	Breast	TCGA Breast Cancer	breast invasive carcinoma	YES
TCGA-AO-A0JA-01	Stage IIIC	36	2	No_Conversion	346		Positive	FEMALE	Negative				Negative	M0	Positive	N3	346	0	LumA	Luminal A	Positive		-4	-4	followup	T_Other	T2	LIVING	0	TCGA-AO-A0JA-01	655	0	BRCA-LUAD+	C3-BRCA/Luminal	cluster 4	BRCA CIMP c7		BRCA nonbasal-like c7	miRNA cluster 6	cluster 1	mutation cluster 4	TCGA-AO-A0JA	143	1	655	Breast	TCGA Breast Cancer	breast invasive carcinoma	YES
TCGA-AO-A0JC-01	Stage IIA	64	1	Stage IIA	1547		Positive	FEMALE	Negative	2	2	2	Negative	M0	Negative	N0	1547	0	LumA	Luminal B	Positive	LumA	-2	-5	followup	T_Other	T2	LIVING	0	TCGA-AO-A0JC-01	1547	0	Quiet	C3-BRCA/Luminal	cluster 5	Low purity c2	BRCA nonbasal-like c8	BRCA nonbasal-like c7	miRNA cluster 14	cluster 2	mutation c1uster 9	TCGA-AO-A0JC	1547	0	1547	Breast	TCGA Breast Cancer	breast invasive carcinoma
TCGA-AO-A0JF-01	Stage IIA	68	2	No_Conversion	354		Positive	FEMALE	Negative	3	4	3	Negative	M0	Positive	N1	354	0	LumA	Luminal A	Positive	ReacI	-5	-7	followup	T1	T1	LIVING	0	TCGA-AO-A0JF-01	650	0	Iq	C3-BRCA/Luminal	cluster 2	BRCA non-CIMP c9	BRCA nonbasal-like c8	BRCA nonbasal-like c7	miRNA cluster 4	cluster 7	mutation cluster 4	TCGA-AO-A0JF	650	0	650	Breast	TCGA Breast Cancer	breast invasive carcinoma
TCGA-AO-A0JG-01	Stage IIIA	49	5	No_Conversion	449		Positive	FEMALE	Negative	1	3	3	Negative	M0	Positive	N2	449	0	LumA	Luminal A	Positive	LumA/B	-5	-7	followup	T_Other	T2	LIVING	0	TCGA-AO-A0JG-01	798	0	BRCA-LUAD+	C3-BRCA/Luminal	cluster 4	BRCA non-CIMP c9	BRCA nonbasal-like c8	BRCA nonbasal-like c7	miRNA cluster 6	cluster 1	mutation cluster 4	TCGA-AO-A0JG	798	0	798	Breast	TCGA Breast Cancer	breast invasive carcinoma
TCGA-AO-A0JI-01	Stage IIA	56	4	No_Conversion	1172		Positive	FEMALE	Negative	4	3	4	Negative	M0	Positive	N1	1172	0	LumA	Luminal B	Negative	LumA/B	-10	-3	followup	T1	T1	LIVING	0	TCGA-AO-A0JI-01	1528	0	Kirc+	C3-BRCA/Luminal	cluster 3	BRCA CIMP c7	BRCA nonbasal-like c8	BRCA nonbasal-like c7	miRNA cluster 14	cluster 2	mutation c1uster 9	TCGA-AO-A0JI	1528	0	1528	Breast	TCGA Breast Cancer	breast invasive carcinoma
TCGA-AO-A0JJ-01	Stage IIB	54	2	No_Conversion	1512		Positive	FEMALE	Negative	3	4	3	Negative	M0	Positive	N1	1512	0	LumA	Luminal A	Positive	LumA/B	-5	-7	enrollment	T_Other	T2	LIVING	0	TCGA-AO-A0JJ-01	1887	0	Iq	C3-BRCA/Luminal	cluster 1	BRCA non-CIMP c9	BRCA nonbasal-like c8	BRCA nonbasal-like c7	miRNA cluster 3	cluster 7	mutation c1uster 9	TCGA-AO-A0JJ	1887	0	1887	Breast	TCGA Breast Cancer	breast invasive carcinoma
TCGA-AO-A125-01	Stage IIA	72	2	Stage IIA	3018		Positive	FEMALE	Negative				Negative	M0	Negative	N0	3018	0	LumA	Luminal A	Positive		-12	-3	followup	T_Other	T2	LIVING	0	TCGA-AO-A125-01	3019	0	BRCA-LUAD+	C3-BRCA/Luminal	cluster 4	BRCA CIMP c7		BRCA nonbasal-like c7	miRNA cluster 7	cluster 3	mutation cluster 4	TCGA-AO-A125			3019	Breast	TCGA Breast Cancer	breast invasive carcinoma
TCGA-AO-A126-01	Stage IIA	39	5	Stage IIA	2850		Positive	FEMALE	Negative	1	3	3	Negative	M0	Negative	N0	2850	0	LumA	Luminal A	Positive	Her2	0	-3	followup	T_Other	T2	LIVING	0	TCGA-AO-A126-01	3307	0	Squamous	C3-BRCA/Luminal	cluster 4	BRCA CIMP c7	BRCA nonbasal-like c8	BRCA nonbasal-like c7	miRNA cluster 4	cluster 6	mutation cluster 14	TCGA-AO-A126	267	1	3307	Breast	TCGA Breast Cancer	breast invasive carcinoma	NO
TCGA-AO-A12A-01	Stage IIA	47	2	Stage IIA	2754		Positive	FEMALE	Negative	3	4	3	Negative	M0	Negative	N0	2754	0	LumA	Luminal A	Positive	LumA	-5	-7	followup	T_Other	T2	LIVING	0	TCGA-AO-A12A-01	2755	0	BRCA-LUAD+	C3-BRCA/Luminal	cluster 2	BRCA non-CIMP c9	BRCA nonbasal-like c8	BRCA nonbasal-like c7	miRNA cluster 14	cluster 6	mutation cluster 4	TCGA-AO-A12A			2755	Breast	TCGA Breast Cancer	breast invasive carcinoma
TCGA-AO-A12B-01	Stage IIA	63	3	Stage IIA	2359		Positive	FEMALE	Negative	3	3	4	Negative	M0	Negative	N0	2359	0	LumA	Luminal B	Positive	LumA/B	-12	-3	followup	T_Other	T2	LIVING	0	TCGA-AO-A12B-01	2989	0	Iq	C3-BRCA/Luminal	cluster 2	BRCA non-CIMP c9	BRCA nonbasal-like c8	BRCA nonbasal-like c7	miRNA cluster 7	cluster 3	mutation c1uster 9	TCGA-AO-A12B	2989	0	2989	Breast	TCGA Breast Cancer	breast invasive carcinoma
TCGA-AO-A12C-01	Stage IIB	42	2	No_Conversion	1993		Positive	FEMALE	Positive				Negative	M0	Positive	N1	1993	0	LumA	Luminal A	Positive	ReacI	-5	-7	followup	T_Other	T2	LIVING	0	TCGA-AO-A12C-01	1994	0	Kirc+	C3-BRCA/Luminal	cluster 4	BRCA non-CIMP c9	BRCA nonbasal-like c8	BRCA nonbasal-like c7	miRNA cluster 13	cluster 6		TCGA-AO-A12C			1994	Breast	TCGA Breast Cancer	breast invasive carcinoma
TCGA-AO-A12E-01	Stage IIB	51	3	Stage IIB	1742		Positive	FEMALE	Negative	4	3	3	Negative	M0	Negative	N0	1742	0	LumA	Luminal A	Positive	LumA/B	-5	-7	followup	T_Other	T3	LIVING	0	TCGA-AO-A12E-01	1743	0	High	C3-BRCA/Luminal	cluster 3	BRCA CIMP c7	BRCA nonbasal-like c8	BRCA nonbasal-like c7	miRNA cluster 6	cluster 1	mutation c1uster 9	TCGA-AO-A12E			1743	Breast	TCGA Breast Cancer	breast invasive carcinoma
TCGA-AO-A12G-01	Stage IIA	75	2	Stage IIA	1265		Positive	FEMALE	Negative	1	3	3	Negative	M0	Negative	N0	1265	0	LumA	Luminal A	Positive	LumA/B	-1	0	followup	T_Other	T2	LIVING	0	TCGA-AO-A12G-01	1266	0	Squamous	C3-BRCA/Luminal	cluster 4	BRCA CIMP c7	BRCA nonbasal-like c8	BRCA nonbasal-like c7	miRNA cluster 14	cluster 2	mutation cluster 8	TCGA-AO-A12G			1266	Breast	TCGA Breast Cancer	breast invasive carcinoma
TCGA-AO-A12H-01	Stage IIA	69	1	Stage IIA	862		Positive	FEMALE	Negative	3	3	3	Negative	M0	Negative	N0	862	0	LumA	Luminal A	Positive	LumA/B	-12	-3	followup	T_Other	T2	LIVING	0	TCGA-AO-A12H-01	863	0	Quiet	C3-BRCA/Luminal	cluster 2	BRCA non-CIMP c9	BRCA nonbasal-like c8	BRCA nonbasal-like c7	miRNA cluster 6	cluster 2	mutation cluster 4	TCGA-AO-A12H			863	Breast	TCGA Breast Cancer	breast invasive carcinoma
TCGA-AQ-A04L-01	Stage IIA	48	1	Stage IIA	3344		Positive	FEMALE	Positive	2	2	2	Negative	M0	Negative	N0	3344	0	LumA	Luminal A	Negative	ReacI	-1	-5	followup	T_Other	T2	LIVING	0	TCGA-AQ-A04L-01	3957	0	High	C3-BRCA/Luminal	cluster 3	BRCA CIMP c7	KIRC-like c1	BRCA nonbasal-like c7	miRNA cluster 7	cluster 3	mutation cluster 13	TCGA-AQ-A04L	3957	0	3957	Breast	TCGA Breast Cancer	breast invasive carcinoma
TCGA-AQ-A0Y5-01	Stage IIIA	70	3	Stage IIIA		161	Positive	FEMALE	Positive				Negative	M0	Positive	N2	161	1	LumA		Positive				followup	T_Other	T2	DECEASED	1	TCGA-AQ-A0Y5-01	172	1	High	C3-BRCA/Luminal	cluster 4	BRCA CIMP c7		BRCA nonbasal-like c7	miRNA cluster 4	cluster 4	mutation cluster 4	TCGA-AQ-A0Y5			172	Breast	TCGA Breast Cancer	breast invasive carcinoma
TCGA-AQ-A1H2-01	Stage IIIA	84	5	Stage IIIA	197		Positive	FEMALE	Positive				Negative	M0	Positive	N2	197	0	LumA		Positive				enrollment	T_Other	T2	LIVING	0	TCGA-AQ-A1H2-01	475	0	Squamous	C3-BRCA/Luminal	cluster 2	BRCA CIMP c7	BRCA nonbasal-like c8	BRCA nonbasal-like c7	miRNA cluster 6	cluster 1	mutation cluster 4	TCGA-AQ-A1H2	475	0	475	Breast	TCGA Breast Cancer	breast invasive carcinoma
TCGA-AQ-A1H3-01	Stage IIIC	49	2	Stage IIIC	138		Positive	FEMALE	Negative				Negative	M0	Positive	N3	138	0	LumA		Positive				enrollment	T_Other	T2	LIVING	0	TCGA-AQ-A1H3-01	989	0	BRCA-LUAD+	C3-BRCA/Luminal	cluster 4	BRCA CIMP c7	KIRC-like c1	BRCA nonbasal-like c7	miRNA cluster 5	cluster 6	mutation c1uster 9	TCGA-AQ-A1H3	989	0	989	Breast	TCGA Breast Cancer	breast invasive carcinoma
TCGA-AR-A0TR-01	Stage II	68	1	No_Conversion	21	160	Positive	FEMALE	Negative	3	3	3	Negative	M0	Positive	N1	160	1	LumA	Luminal A	Positive	LumA/B	-12	-3	enrollment	T_Other	T2	DECEASED	1	TCGA-AR-A0TR-01	160	1	Iq	C3-BRCA/Luminal	cluster 2	BRCA non-CIMP c9	BRCA nonbasal-like c8	BRCA nonbasal-like c7	miRNA cluster 13	cluster 7	mutation cluster 4	TCGA-AR-A0TR	160	0	160	Breast	TCGA Breast Cancer	breast invasive carcinoma
TCGA-AR-A0TW-01	Stage III	50	4	No_Conversion	739		Positive	FEMALE	Negative				Negative	M0	Positive	N1	739	0	LumA	Luminal A	Positive	Basal	-2	-5	enrollment	T_Other	T3	LIVING	0	TCGA-AR-A0TW-01	3009	0	High	C3-BRCA/Luminal	cluster 4	BRCA CIMP c7	BRCA nonbasal-like c8	BRCA nonbasal-like c7			mutation c1uster 9	TCGA-AR-A0TW	3009	0	3009	Breast	TCGA Breast Cancer	breast invasive carcinoma
TCGA-AR-A0TZ-01	Stage III	43	5	No_Conversion	1313		Positive	FEMALE	Negative	4	3	4	Negative	M0	Positive	N2	1313	0	LumA	Luminal B	Positive	ReacII	-10	-3	enrollment	T_Other	T2	LIVING	1	TCGA-AR-A0TZ-01	3262	1	Kirc+	C3-BRCA/Luminal	cluster 3	BRCA CIMP c7	KIRC-like c1	BRCA nonbasal-like c7	miRNA cluster 14	cluster 2	mutation cluster 4	TCGA-AR-A0TZ	1313	1	3262	Breast	TCGA Breast Cancer	breast invasive carcinoma
TCGA-AR-A0U3-01	Stage II	59	4	No_Conversion	2263		Positive	FEMALE	Negative	4	3	4	Negative	M0	Positive	N1	2263	0	LumA	Luminal B	Positive	LumA/B	0	-3	enrollment	T_Other	T2	LIVING	0	TCGA-AR-A0U3-01	3468	0	Squamous	C3-BRCA/Luminal	cluster 3	BRCA CIMP c7	BRCA nonbasal-like c8	BRCA nonbasal-like c7	miRNA cluster 6	cluster 7	mutation cluster 5	TCGA-AR-A0U3	3468	0	3468	Breast	TCGA Breast Cancer	breast invasive carcinoma
TCGA-AR-A1AK-01	Stage I	70	3	Stage I	1558		Positive	FEMALE	Negative	1	4	3	Negative	M0	Negative	N0	1558	0	LumA	Luminal A	Positive	ReacI	-5	0	enrollment	T1	T1	LIVING	0	TCGA-AR-A1AK-01	1559	0	High	C3-BRCA/Luminal	cluster 1	BRCA non-CIMP c9	BRCA nonbasal-like c8	BRCA nonbasal-like c7	miRNA cluster 4	cluster 4	mutation c1uster 9	TCGA-AR-A1AK	1559	0	1559	Breast	TCGA Breast Cancer	breast invasive carcinoma
TCGA-AR-A1AL-01	Stage III	60	2	Stage IIIA	1485		Positive	FEMALE	Negative	3	4	3	Negative	M0	Positive	N1	1485	0	LumA	Luminal A	Positive	ReacI	-4	0	enrollment	T_Other	T3	LIVING	0	TCGA-AR-A1AL-01	1485	0	Iq	C3-BRCA/Luminal	cluster 2	BRCA non-CIMP c9	BRCA nonbasal-like c8	BRCA nonbasal-like c7	miRNA cluster 14	cluster 6	mutation cluster 1	TCGA-AR-A1AL	1485	0	1485	Breast	TCGA Breast Cancer	breast invasive carcinoma
TCGA-AR-A1AN-01	Stage II	46	1	Stage IIA	1329		Positive	FEMALE	Negative				Negative	M0	Negative	N0	1329	0	LumA	Luminal A	Positive		-5	-7	enrollment	T_Other	T2	LIVING	0	TCGA-AR-A1AN-01	1330	0	High	C3-BRCA/Luminal	cluster 5	BRCA non-CIMP c9		BRCA nonbasal-like c7	miRNA cluster 7	cluster 6	mutation cluster 5	TCGA-AR-A1AN	1330	0	1330	Breast	TCGA Breast Cancer	breast invasive carcinoma
TCGA-AR-A1AP-01	Stage I	80	2	Stage I	1215		Positive	FEMALE	Negative	1	3	3	Negative	M0	Negative	N0	1215	0	LumA	Luminal A	Positive	LumA/B	0	0	enrollment	T1	T1	LIVING	0	TCGA-AR-A1AP-01	1216	0	High	C3-BRCA/Luminal	cluster 4	BRCA CIMP c7	BRCA nonbasal-like c8	BRCA nonbasal-like c7	miRNA cluster 4	cluster 4	mutation cluster 5	TCGA-AR-A1AP	1216	0	1216	Breast	TCGA Breast Cancer	breast invasive carcinoma
TCGA-AR-A1AS-01	Stage II	54	3	Stage IIB	1242		Positive	FEMALE	Negative	3	3	3	Negative	M0	Positive	N1	1242	0	LumA	Luminal A	Positive	LumA	-7	-3	enrollment	T_Other	T2	LIVING	0	TCGA-AR-A1AS-01	1150	0	Iq	C3-BRCA/Luminal	cluster 2	BRCA non-CIMP c9	BRCA nonbasal-like c8	BRCA nonbasal-like c7	miRNA cluster 4	cluster 4	mutation cluster 2	TCGA-AR-A1AS	1150	0	1150	Breast	TCGA Breast Cancer	breast invasive carcinoma
TCGA-AR-A1AU-01	Stage III	39	4	Stage IIIA	1409		Positive	FEMALE	Negative	3	4	3	Negative	M0	Positive	N2	1409	0	LumA	Luminal A	Positive	ReacI	-3	-7	enrollment	T_Other	T2	LIVING	0	TCGA-AR-A1AU-01	2318	0	Kirc+	C3-BRCA/Luminal	cluster 2	BRCA non-CIMP c9	BRCA nonbasal-like c8	BRCA nonbasal-like c7	miRNA cluster 4	cluster 6	mutation c1uster 9	TCGA-AR-A1AU	2318	0	2318	Breast	TCGA Breast Cancer	breast invasive carcinoma
TCGA-AR-A1AV-01	Stage II	68	3	Stage IIB	1295		Positive	MALE	Negative	4	5	4	Negative	M0	Positive	N1	1295	0	LumA	Luminal B	Positive	LumA/B	-2	-5	enrollment	T_Other	T2	LIVING	0	TCGA-AR-A1AV-01	1864	0	High	C3-BRCA/Luminal	cluster 3	BRCA CIMP c7	BRCA nonbasal-like c8	BRCA nonbasal-like c7	miRNA c1uster 10	cluster 7	mutation cluster 4	TCGA-AR-A1AV	1864	0	1864	Breast	TCGA Breast Cancer	breast invasive carcinoma
TCGA-AR-A1AX-01	Stage I	64	4	Stage I	1103		Positive	FEMALE	Positive	3	1	3	Negative	M0	Negative	N0	1103	0	LumA	Luminal A	Positive	ReacII	0	-5	enrollment	T1	T1	LIVING	0	TCGA-AR-A1AX-01	1890	0	Squamous	C5-KIRC	cluster 5	Low purity c2	KIRC-like c1	BRCA nonbasal-like c7	miRNA cluster 4	cluster 6	mutation c1uster 9	TCGA-AR-A1AX	1890	0	1890	Breast	TCGA Breast Cancer	breast invasive carcinoma
TCGA-AR-A24L-01	Stage II	26	5	Stage IIB	2221		Positive	FEMALE	Negative				Negative	M0	Positive	N1	2221	0	LumA		Positive				enrollment	T_Other	T2	LIVING	1	TCGA-AR-A24L-01	2866	1	High	C3-BRCA/Luminal	cluster 2	BRCA non-CIMP c9	BRCA nonbasal-like c8	BRCA nonbasal-like c7	miRNA cluster 4	cluster 4	mutation c1uster 9	TCGA-AR-A24L	1414	1	2866	Breast	TCGA Breast Cancer	breast invasive carcinoma
TCGA-AR-A24M-01	Stage III	38	3	Stage IIIA	1990		Positive	FEMALE	Negative				Negative	M0	Positive	N2	1990	0	LumA		Positive				enrollment	T_Other	T2	LIVING	0	TCGA-AR-A24M-01	2947	0	Iq	C3-BRCA/Luminal	cluster 4	BRCA non-CIMP c9	BRCA nonbasal-like c8	BRCA nonbasal-like c7	miRNA c1uster 10	cluster 7	mutation cluster 4	TCGA-AR-A24M	2947	0	2947	Breast	TCGA Breast Cancer	breast invasive carcinoma
TCGA-AR-A24O-01	Stage III	43	2	Stage IIIA	1997		Positive	FEMALE	Negative				Negative	M0	Positive	N2	1997	0	LumA		Positive				enrollment	T_Other	T3	LIVING	0	TCGA-AR-A24O-01	2561	0	Squamous	C3-BRCA/Luminal	cluster 1	BRCA non-CIMP c9	BRCA nonbasal-like c8	BRCA nonbasal-like c7	miRNA c1uster 10	cluster 7	mutation cluster 4	TCGA-AR-A24O	2561	1	2561	Breast	TCGA Breast Cancer	breast invasive carcinoma
TCGA-AR-A24P-01	Stage I	47	2	Stage I	26		Positive	FEMALE	Negative				Negative	M0	Negative	N0	26	0	LumA		Positive				enrollment	T1	T1	LIVING	0	TCGA-AR-A24P-01	84	0	Iq	C3-BRCA/Luminal	cluster 4	BRCA CIMP c7	BRCA nonbasal-like c8	BRCA nonbasal-like c7	miRNA cluster 14	cluster 2	mutation cluster 5	TCGA-AR-A24P	84	0	84	Breast	TCGA Breast Cancer	breast invasive carcinoma
TCGA-AR-A24T-01	Stage III	46	2	Stage IIIC	1620		Positive	FEMALE	Negative				Negative	M0	Positive	N3	1620	0	LumA		Positive				enrollment	T_Other	T3	LIVING	0	TCGA-AR-A24T-01	2312	0	Iq	C3-BRCA/Luminal	cluster 4	BRCA CIMP c7	BRCA nonbasal-like c8	BRCA nonbasal-like c7	miRNA cluster 14	cluster 2	mutation cluster 4	TCGA-AR-A24T	2312	0	2312	Breast	TCGA Breast Cancer	breast invasive carcinoma
TCGA-AR-A24V-01	Stage II	52	5	Stage IIB	1648		Positive	FEMALE	Negative				Negative	M0	Positive	N1	1648	0	LumA		Positive				enrollment	T_Other	T2	LIVING	0	TCGA-AR-A24V-01	2596	0	Squamous	C3-BRCA/Luminal	cluster 4	BRCA CIMP c7	BRCA nonbasal-like c8	BRCA nonbasal-like c7	miRNA cluster 4	cluster 4	mutation c1uster 9	TCGA-AR-A24V	2596	0	2596	Breast	TCGA Breast Cancer	breast invasive carcinoma
TCGA-AR-A24W-01			3																LumA										0	TCGA-AR-A24W-01	991	0	BRCA-LUAD+	C3-BRCA/Luminal	cluster 1	BRCA non-CIMP c9	BRCA nonbasal-like c8	BRCA nonbasal-like c7	miRNA cluster 14	cluster 6	mutation c1uster 9	TCGA-AR-A24W	991	0	991	Breast	TCGA Breast Cancer	breast invasive carcinoma
TCGA-AR-A24X-01	Stage II	52	2	Stage IIA	1465		Positive	FEMALE	Negative				Negative	M0	Negative	N0	1465	0	LumA		Positive				enrollment	T_Other	T2	LIVING	0	TCGA-AR-A24X-01	2548	0	Iq	C3-BRCA/Luminal	cluster 4	BRCA CIMP c7	BRCA nonbasal-like c8	BRCA nonbasal-like c7	miRNA cluster 14	cluster 2	mutation cluster 4	TCGA-AR-A24X	2548	0	2548	Breast	TCGA Breast Cancer	breast invasive carcinoma
TCGA-AR-A252-01	Stage I	50	3	Stage I	1236		Positive	FEMALE	Negative				Negative	M0	Negative	N0	1236	0	LumA		Positive				enrollment	T1	T1	LIVING	0	TCGA-AR-A252-01	2226	0	Kirc+	C3-BRCA/Luminal	cluster 1	BRCA non-CIMP c9	BRCA nonbasal-like c8	BRCA nonbasal-like c7	miRNA cluster 6	cluster 1	mutation c1uster 9	TCGA-AR-A252	2226	0	2226	Breast	TCGA Breast Cancer	breast invasive carcinoma
TCGA-AR-A255-01	Stage I	62	5	Stage I	1058		Positive	FEMALE	Positive				Negative	M0	Negative	N0	1058	0	LumA		Positive				enrollment	T1	T1	LIVING	0	TCGA-AR-A255-01	1792	0	High	C3-BRCA/Luminal	cluster 3	BRCA CIMP c7	KIRC-like c1	BRCA nonbasal-like c7	miRNA cluster 13		mutation cluster 4	TCGA-AR-A255	1792	0	1792	Breast	TCGA Breast Cancer	breast invasive carcinoma
TCGA-AR-A2LE-01																			LumA										0	TCGA-AR-A2LE-01	4239	0	Iq	C3-BRCA/Luminal		BRCA non-CIMP c9	KIRC-like c1	BRCA nonbasal-like c7	miRNA c1uster 10			TCGA-AR-A2LE	4203	1	4239	Breast	TCGA Breast Cancer	breast invasive carcinoma
TCGA-AR-A2LM-01																			LumA										0	TCGA-AR-A2LM-01	1585	0	Iq	C3-BRCA/Luminal		BRCA non-CIMP c9	BRCA nonbasal-like c8	BRCA nonbasal-like c7	miRNA cluster 12			TCGA-AR-A2LM	1585	0	1585	Breast	TCGA Breast Cancer	breast invasive carcinoma
TCGA-AR-A2LN-01																			LumA										0	TCGA-AR-A2LN-01	997	0	BRCA-LUAD+	C3-BRCA/Luminal		BRCA non-CIMP c9	KIRC-like c1	BRCA nonbasal-like c7	miRNA cluster 5			TCGA-AR-A2LN	997	0	997	Breast	TCGA Breast Cancer	breast invasive carcinoma
TCGA-AR-A2LO-01																			LumA										0	TCGA-AR-A2LO-01	935	0	BRCA-LUAD+	C3-BRCA/Luminal		BRCA non-CIMP c9	BRCA nonbasal-like c8	BRCA nonbasal-like c7	miRNA cluster 4			TCGA-AR-A2LO	935	0	935	Breast	TCGA Breast Cancer	breast invasive carcinoma
TCGA-B6-A0I5-01	Stage IIB	49	2	No_Conversion	4549		Positive	FEMALE	Negative				Negative	M0	Positive	N1	4549	0	LumA	Luminal A	Positive		-5	-3	followup	T_Other	T2	LIVING	0	TCGA-B6-A0I5-01	4550	0	BRCA-LUAD+	C3-BRCA/Luminal	cluster 1	BRCA non-CIMP c9		BRCA nonbasal-like c7	miRNA cluster 12	cluster 6	mutation cluster 4	TCGA-B6-A0I5	4550	0	4550	Breast	TCGA Breast Cancer	breast invasive carcinoma
TCGA-B6-A0I8-01		46		No_Conversion	749	749		FEMALE					Negative	M0	Negative	N0	749	1	LumA	Luminal A		Her2	0	-3	followup	T1	T1	DECEASED	1	TCGA-B6-A0I8-01	749	1		C3-BRCA/Luminal	cluster 2	BRCA non-CIMP c9	BRCA nonbasal-like c8	BRCA nonbasal-like c7	miRNA cluster 4	cluster 4	mutation c1uster 9	TCGA-B6-A0I8	746	1	749	Breast	TCGA Breast Cancer	breast invasive carcinoma	YES
TCGA-B6-A0IA-01	Stage IIA	51	4	Stage IIA	6718		Positive	FEMALE	Negative				Negative	M0	Negative	N0	6718	0	LumA	Luminal A	Positive		-12	-3	followup	T_Other	T2	LIVING	0	TCGA-B6-A0IA-01	6719	0	BRCA-LUAD+	C3-BRCA/Luminal	cluster 2	BRCA non-CIMP c9		BRCA nonbasal-like c7	miRNA cluster 12	cluster 4	mutation c1uster 9	TCGA-B6-A0IA	6719	0	6719	Breast	TCGA Breast Cancer	breast invasive carcinoma
TCGA-B6-A0IC-01		90	2	No_Conversion	1542	1542	Positive	FEMALE	Negative						Negative	N0	1542	1	LumA	Luminal B	Positive		-12	-3	followup	T_Other	T2	DECEASED	1	TCGA-B6-A0IC-01	1542	1	Kirc+	C3-BRCA/Luminal	cluster 2	BRCA non-CIMP c9		BRCA nonbasal-like c7	miRNA cluster 14	cluster 2	mutation cluster 4	TCGA-B6-A0IC	1542	0	1542	Breast	TCGA Breast Cancer	breast invasive carcinoma
TCGA-B6-A0IE-01		38	3	No_Conversion	1998	1998	Negative	FEMALE	Negative				Negative	M0	Positive	N1	1998	1	LumA	Normal-like	Negative		-2	-3	followup		TX	DECEASED	1	TCGA-B6-A0IE-01	1999	1	Kirc+	C3-BRCA/Luminal	cluster 1	BRCA non-CIMP c9		BRCA nonbasal-like c7	miRNA cluster 4	cluster 4	mutation cluster 3	TCGA-B6-A0IE	840	1	1999	Breast	TCGA Breast Cancer	breast invasive carcinoma	YES
TCGA-B6-A0IG-01	Stage IIB	50		No_Conversion	4456	4456	Positive	FEMALE					Negative	M0	Positive	N1	4456	1	LumA	Luminal A	Positive	Her2	-2	0	followup	T_Other	T2	DECEASED	1	TCGA-B6-A0IG-01	4456	1	Squamous	C3-BRCA/Luminal	cluster 4	BRCA CIMP c7	BRCA basal-like c6	BRCA nonbasal-like c7	miRNA cluster 6	cluster 7	mutation cluster 12	TCGA-B6-A0IG			4456	Breast	TCGA Breast Cancer	breast invasive carcinoma
TCGA-B6-A0IH-01	Stage IIIA	81	2	Stage IIIA		3418	Positive	FEMALE	Negative				Negative	M0	Positive	N1	3418	1	LumA	Luminal A	Positive		-5	-7	followup	T_Other	T3	DECEASED	1	TCGA-B6-A0IH-01	3418	1	BRCA-LUAD+	C3-BRCA/Luminal	cluster 4	BRCA non-CIMP c9		BRCA nonbasal-like c7	miRNA cluster 13	cluster 6	mutation c1uster 9	TCGA-B6-A0IH			3418	Breast	TCGA Breast Cancer	breast invasive carcinoma
TCGA-B6-A0IM-01	Stage IIB	75	4	Stage IIB	3836		Positive	FEMALE	Negative				Negative	M0	Negative	N0	3836	0	LumA	Luminal B	Positive		-10	-3	followup	T_Other	T3	LIVING	0	TCGA-B6-A0IM-01	3836	0	BRCA-LUAD+	C3-BRCA/Luminal	cluster 4	BRCA CIMP c7		BRCA nonbasal-like c7	miRNA cluster 4	cluster 4	mutation c1uster 9	TCGA-B6-A0IM	3836	0	3836	Breast	TCGA Breast Cancer	breast invasive carcinoma
TCGA-B6-A0IO-01	Stage IIA	66	3	Stage IIA	3350		Positive	FEMALE	Negative	3	3	3	Negative	M0	Negative	N0	3350	0	LumA	Luminal A	Indeterminate	X	0	-3	followup	T_Other	T2	LIVING	0	TCGA-B6-A0IO-01	3350	0	High	C3-BRCA/Luminal	cluster 2	BRCA non-CIMP c9	BRCA nonbasal-like c8	BRCA nonbasal-like c7	miRNA cluster 6	cluster 1	mutation c1uster 9	TCGA-B6-A0IO	3350	0	3350	Breast	TCGA Breast Cancer	breast invasive carcinoma
TCGA-B6-A0IP-01	Stage IA	74	2	Stage I	3374		Positive	FEMALE	Negative				Negative	M0	Negative	N0	3374	0	LumA	Luminal A	Positive		-5	0	followup	T1	T1	LIVING	0	TCGA-B6-A0IP-01	3374	0	Iq	C3-BRCA/Luminal	cluster 4	BRCA CIMP c7		BRCA nonbasal-like c7	miRNA cluster 14	cluster 2	mutation cluster 4	TCGA-B6-A0IP	3374	0	3374	Breast	TCGA Breast Cancer	breast invasive carcinoma
TCGA-B6-A0RG-01	Stage IIB	26	2	Stage IIB	2082		Negative	FEMALE	Negative	3	3	3	Negative	M0	Negative	N0	2082	0	LumA	Luminal A	Negative	ReacII	0	-3	followup	T_Other	T3	LIVING	0	TCGA-B6-A0RG-01	2082	0	High	C3-BRCA/Luminal	cluster 2	BRCA non-CIMP c9	BRCA nonbasal-like c8	BRCA nonbasal-like c7	miRNA cluster 3	cluster 4	mutation cluster 4	TCGA-B6-A0RG	2082	0	2082	Breast	TCGA Breast Cancer	breast invasive carcinoma
TCGA-B6-A0RI-01	Stage IIIB	44	2	No_Conversion	7125		Positive	FEMALE	Negative				Negative	M0	Positive	N1	7125	0	LumA	Luminal A	Positive		-7	-3	followup	T_Other	T4	LIVING	0	TCGA-B6-A0RI-01	7126	0	Iq	C3-BRCA/Luminal	cluster 2	BRCA non-CIMP c9		BRCA nonbasal-like c7	miRNA cluster 4	cluster 4	mutation c1uster 9	TCGA-B6-A0RI	1100	1	7126	Breast	TCGA Breast Cancer	breast invasive carcinoma	YES
TCGA-B6-A0RM-01		57	4	No_Conversion	2373	2373	Positive	FEMALE	Negative	3	3	3			Negative	N0	2373	1	LumA	Luminal A	Positive	LumA	-10	-3	followup		TX	DECEASED	1	TCGA-B6-A0RM-01	2373	1	Kirc+	C3-BRCA/Luminal	cluster 2	BRCA non-CIMP c9	BRCA nonbasal-like c8	BRCA nonbasal-like c7	miRNA cluster 14	cluster 2	mutation c1uster 9	TCGA-B6-A0RM	2373	0	2373	Breast	TCGA Breast Cancer	breast invasive carcinoma
TCGA-B6-A0RN-01	Stage IA	60	2	Stage I	5261		Negative	FEMALE	Negative	1	4	3	Negative	M0	Negative	N0	5261	0	LumA	Luminal A	Negative	ReacI	-5	-3	followup	T1	T1	LIVING	0	TCGA-B6-A0RN-01	5261	0	Iq	C3-BRCA/Luminal	cluster 4	BRCA CIMP c7	BRCA nonbasal-like c8	BRCA nonbasal-like c7	miRNA cluster 14	cluster 2	mutation cluster 4	TCGA-B6-A0RN	5261	0	5261	Breast	TCGA Breast Cancer	breast invasive carcinoma
TCGA-B6-A0RO-01	Stage IIIB	71	3	No_Conversion	4928		Positive	FEMALE	Negative	3	3	3	Negative	M0	Positive	N1	4928	0	LumA	Luminal A	Positive	ReacI	0	-3	followup	T_Other	T4	LIVING	0	TCGA-B6-A0RO-01	4929	0	BRCA-LUAD+	C3-BRCA/Luminal	cluster 2	BRCA non-CIMP c9	BRCA nonbasal-like c8	BRCA nonbasal-like c7	miRNA cluster 6	cluster 1	mutation cluster 4	TCGA-B6-A0RO	4929	0	4929	Breast	TCGA Breast Cancer	breast invasive carcinoma
TCGA-B6-A0RP-01	Stage IIIB	73	4	No_Conversion	3126	3126	Positive	FEMALE	Negative	3	3	3	Negative	M0	Positive	N1	3126	1	LumA	Luminal A	Positive	LumA	-12	-4	followup	T_Other	T2	DECEASED	1	TCGA-B6-A0RP-01	3126	1	BRCA-LUAD+	C3-BRCA/Luminal	cluster 2	BRCA non-CIMP c9	BRCA nonbasal-like c8	BRCA nonbasal-like c7	miRNA cluster 4	cluster 4	mutation cluster 4	TCGA-B6-A0RP	2787	1	3126	Breast	TCGA Breast Cancer	breast invasive carcinoma	YES
TCGA-B6-A0RV-01	Stage IIIA	42	4	No_Conversion	4788		Positive	FEMALE	Negative	3	4	3	Negative	M0	Positive	N2	4788	0	LumA	Luminal A	Positive	ReacII	-5	0	followup	T_Other	T3	LIVING	0	TCGA-B6-A0RV-01	4788	0	Kirc+	C3-BRCA/Luminal	cluster 1	BRCA CIMP c7	BRCA nonbasal-like c8	BRCA nonbasal-like c7	miRNA cluster 4	cluster 6	mutation c1uster 9	TCGA-B6-A0RV	4788	0	4788	Breast	TCGA Breast Cancer	breast invasive carcinoma
TCGA-B6-A0WS-01		58	4	Stage I		2965	Positive	FEMALE	Negative				Negative	M0	Negative	N0	2965	1	LumA	Luminal A	Positive		0	-4	followup	T1	T1	DECEASED	1	TCGA-B6-A0WS-01	2965	1	Kirc+	C3-BRCA/Luminal	cluster 1	BRCA non-CIMP c9		BRCA nonbasal-like c7	miRNA c1uster 10	cluster 7	mutation c1uster 9	TCGA-B6-A0WS	2965	0	2965	Breast	TCGA Breast Cancer	breast invasive carcinoma
TCGA-B6-A0WT-01	Stage IIB	61	3	No_Conversion	5739		Positive	FEMALE	Negative				Negative	M0	Positive	N1	5739	0	LumA	Luminal A	Positive		-2	-4	followup	T_Other	T2	LIVING	0	TCGA-B6-A0WT-01	5739	0	BRCA-LUAD+	C3-BRCA/Luminal	cluster 2	BRCA non-CIMP c9		BRCA nonbasal-like c7	miRNA cluster 4	cluster 4	mutation c1uster 9	TCGA-B6-A0WT	3862	1	5739	Breast	TCGA Breast Cancer	breast invasive carcinoma	YES
TCGA-B6-A0WY-01	Stage IIIA	40	4	No_Conversion	3410	3460	Positive	FEMALE	Negative				Negative	M0	Positive	N1	3460	1	LumA	Luminal A	Negative		-5	-3	followup	T_Other	T3	DECEASED	1	TCGA-B6-A0WY-01	3461	1	High	C3-BRCA/Luminal	cluster 1	BRCA non-CIMP c9		BRCA nonbasal-like c7	miRNA cluster 4	cluster 4	mutation cluster 4	TCGA-B6-A0WY	2011	1	3461	Breast	TCGA Breast Cancer	breast invasive carcinoma	YES
TCGA-B6-A0WZ-01	Stage IIB	50	2	No_Conversion	3941		Positive	FEMALE	Negative				Negative	M0	Positive	N1	3941	0	LumA	Luminal A	Positive		-12	-3	followup	T_Other	T2	LIVING	0	TCGA-B6-A0WZ-01	3941	0	Kirc+	C3-BRCA/Luminal	cluster 4	BRCA non-CIMP c9		BRCA nonbasal-like c7	miRNA cluster 12	cluster 4	mutation cluster 4	TCGA-B6-A0WZ	3941	0	3941	Breast	TCGA Breast Cancer	breast invasive carcinoma
TCGA-B6-A0X0-01	Stage IA	54	2	Stage I		3945	Positive	FEMALE	Negative	3	3	3	Negative	M0	Negative	N0	3945	1	LumA	Luminal A	Positive	LumA	-5	-3	followup	T1	T1	DECEASED	1	TCGA-B6-A0X0-01	3945	1	Iq	C3-BRCA/Luminal	cluster 2	BRCA non-CIMP c9	BRCA nonbasal-like c8	BRCA nonbasal-like c7	miRNA c1uster 10	cluster 7	mutation cluster 12	TCGA-B6-A0X0	3945	0	3945	Breast	TCGA Breast Cancer	breast invasive carcinoma
TCGA-B6-A0X4-01	Stage IIB	62	3	No_Conversion	776	859	Positive	FEMALE	Negative				Negative	M0	Positive	N1	859	1	LumA	Luminal A	Positive		-12	-3	followup	T_Other	T2	DECEASED	1	TCGA-B6-A0X4-01	860	1	Iq	C3-BRCA/Luminal	cluster 2	BRCA non-CIMP c9		BRCA nonbasal-like c7	miRNA cluster 6	cluster 1	mutation c1uster 9	TCGA-B6-A0X4	716	1	860	Breast	TCGA Breast Cancer	breast invasive carcinoma	YES
TCGA-B6-A0X7-01		62	2	No_Conversion	1791	1791	Positive	FEMALE	Negative						Negative	N0	1791	1	LumA	Luminal A	Positive		-5	-3	enrollment	T1	T1	DECEASED	1	TCGA-B6-A0X7-01	1791	1	BRCA-LUAD+	C3-BRCA/Luminal	cluster 2	BRCA non-CIMP c9		BRCA nonbasal-like c7	miRNA cluster 7	cluster 3	mutation cluster 4	TCGA-B6-A0X7	1114	1	1791	Breast	TCGA Breast Cancer	breast invasive carcinoma	NO
TCGA-B6-A1KI-01	Stage I	63	2	Stage I	2236		Positive	FEMALE	Negative				Negative	M0	Negative	N0	2236	0	LumA		Positive				followup	T1	T1	LIVING	0	TCGA-B6-A1KI-01	2236	0	Iq	C3-BRCA/Luminal	cluster 1	BRCA non-CIMP c9		BRCA nonbasal-like c7	miRNA cluster 14	cluster 2	mutation cluster 4	TCGA-B6-A1KI	2236	0	2236	Breast	TCGA Breast Cancer	breast invasive carcinoma
TCGA-B6-A2IU-01																			LumA										0	TCGA-B6-A2IU-01	5176	0	BRCA-LUAD+	C3-BRCA/Luminal		BRCA non-CIMP c9	BRCA nonbasal-like c8	BRCA nonbasal-like c7	miRNA cluster 5			TCGA-B6-A2IU	4224	1	5176	Breast	TCGA Breast Cancer	breast invasive carcinoma	YES
TCGA-BH-A0AY-01	Stage IIA	62	3	Stage IIA	777		Positive	FEMALE	Negative	1	4	3	Negative	M0	Negative	N0	777	0	LumA	Luminal B	Positive	ReacI	-1	-3	followup	T_Other	T2	LIVING	0	TCGA-BH-A0AY-01	777	0	BRCA-LUAD+	C3-BRCA/Luminal	cluster 1	BRCA CIMP c7	BRCA nonbasal-like c8	BRCA nonbasal-like c7	miRNA cluster 4	cluster 4	mutation c1uster 9	TCGA-BH-A0AY	777	0	777	Breast	TCGA Breast Cancer	breast invasive carcinoma
TCGA-BH-A0AZ-01	Stage IIIA	47	2	Stage IIIA	867		Positive	FEMALE	Negative	3	4	3	Negative	M0	Positive	N1	867	0	LumA	Luminal A	Positive	ReacI	-5	-7	enrollment	T_Other	T3	LIVING	0	TCGA-BH-A0AZ-01	867	0	Iq	C3-BRCA/Luminal	cluster 2	BRCA non-CIMP c9	BRCA nonbasal-like c8	BRCA nonbasal-like c7	miRNA cluster 4	cluster 4	mutation c1uster 9	TCGA-BH-A0AZ			867	Breast	TCGA Breast Cancer	breast invasive carcinoma
TCGA-BH-A0B0-01	Stage I	56	2	Stage I	1427		Positive	FEMALE	Negative	3	4	3	Negative	M0	Negative	N0	1427	0	LumA	Luminal A	Positive	ReacI	-5	-7	enrollment	T1	T1	LIVING	0	TCGA-BH-A0B0-01	1428	0	BRCA-LUAD+	C3-BRCA/Luminal	cluster 1	BRCA non-CIMP c9	BRCA nonbasal-like c8	BRCA nonbasal-like c7	miRNA c1uster 9	cluster 6	mutation cluster 3	TCGA-BH-A0B0			1428	Breast	TCGA Breast Cancer	breast invasive carcinoma
TCGA-BH-A0B1-01	Stage IIB	66		No_Conversion	1148		Positive	FEMALE	Negative				Negative	M0	Positive	N1	1148	0	LumA	Luminal A	Positive	LumA/B	-3	-3	followup	T_Other	T2	LIVING	0	TCGA-BH-A0B1-01	1148	0					BRCA nonbasal-like c8	BRCA nonbasal-like c7	miRNA cluster 4	cluster 6	mutation c1uster 9	TCGA-BH-A0B1	1148	0	1148	Breast	TCGA Breast Cancer	breast invasive carcinoma
TCGA-BH-A0B2-01	Stage I	43		Stage I	1242		Positive	FEMALE	Negative				Negative	M0	Negative	N0	1242	0	LumA		Positive				enrollment	T1	T1	LIVING	0	TCGA-BH-A0B2-01	1242	0					BRCA nonbasal-like c8					TCGA-BH-A0B2			1242	Breast	TCGA Breast Cancer	breast invasive carcinoma
TCGA-BH-A0B4-01	Stage IIIA	65	5	No_Conversion	1191		Positive	MALE	Positive	1	3	3	Negative	M0	Positive	N2	1191	0	LumA	Luminal A	Positive	ReacII	-3	-3	followup	T_Other	T2	LIVING	0	TCGA-BH-A0B4-01	1191	0	High	C3-BRCA/Luminal	cluster 4	BRCA CIMP c7	BRCA nonbasal-like c8	BRCA nonbasal-like c7	miRNA cluster 4	cluster 6	mutation c1uster 9	TCGA-BH-A0B4	1191	0	1191	Breast	TCGA Breast Cancer	breast invasive carcinoma
TCGA-BH-A0B5-01	Stage IIIA	40	2	Stage IIIA	1471		Positive	FEMALE	Negative	1	3	4	Negative	M0	Positive	N2	1471	0	LumA	Luminal B	Positive	ReacII	-7	-3	enrollment	T_Other	T2	LIVING	0	TCGA-BH-A0B5-01	1471	0	BRCA-LUAD+	C3-BRCA/Luminal	cluster 4	BRCA non-CIMP c9	KIRC-like c1	BRCA nonbasal-like c7	miRNA c1uster 10	cluster 7	mutation cluster 1	TCGA-BH-A0B5			1471	Breast	TCGA Breast Cancer	breast invasive carcinoma
TCGA-BH-A0B5-11		40			1471			FEMALE									1471	0	LumA						enrollment			LIVING	0	TCGA-BH-A0B5-11	1471	0		C3-BRCA/Luminal							mutation cluster 1	TCGA-BH-A0B5			1471	Breast	TCGA Breast Cancer	breast invasive carcinoma
TCGA-BH-A0B8-01	Stage IB	64		Stage I	1569		Positive	FEMALE	Negative				Negative	M0	Negative	N0	1569	0	LumA	Luminal A	Positive		-10	-3	followup	T1	T1	LIVING	0	TCGA-BH-A0B8-01	1569	0			cluster 3	BRCA CIMP c7		BRCA nonbasal-like c7	miRNA cluster 6	cluster 7	mutation c1uster 9	TCGA-BH-A0B8	1569	0	1569	Breast	TCGA Breast Cancer	breast invasive carcinoma
TCGA-BH-A0BA-01	Stage IIIC	51	3	No_Conversion	1132		Positive	FEMALE	Negative	1	4	3	Negative	M0	Positive	N3	1132	0	LumA	Luminal A	Positive	ReacI	-5	0	followup	T_Other	T3	LIVING	0	TCGA-BH-A0BA-01	1132	0	High	C3-BRCA/Luminal	cluster 4	BRCA CIMP c7	KIRC-like c1	BRCA nonbasal-like c7	miRNA cluster 14	cluster 6	mutation cluster 4	TCGA-BH-A0BA	1132	0	1132	Breast	TCGA Breast Cancer	breast invasive carcinoma
TCGA-BH-A0BC-01	Stage IIIC	60	2	No_Conversion	974		Positive	FEMALE	Negative	3	4	3	Negative	M0	Positive	N3	974	0	LumA	Luminal A	Positive	ReacI	-4	-4	followup	T_Other	T2	LIVING	0	TCGA-BH-A0BC-01	974	0	High	C3-BRCA/Luminal	cluster 2	BRCA non-CIMP c9	BRCA nonbasal-like c8	BRCA nonbasal-like c7	miRNA cluster 4	cluster 4	mutation cluster 3	TCGA-BH-A0BC			974	Breast	TCGA Breast Cancer	breast invasive carcinoma	NO
TCGA-BH-A0BJ-01	Stage IIB	41	3	No_Conversion	660		Positive	FEMALE	Negative	3	4	3	Negative	M0	Positive	N1	660	0	LumA	Luminal A	Positive	ReacI	-5	-7	followup	T_Other	T2	LIVING	0	TCGA-BH-A0BJ-01	660	0	Iq	C3-BRCA/Luminal	cluster 2	BRCA non-CIMP c9	BRCA nonbasal-like c8	BRCA nonbasal-like c7	miRNA cluster 4	cluster 7	mutation c1uster 9	TCGA-BH-A0BJ			660	Breast	TCGA Breast Cancer	breast invasive carcinoma	NO
TCGA-BH-A0BM-01	Stage IIB	54	2	No_Conversion	1117		Positive	FEMALE	Negative	3	4	3	Negative	M0	Positive	N1	1117	0	LumA	Luminal A	Negative	ReacI	-5	-7	enrollment	T_Other	T2	LIVING	0	TCGA-BH-A0BM-01	1876	0	Iq	C3-BRCA/Luminal	cluster 2	BRCA non-CIMP c9	BRCA nonbasal-like c8	BRCA nonbasal-like c7	miRNA cluster 3	cluster 6	mutation cluster 4	TCGA-BH-A0BM	1876	0	1876	Breast	TCGA Breast Cancer	breast invasive carcinoma
TCGA-BH-A0BO-01	Stage I	54	1	Stage I	1085		Positive	FEMALE	Negative	3	4	3	Negative	M0	Negative	N0	1085	0	LumA	Luminal A	Positive	ReacI	-5	-7	enrollment	T1	T1	LIVING	0	TCGA-BH-A0BO-01	1085	0	Iq	C3-BRCA/Luminal	cluster 1	BRCA non-CIMP c9	BRCA nonbasal-like c8	BRCA nonbasal-like c7	miRNA cluster 13	cluster 6	mutation cluster 4	TCGA-BH-A0BO			1085	Breast	TCGA Breast Cancer	breast invasive carcinoma
TCGA-BH-A0BP-01	Stage I	76	2	Stage I	1481		Positive	FEMALE	Negative	1	4	3	Negative	M0	Negative	N0	1481	0	LumA	Luminal A	Positive	ReacI	-5	-7	enrollment	T1	T1	LIVING	0	TCGA-BH-A0BP-01	1481	0	High	C3-BRCA/Luminal	cluster 4	BRCA CIMP c7	BRCA nonbasal-like c8	BRCA nonbasal-like c7	miRNA cluster 4	cluster 4	mutation cluster 5	TCGA-BH-A0BP			1481	Breast	TCGA Breast Cancer	breast invasive carcinoma
TCGA-BH-A0BQ-01	Stage I	39	2	Stage I	826		Positive	FEMALE	Negative	3	4	3	Negative	M0	Negative	N0	826	0	LumA	Luminal A	Positive	Her2	-5	-7	enrollment	T1	T1	LIVING	0	TCGA-BH-A0BQ-01	827	0	Iq	C3-BRCA/Luminal	cluster 1	BRCA non-CIMP c9	BRCA nonbasal-like c8	BRCA nonbasal-like c7	miRNA cluster 4	cluster 6	mutation c1uster 9	TCGA-BH-A0BQ			827	Breast	TCGA Breast Cancer	breast invasive carcinoma
TCGA-BH-A0BR-01	Stage I	59	1	Stage I	1632		Positive	FEMALE	Negative	1	3	3	Negative	M0	Negative	N0	1632	0	LumA	Luminal A	Positive	ReacI	-4	-3	enrollment	T1	T1	LIVING	0	TCGA-BH-A0BR-01	1633	0	High	C3-BRCA/Luminal	cluster 4	BRCA CIMP c7	BRCA nonbasal-like c8	BRCA nonbasal-like c7	miRNA cluster 12	cluster 4	mutation cluster 3	TCGA-BH-A0BR			1633	Breast	TCGA Breast Cancer	breast invasive carcinoma
TCGA-BH-A0BS-01	Stage IIIA	55	2	Stage IIIA	1640		Positive	FEMALE	Negative	3	3	3	Negative	M0	Positive	N1	1640	0	LumA	Luminal A	Positive	LumA/B	0	-2	enrollment	T_Other	T3	LIVING	0	TCGA-BH-A0BS-01	1641	0	Iq	C3-BRCA/Luminal	cluster 2	BRCA non-CIMP c9	BRCA nonbasal-like c8	BRCA nonbasal-like c7	miRNA c1uster 10	cluster 7	mutation cluster 4	TCGA-BH-A0BS			1641	Breast	TCGA Breast Cancer	breast invasive carcinoma
TCGA-BH-A0BT-01	Stage IIA	56	4	Stage IIA	1386		Positive	FEMALE	Negative	3	3	3	Negative	M0	Positive	N1	1386	0	LumA	Luminal A	Positive	ReacII	-12	-3	enrollment	T1	T1	LIVING	0	TCGA-BH-A0BT-01	1386	0	High	C3-BRCA/Luminal	cluster 2	BRCA non-CIMP c9	BRCA nonbasal-like c8	BRCA nonbasal-like c7	miRNA cluster 7	cluster 6	mutation cluster 3	TCGA-BH-A0BT			1386	Breast	TCGA Breast Cancer	breast invasive carcinoma
TCGA-BH-A0BV-01	Stage IIB	78	5	No_Conversion	1519		Positive	FEMALE	Negative	1	3	3	Negative	M0	Positive	N1	1519	0	LumA	Luminal A	Positive	LumA/B	0	-4	followup	T_Other	T2	LIVING	0	TCGA-BH-A0BV-01	1519	0	BRCA-LUAD+	C3-BRCA/Luminal	cluster 4	BRCA CIMP c7	BRCA nonbasal-like c8	BRCA nonbasal-like c7	miRNA cluster 6	cluster 7	mutation cluster 4	TCGA-BH-A0BV			1519	Breast	TCGA Breast Cancer	breast invasive carcinoma	NO
TCGA-BH-A0C1-01	Stage IIIA	61	2	Stage IIIA	1338		Positive	FEMALE	Negative	1	3	3	Negative	M0	Positive	N2	1338	0	LumA	Luminal A	Positive	ReacII	-1	-1	enrollment	T_Other	T3	LIVING	0	TCGA-BH-A0C1-01	1339	0	BRCA-LUAD+	C3-BRCA/Luminal	cluster 4	BRCA non-CIMP c9	KIRC-like c1	BRCA nonbasal-like c7	miRNA cluster 12	cluster 5	mutation c1uster 9	TCGA-BH-A0C1			1339	Breast	TCGA Breast Cancer	breast invasive carcinoma
TCGA-BH-A0DD-11		58			1393			MALE									1393	0	LumA						enrollment			LIVING	0	TCGA-BH-A0DD-11	1394	0		C3-BRCA/Luminal							mutation cluster 4	TCGA-BH-A0DD			1394	Breast	TCGA Breast Cancer	breast invasive carcinoma
TCGA-BH-A0DE-01	Stage IIA	62	5	Stage IIA	948		Positive	FEMALE	Negative				Negative	M0	Negative	N0	948	0	LumA	Luminal A	Positive		-5	-7	enrollment	T_Other	T2	LIVING	0	TCGA-BH-A0DE-01	948	0	Kirc+	C3-BRCA/Luminal	cluster 4	BRCA CIMP c7		BRCA nonbasal-like c7	miRNA cluster 4	cluster 6	mutation cluster 4	TCGA-BH-A0DE			948	Breast	TCGA Breast Cancer	breast invasive carcinoma
TCGA-BH-A0DG-01	Stage IIA	30	3	Stage IIA	713		Positive	FEMALE	Negative	1	4	3	Negative	M0	Negative	N0	713	0	LumA	Luminal A	Negative	ReacI	-4	-4	enrollment	T_Other	T2	LIVING	0	TCGA-BH-A0DG-01	713	0	BRCA-LUAD+	C3-BRCA/Luminal	cluster 1	BRCA non-CIMP c9	BRCA nonbasal-like c8	BRCA nonbasal-like c7	miRNA cluster 4	cluster 4	mutation c1uster 9	TCGA-BH-A0DG			713	Breast	TCGA Breast Cancer	breast invasive carcinoma
TCGA-BH-A0DH-01	Stage IIB	63	2	No_Conversion	1156		Positive	FEMALE	Negative	5	3	3	Negative	M0	Positive	N1	1156	0	LumA	Luminal A	Positive	X	0	-3	followup	T_Other	T2	LIVING	0	TCGA-BH-A0DH-01	1156	0	Kirc+	C3-BRCA/Luminal	cluster 3	BRCA CIMP c7	BRCA nonbasal-like c8	BRCA nonbasal-like c7	miRNA cluster 6	cluster 1	mutation c1uster 9	TCGA-BH-A0DH			1156	Breast	TCGA Breast Cancer	breast invasive carcinoma	NO
TCGA-BH-A0DI-01	Stage IIB	63	5	Stage IIB	673		Positive	FEMALE	Negative	1	4	3	Negative	M0	Positive	N1	673	0	LumA	Luminal A	Positive	ReacI	-5	-7	enrollment	T_Other	T2	LIVING	0	TCGA-BH-A0DI-01	673	0	Squamous	C3-BRCA/Luminal	cluster 1	BRCA CIMP c7	BRCA nonbasal-like c8	BRCA nonbasal-like c7	miRNA cluster 4	cluster 4	mutation cluster 3	TCGA-BH-A0DI			673	Breast	TCGA Breast Cancer	breast invasive carcinoma
TCGA-BH-A0DK-01	Stage IIA	49	2	Stage IIA	423		Positive	FEMALE	Negative	4	3	3	Negative	M0	Negative	N0	423	0	LumA	Luminal A	Positive	LumA/B	-4	-4	followup	T_Other	T2	LIVING	0	TCGA-BH-A0DK-01	423	0	High	C3-BRCA/Luminal	cluster 3	BRCA CIMP c7	BRCA nonbasal-like c8	BRCA nonbasal-like c7	miRNA cluster 14	cluster 2	mutation cluster 4	TCGA-BH-A0DK			423	Breast	TCGA Breast Cancer	breast invasive carcinoma	NO
TCGA-BH-A0DK-11		49			423			FEMALE									423	0	LumA						followup			LIVING	0	TCGA-BH-A0DK-11	423	0		C3-BRCA/Luminal							mutation cluster 4	TCGA-BH-A0DK			423	Breast	TCGA Breast Cancer	breast invasive carcinoma	NO
TCGA-BH-A0DO-01	Stage I	78	2	Stage I	525		Positive	FEMALE	Negative				Negative	M0	Negative	N0	525	0	LumA	Luminal A	Positive		-5	-7	enrollment	T1	T1	LIVING	0	TCGA-BH-A0DO-01	525	0	Iq	C3-BRCA/Luminal	cluster 1	BRCA non-CIMP c9		BRCA nonbasal-like c7	miRNA cluster 14	cluster 6	mutation cluster 4	TCGA-BH-A0DO			525	Breast	TCGA Breast Cancer	breast invasive carcinoma
TCGA-BH-A0DP-01	Stage IIB	60	2	Stage IIB	476		Positive	FEMALE	Negative	1	4	3	Negative	M0	Negative	N0	476	0	LumA	Luminal A	Positive	ReacI	-5	-7	followup	T_Other	T3	LIVING	0	TCGA-BH-A0DP-01	476	0	BRCA-LUAD+	C3-BRCA/Luminal	cluster 4	BRCA CIMP c7	KIRC-like c1	BRCA nonbasal-like c7	miRNA cluster 3	cluster 2	mutation cluster 4	TCGA-BH-A0DP			476	Breast	TCGA Breast Cancer	breast invasive carcinoma	NO
TCGA-BH-A0DQ-01	Stage IIB	42	5	No_Conversion	98		Positive	FEMALE	Negative				Negative	M0	Positive	N1	98	0	LumA	Luminal A	Positive		-5	0	followup	T_Other	T2	LIVING	0	TCGA-BH-A0DQ-01	98	0	High	C3-BRCA/Luminal	cluster 2	BRCA non-CIMP c9		BRCA nonbasal-like c7	miRNA cluster 4	cluster 6	mutation c1uster 9	TCGA-BH-A0DQ			98	Breast	TCGA Breast Cancer	breast invasive carcinoma	NO
TCGA-BH-A0DQ-11		42			98			FEMALE									98	0	LumA						followup			LIVING	0	TCGA-BH-A0DQ-11	98	0		C3-BRCA/Luminal							mutation c1uster 9	TCGA-BH-A0DQ			98	Breast	TCGA Breast Cancer	breast invasive carcinoma	NO
TCGA-BH-A0DS-01	Stage IIIA	71	3	No_Conversion	77		Positive	FEMALE	Negative	4	5	3	Negative	M0	Positive	N2	77	0	LumA	Luminal A	Positive	LumA	-5	-7	followup	T_Other	T2	LIVING	0	TCGA-BH-A0DS-01	78	0	BRCA-LUAD+	C3-BRCA/Luminal	cluster 3	BRCA CIMP c7	BRCA nonbasal-like c8	BRCA nonbasal-like c7	miRNA cluster 12	cluster 6	mutation c1uster 9	TCGA-BH-A0DS			78	Breast	TCGA Breast Cancer	breast invasive carcinoma	NO
TCGA-BH-A0DT-01	Stage IIA	41	2	Stage IIA	1170		Positive	FEMALE	Negative	3	4	3	Negative	M0	Positive	N1	1170	0	LumA	Luminal A	Positive	LumA	-5	-7	enrollment	T1	T1	LIVING	0	TCGA-BH-A0DT-01	1170	0	BRCA-LUAD+	C3-BRCA/Luminal	cluster 1	BRCA non-CIMP c9	BRCA nonbasal-like c8	BRCA nonbasal-like c7	miRNA cluster 4	cluster 6	mutation cluster 4	TCGA-BH-A0DT			1170	Breast	TCGA Breast Cancer	breast invasive carcinoma
TCGA-BH-A0DV-01	Stage IIIA	54	3	Stage IIIA	1374		Positive	FEMALE	Negative				Negative	M0	Positive	N2	1374	0	LumA		Positive	ReacII			enrollment	T_Other	T2	LIVING	0	TCGA-BH-A0DV-01	2064	0	Iq	C3-BRCA/Luminal	cluster 1	BRCA non-CIMP c9	BRCA nonbasal-like c8	BRCA nonbasal-like c7	miRNA cluster 3	cluster 6	mutation cluster 4	TCGA-BH-A0DV	2064	0	2064	Breast	TCGA Breast Cancer	breast invasive carcinoma
TCGA-BH-A0DX-01	Stage I	62	1	Stage I	1442		Positive	FEMALE	Negative				Negative	M0	Negative	N0	1442	0	LumA	Luminal A	Positive		-4	-7	enrollment	T1	T1	LIVING	0	TCGA-BH-A0DX-01	1442	0	BRCA-LUAD+	C3-BRCA/Luminal	cluster 1	BRCA non-CIMP c9		BRCA nonbasal-like c7	miRNA c1uster 9	cluster 6	mutation cluster 4	TCGA-BH-A0DX			1442	Breast	TCGA Breast Cancer	breast invasive carcinoma
TCGA-BH-A0DZ-01	Stage IIB	43	5	No_Conversion	495		Positive	FEMALE	Positive				Negative	M0	Positive	N1	495	0	LumA	HER2-enriched	Positive		-2	-3	followup	T_Other	T2	LIVING	0	TCGA-BH-A0DZ-01	495	0	Squamous	C3-BRCA/Luminal	cluster 4	BRCA CIMP c7		BRCA nonbasal-like c7	miRNA cluster 4	cluster 4	mutation cluster 2	TCGA-BH-A0DZ			495	Breast	TCGA Breast Cancer	breast invasive carcinoma	NO
TCGA-BH-A0E1-01	Stage IIB	52	2	No_Conversion	477		Positive	FEMALE	Negative	3	3	3	Negative	M0	Positive	N1	477	0	LumA	Luminal A	Positive	ReacII	-12	-3	followup	T_Other	T2	LIVING	0	TCGA-BH-A0E1-01	477	0	BRCA-LUAD+	C3-BRCA/Luminal	cluster 2	BRCA non-CIMP c9	KIRC-like c1	BRCA nonbasal-like c7	miRNA cluster 3	cluster 6	mutation c1uster 10	TCGA-BH-A0E1			477	Breast	TCGA Breast Cancer	breast invasive carcinoma	NO
TCGA-BH-A0E2-01	Stage IIIA	49	2	No_Conversion	435		Positive	FEMALE	Negative				Negative	M0	Positive	N2	435	0	LumA	Luminal A	Positive	LumA/B	-8	-3	followup	T_Other	T2	LIVING	0	TCGA-BH-A0E2-01	435	0	Kirc+	C3-BRCA/Luminal	cluster 4	BRCA CIMP c7	BRCA nonbasal-like c8	BRCA nonbasal-like c7			mutation c1uster 9	TCGA-BH-A0E2			435	Breast	TCGA Breast Cancer	breast invasive carcinoma	NO
TCGA-BH-A0E7-01	Stage IIB	79	4	No_Conversion	1362		Positive	FEMALE	Negative	3	3	3	Negative	M0	Positive	N1	1362	0	LumA	Luminal A	Positive	LumA	-12	-3	followup	T_Other	T2	LIVING	0	TCGA-BH-A0E7-01	1363	0	Kirc+	C3-BRCA/Luminal	cluster 2	BRCA non-CIMP c9	BRCA nonbasal-like c8	BRCA nonbasal-like c7	miRNA cluster 14	cluster 2	mutation c1uster 9	TCGA-BH-A0E7			1363	Breast	TCGA Breast Cancer	breast invasive carcinoma	NO
TCGA-BH-A0E9-01	Stage IIB	53	3	Stage IIB	1405		Positive	FEMALE	Negative	3	4	3	Negative	M0	Positive	N1	1405	0	LumA	Luminal A	Positive	ReacI	-5	-7	enrollment	T_Other	T2	LIVING	0	TCGA-BH-A0E9-01	1405	0	BRCA-LUAD+	C3-BRCA/Luminal	cluster 1	BRCA non-CIMP c9	BRCA nonbasal-like c8	BRCA nonbasal-like c7	miRNA cluster 3	cluster 6	mutation c1uster 9	TCGA-BH-A0E9			1405	Breast	TCGA Breast Cancer	breast invasive carcinoma
TCGA-BH-A0EA-01	Stage IIA	72	2	Stage IIA	831	993	Positive	FEMALE	Negative	3	4	3	Negative	M0	Positive	N1	993	1	LumA	Luminal A	Positive	ReacI	-5	-7	enrollment	T1	T1	DECEASED	1	TCGA-BH-A0EA-01	993	1	Iq	C3-BRCA/Luminal	cluster 1	BRCA non-CIMP c9	BRCA nonbasal-like c8	BRCA nonbasal-like c7	miRNA c1uster 9	cluster 6	mutation cluster 4	TCGA-BH-A0EA			993	Breast	TCGA Breast Cancer	breast invasive carcinoma
TCGA-BH-A0EB-01	Stage IA	69	2	Stage I	745		Positive	FEMALE	Negative				Negative	M0	Negative	N0	745	0	LumA	Luminal A	Positive	LumA	-12	-4	followup	T1	T1	LIVING	0	TCGA-BH-A0EB-01	745	0	BRCA-LUAD+	C3-BRCA/Luminal	cluster 1	BRCA non-CIMP c9	BRCA nonbasal-like c8	BRCA nonbasal-like c7			mutation cluster 4	TCGA-BH-A0EB			745	Breast	TCGA Breast Cancer	breast invasive carcinoma	NO
TCGA-BH-A0EI-01	Stage IIA	51	5	Stage IIA	743		Positive	FEMALE	Negative	1	3	3	Negative	M0	Positive	N1	743	0	LumA	Luminal A	Positive	LumA	-5	-7	enrollment	T1	T1	LIVING	0	TCGA-BH-A0EI-01	743	0	Kirc+	C3-BRCA/Luminal	cluster 4	BRCA CIMP c7	BRCA nonbasal-like c8	BRCA nonbasal-like c7	miRNA cluster 4	cluster 4	mutation c1uster 9	TCGA-BH-A0EI			743	Breast	TCGA Breast Cancer	breast invasive carcinoma
TCGA-BH-A0GY-01	Stage IIA	67	3	No_Conversion	923		Positive	FEMALE	Negative	3	3	3	Negative	M0	Positive	N1	923	0	LumA	Luminal A	Positive	ReacI	-3	-3	followup	T_Other	T2	LIVING	0	TCGA-BH-A0GY-01	923	0	High	C3-BRCA/Luminal	cluster 2	BRCA non-CIMP c9	BRCA nonbasal-like c8	BRCA nonbasal-like c7	miRNA cluster 4	cluster 5	mutation cluster 3	TCGA-BH-A0GY			923	Breast	TCGA Breast Cancer	breast invasive carcinoma	NO
TCGA-BH-A0GZ-01	Stage IIA	62	3	No_Conversion	328		Positive	FEMALE	Negative				Negative	M0	Positive	N1	328	0	LumA	Luminal A	Positive		0	-3	followup	T1	T1	LIVING	0	TCGA-BH-A0GZ-01	328	0	BRCA-LUAD+	C3-BRCA/Luminal	cluster 4	BRCA CIMP c7		BRCA nonbasal-like c7	miRNA cluster 14	cluster 2	mutation c1uster 9	TCGA-BH-A0GZ			328	Breast	TCGA Breast Cancer	breast invasive carcinoma	NO
TCGA-BH-A0H3-01	Stage I	46	2	Stage I	1149		Positive	FEMALE	Negative				Negative	M0	Negative	N0	1149	0	LumA	Luminal A	Positive		-2	-4	enrollment	T1	T1	LIVING	0	TCGA-BH-A0H3-01	1149	0	Iq	C3-BRCA/Luminal	cluster 2	BRCA non-CIMP c9		BRCA nonbasal-like c7	miRNA cluster 3	cluster 6	mutation cluster 4	TCGA-BH-A0H3			1149	Breast	TCGA Breast Cancer	breast invasive carcinoma
TCGA-BH-A0H5-01	Stage I	45	1	Stage I	1080		Positive	FEMALE	Negative	2	2	1	Negative	M0	Negative	N0	1080	0	LumA	Luminal A	Positive	Basal	-2	-5	enrollment	T1	T1	LIVING	0	TCGA-BH-A0H5-01	1080	0	Quiet	C3-BRCA/Luminal	cluster 1	BRCA non-CIMP c9	BRCA nonbasal-like c8	BRCA nonbasal-like c7	miRNA cluster 7	cluster 3	mutation c1uster 9	TCGA-BH-A0H5			1080	Breast	TCGA Breast Cancer	breast invasive carcinoma
TCGA-BH-A0H6-01	Stage IA	82	4	No_Conversion	747		Positive	FEMALE	Negative	3	3	3	Negative	M0	Negative	N0	747	0	LumA	Luminal A	Positive	ReacI	-5	-3	followup	T1	T1	LIVING	0	TCGA-BH-A0H6-01	747	0	Kirc+	C3-BRCA/Luminal	cluster 2	BRCA non-CIMP c9	BRCA nonbasal-like c8	BRCA nonbasal-like c7	miRNA cluster 14	cluster 2	mutation c1uster 9	TCGA-BH-A0H6			747	Breast	TCGA Breast Cancer	breast invasive carcinoma	NO
TCGA-BH-A0H7-01	Stage IIIA	65	3	No_Conversion	701		Positive	FEMALE	Negative	1	3	3	Negative	M0	Positive	N2	701	0	LumA	Luminal A	Positive	ReacII	-3	-3	followup	T1	T1	LIVING	0	TCGA-BH-A0H7-01	702	0	High	C3-BRCA/Luminal	cluster 4	BRCA CIMP c7	KIRC-like c1	BRCA nonbasal-like c7	miRNA cluster 6	cluster 4	mutation cluster 5	TCGA-BH-A0H7			702	Breast	TCGA Breast Cancer	breast invasive carcinoma	NO
TCGA-BH-A0H9-01	Stage IIA	69	1	Stage IIA	1247		Positive	FEMALE	Negative	2	2	2	Negative	M0	Negative	N0	1247	0	LumA	Luminal A	Positive	LumA/B	-3	-3	followup	T_Other	T2	LIVING	0	TCGA-BH-A0H9-01	1247	0	Iq	C3-BRCA/Luminal	cluster 5	Low purity c2	BRCA nonbasal-like c8	BRCA nonbasal-like c7	miRNA cluster 4	cluster 6	mutation cluster 14	TCGA-BH-A0H9			1247	Breast	TCGA Breast Cancer	breast invasive carcinoma	NO
TCGA-BH-A0HA-01	Stage I	31	1	Stage I	856		Positive	FEMALE	Negative	3	4	3	Negative	M0	Negative	N0	856	0	LumA	Luminal A	Positive	ReacI	-5	-7	enrollment	T1	T1	LIVING	0	TCGA-BH-A0HA-01	1611	0	Kirc+	C3-BRCA/Luminal	cluster 2	BRCA non-CIMP c9	BRCA nonbasal-like c8	BRCA nonbasal-like c7	miRNA cluster 14	cluster 6	mutation cluster 4	TCGA-BH-A0HA	1611	0	1611	Breast	TCGA Breast Cancer	breast invasive carcinoma
TCGA-BH-A0HB-01	Stage IA	55	5	Stage I	806		Positive	FEMALE	Negative				Negative	M0	Negative	N0	806	0	LumA	Luminal A	Positive		-8	-3	followup	T1	T1	LIVING	0	TCGA-BH-A0HB-01	806	0	BRCA-LUAD+	C3-BRCA/Luminal	cluster 1	BRCA non-CIMP c9		BRCA nonbasal-like c7	miRNA cluster 4	cluster 4	mutation cluster 14	TCGA-BH-A0HB			806	Breast	TCGA Breast Cancer	breast invasive carcinoma	NO
TCGA-BH-A0HF-01	Stage IA	77		Stage I	727		Positive	FEMALE	Negative				Negative	M0	Negative	N0	727	0	LumA	Luminal A	Positive		-5	-7	followup	T1	T1	LIVING	0	TCGA-BH-A0HF-01	727	0			cluster 2	BRCA non-CIMP c9		BRCA nonbasal-like c7	miRNA cluster 4	cluster 4		TCGA-BH-A0HF			727	Breast	TCGA Breast Cancer	breast invasive carcinoma	NO
TCGA-BH-A0HI-01	Stage IA	78	2	Stage I	619		Positive	FEMALE	Negative				Negative	M0	Negative	N0	619	0	LumA	Luminal A	Positive		-12	-3	followup	T1	T1	LIVING	0	TCGA-BH-A0HI-01	620	0	Iq	C3-BRCA/Luminal	cluster 2	BRCA non-CIMP c9		BRCA nonbasal-like c7	miRNA c1uster 10	cluster 7	mutation cluster 4	TCGA-BH-A0HI			620	Breast	TCGA Breast Cancer	breast invasive carcinoma	NO
TCGA-BH-A0HK-01	Stage IIB	81	2	No_Conversion	178		Positive	FEMALE	Negative	3	3	3	Negative	M0	Positive	N1	178	0	LumA	Luminal A	Negative	LumA/B	0	0	followup	T_Other	T2	LIVING	0	TCGA-BH-A0HK-01	178	0	Iq	C3-BRCA/Luminal	cluster 3	BRCA CIMP c7	BRCA nonbasal-like c8	BRCA nonbasal-like c7	miRNA c1uster 10	cluster 7	mutation c1uster 9	TCGA-BH-A0HK			178	Breast	TCGA Breast Cancer	breast invasive carcinoma	NO
TCGA-BH-A0HO-01	Stage IIA	48	2	No_Conversion	76		Positive	FEMALE	Negative				Negative	M0	Positive	N1	76	0	LumA	Luminal A	Positive		-12	-3	followup	T1	T1	LIVING	0	TCGA-BH-A0HO-01	76	0	Iq	C3-BRCA/Luminal	cluster 2	BRCA non-CIMP c9		BRCA nonbasal-like c7	miRNA cluster 6	cluster 2	mutation c1uster 9	TCGA-BH-A0HO			76	Breast	TCGA Breast Cancer	breast invasive carcinoma	NO
TCGA-BH-A0HP-01	Stage IIIA	65	2	No_Conversion	414		Positive	FEMALE	Negative	3	4	3	Negative	M0	Positive	N2	414	0	LumA	Luminal A	Negative	ReacI	-5	-7	followup	T_Other	T3	LIVING	0	TCGA-BH-A0HP-01	414	0	Iq	C3-BRCA/Luminal	cluster 1	BRCA CIMP c7	BRCA nonbasal-like c8	BRCA nonbasal-like c7	miRNA cluster 13	cluster 6	mutation c1uster 9	TCGA-BH-A0HP			414	Breast	TCGA Breast Cancer	breast invasive carcinoma	NO
TCGA-BH-A0HQ-01	Stage IIA	56		Stage IIA	1121		Positive	FEMALE	Negative				Negative	M0	Negative	N0	1121	0	LumA	Luminal A	Positive		-5	-3	followup	T_Other	T2	LIVING	0	TCGA-BH-A0HQ-01	1121	0	BRCA-LUAD+	C3-BRCA/Luminal	cluster 4	BRCA CIMP c7		BRCA nonbasal-like c7	miRNA cluster 14	cluster 2	mutation c1uster 9	TCGA-BH-A0HQ			1121	Breast	TCGA Breast Cancer	breast invasive carcinoma	NO
TCGA-BH-A0HX-01	Stage IIB	54	4	No_Conversion	829		Positive	FEMALE	Negative	1	3	3	Negative	M0	Positive	N1	829	0	LumA	Luminal A	Positive	LumA/B	-10	-3	followup	T_Other	T2	LIVING	0	TCGA-BH-A0HX-01	829	0	High	C3-BRCA/Luminal	cluster 4	BRCA CIMP c7	BRCA nonbasal-like c8	BRCA nonbasal-like c7	miRNA cluster 4	cluster 4	mutation cluster 5	TCGA-BH-A0HX			829	Breast	TCGA Breast Cancer	breast invasive carcinoma	NO
TCGA-BH-A0W4-01	Stage IIA	46	2	Stage IIA	175		Positive	FEMALE	Negative	3	3	3	Negative	M0	Negative	N0	175	0	LumA	Luminal A	Positive	LumA	-5	-7	enrollment	T_Other	T2	LIVING	0	TCGA-BH-A0W4-01	759	0	Kirc+	C3-BRCA/Luminal	cluster 2	BRCA non-CIMP c9	BRCA nonbasal-like c8	BRCA nonbasal-like c7	miRNA cluster 4	cluster 4	mutation cluster 4	TCGA-BH-A0W4	759	0	759	Breast	TCGA Breast Cancer	breast invasive carcinoma
TCGA-BH-A0W5-01	Stage IIA	77	4	No_Conversion	543		Positive	FEMALE	Negative	1	3	3	Negative	M0	Positive	N1	543	0	LumA	Luminal A	Positive	LumA	-5	-4	enrollment	T1	T1	LIVING	0	TCGA-BH-A0W5-01	1288	0	Kirc+	C3-BRCA/Luminal	cluster 1	BRCA non-CIMP c9	BRCA nonbasal-like c8	BRCA nonbasal-like c7	miRNA cluster 14	cluster 4	mutation cluster 4	TCGA-BH-A0W5	1288	0	1288	Breast	TCGA Breast Cancer	breast invasive carcinoma
TCGA-BH-A0W7-01	Stage IA	49	4	Stage I	558		Positive	FEMALE	Negative				Negative	M0	Negative	N0	558	0	LumA	Luminal A	Positive		-4	-4	enrollment	T1	T1	LIVING	0	TCGA-BH-A0W7-01	1363	0	BRCA-LUAD+	C3-BRCA/Luminal	cluster 1	BRCA non-CIMP c9		BRCA nonbasal-like c7	miRNA cluster 4	cluster 4	mutation cluster 4	TCGA-BH-A0W7	1363	0	1363	Breast	TCGA Breast Cancer	breast invasive carcinoma
TCGA-BH-A18F-01	Stage IIA	50	2	Stage IIA	268		Positive	FEMALE	Negative	3	4	3	Negative	M0	Negative	N0	268	0	LumA	Luminal B	Positive	ReacI	-4	-7	enrollment	T_Other	T2	LIVING	0	TCGA-BH-A18F-01	268	0	BRCA-LUAD+	C3-BRCA/Luminal	cluster 1	BRCA non-CIMP c9	BRCA nonbasal-like c8	BRCA nonbasal-like c7	miRNA cluster 12	cluster 6	mutation cluster 4	TCGA-BH-A18F			268	Breast	TCGA Breast Cancer	breast invasive carcinoma
TCGA-BH-A18H-01	Stage IB	63	3	Stage I	0		Positive	FEMALE	Negative	3	1	3	Negative	M0	Negative	N0	0	0	LumA	Luminal A	Positive	LumA/B	-2	-5	enrollment	T1	T1	LIVING		TCGA-BH-A18H-01			High	C3-BRCA/Luminal	cluster 1	BRCA non-CIMP c9	BRCA nonbasal-like c8	BRCA nonbasal-like c7	miRNA cluster 13	cluster 6	mutation cluster 3	TCGA-BH-A18H				Breast	TCGA Breast Cancer	breast invasive carcinoma
TCGA-BH-A18I-01	Stage IIA	53	4	Stage IIA	220		Positive	FEMALE	Negative				Negative	M0	Positive	N1	220	0	LumA	Luminal A	Positive		-5	-4	enrollment	T1	T1	LIVING	0	TCGA-BH-A18I-01	220	0	Kirc+	C3-BRCA/Luminal	cluster 2	BRCA non-CIMP c9		BRCA nonbasal-like c7	miRNA cluster 4	cluster 4	mutation cluster 4	TCGA-BH-A18I			220	Breast	TCGA Breast Cancer	breast invasive carcinoma
TCGA-BH-A18J-01	Stage IV	56	2	No_Conversion	611	611	Positive	FEMALE	Negative	3	3	4	Positive	M1	Positive	N2	611	1	LumA	Luminal B	Positive	ReacII	-1	-3	enrollment	T_Other	T4	DECEASED	1	TCGA-BH-A18J-01	612	1	Squamous	C3-BRCA/Luminal	cluster 1	Cluster 5	BRCA nonbasal-like c8	BRCA nonbasal-like c7	miRNA cluster 4	cluster 4	mutation cluster 4	TCGA-BH-A18J			612	Breast	TCGA Breast Cancer	breast invasive carcinoma
TCGA-BH-A18K-01	Stage I	46	2	Stage I	2547	2762	Positive	FEMALE	Negative				Negative	M0	Negative	N0	2762	1	LumA	Basal-like	Positive		-13	-12	enrollment	T1	T1	DECEASED	1	TCGA-BH-A18K-01	2763	1	High	C3-BRCA/Luminal	cluster 2	BRCA non-CIMP c9		BRCA nonbasal-like c7	miRNA cluster 2	cluster 5	mutation cluster 4	TCGA-BH-A18K			2763	Breast	TCGA Breast Cancer	breast invasive carcinoma
TCGA-BH-A18M-01	Stage IIB	39	2	Stage IIIA	2207	2207	Positive	FEMALE	Positive	3	4	3	Negative	M0	Positive	N1	2207	1	LumA	Luminal A	Positive	ReacI	-5	-7	enrollment	T_Other	T3	DECEASED	1	TCGA-BH-A18M-01	2207	1	Iq	C3-BRCA/Luminal	cluster 1	BRCA non-CIMP c9	BRCA nonbasal-like c8	BRCA nonbasal-like c7	miRNA cluster 13	cluster 6	mutation cluster 4	TCGA-BH-A18M			2207	Breast	TCGA Breast Cancer	breast invasive carcinoma
TCGA-BH-A18N-01	Stage IIA	88	3	No_Conversion	1148	1148	Positive	FEMALE	Negative	3	3	3	Negative	M0	Positive	N1	1148	1	LumA	Luminal A	Positive	LumA	-12	-3	enrollment	T_Other	T2	DECEASED	1	TCGA-BH-A18N-01	1148	1	Kirc+	C3-BRCA/Luminal	cluster 2	BRCA non-CIMP c9	BRCA nonbasal-like c8	BRCA nonbasal-like c7	miRNA cluster 14	cluster 6	mutation c1uster 9	TCGA-BH-A18N			1148	Breast	TCGA Breast Cancer	breast invasive carcinoma
TCGA-BH-A18S-01	Stage I	79	5	Stage I	2009	2009	Positive	FEMALE		3	3	3	Negative	M0	Negative	N0	2009	1	LumA	Luminal A	Positive	LumA/B	-12	-3	enrollment	T1	T1	DECEASED	1	TCGA-BH-A18S-01	2009	1	Iq	C3-BRCA/Luminal	cluster 2	BRCA non-CIMP c9	BRCA nonbasal-like c8	BRCA nonbasal-like c7	miRNA c1uster 10	cluster 7	mutation cluster 12	TCGA-BH-A18S			2009	Breast	TCGA Breast Cancer	breast invasive carcinoma
TCGA-BH-A1EO-01	Stage IIA	68	3	Stage IIA		2798	Positive	FEMALE	Negative				Negative	M0	Positive	N1	2798	1	LumA	Luminal A	Positive		-5	-3	enrollment	T1	T1	DECEASED	1	TCGA-BH-A1EO-01	2798	1	High	C3-BRCA/Luminal	cluster 4	BRCA CIMP c7	BRCA nonbasal-like c8	BRCA nonbasal-like c7	miRNA cluster 14	cluster 6	mutation c1uster 9	TCGA-BH-A1EO			2798	Breast	TCGA Breast Cancer	breast invasive carcinoma
TCGA-BH-A1EO-11		68				2798		FEMALE									2798	1	LumA						enrollment			DECEASED	1	TCGA-BH-A1EO-11	2798	1		C3-BRCA/Luminal							mutation c1uster 9	TCGA-BH-A1EO			2798	Breast	TCGA Breast Cancer	breast invasive carcinoma
TCGA-BH-A1ES-01	Stage IIB	35	5	Stage IIB		3462	Positive	FEMALE	Negative				Negative	M0	Positive	N1	3462	1	LumA	Luminal A	Positive		-9	-3	enrollment	T_Other	T2	DECEASED	1	TCGA-BH-A1ES-01	3462	1	Squamous	C3-BRCA/Luminal	cluster 4	BRCA CIMP c7	BRCA nonbasal-like c8	BRCA nonbasal-like c7	miRNA cluster 12	cluster 5	mutation c1uster 9	TCGA-BH-A1ES			3462	Breast	TCGA Breast Cancer	breast invasive carcinoma
TCGA-BH-A1ET-01	Stage IIA	55	2	Stage I		2520	Positive	FEMALE	Negative				Negative	M0	Negative	N0	2520	1	LumA	Luminal A	Positive		-12	-7	enrollment	T1	T1	DECEASED	1	TCGA-BH-A1ET-01	2520	1	Kirc+	C3-BRCA/Luminal	cluster 2	BRCA non-CIMP c9	BRCA nonbasal-like c8	BRCA nonbasal-like c7	miRNA cluster 13	cluster 6	mutation cluster 4	TCGA-BH-A1ET			2520	Breast	TCGA Breast Cancer	breast invasive carcinoma
TCGA-BH-A1EU-01	Stage I	83	1	Stage I		1286	Positive	FEMALE	Negative				Negative	M0	Negative	N0	1286	1	LumA	Luminal A	Positive		-5	-7	enrollment	T1	T1	DECEASED	1	TCGA-BH-A1EU-01	1286	1	Squamous	C3-BRCA/Luminal	cluster 1	BRCA non-CIMP c9	BRCA nonbasal-like c8	BRCA nonbasal-like c7	miRNA cluster 14	cluster 6	mutation cluster 4	TCGA-BH-A1EU			1286	Breast	TCGA Breast Cancer	breast invasive carcinoma
TCGA-BH-A1EW-01	Stage IIA	38	3	No_Conversion		1694	Negative	FEMALE	Negative				Negative	M0	Positive	N1	1694	1	LumA	Luminal B	Negative		-3	-3	enrollment	T_Other	T2	DECEASED	1	TCGA-BH-A1EW-01	1694	1	High	C3-BRCA/Luminal	cluster 1	BRCA non-CIMP c9	BRCA nonbasal-like c8	BRCA nonbasal-like c7	miRNA cluster 4	cluster 6	mutation c1uster 9	TCGA-BH-A1EW			1694	Breast	TCGA Breast Cancer	breast invasive carcinoma
TCGA-BH-A1EW-11		38				1694		FEMALE									1694	1	LumA						enrollment			DECEASED	1	TCGA-BH-A1EW-11	1694	1		C3-BRCA/Luminal							mutation c1uster 9	TCGA-BH-A1EW			1694	Breast	TCGA Breast Cancer	breast invasive carcinoma
TCGA-BH-A1EX-01	Stage IIB	67	3	Stage IIB		1508	Positive	FEMALE	Negative				Negative	M0	Positive	N1	1508	1	LumA		Positive				enrollment	T_Other	T2	DECEASED	1	TCGA-BH-A1EX-01	1508	1	High	C3-BRCA/Luminal	cluster 4	BRCA non-CIMP c9	BRCA nonbasal-like c8	BRCA nonbasal-like c7	miRNA cluster 12	cluster 5	mutation c1uster 9	TCGA-BH-A1EX			1508	Breast	TCGA Breast Cancer	breast invasive carcinoma
TCGA-BH-A1EY-01	Stage IIA	79	2	Stage IIA		538	Positive	FEMALE	Negative				Negative	M0	Negative	N0	538	1	LumA		Positive				enrollment	T_Other	T2	DECEASED	1	TCGA-BH-A1EY-01	538	1	Squamous	C3-BRCA/Luminal	cluster 4	BRCA CIMP c7	BRCA nonbasal-like c8	BRCA nonbasal-like c7	miRNA cluster 6	cluster 1	mutation cluster 3	TCGA-BH-A1EY	396	1	538	Breast	TCGA Breast Cancer	breast invasive carcinoma
TCGA-BH-A1F5-01		62				2712	Positive	FEMALE									2712	1	LumA		Positive				enrollment			DECEASED	1	TCGA-BH-A1F5-01	2712	1	Kirc+	C3-BRCA/Luminal		BRCA non-CIMP c9	BRCA nonbasal-like c8	BRCA nonbasal-like c7	miRNA cluster 14		mutation c1uster 9	TCGA-BH-A1F5			2712	Breast	TCGA Breast Cancer	breast invasive carcinoma
TCGA-BH-A1FB-01	Stage IIB	60	4	Stage IIB		3669	Positive	FEMALE	Negative				Negative	M0	Positive	N1	3669	1	LumA		Positive				enrollment	T_Other	T2	DECEASED	1	TCGA-BH-A1FB-01	3669	1	Kirc+	C3-BRCA/Luminal	cluster 1	BRCA non-CIMP c9	BRCA nonbasal-like c8	BRCA nonbasal-like c7	miRNA cluster 4	cluster 6		TCGA-BH-A1FB			3669	Breast	TCGA Breast Cancer	breast invasive carcinoma
TCGA-BH-A1FE-01	Stage IIB	31	2	Stage IIB		2273	Positive	FEMALE	Negative				Negative	M0	Positive	N1	2273	1	LumA		Positive				enrollment	T_Other	T2	DECEASED	1	TCGA-BH-A1FE-01	2273	1	Kirc+	C3-BRCA/Luminal	cluster 4	BRCA non-CIMP c9	KIRC-like c1	BRCA nonbasal-like c7	miRNA cluster 4	cluster 6	mutation cluster 3	TCGA-BH-A1FE			2273	Breast	TCGA Breast Cancer	breast invasive carcinoma
TCGA-BH-A1FG-01	Stage I	88	4	Stage I		3738	Positive	FEMALE					Negative	M0	Negative	N0	3738	1	LumA		Positive				enrollment	T1	T1	DECEASED	1	TCGA-BH-A1FG-01	3738	1	Squamous	C3-BRCA/Luminal	cluster 2	BRCA non-CIMP c9	BRCA nonbasal-like c8	BRCA nonbasal-like c7	miRNA cluster 14	cluster 2	mutation c1uster 9	TCGA-BH-A1FG			3738	Breast	TCGA Breast Cancer	breast invasive carcinoma
TCGA-BH-A1FH-01	Stage IV	47	4	No_Conversion		1123	Positive	FEMALE	Negative				Positive	M1	Positive	N1	1123	1	LumA		Negative				enrollment	T_Other	T2	DECEASED	1	TCGA-BH-A1FH-01	1123	1	Kirc+	C3-BRCA/Luminal	cluster 1	Low purity c2	BRCA nonbasal-like c8	BRCA nonbasal-like c7	miRNA cluster 14	cluster 6	mutation c1uster 9	TCGA-BH-A1FH			1123	Breast	TCGA Breast Cancer	breast invasive carcinoma
TCGA-BH-A1FL-01	Stage IIB	69	2	Stage IIIA		1673	Positive	FEMALE	Negative				Negative	M0	Positive	N1	1673	1	LumA		Positive				enrollment	T_Other	T2	DECEASED	1	TCGA-BH-A1FL-01	1673	1	Iq	C3-BRCA/Luminal	cluster 4	BRCA CIMP c7	BRCA nonbasal-like c8	BRCA nonbasal-like c7	miRNA cluster 12	cluster 6	mutation c1uster 9	TCGA-BH-A1FL			1673	Breast	TCGA Breast Cancer	breast invasive carcinoma
TCGA-BH-A1FR-01	Stage IIIB	73	1	No_Conversion		4398	Positive	FEMALE	Negative				Negative	M0	Positive	N1	4398	1	LumA		Positive				enrollment	T_Other	T4	DECEASED	1	TCGA-BH-A1FR-01	4398	1	Quiet	C3-BRCA/Luminal	cluster 2	KIRC-like c17	BRCA nonbasal-like c8	BRCA nonbasal-like c7	miRNA cluster 6	cluster 1	mutation c1uster 9	TCGA-BH-A1FR			4398	Breast	TCGA Breast Cancer	breast invasive carcinoma
TCGA-BH-A201-01		64	5		209		Positive	FEMALE									209	0	LumA		Positive				enrollment			LIVING	0	TCGA-BH-A201-01	856	0	Kirc+	C3-BRCA/Luminal	cluster 4	BRCA non-CIMP c9	BRCA nonbasal-like c8	BRCA nonbasal-like c7	miRNA c1uster 9	cluster 6	mutation c1uster 9	TCGA-BH-A201	856	0	856	Breast	TCGA Breast Cancer	breast invasive carcinoma
TCGA-BH-A28Q-01		46	2		196		Positive	FEMALE									196	0	LumA		Positive				enrollment			LIVING	0	TCGA-BH-A28Q-01	196	0	Iq	C3-BRCA/Luminal	cluster 4	BRCA CIMP c7	BRCA nonbasal-like c8	BRCA nonbasal-like c7	miRNA cluster 3		mutation c1uster 9	TCGA-BH-A28Q			196	Breast	TCGA Breast Cancer	breast invasive carcinoma
TCGA-BH-A2L8-01																			LumA										0	TCGA-BH-A2L8-01	612	0	Kirc+	C3-BRCA/Luminal		BRCA non-CIMP c9	BRCA nonbasal-like c8	BRCA nonbasal-like c7	miRNA cluster 4			TCGA-BH-A2L8	612	0	612	Breast	TCGA Breast Cancer	breast invasive carcinoma
TCGA-C8-A12N-01	Stage IIA	58	4	Stage IIA	0		Positive	FEMALE	Negative	3	3	3	Negative	M0	Negative	N0	0	0	LumA	Luminal A	Positive	ReacI	-12	-3	enrollment	T_Other	T2	LIVING	0	TCGA-C8-A12N-01	358	0	Kirc+	C3-BRCA/Luminal	cluster 2	BRCA non-CIMP c9	BRCA nonbasal-like c8	BRCA nonbasal-like c7	miRNA cluster 4	cluster 6	mutation cluster 4	TCGA-C8-A12N	358	0	358	Breast	TCGA Breast Cancer	breast invasive carcinoma
TCGA-C8-A12O-01	Stage IIA	50		Stage IIA	0		Positive	FEMALE					Negative	M0	Negative	N0	0	0	LumA	Luminal A	Positive	Her2	-2	0	enrollment	T_Other	T2	LIVING	0	TCGA-C8-A12O-01	385	0		C3-BRCA/Luminal	cluster 1	Cluster 5	BRCA nonbasal-like c8	BRCA nonbasal-like c7	miRNA cluster 4	cluster 4	mutation cluster 13	TCGA-C8-A12O	385	0	385	Breast	TCGA Breast Cancer	breast invasive carcinoma
TCGA-C8-A12X-01	Stage IIB	62	4	Stage IIB	0		Positive	FEMALE	Negative	4	3	4	Negative	M0	Positive	N1	0	0	LumA	Luminal B	Positive	LumA/B	-10	-3	enrollment	T_Other	T2	LIVING	0	TCGA-C8-A12X-01	385	0	Squamous	C3-BRCA/Luminal	cluster 3	BRCA CIMP c7	BRCA nonbasal-like c8	BRCA nonbasal-like c7	miRNA cluster 6	cluster 1	mutation c1uster 9	TCGA-C8-A12X	385	0	385	Breast	TCGA Breast Cancer	breast invasive carcinoma
TCGA-C8-A12Y-01	Stage IIB	44	2	Stage IIB	0			FEMALE	Negative	3	3	3	Negative	M0	Positive	N1	0	0	LumA	Luminal A		LumA	0	-3	enrollment	T_Other	T2	LIVING		TCGA-C8-A12Y-01			Iq	C3-BRCA/Luminal	cluster 2	BRCA non-CIMP c9	BRCA nonbasal-like c8	BRCA nonbasal-like c7	miRNA cluster 4	cluster 6	mutation cluster 4	TCGA-C8-A12Y				Breast	TCGA Breast Cancer	breast invasive carcinoma
TCGA-C8-A132-01	Stage II	56	5	Stage IIB	0		Positive	FEMALE	Positive	2	3	3	Negative	M0	Positive	N1	0	0	LumA	Luminal A	Positive	Her2	-2	-4	enrollment	T_Other	T2	LIVING	0	TCGA-C8-A132-01	57	0	Squamous	C3-BRCA/Luminal	cluster 1	BRCA non-CIMP c9	BRCA basal-like c6	BRCA nonbasal-like c7	miRNA c1uster 9	cluster 5	mutation c1uster 9	TCGA-C8-A132	57	0	57	Breast	TCGA Breast Cancer	breast invasive carcinoma
TCGA-C8-A133-01	Stage IIIA	65	1	Stage IIIA	0		Positive	FEMALE	Negative	3	3	3	Negative	M0	Positive	N1	0	0	LumA	Luminal A	Positive	LumA/B	-12	-3	enrollment	T_Other	T3	LIVING		TCGA-C8-A133-01			Kirc+	C3-BRCA/Luminal	cluster 2	BRCA non-CIMP c9	BRCA nonbasal-like c8	BRCA nonbasal-like c7	miRNA cluster 6	cluster 1	mutation cluster 4	TCGA-C8-A133				Breast	TCGA Breast Cancer	breast invasive carcinoma
TCGA-C8-A1HE-01	Stage IIA	59	2	Stage IIA	0		Positive	FEMALE	Negative				Negative	M0	Negative	N0	0	0	LumA		Positive				enrollment	T_Other	T2	LIVING	0	TCGA-C8-A1HE-01	375	0	Iq	C3-BRCA/Luminal	cluster 4	BRCA CIMP c7	BRCA nonbasal-like c8	BRCA nonbasal-like c7	miRNA cluster 14	cluster 2	mutation cluster 4	TCGA-C8-A1HE	375	0	375	Breast	TCGA Breast Cancer	breast invasive carcinoma
TCGA-C8-A1HI-01	Stage IIIA	40	2	Stage IIIA	2		Positive	FEMALE	Negative				Negative	M0	Positive	N2	2	0	LumA	Luminal A	Positive		-5	0	enrollment	T_Other	T2	LIVING	0	TCGA-C8-A1HI-01	343	0	High	C3-BRCA/Luminal	cluster 2	BRCA non-CIMP c9	BRCA basal-like c6	BRCA nonbasal-like c7	miRNA cluster 13	cluster 6	mutation c1uster 9	TCGA-C8-A1HI	343	0	343	Breast	TCGA Breast Cancer	breast invasive carcinoma
TCGA-C8-A1HO-01	Stage III	34	5	Stage IIIC	0		Positive	FEMALE	Negative				Negative	M0	Positive	N3	0	0	LumA		Positive				enrollment	T_Other	T3	LIVING		TCGA-C8-A1HO-01			Kirc+	C3-BRCA/Luminal	cluster 3	BRCA CIMP c7	BRCA nonbasal-like c8	BRCA nonbasal-like c7	miRNA cluster 12	cluster 5	mutation c1uster 9	TCGA-C8-A1HO				Breast	TCGA Breast Cancer	breast invasive carcinoma
TCGA-C8-A26Z-01	Stage IIA	59	3	Stage IIA	4		Positive	FEMALE	Negative				Negative	M0	Negative	N0	4	0	LumA		Positive				enrollment	T_Other	T2	LIVING	0	TCGA-C8-A26Z-01	252	0	High	C3-BRCA/Luminal	cluster 4	BRCA non-CIMP c9	BRCA nonbasal-like c8	BRCA nonbasal-like c7	miRNA cluster 14		mutation c1uster 9	TCGA-C8-A26Z	252	0	252	Breast	TCGA Breast Cancer	breast invasive carcinoma
TCGA-C8-A273-01	Stage IIB	29	3	Stage IIB	6		Positive	FEMALE	Negative				Negative	M0	Positive	N1	6	0	LumA		Positive				enrollment	T_Other	T2	LIVING	0	TCGA-C8-A273-01	294	0	BRCA-LUAD+	C3-BRCA/Luminal	cluster 4	BRCA CIMP c7	BRCA nonbasal-like c8	BRCA nonbasal-like c7	miRNA cluster 4		mutation c1uster 9	TCGA-C8-A273	294	0	294	Breast	TCGA Breast Cancer	breast invasive carcinoma
TCGA-C8-A3M7-01																			LumA										0	TCGA-C8-A3M7-01	1	0	Iq	C3-BRCA/Luminal		BRCA CIMP c7	KIRC-like c1	BRCA nonbasal-like c7	miRNA cluster 5			TCGA-C8-A3M7			1	Breast	TCGA Breast Cancer	breast invasive carcinoma
TCGA-D8-A140-01	Stage IIB	62		Stage IIB	403		Positive	FEMALE	Positive				Negative	M0	Positive	N1	403	0	LumA	Luminal B	Positive	LumA/B	-10	-5	followup	T_Other	T2	LIVING	0	TCGA-D8-A140-01	403	0		C3-BRCA/Luminal	cluster 3	BRCA CIMP c7	BRCA nonbasal-like c8	BRCA nonbasal-like c7	miRNA cluster 4	cluster 6	mutation c1uster 9	TCGA-D8-A140	403	0	403	Breast	TCGA Breast Cancer	breast invasive carcinoma
TCGA-D8-A141-01	Stage X	40	2	Stage IIA	113		Positive	FEMALE	Negative				Negative	M0	Positive	N1	113	0	LumA	Luminal A	Positive		-5	-4	enrollment	T1	T1	LIVING	0	TCGA-D8-A141-01	626	0	BRCA-LUAD+	C3-BRCA/Luminal	cluster 1	BRCA non-CIMP c9		BRCA nonbasal-like c7	miRNA cluster 4	cluster 4	mutation cluster 4	TCGA-D8-A141	626	0	626	Breast	TCGA Breast Cancer	breast invasive carcinoma
TCGA-D8-A145-01	Stage IIA	80	1	Stage IIA	410		Positive	FEMALE	Negative	3	4	3	Negative	M0	Positive	N1	410	0	LumA	Luminal A	Positive	ReacI	-5	-7	followup	T1	T1	LIVING	0	TCGA-D8-A145-01	410	0	COAD-READ	C3-BRCA/Luminal	cluster 2	BRCA non-CIMP c9	BRCA nonbasal-like c8	BRCA nonbasal-like c7	miRNA cluster 13	cluster 6	mutation c1uster 9	TCGA-D8-A145	410	0	410	Breast	TCGA Breast Cancer	breast invasive carcinoma
TCGA-D8-A146-01	Stage IIA	57		Stage IIA	344		Positive	FEMALE	Negative				Negative	M0	Negative	N0	344	0	LumA		Positive				enrollment	T_Other	T2	LIVING	0	TCGA-D8-A146-01	643	0	Iq	C3-BRCA/Luminal		BRCA non-CIMP c9	BRCA nonbasal-like c8	BRCA nonbasal-like c7	miRNA cluster 4		mutation cluster 4	TCGA-D8-A146	643	0	643	Breast	TCGA Breast Cancer	breast invasive carcinoma
TCGA-D8-A1JB-01	Stage IIB	54	3	Stage IIB	0		Positive	FEMALE	Positive				Negative	M0	Positive	N1	0	0	LumA		Positive				enrollment	T_Other	T2	LIVING	0	TCGA-D8-A1JB-01	569	0	High	C3-BRCA/Luminal	cluster 1	BRCA non-CIMP c9	BRCA nonbasal-like c8	BRCA nonbasal-like c7	miRNA cluster 13	cluster 6	mutation c1uster 9	TCGA-D8-A1JB	569	0	569	Breast	TCGA Breast Cancer	breast invasive carcinoma
TCGA-D8-A1JH-01	Stage IA	56	1	Stage I	426		Positive	FEMALE	Negative				Negative	M0	Negative	N0	426	0	LumA		Positive				followup	T1	T1	LIVING	0	TCGA-D8-A1JH-01	426	0	Quiet	C3-BRCA/Luminal	cluster 4	BRCA non-CIMP c9	BRCA nonbasal-like c8	BRCA nonbasal-like c7	miRNA cluster 14	cluster 6	mutation cluster 4	TCGA-D8-A1JH	426	0	426	Breast	TCGA Breast Cancer	breast invasive carcinoma
TCGA-D8-A1JN-01	Stage IIIC	80	2	Stage IIIC	217		Positive	FEMALE	Negative				Negative	M0	Positive	N3	217	0	LumA		Positive				enrollment	T_Other	T3	LIVING	0	TCGA-D8-A1JN-01	620	0	Iq	C3-BRCA/Luminal	cluster 3	BRCA CIMP c7	BRCA nonbasal-like c8	BRCA nonbasal-like c7	miRNA cluster 7	cluster 3	mutation cluster 4	TCGA-D8-A1JN	620	0	620	Breast	TCGA Breast Cancer	breast invasive carcinoma
TCGA-D8-A1JP-01	Stage IA	73	1	Stage I	167		Positive	FEMALE	Negative				Negative	M0	Negative	N0	167	0	LumA		Positive				enrollment	T1	T1	LIVING	0	TCGA-D8-A1JP-01	639	0	High	C3-BRCA/Luminal	cluster 5	BRCA non-CIMP c9	BRCA nonbasal-like c8	BRCA nonbasal-like c7	miRNA cluster 13	cluster 6	mutation cluster 4	TCGA-D8-A1JP	639	0	639	Breast	TCGA Breast Cancer	breast invasive carcinoma
TCGA-D8-A1JS-01	Stage IA	77	2	Stage I	371		Positive	FEMALE	Negative				Negative	M0	Negative	N0	371	0	LumA		Positive				followup	T1	T1	LIVING	0	TCGA-D8-A1JS-01	371	0	Iq	C3-BRCA/Luminal	cluster 4	BRCA non-CIMP c9	BRCA nonbasal-like c8	BRCA nonbasal-like c7	miRNA cluster 7	cluster 3	mutation cluster 4	TCGA-D8-A1JS	371	0	371	Breast	TCGA Breast Cancer	breast invasive carcinoma
TCGA-D8-A1JU-01	Stage IA	51	2	Stage I	447		Positive	FEMALE	Negative				Negative	M0	Negative	N0	447	0	LumA		Positive				followup	T1	T1	LIVING	0	TCGA-D8-A1JU-01	447	0	BRCA-LUAD+	C3-BRCA/Luminal	cluster 5	BRCA non-CIMP c9	BRCA nonbasal-like c8	BRCA nonbasal-like c7	miRNA cluster 13	cluster 6	mutation cluster 4	TCGA-D8-A1JU	447	0	447	Breast	TCGA Breast Cancer	breast invasive carcinoma
TCGA-D8-A1X8-01	Stage IIA	62	2	Stage IIIA	272		Positive	FEMALE	Negative				Negative	M0	Positive	N2	272	0	LumA		Indeterminate				enrollment	T1	T1	LIVING	0	TCGA-D8-A1X8-01	783	0	Iq	C3-BRCA/Luminal	cluster 4	BRCA non-CIMP c9	BRCA nonbasal-like c8	BRCA nonbasal-like c7	miRNA cluster 6	cluster 1	mutation cluster 4	TCGA-D8-A1X8	783	0	783	Breast	TCGA Breast Cancer	breast invasive carcinoma
TCGA-D8-A1X9-01	Stage IIA	66	5	Stage IIB	380		Positive	FEMALE	Negative				Negative	M0	Positive	N1	380	0	LumA		Positive				enrollment	T_Other	T2	LIVING	0	TCGA-D8-A1X9-01	727	0	Kirc+	C3-BRCA/Luminal	cluster 3	BRCA CIMP c7	BRCA nonbasal-like c8	BRCA nonbasal-like c7	miRNA cluster 4		mutation cluster 14	TCGA-D8-A1X9	727	0	727	Breast	TCGA Breast Cancer	breast invasive carcinoma
TCGA-D8-A1XA-01	Stage IA	64	1	Stage I	274		Positive	FEMALE	Negative				Negative	M0	Negative	N0	274	0	LumA		Positive				enrollment	T1	T1	LIVING	0	TCGA-D8-A1XA-01	839	0	Kirc+	C3-BRCA/Luminal	cluster 4	BRCA CIMP c7	BRCA nonbasal-like c8	BRCA nonbasal-like c7	miRNA cluster 14	cluster 2	mutation cluster 5	TCGA-D8-A1XA	839	0	839	Breast	TCGA Breast Cancer	breast invasive carcinoma
TCGA-D8-A1XB-01	Stage IIB	62	4	Stage IIB	201		Positive	FEMALE	Negative				Negative	M0	Positive	N1	201	0	LumA		Positive				enrollment	T_Other	T2	LIVING	0	TCGA-D8-A1XB-01	552	0	Kirc+	C3-BRCA/Luminal	cluster 4	BRCA CIMP c7	BRCA nonbasal-like c8	BRCA nonbasal-like c7	miRNA cluster 4	cluster 4	mutation cluster 4	TCGA-D8-A1XB	552	0	552	Breast	TCGA Breast Cancer	breast invasive carcinoma
TCGA-D8-A1XC-01	Stage IIIB	85	3	Stage IIIB	81		Positive	FEMALE	Negative				Negative	M0	Positive	N1	81	0	LumA		Positive				enrollment	T_Other	T4	LIVING	1	TCGA-D8-A1XC-01	377	1	Iq	C3-BRCA/Luminal	cluster 2	BRCA non-CIMP c9	BRCA nonbasal-like c8	BRCA nonbasal-like c7	miRNA c1uster 10	cluster 7	mutation c1uster 9	TCGA-D8-A1XC	446	1	377	Breast	TCGA Breast Cancer	breast invasive carcinoma
TCGA-D8-A1XD-01	Stage IIIA	36	4	Stage IIIA	155		Positive	FEMALE	Negative				Negative	M0	Positive	N2	155	0	LumA		Positive				enrollment	T1	T1	LIVING	0	TCGA-D8-A1XD-01	522	0	Kirc+	C3-BRCA/Luminal	cluster 4	BRCA non-CIMP c9	BRCA nonbasal-like c8	BRCA nonbasal-like c7	miRNA cluster 2	cluster 5		TCGA-D8-A1XD	522	0	522	Breast	TCGA Breast Cancer	breast invasive carcinoma
TCGA-D8-A1XG-01	Stage IIIB	86	3	Stage IIIB	196		Positive	FEMALE	Negative				Negative	M0	Positive	N1	196	0	LumA		Negative				enrollment	T_Other	T4	LIVING	0	TCGA-D8-A1XG-01	448	0	Iq	C3-BRCA/Luminal	cluster 2	BRCA non-CIMP c9	BRCA nonbasal-like c8	BRCA nonbasal-like c7	miRNA cluster 6	cluster 1	mutation c1uster 9	TCGA-D8-A1XG	448	0	448	Breast	TCGA Breast Cancer	breast invasive carcinoma
TCGA-D8-A1XM-01	Stage IA	57	3	Stage I	218		Positive	FEMALE	Negative				Negative	M0	Negative	N0	218	0	LumA		Positive				enrollment	T1	T1	LIVING	0	TCGA-D8-A1XM-01	538	0	Kirc+	C3-BRCA/Luminal	cluster 1	BRCA non-CIMP c9	BRCA nonbasal-like c8	BRCA nonbasal-like c7	miRNA cluster 4	cluster 4	mutation cluster 4	TCGA-D8-A1XM	538	0	538	Breast	TCGA Breast Cancer	breast invasive carcinoma
TCGA-D8-A1XO-01	Stage IIB	56	2	Stage IIB	242		Positive	FEMALE	Negative				Negative	M0	Positive	N1	242	0	LumA		Positive				enrollment	T_Other	T2	LIVING	0	TCGA-D8-A1XO-01	473	0	BRCA-LUAD+	C3-BRCA/Luminal	cluster 1	BRCA non-CIMP c9	BRCA nonbasal-like c8	BRCA nonbasal-like c7	miRNA cluster 13	cluster 7	mutation cluster 4	TCGA-D8-A1XO	473	0	473	Breast	TCGA Breast Cancer	breast invasive carcinoma
TCGA-D8-A1XU-01	Stage IA	56		Stage I	149		Positive	FEMALE	Negative				Negative	M0	Negative	N0	149	0	LumA		Positive				enrollment	T1	T1	LIVING	0	TCGA-D8-A1XU-01	395	0	High	C3-BRCA/Luminal	cluster 3	BRCA CIMP c7	BRCA nonbasal-like c8	BRCA nonbasal-like c7	miRNA cluster 13	cluster 6	mutation cluster 4	TCGA-D8-A1XU	395	0	395	Breast	TCGA Breast Cancer	breast invasive carcinoma
TCGA-D8-A1XV-01	Stage IIA	84	3	Stage IIA	146		Positive	FEMALE	Negative				Negative	M0	Negative	N0	146	0	LumA		Positive				enrollment	T_Other	T2	LIVING	0	TCGA-D8-A1XV-01	461	0	Iq	C3-BRCA/Luminal	cluster 3	BRCA CIMP c7	BRCA nonbasal-like c8	BRCA nonbasal-like c7	miRNA cluster 14	cluster 7	mutation c1uster 9	TCGA-D8-A1XV	461	0	461	Breast	TCGA Breast Cancer	breast invasive carcinoma
TCGA-D8-A1XY-01	Stage IIA	74		Stage IIA	81		Positive	FEMALE	Positive				Negative	M0	Negative	N0	81	0	LumA		Positive				enrollment	T_Other	T2	LIVING	0	TCGA-D8-A1XY-01	503	0	High	C3-BRCA/Luminal	cluster 2	BRCA non-CIMP c9	BRCA nonbasal-like c8	BRCA nonbasal-like c7	miRNA cluster 4	cluster 4	mutation cluster 4	TCGA-D8-A1XY	503	0	503	Breast	TCGA Breast Cancer	breast invasive carcinoma
TCGA-D8-A1Y0-01	Stage IIIA	65	5	Stage IIIA	166		Positive	FEMALE	Negative				Negative	M0	Positive	N2	166	0	LumA		Positive				enrollment	T1	T1	LIVING	0	TCGA-D8-A1Y0-01	472	0	High	C3-BRCA/Luminal	cluster 4	BRCA non-CIMP c9	BRCA nonbasal-like c8	BRCA nonbasal-like c7	miRNA c1uster 10	cluster 7	mutation c1uster 9	TCGA-D8-A1Y0	472	0	472	Breast	TCGA Breast Cancer	breast invasive carcinoma
TCGA-D8-A27E-01	Stage IA	66		Stage I	182		Positive	FEMALE	Negative				Negative	M0	Negative	N0	182	0	LumA		Positive				enrollment	T1	T1	LIVING	0	TCGA-D8-A27E-01	530	0	Quiet	C3-BRCA/Luminal	cluster 5	Low purity c2	BRCA nonbasal-like c8	BRCA nonbasal-like c7	miRNA cluster 14		mutation c1uster 9	TCGA-D8-A27E	530	0	530	Breast	TCGA Breast Cancer	breast invasive carcinoma
TCGA-D8-A27G-01	Stage IIA	75	2	Stage IIA	209		Positive	FEMALE	Negative				Negative	M0	Negative	N0	209	0	LumA		Positive				enrollment	T_Other	T2	LIVING	0	TCGA-D8-A27G-01	409	0	Iq	C3-BRCA/Luminal	cluster 3	BRCA CIMP c7	BRCA nonbasal-like c8	BRCA nonbasal-like c7	miRNA cluster 4			TCGA-D8-A27G	409	0	409	Breast	TCGA Breast Cancer	breast invasive carcinoma
TCGA-D8-A27I-01	Stage IIIA	58	3	Stage IIIA	185		Positive	FEMALE	Negative				Negative	M0	Positive	N2	185	0	LumA		Positive				enrollment	T1	T1	LIVING	0	TCGA-D8-A27I-01	439	0	BRCA-LUAD+	C3-BRCA/Luminal	cluster 1	BRCA non-CIMP c9	BRCA nonbasal-like c8	BRCA nonbasal-like c7	miRNA cluster 5		mutation c1uster 9	TCGA-D8-A27I	439	0	439	Breast	TCGA Breast Cancer	breast invasive carcinoma
TCGA-D8-A27K-01	Stage IIB	47	2	Stage IIB	118		Positive	FEMALE	Negative				Negative	M0	Positive	N1	118	0	LumA		Positive				enrollment	T_Other	T2	LIVING	0	TCGA-D8-A27K-01	287	0	Iq	C3-BRCA/Luminal	cluster 1	BRCA non-CIMP c9	BRCA nonbasal-like c8	BRCA nonbasal-like c7	miRNA cluster 3		mutation cluster 4	TCGA-D8-A27K	287	0	287	Breast	TCGA Breast Cancer	breast invasive carcinoma
TCGA-D8-A27L-01	Stage IIB	49	4	Stage IIIA	125		Positive	FEMALE	Negative				Negative	M0	Positive	N2	125	0	LumA		Positive				enrollment	T1	T1	LIVING	0	TCGA-D8-A27L-01	499	0	Kirc+	C3-BRCA/Luminal	cluster 1	BRCA non-CIMP c9	BRCA nonbasal-like c8	BRCA nonbasal-like c7	miRNA cluster 5		mutation cluster 14	TCGA-D8-A27L	499	0	499	Breast	TCGA Breast Cancer	breast invasive carcinoma
TCGA-D8-A27P-01	Stage IIA	64	2	Stage I	22		Positive	FEMALE	Negative				Negative	M0	Negative	N0	22	0	LumA		Positive				enrollment	T1	T1	LIVING	0	TCGA-D8-A27P-01	23	0	Iq	C3-BRCA/Luminal	cluster 2	BRCA non-CIMP c9	BRCA nonbasal-like c8	BRCA nonbasal-like c7	miRNA cluster 3		mutation cluster 4	TCGA-D8-A27P			23	Breast	TCGA Breast Cancer	breast invasive carcinoma
TCGA-D8-A27T-01	Stage IIIC	53	2	Stage IIIC	135		Positive	FEMALE	Negative				Negative	M0	Positive	N3	135	0	LumA		Positive				enrollment	T_Other	T2	LIVING	0	TCGA-D8-A27T-01	398	0	Iq	C3-BRCA/Luminal	cluster 4	BRCA non-CIMP c9	BRCA nonbasal-like c8	BRCA nonbasal-like c7	miRNA cluster 12		mutation cluster 4	TCGA-D8-A27T	398	0	398	Breast	TCGA Breast Cancer	breast invasive carcinoma
TCGA-D8-A27V-01	Stage IIA	62	2	Stage IIA	73		Positive	FEMALE	Negative				Negative	M0	Negative	N0	73	0	LumA		Positive				enrollment	T_Other	T2	LIVING	0	TCGA-D8-A27V-01	381	0	BRCA-LUAD+	C3-BRCA/Luminal	cluster 4	BRCA non-CIMP c9	BRCA nonbasal-like c8	BRCA nonbasal-like c7	miRNA c1uster 10			TCGA-D8-A27V	381	0	381	Breast	TCGA Breast Cancer	breast invasive carcinoma
TCGA-E2-A105-01	Stage IIA	79	5	Stage IIA	1163		Positive	FEMALE	Equivocal				Negative	M0	Negative	N0	1163	0	LumA	Luminal A	Positive		-10	-3	enrollment	T_Other	T2	LIVING	0	TCGA-E2-A105-01	1308	0	Kirc+	C3-BRCA/Luminal	cluster 3	BRCA CIMP c7		BRCA nonbasal-like c7	miRNA cluster 6	cluster 1	mutation cluster 4	TCGA-E2-A105	1308	0	1308	Breast	TCGA Breast Cancer	breast invasive carcinoma
TCGA-E2-A106-01	Stage IB	34	4	No_Conversion	1807		Positive	FEMALE	Negative				Negative	M0	Positive	N1	1807	0	LumA	Luminal A	Positive		0	-3	followup	T1	T1	LIVING	0	TCGA-E2-A106-01	1807	0	Kirc+		cluster 4	BRCA non-CIMP c9		BRCA nonbasal-like c7	miRNA cluster 4	cluster 4		TCGA-E2-A106	1807	0	1807	Breast	TCGA Breast Cancer	breast invasive carcinoma
TCGA-E2-A10A-01	Stage IIB	41	2	Stage IIB	1229		Positive	FEMALE	Negative	3	3	4	Negative	M0	Negative	N0	1229	0	LumA	Luminal B	Positive	LumA/B	0	-3	followup	T_Other	T3	LIVING	0	TCGA-E2-A10A-01	1229	0	BRCA-LUAD+	C3-BRCA/Luminal	cluster 2	BRCA non-CIMP c9	BRCA nonbasal-like c8	BRCA nonbasal-like c7	miRNA cluster 6	cluster 1	mutation c1uster 9	TCGA-E2-A10A	75	1	1229	Breast	TCGA Breast Cancer	breast invasive carcinoma	YES
TCGA-E2-A10B-01	Stage IIB	67	3	No_Conversion	1141		Positive	FEMALE	Negative	1	3	3	Negative	M0	Positive	N1	1141	0	LumA	Luminal A	Positive	LumA	-12	-3	followup	T_Other	T2	LIVING	0	TCGA-E2-A10B-01	1141	0	High	C3-BRCA/Luminal	cluster 4	BRCA CIMP c7	BRCA nonbasal-like c8	BRCA nonbasal-like c7	miRNA cluster 4	cluster 4	mutation cluster 4	TCGA-E2-A10B	195	1	1141	Breast	TCGA Breast Cancer	breast invasive carcinoma	YES
TCGA-E2-A10E-01	Stage IIA	64	2	No_Conversion	865		Positive	FEMALE	Negative	1	3	3	Negative	M0	Positive	N1	865	0	LumA	Luminal A	Positive	LumA/B	-12	-3	followup	T1	T1	LIVING	0	TCGA-E2-A10E-01	865	0	Iq	C3-BRCA/Luminal	cluster 4	BRCA CIMP c7	BRCA nonbasal-like c8	BRCA nonbasal-like c7	miRNA cluster 4	cluster 4	mutation c1uster 9	TCGA-E2-A10E	865	0	865	Breast	TCGA Breast Cancer	breast invasive carcinoma
TCGA-E2-A10F-01	Stage IIA	47	2	Stage IIA	878		Positive	FEMALE	Negative				Negative	M0	Negative	N0	878	0	LumA	Luminal A	Positive		-5	-4	followup	T_Other	T2	LIVING	0	TCGA-E2-A10F-01	878	0	Iq	C3-BRCA/Luminal	cluster 4	BRCA CIMP c7		BRCA nonbasal-like c7	miRNA cluster 4	cluster 4	mutation cluster 4	TCGA-E2-A10F	878	0	878	Breast	TCGA Breast Cancer	breast invasive carcinoma
TCGA-E2-A14Q-01	Stage IIA	50	2	Stage IIB	974		Positive	FEMALE	Negative	3	4	3	Negative	M0	Positive	N1	974	0	LumA	Luminal A	Positive	LumA	0	-7	enrollment	T_Other	T2	LIVING	0	TCGA-E2-A14Q-01	1163	0	Iq	C3-BRCA/Luminal	cluster 2	BRCA non-CIMP c9	BRCA nonbasal-like c8	BRCA nonbasal-like c7	miRNA cluster 14	cluster 2	mutation cluster 4	TCGA-E2-A14Q	1163	0	1163	Breast	TCGA Breast Cancer	breast invasive carcinoma
TCGA-E2-A14T-01	Stage IIA	52		Stage IIA	890		Positive	FEMALE	Negative				Negative	M0	Negative	N0	890	0	LumA	Luminal A	Positive	LumA/B	0	-3	enrollment	T_Other	T2	LIVING	0	TCGA-E2-A14T-01	1013	0		C3-BRCA/Luminal	cluster 2	BRCA non-CIMP c9	BRCA nonbasal-like c8	BRCA nonbasal-like c7	miRNA cluster 6	cluster 1	mutation c1uster 9	TCGA-E2-A14T	1013	0	1013	Breast	TCGA Breast Cancer	breast invasive carcinoma
TCGA-E2-A14Z-01	Stage I	64	1	Stage I	518		Positive	FEMALE	Negative	3	2	3	Negative	M0	Negative	N0	518	0	LumA	Luminal A	Positive	LumA	0	-2	enrollment	T1	T1	LIVING	1	TCGA-E2-A14Z-01	563	1	BRCA-LUAD+	C3-BRCA/Luminal	cluster 1	BRCA non-CIMP c9	BRCA nonbasal-like c8	BRCA nonbasal-like c7	miRNA cluster 13	cluster 6	mutation cluster 5	TCGA-E2-A14Z	188	1	563	Breast	TCGA Breast Cancer	breast invasive carcinoma
TCGA-E2-A153-01	Stage IIB	51	2	Stage IIA	586		Positive	FEMALE	Negative	3	3	3	Negative	M0	Positive	N1	586	0	LumA	Luminal A	Positive	LumA	-12	-3	enrollment	T1	T1	LIVING	0	TCGA-E2-A153-01	707	0	Iq	C3-BRCA/Luminal	cluster 1	BRCA non-CIMP c9	BRCA nonbasal-like c8	BRCA nonbasal-like c7	miRNA cluster 4	cluster 4	mutation cluster 4	TCGA-E2-A153	707	0	707	Breast	TCGA Breast Cancer	breast invasive carcinoma
TCGA-E2-A154-01	Stage I	68	2	Stage I	325		Positive	FEMALE	Negative	3	3	3	Negative	M0	Negative	N0	325	0	LumA	Luminal A	Positive	LumA	-12	-3	enrollment	T1	T1	LIVING	0	TCGA-E2-A154-01	591	0	BRCA-LUAD+	C3-BRCA/Luminal	cluster 4	BRCA CIMP c7	BRCA nonbasal-like c8	BRCA nonbasal-like c7	miRNA cluster 13	cluster 6	mutation cluster 4	TCGA-E2-A154	591	0	591	Breast	TCGA Breast Cancer	breast invasive carcinoma
TCGA-E2-A156-01	Stage I	61	2	Stage I	481		Positive	FEMALE	Negative	3	3	3	Negative	M0	Negative	N0	481	0	LumA	Luminal A	Positive	LumA	-12	-3	enrollment	T1	T1	LIVING	0	TCGA-E2-A156-01	726	0	Kirc+	C3-BRCA/Luminal	cluster 2	BRCA non-CIMP c9	BRCA nonbasal-like c8	BRCA nonbasal-like c7	miRNA cluster 14	cluster 2	mutation cluster 4	TCGA-E2-A156	726	0	726	Breast	TCGA Breast Cancer	breast invasive carcinoma
TCGA-E2-A15C-01	Stage I	61	4	Stage I	496		Positive	FEMALE	Negative	3	3	3	Negative	M0	Negative	N0	496	0	LumA	Luminal A	Positive	ReacI	-5	-4	enrollment	T1	T1	LIVING	0	TCGA-E2-A15C-01	694	0	Kirc+	C3-BRCA/Luminal	cluster 2	BRCA non-CIMP c9	BRCA nonbasal-like c8	BRCA nonbasal-like c7	miRNA cluster 14	cluster 2	mutation cluster 4	TCGA-E2-A15C	694	0	694	Breast	TCGA Breast Cancer	breast invasive carcinoma
TCGA-E2-A15D-01	Stage IIA	47		Stage IIA	315		Positive	FEMALE	Negative				Negative	M0	Negative	N0	315	0	LumA	Luminal A	Positive	LumA	-5	-3	enrollment	T_Other	T2	LIVING	0	TCGA-E2-A15D-01	526	0		C3-BRCA/Luminal	cluster 1	BRCA non-CIMP c9	BRCA nonbasal-like c8	BRCA nonbasal-like c7	miRNA cluster 4	cluster 4	mutation c1uster 9	TCGA-E2-A15D	526	0	526	Breast	TCGA Breast Cancer	breast invasive carcinoma
TCGA-E2-A15E-01	Stage IIA	40	4	Stage IIA	517		Positive	FEMALE	Positive	3	4	3	Negative	M0	Positive	N1	517	0	LumA	Luminal A	Positive	Her2	-5	-7	enrollment	T1	T1	LIVING	0	TCGA-E2-A15E-01	630	0	Squamous	C3-BRCA/Luminal	cluster 2	Low purity c2	BRCA nonbasal-like c8	BRCA nonbasal-like c7	miRNA cluster 13	cluster 6	mutation cluster 3	TCGA-E2-A15E	630	0	630	Breast	TCGA Breast Cancer	breast invasive carcinoma
TCGA-E2-A15E-06		40			517			FEMALE									517	0	LumA						enrollment			LIVING	0	TCGA-E2-A15E-06	630	0		C3-BRCA/Luminal	cluster 2	Low purity c2		BRCA nonbasal-like c7	miRNA cluster 13	cluster 6	mutation cluster 3	TCGA-E2-A15E	630	0	630	Breast	TCGA Breast Cancer	breast invasive carcinoma
TCGA-E2-A15G-01	Stage IIA	76	2	Stage IIA	315		Positive	FEMALE	Negative	3	3	3	Negative	M0	Negative	N0	315	0	LumA	Luminal A	Positive	LumA	-12	-3	enrollment	T_Other	T2	LIVING	0	TCGA-E2-A15G-01	554	0	Iq	C3-BRCA/Luminal	cluster 1	BRCA non-CIMP c9	BRCA nonbasal-like c8	BRCA nonbasal-like c7	miRNA cluster 12	cluster 1	mutation cluster 4	TCGA-E2-A15G	554	0	554	Breast	TCGA Breast Cancer	breast invasive carcinoma
TCGA-E2-A15H-01	Stage IIA	38	2	Stage IIA	42		Positive	FEMALE	Positive	3	1	3	Negative	M0	Positive	N1	42	0	LumA	Luminal A	Positive	Her2	0	0	enrollment	T1	T1	LIVING	0	TCGA-E2-A15H-01	393	0	BRCA-LUAD+	C3-BRCA/Luminal	cluster 2	BRCA non-CIMP c9	BRCA basal-like c6	BRCA nonbasal-like c7	miRNA cluster 4	cluster 4	mutation c1uster 9	TCGA-E2-A15H	393	0	393	Breast	TCGA Breast Cancer	breast invasive carcinoma
TCGA-E2-A15I-01	Stage IIA	44	2	Stage IIA	411		Positive	FEMALE	Negative				Negative	M0	Negative	N0	411	0	LumA	Luminal A	Positive		-5	-7	enrollment	T_Other	T2	LIVING	0	TCGA-E2-A15I-01	530	0	Kirc+	C3-BRCA/Luminal	cluster 2	BRCA non-CIMP c9	BRCA nonbasal-like c8	BRCA nonbasal-like c7	miRNA c1uster 10	cluster 7	mutation cluster 4	TCGA-E2-A15I	530	0	530	Breast	TCGA Breast Cancer	breast invasive carcinoma
TCGA-E2-A15J-01	Stage I	51	2	Stage I	463		Positive	FEMALE	Negative	1	3	3	Negative	M0	Negative	N0	463	0	LumA	Luminal A	Positive	LumA/B	-12	-3	enrollment	T1	T1	LIVING	0	TCGA-E2-A15J-01	590	0	Iq	C3-BRCA/Luminal	cluster 4	BRCA CIMP c7	BRCA nonbasal-like c8	BRCA nonbasal-like c7	miRNA cluster 4	cluster 4	mutation c1uster 9	TCGA-E2-A15J	590	0	590	Breast	TCGA Breast Cancer	breast invasive carcinoma
TCGA-E2-A15L-01	Stage IIA	65	2	Stage IIA	331		Positive	FEMALE	Negative				Negative	M0	Negative	N0	331	0	LumA	Luminal B	Positive	ReacI	-12	-3	enrollment	T_Other	T2	LIVING	0	TCGA-E2-A15L-01	626	0	Kirc+	C3-BRCA/Luminal	cluster 2	BRCA non-CIMP c9	BRCA nonbasal-like c8	BRCA nonbasal-like c7			mutation cluster 4	TCGA-E2-A15L	626	0	626	Breast	TCGA Breast Cancer	breast invasive carcinoma
TCGA-E2-A15M-01	Stage IIA	66	3	Stage IIA	234		Positive	FEMALE	Negative	3	4	3	Negative	M0	Negative	N0	234	0	LumA	Luminal B	Positive	ReacI	-4	-4	enrollment	T_Other	T2	LIVING	1	TCGA-E2-A15M-01	336	1	High	C3-BRCA/Luminal	cluster 1	BRCA non-CIMP c9	BRCA nonbasal-like c8	BRCA nonbasal-like c7	miRNA cluster 13	cluster 6	mutation cluster 5	TCGA-E2-A15M	336	0	336	Breast	TCGA Breast Cancer	breast invasive carcinoma
TCGA-E2-A15O-01	Stage I	89	4	Stage IIA	395		Positive	FEMALE	Negative	1	3	3	Negative	M0	Negative	N0	395	0	LumA	Luminal A	Positive	LumA	0	-3	enrollment	T_Other	T2	LIVING	0	TCGA-E2-A15O-01	396	0	Kirc+	C3-BRCA/Luminal	cluster 4	BRCA CIMP c7	BRCA nonbasal-like c8	BRCA nonbasal-like c7	miRNA cluster 14	cluster 2	mutation c1uster 9	TCGA-E2-A15O	396	0	396	Breast	TCGA Breast Cancer	breast invasive carcinoma
TCGA-E2-A15P-01	Stage IA	61	2	Stage I	315		Positive	FEMALE	Negative	3	4	3	Negative	M0	Negative	N0	315	0	LumA	Luminal A	Positive	ReacI	-5	-7	enrollment	T1	T1	LIVING	0	TCGA-E2-A15P-01	595	0	Kirc+	C3-BRCA/Luminal	cluster 2	BRCA non-CIMP c9	BRCA nonbasal-like c8	BRCA nonbasal-like c7	miRNA cluster 14	cluster 2	mutation cluster 4	TCGA-E2-A15P	595	0	595	Breast	TCGA Breast Cancer	breast invasive carcinoma
TCGA-E2-A15R-01	Stage IIIA	64	4	Stage IIA	330		Positive	FEMALE	Negative	4	3	3	Negative	M0	Positive	N1	330	0	LumA	Luminal A	Positive	LumA/B	-10	-3	enrollment	T1	T1	LIVING	0	TCGA-E2-A15R-01	519	0	BRCA-LUAD+	C3-BRCA/Luminal	cluster 3	BRCA CIMP c7	BRCA nonbasal-like c8	BRCA nonbasal-like c7	miRNA cluster 12	cluster 5	mutation c1uster 9	TCGA-E2-A15R	519	0	519	Breast	TCGA Breast Cancer	breast invasive carcinoma
TCGA-E2-A1B1-01	Stage IIB	45	3	Stage IIB	1361		Positive	FEMALE	Positive	1	2	3	Negative	M0	Positive	N1	1361	0	LumA	Luminal A	Positive	ReacI	-5	-7	enrollment	T_Other	T2	LIVING	0	TCGA-E2-A1B1-01	1613	0	Kirc+	C5-KIRC	cluster 5	Low purity c2	KIRC-like c1	BRCA nonbasal-like c7	miRNA cluster 4	cluster 4	mutation c1uster 9	TCGA-E2-A1B1	1613	0	1613	Breast	TCGA Breast Cancer	breast invasive carcinoma
TCGA-E2-A1B4-01	Stage IIIA	74	2	Stage IIIA	911		Positive	FEMALE	Negative	3	3	3	Negative	M0	Positive	N2	911	0	LumA	Luminal A	Positive	LumA/B	-12	-3	enrollment	T1	T1	LIVING	1	TCGA-E2-A1B4-01	1004	1	Kirc+	C3-BRCA/Luminal	cluster 2	BRCA non-CIMP c9	BRCA nonbasal-like c8	BRCA nonbasal-like c7	miRNA cluster 3	cluster 6	mutation cluster 4	TCGA-E2-A1B4	1004	0	1004	Breast	TCGA Breast Cancer	breast invasive carcinoma
TCGA-E2-A1B5-01	Stage IIA	46	3	Stage IIA	774		Positive	FEMALE	Negative	3	4	3	Negative	M0	Negative	N0	774	0	LumA	Basal-like	Positive	ReacI	-13	-12	enrollment	T_Other	T2	LIVING	0	TCGA-E2-A1B5-01	984	0	BRCA-LUAD+	C3-BRCA/Luminal	cluster 1	BRCA non-CIMP c9	KIRC-like c1	BRCA nonbasal-like c7	miRNA cluster 13	cluster 6	mutation c1uster 9	TCGA-E2-A1B5	984	0	984	Breast	TCGA Breast Cancer	breast invasive carcinoma
TCGA-E2-A1BC-01	Stage IA	63	2	Stage I	297		Positive	FEMALE	Negative	3	4	3	Negative	M0	Negative	N0	297	0	LumA	Luminal A	Positive	ReacI	-5	-7	enrollment	T1	T1	LIVING	0	TCGA-E2-A1BC-01	501	0	Kirc+	C3-BRCA/Luminal	cluster 2	BRCA non-CIMP c9	BRCA nonbasal-like c8	BRCA nonbasal-like c7	miRNA cluster 4	cluster 6	mutation cluster 4	TCGA-E2-A1BC	501	0	501	Breast	TCGA Breast Cancer	breast invasive carcinoma
TCGA-E2-A1BD-01	Stage IIA	53	2	Stage IIA	317		Positive	FEMALE	Negative	3	3	3	Negative	M0	Negative	N0	317	0	LumA	Luminal A	Positive	LumA	-7	-3	enrollment	T_Other	T2	LIVING	0	TCGA-E2-A1BD-01	520	0	BRCA-LUAD+	C3-BRCA/Luminal	cluster 4	BRCA CIMP c7	BRCA nonbasal-like c8	BRCA nonbasal-like c7	miRNA cluster 4	cluster 6	mutation cluster 4	TCGA-E2-A1BD	520	0	520	Breast	TCGA Breast Cancer	breast invasive carcinoma
TCGA-E2-A1IE-01	Stage IIB	61	5	Stage IIB	983		Positive	FEMALE	Negative				Negative	M0	Positive	N1	983	0	LumA		Positive				enrollment	T_Other	T2	LIVING	0	TCGA-E2-A1IE-01	1165	0	Squamous	C3-BRCA/Luminal	cluster 3	BRCA CIMP c7		BRCA nonbasal-like c7	miRNA cluster 12	cluster 6	mutation c1uster 9	TCGA-E2-A1IE	1165	0	1165	Breast	TCGA Breast Cancer	breast invasive carcinoma
TCGA-E2-A1IF-01	Stage I	74	2	Stage I	956		Positive	FEMALE	Negative				Negative	M0	Negative	N0	956	0	LumA		Positive				enrollment	T1	T1	LIVING	0	TCGA-E2-A1IF-01	1138	0	Iq	C3-BRCA/Luminal	cluster 5	BRCA non-CIMP c9		BRCA nonbasal-like c7	miRNA c1uster 9	cluster 6	mutation cluster 1	TCGA-E2-A1IF	1138	0	1138	Breast	TCGA Breast Cancer	breast invasive carcinoma
TCGA-E2-A1IG-01	Stage IIB	45	5	Stage IIB	755		Positive	FEMALE					Negative	M0	Positive	N1	755	0	LumA		Positive				enrollment	T_Other	T2	LIVING	0	TCGA-E2-A1IG-01	997	0	BRCA-LUAD+	C3-BRCA/Luminal	cluster 4	BRCA CIMP c7	BRCA nonbasal-like c8	BRCA nonbasal-like c7	miRNA cluster 12	cluster 4	mutation c1uster 9	TCGA-E2-A1IG	997	0	997	Breast	TCGA Breast Cancer	breast invasive carcinoma
TCGA-E2-A1IH-01	Stage I	80	2	Stage I	658		Positive	FEMALE	Negative				Negative	M0	Negative	N0	658	0	LumA		Positive				enrollment	T1	T1	LIVING	0	TCGA-E2-A1IH-01	1026	0	BRCA-LUAD+	C3-BRCA/Luminal	cluster 2	BRCA non-CIMP c9		BRCA nonbasal-like c7	miRNA cluster 4	cluster 6	mutation c1uster 10	TCGA-E2-A1IH	1026	0	1026	Breast	TCGA Breast Cancer	breast invasive carcinoma
TCGA-E2-A1IJ-01	Stage I	57	3	Stage I	725		Positive	FEMALE	Negative				Negative	M0	Negative	N0	725	0	LumA		Positive				enrollment	T1	T1	LIVING	0	TCGA-E2-A1IJ-01	865	0	Iq	C3-BRCA/Luminal	cluster 4	BRCA non-CIMP c9		BRCA nonbasal-like c7	miRNA cluster 4	cluster 4	mutation c1uster 9	TCGA-E2-A1IJ	865	0	865	Breast	TCGA Breast Cancer	breast invasive carcinoma
TCGA-E2-A1IK-01	Stage IIA	71	1	Stage IIA	518		Positive	FEMALE	Negative				Negative	M0	Positive	N1	518	0	LumA		Positive				enrollment	T1	T1	LIVING	0	TCGA-E2-A1IK-01	689	0	Quiet	C5-KIRC	cluster 1	Low purity c2		BRCA nonbasal-like c7	miRNA cluster 6	cluster 7	mutation c1uster 9	TCGA-E2-A1IK	689	0	689	Breast	TCGA Breast Cancer	breast invasive carcinoma
TCGA-E2-A1IL-01	Stage IIA	78	2	Stage IIA	14		Positive	FEMALE	Negative				Negative	M0	Positive	N1	14	0	LumA		Positive				enrollment	T1	T1	LIVING	0	TCGA-E2-A1IL-01	118	0	Iq	C3-BRCA/Luminal	cluster 2	BRCA non-CIMP c9	BRCA nonbasal-like c8	BRCA nonbasal-like c7	miRNA cluster 13	cluster 6	mutation cluster 4	TCGA-E2-A1IL	118	0	118	Breast	TCGA Breast Cancer	breast invasive carcinoma
TCGA-E2-A1IN-01	Stage I	60	4	Stage I	392		Positive	FEMALE	Negative				Negative	M0	Negative	N0	392	0	LumA		Positive				enrollment	T1	T1	LIVING	0	TCGA-E2-A1IN-01	675	0	BRCA-LUAD+	C3-BRCA/Luminal	cluster 2	BRCA non-CIMP c9		BRCA nonbasal-like c7	miRNA cluster 14	cluster 2	mutation cluster 3	TCGA-E2-A1IN	675	0	675	Breast	TCGA Breast Cancer	breast invasive carcinoma
TCGA-E2-A1IO-01	Stage I	37	1	Stage I	448		Positive	FEMALE	Negative				Negative	M0	Negative	N0	448	0	LumA		Positive				enrollment	T1	T1	LIVING	0	TCGA-E2-A1IO-01	638	0	High	C3-BRCA/Luminal	cluster 1	BRCA non-CIMP c9		BRCA nonbasal-like c7	miRNA cluster 4	cluster 4	mutation cluster 3	TCGA-E2-A1IO	638	0	638	Breast	TCGA Breast Cancer	breast invasive carcinoma
TCGA-E2-A1IU-01	Stage IA	60	2	Stage I	127		Positive	FEMALE	Negative				Negative	M0	Negative	N0	127	0	LumA		Positive				enrollment	T1	T1	LIVING	0	TCGA-E2-A1IU-01	337	0	Kirc+	C3-BRCA/Luminal	cluster 1	BRCA non-CIMP c9	BRCA nonbasal-like c8	BRCA nonbasal-like c7	miRNA cluster 7	cluster 2	mutation cluster 4	TCGA-E2-A1IU	337	0	337	Breast	TCGA Breast Cancer	breast invasive carcinoma
TCGA-E2-A1L6-01	Stage IIA	44	2	Stage IIA	1312		Positive	FEMALE	Negative				Negative	M0	Positive	N1	1312	0	LumA		Positive				enrollment	T1	T1	LIVING	0	TCGA-E2-A1L6-01	1648	0	BRCA-LUAD+	C3-BRCA/Luminal	cluster 4	BRCA non-CIMP c9	BRCA nonbasal-like c8	BRCA nonbasal-like c7	miRNA cluster 12	cluster 7	mutation cluster 4	TCGA-E2-A1L6	1648	0	1648	Breast	TCGA Breast Cancer	breast invasive carcinoma
TCGA-E2-A1L8-01	Stage IIA	52	2	Stage IIB	1015		Positive	FEMALE	Negative				Negative	M0	Positive	N1	1015	0	LumA		Positive				enrollment	T_Other	T2	LIVING	0	TCGA-E2-A1L8-01	1205	0	BRCA-LUAD+	C3-BRCA/Luminal	cluster 4	BRCA non-CIMP c9	BRCA nonbasal-like c8	BRCA nonbasal-like c7	miRNA c1uster 9	cluster 6	mutation cluster 4	TCGA-E2-A1L8	1205	0	1205	Breast	TCGA Breast Cancer	breast invasive carcinoma
TCGA-E2-A1L9-01	Stage IIB	40	3	Stage IIA	388		Positive	FEMALE	Negative				Negative	M0	Positive	N1	388	0	LumA		Positive				enrollment	T1	T1	LIVING	0	TCGA-E2-A1L9-01	598	0	Iq	C3-BRCA/Luminal	cluster 1	BRCA non-CIMP c9		BRCA nonbasal-like c7	miRNA cluster 4	cluster 6	mutation cluster 4	TCGA-E2-A1L9	598	0	598	Breast	TCGA Breast Cancer	breast invasive carcinoma
TCGA-E2-A1LA-01	Stage IIA	59	5	Stage IIA	463		Positive	FEMALE	Negative				Negative	M0	Positive	N1	463	0	LumA		Positive				enrollment	T1	T1	LIVING	0	TCGA-E2-A1LA-01	748	0	High	C3-BRCA/Luminal	cluster 2	BRCA non-CIMP c9		BRCA nonbasal-like c7	miRNA cluster 14	cluster 2	mutation cluster 12	TCGA-E2-A1LA	748	0	748	Breast	TCGA Breast Cancer	breast invasive carcinoma
TCGA-E2-A3DX-01																			LumA										0	TCGA-E2-A3DX-01	478	0	Quiet	C3-BRCA/Luminal		BRCA non-CIMP c9	BRCA basal-like c6	BRCA nonbasal-like c7	miRNA cluster 4			TCGA-E2-A3DX	478	0	478	Breast	TCGA Breast Cancer	breast invasive carcinoma
TCGA-E9-A1N3-01	Stage IIIA	70	1	Stage IIIA	0			FEMALE	Negative				Negative	M0	Positive	N2	0	0	LumA						enrollment	T1	T1	LIVING		TCGA-E9-A1N3-01			Kirc+	C3-BRCA/Luminal	cluster 4	BRCA non-CIMP c9	BRCA nonbasal-like c8	BRCA nonbasal-like c7	miRNA cluster 7		mutation c1uster 9	TCGA-E9-A1N3				Breast	TCGA Breast Cancer	breast invasive carcinoma
TCGA-E9-A1N4-01	Stage IIIA	41	2	Stage IIIA	0		Positive	FEMALE	Negative				Negative	M0	Positive	N2	0	0	LumA		Positive				enrollment	T_Other	T2	LIVING	0	TCGA-E9-A1N4-01	1000	0	Kirc+	C3-BRCA/Luminal	cluster 2	BRCA non-CIMP c9	BRCA nonbasal-like c8	BRCA nonbasal-like c7	miRNA c1uster 10	cluster 7	mutation c1uster 9	TCGA-E9-A1N4	1000	0	1000	Breast	TCGA Breast Cancer	breast invasive carcinoma
TCGA-E9-A1N5-01	Stage IIB	45	5	Stage IIB	0		Positive	FEMALE	Negative				Negative	M0	Positive	N1	0	0	LumA		Positive				enrollment	T_Other	T2	LIVING	0	TCGA-E9-A1N5-01	1120	0	Kirc+	C3-BRCA/Luminal	cluster 4	BRCA non-CIMP c9	BRCA nonbasal-like c8	BRCA nonbasal-like c7	miRNA cluster 14	cluster 2	mutation cluster 3	TCGA-E9-A1N5	1120	0	1120	Breast	TCGA Breast Cancer	breast invasive carcinoma
TCGA-E9-A1NE-01	Stage IIB	28	1	Stage IIB	0		Positive	FEMALE	Negative				Negative	M0	Positive	N1	0	0	LumA		Positive				enrollment	T_Other	T2	LIVING	0	TCGA-E9-A1NE-01	1088	0	Kirc+	C3-BRCA/Luminal	cluster 4	BRCA non-CIMP c9	BRCA nonbasal-like c8	BRCA nonbasal-like c7	miRNA cluster 13	cluster 6	mutation c1uster 9	TCGA-E9-A1NE	1088	0	1088	Breast	TCGA Breast Cancer	breast invasive carcinoma
TCGA-E9-A1NF-11		60			0			FEMALE									0	0	LumA						enrollment			LIVING	1	TCGA-E9-A1NF-11	1072	1		C3-BRCA/Luminal							mutation cluster 13	TCGA-E9-A1NF	1072	0	1072	Breast	TCGA Breast Cancer	breast invasive carcinoma	YES
TCGA-E9-A1NG-01	Stage IIA	62	1	Stage IIA	0		Positive	FEMALE	Negative				Negative	M0	Negative	N0	0	0	LumA		Positive				enrollment	T_Other	T2	LIVING	1	TCGA-E9-A1NG-01	786	1	Kirc+	C3-BRCA/Luminal	cluster 2	BRCA non-CIMP c9	BRCA nonbasal-like c8	BRCA nonbasal-like c7	miRNA cluster 4	cluster 4	mutation cluster 1	TCGA-E9-A1NG	786	0	786	Breast	TCGA Breast Cancer	breast invasive carcinoma
TCGA-E9-A1NH-01	Stage IIB	71	2	Stage IIB	0		Positive	FEMALE	Negative				Negative	M0	Positive	N1	0	0	LumA		Positive				enrollment	T_Other	T2	LIVING		TCGA-E9-A1NH-01			BRCA-LUAD+	C3-BRCA/Luminal	cluster 4	BRCA non-CIMP c9	BRCA nonbasal-like c8	BRCA nonbasal-like c7	miRNA cluster 12	cluster 4	mutation cluster 4	TCGA-E9-A1NH				Breast	TCGA Breast Cancer	breast invasive carcinoma
TCGA-E9-A1QZ-01	Stage IIA	61	3	Stage IIA	0			FEMALE	Negative				Negative	M0	Negative	N0	0	0	LumA						enrollment	T_Other	T2	LIVING	0	TCGA-E9-A1QZ-01	362	0	High	C3-BRCA/Luminal	cluster 1	BRCA non-CIMP c9	BRCA nonbasal-like c8	BRCA nonbasal-like c7	miRNA cluster 13		mutation c1uster 9	TCGA-E9-A1QZ	362	0	362	Breast	TCGA Breast Cancer	breast invasive carcinoma
TCGA-E9-A1R0-01	Stage IIA	58	2	Stage IIA	0			FEMALE	Negative				Negative	M0	Positive	N1	0	0	LumA						enrollment	T1	T1	LIVING	0	TCGA-E9-A1R0-01	860	0	Kirc+	C3-BRCA/Luminal	cluster 4	BRCA non-CIMP c9	KIRC-like c1	BRCA nonbasal-like c7	miRNA cluster 5		mutation cluster 4	TCGA-E9-A1R0	860	0	860	Breast	TCGA Breast Cancer	breast invasive carcinoma
TCGA-E9-A1R2-01	Stage IIIC	51	5	Stage IIIC	19		Positive	FEMALE	Negative				Negative	M0	Positive	N3	19	0	LumA		Negative				enrollment	T_Other	T2	LIVING	0	TCGA-E9-A1R2-01	19	0	BRCA-LUAD+	C3-BRCA/Luminal	cluster 4	BRCA non-CIMP c9	BRCA nonbasal-like c8	BRCA nonbasal-like c7	miRNA cluster 6	cluster 7	mutation c1uster 9	TCGA-E9-A1R2			19	Breast	TCGA Breast Cancer	breast invasive carcinoma
TCGA-E9-A1R3-01	Stage IIIC	70	2	Stage IIIC	64			FEMALE	Negative				Negative	M0	Positive	N3	64	0	LumA						enrollment	T_Other	T2	LIVING	0	TCGA-E9-A1R3-01	78	0	BRCA-LUAD+	C3-BRCA/Luminal	cluster 1	BRCA non-CIMP c9	BRCA nonbasal-like c8	BRCA nonbasal-like c7	miRNA cluster 4	cluster 4	mutation cluster 4	TCGA-E9-A1R3	78	0	78	Breast	TCGA Breast Cancer	breast invasive carcinoma
TCGA-E9-A1R5-01	Stage IA	63	2	Stage I	42			FEMALE	Negative				Negative	M0	Negative	N0	42	0	LumA						enrollment	T1	T1	LIVING	0	TCGA-E9-A1R5-01	92	0	Iq	C3-BRCA/Luminal	cluster 3	BRCA CIMP c7	BRCA nonbasal-like c8	BRCA nonbasal-like c7	miRNA cluster 4	cluster 4	mutation cluster 4	TCGA-E9-A1R5	92	0	92	Breast	TCGA Breast Cancer	breast invasive carcinoma
TCGA-E9-A1R6-01	Stage IIA	63	4	Stage IIA	84			FEMALE	Negative				Negative	M0	Negative	N0	84	0	LumA						enrollment	T_Other	T2	LIVING	0	TCGA-E9-A1R6-01	84	0	Squamous	C3-BRCA/Luminal	cluster 3	BRCA CIMP c7	KIRC-like c1	BRCA nonbasal-like c7	miRNA cluster 14	cluster 2	mutation c1uster 9	TCGA-E9-A1R6			84	Breast	TCGA Breast Cancer	breast invasive carcinoma
TCGA-E9-A1RC-01	Stage IIIC	56	3	Stage IIIC	1228			FEMALE	Negative				Negative	M0	Positive	N3	1228	0	LumA						enrollment	T_Other	T4	LIVING	0	TCGA-E9-A1RC-01	1224	0	High	C3-BRCA/Luminal	cluster 3	BRCA CIMP c7	BRCA nonbasal-like c8	BRCA nonbasal-like c7	miRNA cluster 14		mutation cluster 4	TCGA-E9-A1RC	1224	0	1224	Breast	TCGA Breast Cancer	breast invasive carcinoma
TCGA-E9-A1RC-11		56			1228			FEMALE									1228	0	LumA						enrollment			LIVING	0	TCGA-E9-A1RC-11	1224	0		C3-BRCA/Luminal							mutation cluster 4	TCGA-E9-A1RC	1224	0	1224	Breast	TCGA Breast Cancer	breast invasive carcinoma
TCGA-E9-A1RD-01	Stage IIA	67	2	Stage IIA	20			FEMALE	Negative				Negative	M0	Negative	N0	20	0	LumA						enrollment	T_Other	T2	LIVING	0	TCGA-E9-A1RD-01	34	0	Iq	C3-BRCA/Luminal	cluster 3	BRCA non-CIMP c9	BRCA nonbasal-like c8	BRCA nonbasal-like c7	miRNA cluster 13		mutation cluster 4	TCGA-E9-A1RD	34	0	34	Breast	TCGA Breast Cancer	breast invasive carcinoma
TCGA-E9-A1RF-01	Stage IIIA	68	5	Stage IIIA	38			FEMALE	Negative				Negative	M0	Positive	N2	38	0	LumA						enrollment	T_Other	T2	LIVING	0	TCGA-E9-A1RF-01	200	0	BRCA-LUAD+	C3-BRCA/Luminal	cluster 3	BRCA CIMP c7	BRCA nonbasal-like c8	BRCA nonbasal-like c7	miRNA cluster 4		mutation c1uster 9	TCGA-E9-A1RF	200	0	200	Breast	TCGA Breast Cancer	breast invasive carcinoma
TCGA-E9-A1RF-11		68			38			FEMALE									38	0	LumA						enrollment			LIVING	0	TCGA-E9-A1RF-11	200	0		C3-BRCA/Luminal							mutation c1uster 9	TCGA-E9-A1RF	200	0	200	Breast	TCGA Breast Cancer	breast invasive carcinoma
TCGA-E9-A1RI-01	Stage IIIA	43	2	Stage IIIA	48			FEMALE					Negative	M0	Positive	N2	48	0	LumA						enrollment	T1	T1	LIVING	0	TCGA-E9-A1RI-01	1084	0	Kirc+	C3-BRCA/Luminal	cluster 1	BRCA non-CIMP c9	BRCA nonbasal-like c8	BRCA nonbasal-like c7	miRNA cluster 4	cluster 4	mutation cluster 4	TCGA-E9-A1RI	1084	0	1084	Breast	TCGA Breast Cancer	breast invasive carcinoma
TCGA-E9-A1RI-11		43			48			FEMALE									48	0	LumA						enrollment			LIVING	0	TCGA-E9-A1RI-11	1084	0		C3-BRCA/Luminal							mutation cluster 4	TCGA-E9-A1RI	1084	0	1084	Breast	TCGA Breast Cancer	breast invasive carcinoma
TCGA-E9-A227-01	Stage IIB	42	2	Stage IIB	24		Positive	FEMALE	Negative				Negative	M0	Positive	N1	24	0	LumA		Positive				enrollment	T_Other	T2	LIVING	0	TCGA-E9-A227-01	24	0	Iq	C3-BRCA/Luminal	cluster 1	BRCA non-CIMP c9	BRCA nonbasal-like c8	BRCA nonbasal-like c7	miRNA cluster 14		mutation cluster 1	TCGA-E9-A227			24	Breast	TCGA Breast Cancer	breast invasive carcinoma
TCGA-E9-A229-01	Stage IA	37	5	Stage I	0			FEMALE	Negative				Negative	M0	Negative	N0	0	0	LumA						enrollment	T1	T1	LIVING	0	TCGA-E9-A229-01	405	0	Kirc+	C3-BRCA/Luminal	cluster 1	BRCA non-CIMP c9	BRCA nonbasal-like c8	BRCA nonbasal-like c7	miRNA cluster 4		mutation cluster 4	TCGA-E9-A229	405	0	405	Breast	TCGA Breast Cancer	breast invasive carcinoma
TCGA-E9-A22B-01	Stage IA	71	5	Stage I	0		Positive	FEMALE	Negative				Negative	M0	Negative	N0	0	0	LumA		Negative				enrollment	T1	T1	LIVING	0	TCGA-E9-A22B-01	692	0	High	C3-BRCA/Luminal	cluster 3	BRCA CIMP c7	BRCA nonbasal-like c8	BRCA nonbasal-like c7	miRNA c1uster 9		mutation c1uster 9	TCGA-E9-A22B	692	0	692	Breast	TCGA Breast Cancer	breast invasive carcinoma
TCGA-E9-A245-01	Stage IIB	47	3	Stage IIB	25			FEMALE	Negative				Negative	M0	Positive	N1	25	0	LumA						enrollment	T_Other	T2	LIVING		TCGA-E9-A245-01			Iq	C3-BRCA/Luminal	cluster 2	BRCA non-CIMP c9	BRCA nonbasal-like c8	BRCA nonbasal-like c7	miRNA cluster 6		mutation c1uster 9	TCGA-E9-A245				Breast	TCGA Breast Cancer	breast invasive carcinoma
TCGA-E9-A247-01	Stage IB	59	4	Stage I	12			FEMALE	Negative				Negative	M0	Negative	N0	12	0	LumA						enrollment	T1	T1	LIVING	0	TCGA-E9-A247-01	828	0	High	C3-BRCA/Luminal	cluster 3	BRCA CIMP c7	BRCA nonbasal-like c8	BRCA nonbasal-like c7	miRNA cluster 6		mutation c1uster 9	TCGA-E9-A247	828	0	828	Breast	TCGA Breast Cancer	breast invasive carcinoma
TCGA-E9-A24A-01	Stage IIA	69	2	Stage IIA	10			FEMALE	Negative				Negative	M0	Positive	N1	10	0	LumA						enrollment	T1	T1	LIVING	0	TCGA-E9-A24A-01	747	0	Iq	C3-BRCA/Luminal	cluster 2	BRCA non-CIMP c9	BRCA nonbasal-like c8	BRCA nonbasal-like c7	miRNA cluster 14	cluster 2	mutation c1uster 9	TCGA-E9-A24A	747	0	747	Breast	TCGA Breast Cancer	breast invasive carcinoma
TCGA-E9-A295-01			3																LumA										0	TCGA-E9-A295-01	22	0	High	C3-BRCA/Luminal	cluster 4	BRCA CIMP c7	BRCA nonbasal-like c8	BRCA nonbasal-like c7	miRNA cluster 6		mutation cluster 4	TCGA-E9-A295			22	Breast	TCGA Breast Cancer	breast invasive carcinoma
TCGA-E9-A2JT-01																			LumA										0	TCGA-E9-A2JT-01	23	0	Kirc+	C3-BRCA/Luminal		Low purity c2	BRCA nonbasal-like c8	BRCA nonbasal-like c7	miRNA cluster 5			TCGA-E9-A2JT			23	Breast	TCGA Breast Cancer	breast invasive carcinoma
TCGA-E9-A3Q9-01																			LumA										0	TCGA-E9-A3Q9-01	560	0	Iq	C3-BRCA/Luminal		BRCA non-CIMP c9	BRCA nonbasal-like c8	BRCA nonbasal-like c7	miRNA cluster 6			TCGA-E9-A3Q9	560	0	560	Breast	TCGA Breast Cancer	breast invasive carcinoma
TCGA-EW-A1IW-01	Stage IIB	80	2	Stage IIB	252		Positive	FEMALE	Positive				Negative	M0	Positive	N1	252	0	LumA		Positive				enrollment	T_Other	T2	LIVING	0	TCGA-EW-A1IW-01	371	0	Iq	C3-BRCA/Luminal	cluster 3	BRCA CIMP c7		BRCA nonbasal-like c7	miRNA cluster 4	cluster 4	mutation cluster 4	TCGA-EW-A1IW	371	0	371	Breast	TCGA Breast Cancer	breast invasive carcinoma
TCGA-EW-A1IX-01	Stage IIA	48	4	Stage IIA	1082		Positive	FEMALE	Negative				Negative	M0	Positive	N1	1082	0	LumA		Positive				enrollment	T1	T1	LIVING	0	TCGA-EW-A1IX-01	1208	0	Kirc+	C3-BRCA/Luminal	cluster 1	BRCA non-CIMP c9	KIRC-like c1	BRCA nonbasal-like c7	miRNA cluster 4	cluster 4	mutation cluster 4	TCGA-EW-A1IX	1208	0	1208	Breast	TCGA Breast Cancer	breast invasive carcinoma
TCGA-EW-A1J1-01	Stage IIB	38	2	Stage IIB	282		Positive	FEMALE	Negative				Negative	M0	Positive	N1	282	0	LumA		Positive				enrollment	T_Other	T2	LIVING	0	TCGA-EW-A1J1-01	575	0	Squamous	C3-BRCA/Luminal	cluster 2	BRCA non-CIMP c9	BRCA nonbasal-like c8	BRCA nonbasal-like c7	miRNA cluster 12	cluster 5	mutation cluster 4	TCGA-EW-A1J1	575	0	575	Breast	TCGA Breast Cancer	breast invasive carcinoma
TCGA-EW-A1J2-01	Stage IIB	50	2	Stage IIA	139		Positive	FEMALE	Negative				Negative	M0	Positive	N1	139	0	LumA		Positive				enrollment	T1	T1	LIVING	0	TCGA-EW-A1J2-01	403	0	Iq	C3-BRCA/Luminal	cluster 2	BRCA CIMP c7	BRCA nonbasal-like c8	BRCA nonbasal-like c7	miRNA cluster 13	cluster 6	mutation cluster 4	TCGA-EW-A1J2	403	0	403	Breast	TCGA Breast Cancer	breast invasive carcinoma
TCGA-EW-A1J3-01	Stage IA	61	2	Stage I	252		Positive	FEMALE	Positive				Negative	M0	Negative	N0	252	0	LumA		Positive				enrollment	T1	T1	LIVING	0	TCGA-EW-A1J3-01	504	0	Iq	C3-BRCA/Luminal	cluster 4	BRCA CIMP c7	BRCA nonbasal-like c8	BRCA nonbasal-like c7	miRNA cluster 14	cluster 2	mutation c1uster 9	TCGA-EW-A1J3	504	0	504	Breast	TCGA Breast Cancer	breast invasive carcinoma
TCGA-EW-A1J5-01	Stage IIB	59	5	Stage IIB	227		Positive	FEMALE	Negative				Negative	M0	Negative	N0	227	0	LumA		Positive				enrollment	T_Other	T3	LIVING	0	TCGA-EW-A1J5-01	477	0	Iq	C3-BRCA/Luminal	cluster 4	BRCA CIMP c7	BRCA nonbasal-like c8	BRCA nonbasal-like c7	miRNA c1uster 10	cluster 7	mutation cluster 4	TCGA-EW-A1J5	477	0	477	Breast	TCGA Breast Cancer	breast invasive carcinoma
TCGA-EW-A1P3-01	Stage IIA	48	2	Stage IIA	987		Positive	FEMALE	Negative				Negative	M0	Negative	N0	987	0	LumA		Positive				enrollment	T_Other	T2	LIVING	0	TCGA-EW-A1P3-01	1611	0	BRCA-LUAD+	C3-BRCA/Luminal	cluster 1	BRCA non-CIMP c9	BRCA nonbasal-like c8	BRCA nonbasal-like c7	miRNA cluster 4	cluster 4	mutation c1uster 9	TCGA-EW-A1P3	1611	0	1611	Breast	TCGA Breast Cancer	breast invasive carcinoma
TCGA-EW-A1P5-01	Stage IIB	77	3	Stage IIB	365		Positive	FEMALE	Negative				Negative	M0	Positive	N1	365	0	LumA		Positive				enrollment	T_Other	T2	LIVING	0	TCGA-EW-A1P5-01	703	0	High	C3-BRCA/Luminal	cluster 4	BRCA non-CIMP c9	BRCA nonbasal-like c8	BRCA nonbasal-like c7	miRNA cluster 6	cluster 3	mutation cluster 4	TCGA-EW-A1P5	703	0	703	Breast	TCGA Breast Cancer	breast invasive carcinoma
TCGA-EW-A1P6-01	Stage IIB	64	4	Stage IIB	312		Positive	FEMALE	Negative				Negative	M0	Positive	N1	312	0	LumA		Positive				enrollment	T_Other	T2	LIVING	0	TCGA-EW-A1P6-01	562	0	Kirc+	C3-BRCA/Luminal	cluster 2	BRCA non-CIMP c9		BRCA nonbasal-like c7	miRNA cluster 14	cluster 2	mutation c1uster 9	TCGA-EW-A1P6	562	0	562	Breast	TCGA Breast Cancer	breast invasive carcinoma
TCGA-EW-A1PA-01	Stage IIB	59	1	Stage IIB	267		Positive	FEMALE	Negative				Negative	M0	Positive	N1	267	0	LumA		Positive				enrollment	T_Other	T2	LIVING	0	TCGA-EW-A1PA-01	575	0	Squamous	C3-BRCA/Luminal	cluster 4	BRCA CIMP c7	BRCA nonbasal-like c8	BRCA nonbasal-like c7			mutation cluster 5	TCGA-EW-A1PA	575	0	575	Breast	TCGA Breast Cancer	breast invasive carcinoma
TCGA-EW-A1PD-01	Stage IIA	61	5	Stage IIA	174		Positive	MALE	Positive				Negative	M0	Positive	N1	174	0	LumA		Positive				enrollment	T1	T1	LIVING	0	TCGA-EW-A1PD-01	424	0	High	C3-BRCA/Luminal	cluster 2	BRCA CIMP c7	KIRC-like c1	BRCA nonbasal-like c7	miRNA cluster 14	cluster 4	mutation c1uster 9	TCGA-EW-A1PD	424	0	424	Breast	TCGA Breast Cancer	breast invasive carcinoma
TCGA-EW-A1PE-01	Stage IIA	56	2	Stage IIA	139		Positive	FEMALE	Negative				Negative	M0	Positive	N1	139	0	LumA		Positive				enrollment	T1	T1	LIVING	0	TCGA-EW-A1PE-01	320	0	Iq	C3-BRCA/Luminal	cluster 1	BRCA non-CIMP c9	BRCA nonbasal-like c8	BRCA nonbasal-like c7	miRNA cluster 7	cluster 3	mutation cluster 4	TCGA-EW-A1PE	320	0	320	Breast	TCGA Breast Cancer	breast invasive carcinoma
TCGA-EW-A1PF-01	Stage IA	50	5	Stage I	139		Positive	FEMALE	Negative				Negative	M0	Negative	N0	139	0	LumA		Positive				enrollment	T1	T1	LIVING	0	TCGA-EW-A1PF-01	439	0	Kirc+		cluster 1	BRCA CIMP c7		BRCA nonbasal-like c7	miRNA cluster 4	cluster 4		TCGA-EW-A1PF	439	0	439	Breast	TCGA Breast Cancer	breast invasive carcinoma
TCGA-EW-A2FS-01		41	5		1173		Positive	FEMALE									1173	0	LumA		Negative				enrollment			LIVING	0	TCGA-EW-A2FS-01	1604	0	Squamous	C3-BRCA/Luminal	cluster 4	BRCA CIMP c7	BRCA nonbasal-like c8	BRCA nonbasal-like c7	miRNA cluster 4			TCGA-EW-A2FS	1604	0	1604	Breast	TCGA Breast Cancer	breast invasive carcinoma
TCGA-EW-A2FV-01		39	3		238		Positive	FEMALE									238	0	LumA		Positive				enrollment			LIVING	0	TCGA-EW-A2FV-01	788	0	BRCA-LUAD+	C3-BRCA/Luminal	cluster 4	BRCA non-CIMP c9	BRCA nonbasal-like c8	BRCA nonbasal-like c7	miRNA cluster 4			TCGA-EW-A2FV	788	0	788	Breast	TCGA Breast Cancer	breast invasive carcinoma
TCGA-GI-A2C8-01			3																LumA										0	TCGA-GI-A2C8-01	225	0	Squamous	C3-BRCA/Luminal	cluster 3	BRCA CIMP c7	BRCA nonbasal-like c8	BRCA nonbasal-like c7	miRNA cluster 4		mutation c1uster 9	TCGA-GI-A2C8	225	0	225	Breast	TCGA Breast Cancer	breast invasive carcinoma
TCGA-GI-A2C8-11																			LumA										0	TCGA-GI-A2C8-11	225	0		C3-BRCA/Luminal							mutation c1uster 9	TCGA-GI-A2C8	225	0	225	Breast	TCGA Breast Cancer	breast invasive carcinoma
TCGA-GM-A2D9-01		69				1812	Positive	FEMALE									1812	1	LumA		Positive				enrollment			DECEASED	1	TCGA-GM-A2D9-01	1812	1	BRCA-LUAD+	C3-BRCA/Luminal		BRCA CIMP c7	BRCA nonbasal-like c8	BRCA nonbasal-like c7	miRNA cluster 3			TCGA-GM-A2D9	536	1	1812	Breast	TCGA Breast Cancer	breast invasive carcinoma	YES
TCGA-GM-A2DA-01		46			5909		Positive	FEMALE									5909	0	LumA		Positive				enrollment			LIVING	1	TCGA-GM-A2DA-01	6593	1	Iq			BRCA non-CIMP c9		BRCA nonbasal-like c7	miRNA cluster 5			TCGA-GM-A2DA	3014	1	6593	Breast	TCGA Breast Cancer	breast invasive carcinoma	YES
TCGA-GM-A2DC-01		57			1628		Positive	FEMALE									1628	0	LumA		Positive				enrollment			LIVING	0	TCGA-GM-A2DC-01	2535	0	BRCA-LUAD+	C3-BRCA/Luminal		BRCA CIMP c7	BRCA nonbasal-like c8	BRCA nonbasal-like c7	miRNA cluster 5			TCGA-GM-A2DC	2535	0	2535	Breast	TCGA Breast Cancer	breast invasive carcinoma
TCGA-GM-A2DI-01		52			1883		Negative	FEMALE									1883	0	LumA		Negative				enrollment			LIVING	0	TCGA-GM-A2DI-01	2590	0	Squamous	C3-BRCA/Luminal		Low purity c2	BRCA nonbasal-like c8	BRCA nonbasal-like c7	miRNA cluster 3			TCGA-GM-A2DI	2590	0	2590	Breast	TCGA Breast Cancer	breast invasive carcinoma
TCGA-GM-A2DK-01		58			1896		Positive	FEMALE									1896	0	LumA		Negative				enrollment			LIVING	0	TCGA-GM-A2DK-01	2645	0	COAD-READ	C3-BRCA/Luminal		BRCA non-CIMP c9	BRCA nonbasal-like c8	BRCA nonbasal-like c7	miRNA cluster 5			TCGA-GM-A2DK	2645	0	2645	Breast	TCGA Breast Cancer	breast invasive carcinoma
TCGA-GM-A2DL-01		50			2762		Positive	FEMALE									2762	0	LumA		Positive				enrollment			LIVING	0	TCGA-GM-A2DL-01	3519	0	BRCA-LUAD+	C3-BRCA/Luminal		BRCA CIMP c7	BRCA nonbasal-like c8	BRCA nonbasal-like c7	miRNA cluster 5			TCGA-GM-A2DL	3519	0	3519	Breast	TCGA Breast Cancer	breast invasive carcinoma
TCGA-GM-A2DM-01		57			2331		Positive	FEMALE									2331	0	LumA		Positive				enrollment			LIVING	0	TCGA-GM-A2DM-01	3226	0	Quiet	C3-BRCA/Luminal		BRCA non-CIMP c9	BRCA nonbasal-like c8	BRCA nonbasal-like c7	miRNA cluster 6			TCGA-GM-A2DM	3226	0	3226	Breast	TCGA Breast Cancer	breast invasive carcinoma
TCGA-GM-A2DN-01		58			2352		Positive	FEMALE									2352	0	LumA		Positive				enrollment			LIVING	0	TCGA-GM-A2DN-01	3091	0	Iq	C3-BRCA/Luminal		BRCA non-CIMP c9	BRCA nonbasal-like c8	BRCA nonbasal-like c7	miRNA cluster 5			TCGA-GM-A2DN	3091	0	3091	Breast	TCGA Breast Cancer	breast invasive carcinoma
TCGA-GM-A3NY-01																			LumA										0	TCGA-GM-A3NY-01	1162	0	Iq	C3-BRCA/Luminal		BRCA CIMP c7	BRCA nonbasal-like c8	BRCA nonbasal-like c7	miRNA cluster 6			TCGA-GM-A3NY	1162	0	1162	Breast	TCGA Breast Cancer	breast invasive carcinoma
[truncated: 165 more columns]

## Sheet: Luminal B
Supplementary Table 1
This table gives the detailed clinical information of 194 luminal B samples for TCGA breast cancer.
sampleID	AJCC_Stage_nature2012	Age_at_Initial_Pathologic_Diagnosis_nature2012	CN_Clusters_nature2012	Converted_Stage_nature2012	Days_to_Date_of_Last_Contact_nature2012	Days_to_date_of_Death_nature2012	ER_Status_nature2012	Gender_nature2012	HER2_Final_Status_nature2012	Integrated_Clusters_no_exp__nature2012	Integrated_Clusters_unsup_exp__nature2012	Integrated_Clusters_with_PAM50__nature2012	Metastasis_Coded_nature2012	Metastasis_nature2012	Node_Coded_nature2012	Node_nature2012	OS_Time_nature2012	OS_event_nature2012	PAM50Call_RNAseq	PAM50_mRNA_nature2012	PR_Status_nature2012	RPPA_Clusters_nature2012	SigClust_Intrinsic_mRNA_nature2012	SigClust_Unsupervised_mRNA_nature2012	Survival_Data_Form_nature2012	Tumor_T1_Coded_nature2012	Tumor_nature2012	Vital_Status_nature2012	_EVENT	_INTEGRATION	_OS	_OS_IND	_PANCAN_CNA_PANCAN_K8	_PANCAN_Cluster_Cluster_PANCAN	_PANCAN_DNAMethyl_BRCA	_PANCAN_DNAMethyl_PANCAN	_PANCAN_RPPA_PANCAN_K8	_PANCAN_UNC_RNAseq_PANCAN_K16	_PANCAN_miRNA_PANCAN	_PANCAN_mirna_BRCA	_PANCAN_mutation_PANCAN	_PATIENT	_RFS	_RFS_IND	_TIME_TO_EVENT	_anatomical_origin	_cohort	_primary_disease	additional_pharmaceutical_therapy
TCGA-A1-A0SI-01	Stage IIB	52	3	Stage IIB	634		Positive	FEMALE	Negative				Negative	M0	Positive	N1	634	0	LumB		Positive				enrollment	T_Other	T2	LIVING	0	TCGA-A1-A0SI-01	635	0	BRCA-LUAD+	C3-BRCA/Luminal	cluster 5	BRCA non-CIMP c9		BRCA nonbasal-like c7	miRNA cluster 4	cluster 7	mutation cluster 3	TCGA-A1-A0SI			635	Breast	TCGA Breast Cancer	breast invasive carcinoma
TCGA-A1-A0SN-01	Stage IIIA	50	5	Stage IIA	1196		Positive	FEMALE	Positive				Negative	M0	Positive	N1	1196	0	LumB		Positive				enrollment	T1	T1	LIVING	0	TCGA-A1-A0SN-01	1196	0	High	C3-BRCA/Luminal	cluster 3	BRCA CIMP c7		BRCA nonbasal-like c7	miRNA cluster 4	cluster 4	mutation c1uster 9	TCGA-A1-A0SN			1196	Breast	TCGA Breast Cancer	breast invasive carcinoma
TCGA-A2-A04R-01	Stage IA	36	5	Stage I	2499		Positive	FEMALE	Negative				Negative	M0	Negative	N0	2499	0	LumB	Luminal B	Positive		-10	-3	followup	T1	T1	LIVING	0	TCGA-A2-A04R-01	2499	0	BRCA-LUAD+	C3-BRCA/Luminal	cluster 4	BRCA CIMP c7		BRCA nonbasal-like c7	miRNA cluster 4	cluster 4	mutation c1uster 10	TCGA-A2-A04R			2499	Breast	TCGA Breast Cancer	breast invasive carcinoma
TCGA-A2-A04Y-01	Stage IIB	53	5	No_Conversion	1099		Positive	FEMALE	Negative	2	3	3	Negative	M0	Positive	N1	1099	0	LumB	Luminal A	Positive	LumA	-2	-3	followup	T_Other	T2	LIVING	0	TCGA-A2-A04Y-01	1099	0	BRCA-LUAD+	C3-BRCA/Luminal	cluster 1	BRCA non-CIMP c9	BRCA nonbasal-like c8	BRCA nonbasal-like c7	miRNA cluster 4	cluster 5	mutation c1uster 9	TCGA-A2-A04Y			1099	Breast	TCGA Breast Cancer	breast invasive carcinoma
TCGA-A2-A0CW-01	Stage IIB	67	1	No_Conversion	1947		Positive	FEMALE	Negative				Negative	M0	Positive	N1	1947	0	LumB	Luminal B	Positive	LumA/B	-2	-5	followup	T_Other	T2	LIVING	0	TCGA-A2-A0CW-01	1948	0	Squamous	C3-BRCA/Luminal	cluster 1	BRCA non-CIMP c9	BRCA nonbasal-like c8	BRCA nonbasal-like c7			mutation cluster 3	TCGA-A2-A0CW	1948	0	1948	Breast	TCGA Breast Cancer	breast invasive carcinoma
TCGA-A2-A0D4-01	Stage IIB	37	5	No_Conversion	767		Positive	FEMALE	Negative	4	3	4	Negative	M0	Positive	N1	767	0	LumB	Luminal B	Positive	LumA/B	-10	-3	followup	T_Other	T2	LIVING	0	TCGA-A2-A0D4-01	767	0	BRCA-LUAD+	C3-BRCA/Luminal	cluster 3	BRCA CIMP c7	BRCA nonbasal-like c8	BRCA nonbasal-like c7	miRNA cluster 4	cluster 5	mutation c1uster 9	TCGA-A2-A0D4	767	0	767	Breast	TCGA Breast Cancer	breast invasive carcinoma
TCGA-A2-A0EY-01	Stage IIB	62	3	No_Conversion	735		Positive	FEMALE	Positive	1	1	4	Negative	M0	Positive	N1	735	0	LumB	Luminal B	Negative	Her2	-2	-5	followup	T_Other	T2	LIVING	0	TCGA-A2-A0EY-01	735	0	High	C3-BRCA/Luminal	cluster 4	BRCA non-CIMP c9	BRCA basal-like c6	BRCA nonbasal-like c7	miRNA cluster 6	cluster 1	mutation cluster 3	TCGA-A2-A0EY	735	0	735	Breast	TCGA Breast Cancer	breast invasive carcinoma
TCGA-A2-A0SV-01	Stage IV	63	5	No_Conversion	825	825	Positive	FEMALE	Negative	3	3	4	Positive	M1	Positive	N2	825	1	LumB	Luminal B	Positive	Basal	-2	-3	followup	T_Other	T2	DECEASED	1	TCGA-A2-A0SV-01	825	1	Iq	C3-BRCA/Luminal	cluster 2	BRCA non-CIMP c9	BRCA nonbasal-like c8	BRCA nonbasal-like c7	miRNA cluster 4	cluster 6	mutation cluster 5	TCGA-A2-A0SV			825	Breast	TCGA Breast Cancer	breast invasive carcinoma	YES
TCGA-A2-A0SW-01	Stage IV	82	4	No_Conversion	1364	1364	Positive	FEMALE	Negative	1	1	4	Positive	M1	Positive	N2	1364	1	LumB	Luminal B	Negative	Basal	-2	-5	followup	T_Other	T2	DECEASED	1	TCGA-A2-A0SW-01	1365	1	High	C3-BRCA/Luminal	cluster 4	BRCA CIMP c7	BRCA nonbasal-like c8	BRCA nonbasal-like c7	miRNA cluster 7	cluster 3	mutation cluster 3	TCGA-A2-A0SW			1365	Breast	TCGA Breast Cancer	breast invasive carcinoma	NO
TCGA-A2-A0T3-01	Stage IA	37	3	Stage IIA	569		Positive	FEMALE	Negative	4	5	4	Negative	M0	Positive	N1	569	0	LumB	Luminal B	Positive	ReacII	0	-3	followup	T1	T1	LIVING	0	TCGA-A2-A0T3-01	569	0	High	C3-BRCA/Luminal	cluster 3	BRCA CIMP c7	KIRC-like c1	BRCA nonbasal-like c7	miRNA cluster 4	cluster 7	mutation cluster 5	TCGA-A2-A0T3	569	0	569	Breast	TCGA Breast Cancer	breast invasive carcinoma
TCGA-A2-A0YG-01	Stage IIIC	63	5	No_Conversion	665		Positive	FEMALE	Positive	1	1	4	Negative	M0	Positive	N3	665	0	LumB	Luminal B	Positive	Her2	-2	-5	followup	T_Other	T2	LIVING	0	TCGA-A2-A0YG-01	666	0	High	C3-BRCA/Luminal	cluster 4	BRCA CIMP c7	BRCA basal-like c6	BRCA nonbasal-like c7	miRNA cluster 4	cluster 4	mutation cluster 2	TCGA-A2-A0YG	666	0	666	Breast	TCGA Breast Cancer	breast invasive carcinoma
TCGA-A2-A0YH-01	Stage IIIA	53	4	No_Conversion	658		Positive	FEMALE	Negative	3	3	4	Negative	M0	Positive	N2	658	0	LumB	Luminal B	Positive	LumA/B	-2	-5	followup	T_Other	T2	LIVING	0	TCGA-A2-A0YH-01	659	0	BRCA-LUAD+	C3-BRCA/Luminal	cluster 2	Cluster 5	BRCA nonbasal-like c8	BRCA nonbasal-like c7	miRNA cluster 4	cluster 4	mutation cluster 3	TCGA-A2-A0YH	659	0	659	Breast	TCGA Breast Cancer	breast invasive carcinoma
TCGA-A2-A0YT-01	Stage IIIB	56		No_Conversion	669	723	Positive	FEMALE	Negative				Negative	M0	Positive	N2	723	1	LumB		Negative				followup	T_Other	T4	DECEASED	1	TCGA-A2-A0YT-01	723	1	High	C3-BRCA/Luminal		BRCA CIMP c7	BRCA nonbasal-like c8	BRCA nonbasal-like c7	miRNA cluster 6		mutation cluster 3	TCGA-A2-A0YT	723	0	723	Breast	TCGA Breast Cancer	breast invasive carcinoma
TCGA-A2-A1FW-01	Stage IIIA	62	3	Stage IIIA	221		Positive	FEMALE	Negative				Negative	M0	Positive	N2	221	0	LumB		Negative				enrollment	T_Other	T3	LIVING	0	TCGA-A2-A1FW-01	528	0	High	C3-BRCA/Luminal	cluster 4	BRCA CIMP c7	BRCA nonbasal-like c8	BRCA nonbasal-like c7	miRNA cluster 4	cluster 6	mutation c1uster 9	TCGA-A2-A1FW	528	0	528	Breast	TCGA Breast Cancer	breast invasive carcinoma
TCGA-A2-A1FX-01	Stage IIIA	61	4	Stage IIIA	935		Positive	FEMALE	Negative				Negative	M0	Positive	N2	935	0	LumB		Positive				enrollment	T_Other	T3	LIVING	0	TCGA-A2-A1FX-01	1119	0	BRCA-LUAD+	C3-BRCA/Luminal	cluster 4	BRCA CIMP c7	BRCA nonbasal-like c8	BRCA nonbasal-like c7	miRNA cluster 4	cluster 4	mutation c1uster 9	TCGA-A2-A1FX	1119	0	1119	Breast	TCGA Breast Cancer	breast invasive carcinoma
TCGA-A2-A1G4-01	Stage IIIA	71	4	Stage IIIA	372		Positive	FEMALE	Negative				Negative	M0	Positive	N1	372	0	LumB		Positive				enrollment	T_Other	T3	LIVING	0	TCGA-A2-A1G4-01	595	0	Kirc+	C3-BRCA/Luminal	cluster 4	BRCA CIMP c7	BRCA nonbasal-like c8	BRCA nonbasal-like c7	miRNA cluster 12	cluster 5	mutation c1uster 9	TCGA-A2-A1G4	595	0	595	Breast	TCGA Breast Cancer	breast invasive carcinoma
TCGA-A2-A25B-01	Stage IIB	39	5	Stage IIB	258		Positive	FEMALE	Negative				Negative	M0	Positive	N1	258	0	LumB		Positive				enrollment	T_Other	T2	LIVING	0	TCGA-A2-A25B-01	496	0	High	C3-BRCA/Luminal	cluster 4	BRCA CIMP c7	BRCA nonbasal-like c8	BRCA nonbasal-like c7	miRNA cluster 2	cluster 5	mutation c1uster 9	TCGA-A2-A25B	496	0	496	Breast	TCGA Breast Cancer	breast invasive carcinoma
TCGA-A2-A25C-01	Stage IIB	50	3	Stage IIB	285		Positive	FEMALE	Negative				Negative	M0	Positive	N1	285	0	LumB		Positive				enrollment	T_Other	T2	LIVING	0	TCGA-A2-A25C-01	523	0	BRCA-LUAD+	C3-BRCA/Luminal	cluster 4	BRCA non-CIMP c9	BRCA nonbasal-like c8	BRCA nonbasal-like c7	miRNA cluster 2	cluster 5	mutation cluster 4	TCGA-A2-A25C	523	0	523	Breast	TCGA Breast Cancer	breast invasive carcinoma
TCGA-A2-A25E-01	Stage IIIA	34	5	Stage IIIA	2511		Positive	FEMALE	Equivocal				Negative	M0	Positive	N2	2511	0	LumB		Positive				enrollment	T_Other	T2	LIVING	0	TCGA-A2-A25E-01	2796	0	High	C3-BRCA/Luminal	cluster 4	BRCA CIMP c7	BRCA nonbasal-like c8	BRCA nonbasal-like c7	miRNA cluster 2	cluster 5	mutation c1uster 9	TCGA-A2-A25E	2796	0	2796	Breast	TCGA Breast Cancer	breast invasive carcinoma
TCGA-A7-A0CJ-01	Stage IIA	57	1	Stage IIA	409		Positive	FEMALE	Negative	4	3	4	Negative	M0	Negative	N0	409	0	LumB	Luminal B	Positive	LumA/B	-6	-3	followup	T_Other	T2	LIVING	0	TCGA-A7-A0CJ-01	931	0	High	C3-BRCA/Luminal	cluster 3	BRCA CIMP c7	BRCA nonbasal-like c8	BRCA nonbasal-like c7	miRNA cluster 14	cluster 2	mutation cluster 3	TCGA-A7-A0CJ	931	0	931	Breast	TCGA Breast Cancer	breast invasive carcinoma
TCGA-A7-A13F-01	Stage IIIA	44	3	No_Conversion	387		Positive	FEMALE	Negative	1	3	4	Negative	M0	Positive	N1	387	0	LumB	Luminal B	Positive	LumA/B	0	-3	followup	T_Other	T3	LIVING	0	TCGA-A7-A13F-01	765	0	BRCA-LUAD+	C3-BRCA/Luminal	cluster 4	BRCA CIMP c7	BRCA nonbasal-like c8	BRCA nonbasal-like c7	miRNA cluster 4	cluster 4	mutation c1uster 9	TCGA-A7-A13F	765	0	765	Breast	TCGA Breast Cancer	breast invasive carcinoma
TCGA-A7-A2KD-01																			LumB										0	TCGA-A7-A2KD-01	679	0	Squamous	C3-BRCA/Luminal		BRCA non-CIMP c9	BRCA basal-like c6	BRCA nonbasal-like c7	miRNA cluster 4			TCGA-A7-A2KD	679	0	679	Breast	TCGA Breast Cancer	breast invasive carcinoma
TCGA-A8-A06N-01	Stage IIIB	66	3	Stage IIIB	0		Positive	FEMALE	Negative	1	3	4	Negative	M0	Negative	N0	0	0	LumB	Luminal B	Negative	LumA/B	-10	-3	enrollment	T_Other	T4	LIVING		TCGA-A8-A06N-01			Squamous	C3-BRCA/Luminal	cluster 4	BRCA CIMP c7	BRCA nonbasal-like c8	BRCA nonbasal-like c7	miRNA cluster 14	cluster 2	mutation c1uster 9	TCGA-A8-A06N				Breast	TCGA Breast Cancer	breast invasive carcinoma
TCGA-A8-A06O-01	Stage I	60	5	Stage I	396		Positive	FEMALE	Negative				Negative	M0	Negative	N0	396	0	LumB	Luminal B	Positive		-2	-3	enrollment	T1	T1	LIVING	0	TCGA-A8-A06O-01	396	0	BRCA-LUAD+	C3-BRCA/Luminal	cluster 4	BRCA CIMP c7		BRCA nonbasal-like c7	miRNA cluster 4	cluster 4	mutation cluster 5	TCGA-A8-A06O	396	0	396	Breast	TCGA Breast Cancer	breast invasive carcinoma
TCGA-A8-A06Q-01	Stage IIIA	63	3	No_Conversion	31		Positive	FEMALE	Negative				Negative	M0	Positive	N2	31	0	LumB	Luminal B	Positive		-2	-3	enrollment	T_Other	T3	LIVING	0	TCGA-A8-A06Q-01	31	0	High	C3-BRCA/Luminal	cluster 4	BRCA CIMP c7		BRCA nonbasal-like c7	miRNA cluster 7	cluster 7	mutation cluster 3	TCGA-A8-A06Q			31	Breast	TCGA Breast Cancer	breast invasive carcinoma
TCGA-A8-A06R-01	Stage IIB	69		No_Conversion	546		Positive	FEMALE	Equivocal				Negative	M0	Positive	N1	546	0	LumB	Luminal B	Negative	ReacI	-2	-5	enrollment	T_Other	T2	LIVING	0	TCGA-A8-A06R-01	547	0	High	C3-BRCA/Luminal	cluster 4	BRCA CIMP c7	BRCA nonbasal-like c8	BRCA nonbasal-like c7	miRNA cluster 4	cluster 4	mutation cluster 4	TCGA-A8-A06R	547	0	547	Breast	TCGA Breast Cancer	breast invasive carcinoma
TCGA-A8-A06X-01	Stage IIB	77	1	Stage IIB	943	943	Positive	FEMALE	Positive				Negative	M0	Negative	N0	943	1	LumB	Luminal B	Negative	LumA/B	-2	-5	enrollment	T_Other	T3	DECEASED	1	TCGA-A8-A06X-01	943	1	High	C3-BRCA/Luminal	cluster 3	BRCA CIMP c7	BRCA nonbasal-like c8	BRCA nonbasal-like c7			mutation c1uster 10	TCGA-A8-A06X			943	Breast	TCGA Breast Cancer	breast invasive carcinoma
TCGA-A8-A06Z-01	Stage IIB	84	5	Stage IIB	31		Positive	FEMALE	Negative	1	3	4	Negative	M0	Negative	N0	31	0	LumB	Luminal B	Positive	Her2	-10	-3	enrollment	T_Other	T3	LIVING	0	TCGA-A8-A06Z-01	31	0	BRCA-LUAD+	C3-BRCA/Luminal	cluster 5	Cluster 5	BRCA nonbasal-like c8	BRCA nonbasal-like c7	miRNA cluster 6	cluster 1	mutation c1uster 9	TCGA-A8-A06Z			31	Breast	TCGA Breast Cancer	breast invasive carcinoma
TCGA-A8-A075-01	Stage IIB	42	2	Stage IIB	517		Positive	FEMALE	Negative	5	2	1	Negative	M0	Positive	N1	517	0	LumB	HER2-enriched	Positive	X	-2	-5	enrollment	T_Other	T2	LIVING	0	TCGA-A8-A075-01	518	0	BRCA-LUAD+	C3-BRCA/Luminal	cluster 5	BRCA non-CIMP c9	BRCA nonbasal-like c8	BRCA nonbasal-like c7	miRNA cluster 6	cluster 1	mutation cluster 3	TCGA-A8-A075	518	0	518	Breast	TCGA Breast Cancer	breast invasive carcinoma
TCGA-A8-A076-01	Stage IIA	66	4	Stage IIA	1641		Positive	FEMALE	Positive	1	1	1	Negative	M0	Negative	N0	1641	0	LumB	HER2-enriched	Positive	Her2	-2	-5	enrollment	T_Other	T2	LIVING	0	TCGA-A8-A076-01	1642	0	High	C3-BRCA/Luminal	cluster 3	BRCA CIMP c7	BRCA basal-like c6	BRCA nonbasal-like c7	miRNA cluster 6	cluster 4	mutation c1uster 9	TCGA-A8-A076	1642	0	1642	Breast	TCGA Breast Cancer	breast invasive carcinoma
TCGA-A8-A079-01	Stage IIIB	69	5	Stage IIIC	274		Positive	FEMALE	Negative	4	3	4	Negative	M0	Positive	N3	274	0	LumB	Luminal B	Positive	LumA/B	-6	-3	enrollment	T_Other	T4	LIVING	0	TCGA-A8-A079-01	274	0	Kirc+	C3-BRCA/Luminal	cluster 3	BRCA CIMP c7	BRCA nonbasal-like c8	BRCA nonbasal-like c7	miRNA cluster 4	cluster 5	mutation cluster 5	TCGA-A8-A079			274	Breast	TCGA Breast Cancer	breast invasive carcinoma
TCGA-A8-A07L-01	Stage IIIA	58	4	Stage IIIA	517		Positive	FEMALE	Negative				Negative	M0	Positive	N1	517	0	LumB	Luminal B	Positive		-10	-3	enrollment	T_Other	T3	LIVING	0	TCGA-A8-A07L-01	975	0	High	C3-BRCA/Luminal	cluster 4	BRCA CIMP c7		BRCA nonbasal-like c7	miRNA cluster 4	cluster 5	mutation cluster 12	TCGA-A8-A07L	975	0	975	Breast	TCGA Breast Cancer	breast invasive carcinoma
TCGA-A8-A07S-01	Stage IIA	73	2	Stage IIA	242		Positive	FEMALE	Negative				Negative	M0	Negative	N0	242	0	LumB	Luminal B	Negative	LumA	-12	-3	enrollment	T_Other	T2	LIVING	0	TCGA-A8-A07S-01	243	0	Iq	C3-BRCA/Luminal	cluster 2	BRCA non-CIMP c9	BRCA nonbasal-like c8	BRCA nonbasal-like c7	miRNA c1uster 10	cluster 7		TCGA-A8-A07S	243	0	243	Breast	TCGA Breast Cancer	breast invasive carcinoma
TCGA-A8-A07W-01	Stage IV	76	3	Stage IV	304		Positive	FEMALE	Negative	1	1	4	Positive	M1	Negative	N0	304	0	LumB	Luminal B	Positive	LumA/B	-2	-5	enrollment	T_Other	T2	LIVING	0	TCGA-A8-A07W-01	304	0	High	C3-BRCA/Luminal	cluster 4	BRCA CIMP c7	BRCA nonbasal-like c8	BRCA nonbasal-like c7	miRNA cluster 4	cluster 4	mutation cluster 5	TCGA-A8-A07W			304	Breast	TCGA Breast Cancer	breast invasive carcinoma
TCGA-A8-A081-01	Stage IIA	80	5	Stage IIA	0		Positive	FEMALE	Negative	1	1	1	Negative	M0	Negative	N0	0	0	LumB	HER2-enriched	Positive	Her2	-2	-5	enrollment	T_Other	T2	LIVING		TCGA-A8-A081-01			High	C3-BRCA/Luminal	cluster 4	BRCA CIMP c7	BRCA nonbasal-like c8	BRCA nonbasal-like c7	miRNA cluster 7	cluster 3	mutation cluster 3	TCGA-A8-A081				Breast	TCGA Breast Cancer	breast invasive carcinoma
TCGA-A8-A082-01	Stage IIB	58	4	Stage IIB	549		Positive	FEMALE	Negative	1	3	4	Negative	M0	Positive	N1	549	0	LumB	Luminal B	Positive	LumA	-9	-3	enrollment	T_Other	T2	LIVING		TCGA-A8-A082-01			Kirc+	C3-BRCA/Luminal	cluster 4	BRCA CIMP c7	BRCA nonbasal-like c8	BRCA nonbasal-like c7	miRNA cluster 4	cluster 5	mutation c1uster 9	TCGA-A8-A082				Breast	TCGA Breast Cancer	breast invasive carcinoma
TCGA-A8-A084-01	Stage IIB	81	1	No_Conversion	458		Positive	FEMALE	Negative	2	2	2	Negative	M0	Positive	N1	458	0	LumB	Luminal B	Negative	X	-1	-5	enrollment	T_Other	T2	LIVING	0	TCGA-A8-A084-01	458	0	BRCA-LUAD+	C3-BRCA/Luminal	cluster 3	BRCA CIMP c7	BRCA nonbasal-like c8	BRCA nonbasal-like c7	miRNA cluster 7	cluster 3	mutation cluster 3	TCGA-A8-A084			458	Breast	TCGA Breast Cancer	breast invasive carcinoma
TCGA-A8-A085-01	Stage IIB	44	5	Stage IIB	1124		Positive	MALE	Negative	1	3	4	Negative	M0	Positive	N1	1124	0	LumB	Luminal B	Positive	LumA/B	-10	-3	enrollment	T_Other	T2	LIVING	0	TCGA-A8-A085-01	1124	0	High	C3-BRCA/Luminal	cluster 4	BRCA CIMP c7	BRCA nonbasal-like c8	BRCA nonbasal-like c7	miRNA cluster 14	cluster 2	mutation c1uster 9	TCGA-A8-A085	1124	0	1124	Breast	TCGA Breast Cancer	breast invasive carcinoma
TCGA-A8-A08F-01	Stage IIIC	59	4	Stage IIIC	549		Positive	FEMALE	Negative				Negative	M0	Positive	N3	549	0	LumB	Luminal B	Positive		-2	-3	enrollment	T_Other	T2	LIVING	0	TCGA-A8-A08F-01	1004	0	High	C3-BRCA/Luminal	cluster 2	BRCA non-CIMP c9		BRCA nonbasal-like c7			mutation c1uster 9	TCGA-A8-A08F	1004	0	1004	Breast	TCGA Breast Cancer	breast invasive carcinoma
TCGA-A8-A08G-01	Stage IIA	41	3	Stage IIA	606		Positive	FEMALE	Positive	3	3	4	Negative	M0	Negative	N0	606	0	LumB	Luminal B	Positive	LumA/B	-10	-3	enrollment	T_Other	T2	LIVING	0	TCGA-A8-A08G-01	607	0	High	C3-BRCA/Luminal	cluster 2	BRCA non-CIMP c9	BRCA nonbasal-like c8	BRCA nonbasal-like c7	miRNA cluster 4	cluster 4	mutation c1uster 9	TCGA-A8-A08G	607	0	607	Breast	TCGA Breast Cancer	breast invasive carcinoma
TCGA-A8-A08I-01	Stage IIA	53	4	Stage IIA	365		Positive	FEMALE	Negative				Negative	M0	Negative	N0	365	0	LumB	Luminal B	Positive		-2	-5	enrollment	T_Other	T2	LIVING	0	TCGA-A8-A08I-01	365	0	High	C3-BRCA/Luminal	cluster 2	BRCA non-CIMP c9		BRCA nonbasal-like c7	miRNA cluster 7	cluster 3	mutation cluster 5	TCGA-A8-A08I	365	0	365	Breast	TCGA Breast Cancer	breast invasive carcinoma
TCGA-A8-A08P-01	Stage IIIA	70	3	Stage IIIA	942		Positive	FEMALE	Positive				Negative	M0	Positive	N2	942	0	LumB	Luminal B	Positive	ReacII	-2	-5	enrollment	T_Other	T2	LIVING	0	TCGA-A8-A08P-01	943	0	High	C3-BRCA/Luminal	cluster 4	BRCA CIMP c7	BRCA nonbasal-like c8	BRCA nonbasal-like c7			mutation cluster 3	TCGA-A8-A08P	943	0	943	Breast	TCGA Breast Cancer	breast invasive carcinoma
TCGA-A8-A08S-01	Stage IIA	71		Stage IIA	580		Positive	FEMALE	Positive				Negative	M0	Positive	N1	580	0	LumB		Positive				enrollment	T1	T1	LIVING	0	TCGA-A8-A08S-01	1004	0	Squamous	C3-BRCA/Luminal		BRCA CIMP c7		BRCA nonbasal-like c7	miRNA cluster 4		mutation cluster 4	TCGA-A8-A08S	1004	0	1004	Breast	TCGA Breast Cancer	breast invasive carcinoma
TCGA-A8-A092-01	Stage IIIA	48	2	Stage IIIA	518		Positive	FEMALE	Negative				Negative	M0	Positive	N2	518	0	LumB	HER2-enriched	Positive		-2	-3	enrollment	T_Other	T2	LIVING	0	TCGA-A8-A092-01	942	0	High	C3-BRCA/Luminal	cluster 2	BRCA non-CIMP c9		BRCA nonbasal-like c7	miRNA cluster 4	cluster 4	mutation cluster 3	TCGA-A8-A092	942	0	942	Breast	TCGA Breast Cancer	breast invasive carcinoma
TCGA-A8-A095-01	Stage I	45	3	Stage I	1276		Positive	FEMALE	Negative				Negative	M0	Negative	N0	1276	0	LumB	Luminal B	Positive	ReacII	-7	-3	enrollment	T1	T1	LIVING	0	TCGA-A8-A095-01	1277	0	Iq	C3-BRCA/Luminal	cluster 4	BRCA CIMP c7	KIRC-like c1	BRCA nonbasal-like c7	miRNA cluster 4	cluster 4	mutation cluster 4	TCGA-A8-A095	1277	0	1277	Breast	TCGA Breast Cancer	breast invasive carcinoma
TCGA-A8-A096-01	Stage IIA	73	2	Stage IIA	0		Positive	FEMALE	Negative				Negative	M0	Negative	N0	0	0	LumB	Luminal B	Positive		-12	-4	enrollment	T_Other	T2	LIVING		TCGA-A8-A096-01			Iq	C3-BRCA/Luminal	cluster 4	BRCA CIMP c7		BRCA nonbasal-like c7	miRNA cluster 4	cluster 4	mutation cluster 4	TCGA-A8-A096				Breast	TCGA Breast Cancer	breast invasive carcinoma
TCGA-A8-A09C-01	Stage X	69	4	Stage IIA	31		Positive	FEMALE	Negative	3	3	4	Negative	M0	Negative	N0	31	0	LumB	Luminal B	Positive	LumA	0	-3	enrollment	T_Other	T2	LIVING	0	TCGA-A8-A09C-01	31	0	BRCA-LUAD+	C3-BRCA/Luminal	cluster 2	BRCA non-CIMP c9	BRCA nonbasal-like c8	BRCA nonbasal-like c7	miRNA cluster 14	cluster 2	mutation cluster 4	TCGA-A8-A09C			31	Breast	TCGA Breast Cancer	breast invasive carcinoma
TCGA-A8-A09I-01	Stage IIA	84	5	Stage IIA	1006		Positive	FEMALE	Positive	1	1	4	Negative	M0	Negative	N0	1006	0	LumB	Luminal B	Positive	Her2	-2	-5	enrollment	T_Other	T2	LIVING	0	TCGA-A8-A09I-01	1371	0	BRCA-LUAD+	C3-BRCA/Luminal	cluster 3	BRCA CIMP c7	BRCA basal-like c6	BRCA nonbasal-like c7	miRNA cluster 4	cluster 4	mutation c1uster 9	TCGA-A8-A09I	1371	0	1371	Breast	TCGA Breast Cancer	breast invasive carcinoma
TCGA-A8-A09M-01	Stage IIIC	75	5	Stage IIIC	457		Positive	FEMALE	Negative	1	1	4	Negative	M0	Positive	N3	457	0	LumB	Luminal B	Positive	LumA/B	-2	-5	enrollment	T_Other	T2	LIVING	0	TCGA-A8-A09M-01	1006	0	High	C3-BRCA/Luminal	cluster 4	BRCA CIMP c7	BRCA nonbasal-like c8	BRCA nonbasal-like c7	miRNA cluster 14	cluster 5	mutation c1uster 10	TCGA-A8-A09M	1006	0	1006	Breast	TCGA Breast Cancer	breast invasive carcinoma
TCGA-A8-A09N-01	Stage IIIC	57	1	Stage IIIC	31		Positive	FEMALE	Positive				Negative	M0	Positive	N3	31	0	LumB	Luminal B	Positive		0	-3	enrollment	T_Other	T2	LIVING	0	TCGA-A8-A09N-01	31	0	Squamous	C3-BRCA/Luminal	cluster 4	BRCA CIMP c7		BRCA nonbasal-like c7	miRNA cluster 4	cluster 7	mutation cluster 5	TCGA-A8-A09N			31	Breast	TCGA Breast Cancer	breast invasive carcinoma
TCGA-A8-A09Q-01	Stage IIIB	83	2	Stage IIIB	761		Positive	FEMALE	Negative				Negative	M0	Positive	N2	761	0	LumB	Luminal B	Positive		-2	-5	enrollment	T_Other	T4	LIVING	0	TCGA-A8-A09Q-01	761	0	High	C3-BRCA/Luminal	cluster 3	BRCA CIMP c7		BRCA nonbasal-like c7	miRNA cluster 4	cluster 4	mutation cluster 5	TCGA-A8-A09Q			761	Breast	TCGA Breast Cancer	breast invasive carcinoma
TCGA-A8-A09R-01	Stage IIB	82	5	Stage IIB	273		Positive	FEMALE	Negative	1	1	4	Negative	M0	Positive	N1	273	0	LumB	Luminal B	Positive	Her2	0	-3	enrollment	T_Other	T2	LIVING	0	TCGA-A8-A09R-01	273	0	BRCA-LUAD+	C3-BRCA/Luminal	cluster 4	BRCA CIMP c7	BRCA nonbasal-like c8	BRCA nonbasal-like c7	miRNA cluster 4	cluster 4	mutation c1uster 9	TCGA-A8-A09R	273	0	273	Breast	TCGA Breast Cancer	breast invasive carcinoma
TCGA-A8-A09W-01	Stage IIIB	70	2	Stage IIIC	30		Positive	FEMALE	Negative				Negative	M0	Positive	N3	30	0	LumB	Luminal B	Positive	Her2	-2	-5	enrollment	T_Other	T2	LIVING	0	TCGA-A8-A09W-01	30	0	BRCA-LUAD+	C3-BRCA/Luminal	cluster 4	BRCA CIMP c7	BRCA nonbasal-like c8	BRCA nonbasal-like c7			mutation c1uster 9	TCGA-A8-A09W			30	Breast	TCGA Breast Cancer	breast invasive carcinoma
TCGA-AC-A2BM-01																			LumB										0	TCGA-AC-A2BM-01	3022	0	BRCA-LUAD+	C3-BRCA/Luminal		BRCA CIMP c7	BRCA nonbasal-like c8	BRCA nonbasal-like c7	miRNA cluster 4			TCGA-AC-A2BM	3022	0	3022	Breast	TCGA Breast Cancer	breast invasive carcinoma
TCGA-AN-A03Y-01	Stage IIA	66	3	No_Conversion	10		Positive	FEMALE	Negative				Negative	M0	Negative	N0	10	0	LumB	Luminal B	Positive		-1	-3	enrollment	T_Other	T2	LIVING	0	TCGA-AN-A03Y-01	10	0	High	C3-BRCA/Luminal	cluster 4	BRCA CIMP c7		BRCA nonbasal-like c7	miRNA cluster 14	cluster 5	mutation cluster 4	TCGA-AN-A03Y			10	Breast	TCGA Breast Cancer	breast invasive carcinoma
TCGA-AN-A0AJ-01	Stage IIB	79	5	No_Conversion	243		Positive	FEMALE	Positive	1	1	4	Negative	M0	Negative	N0	243	0	LumB	Luminal B	Positive	LumA	-2	-5	enrollment	T_Other	T3	LIVING	0	TCGA-AN-A0AJ-01	303	0	High	C3-BRCA/Luminal	cluster 3	BRCA CIMP c7	BRCA nonbasal-like c8	BRCA nonbasal-like c7	miRNA cluster 4	cluster 4	mutation cluster 2	TCGA-AN-A0AJ	303	0	303	Breast	TCGA Breast Cancer	breast invasive carcinoma
TCGA-AN-A0AK-01	Stage IIA	76	1	No_Conversion	223		Positive	FEMALE	Negative				Negative	M0	Negative	N0	223	0	LumB	Luminal B	Negative	Basal	-10	-5	enrollment	T_Other	T2	LIVING	0	TCGA-AN-A0AK-01	224	0	Squamous	C3-BRCA/Luminal	cluster 4	BRCA CIMP c7	BRCA nonbasal-like c8	BRCA nonbasal-like c7	miRNA cluster 6	cluster 1		TCGA-AN-A0AK	224	0	224	Breast	TCGA Breast Cancer	breast invasive carcinoma
TCGA-AN-A0AM-01	Stage IIA	56	3	No_Conversion	5		Positive	FEMALE	Negative	1	1	4	Negative	M0	Negative	N0	5	0	LumB	Luminal B	Negative	LumA/B	-2	-5	enrollment	T_Other	T2	LIVING	0	TCGA-AN-A0AM-01	5	0	High	C3-BRCA/Luminal	cluster 4	BRCA CIMP c7	BRCA nonbasal-like c8	BRCA nonbasal-like c7	miRNA cluster 4	cluster 4	mutation c1uster 9	TCGA-AN-A0AM			5	Breast	TCGA Breast Cancer	breast invasive carcinoma
TCGA-AN-A0FF-01	Stage IA	32	3	No_Conversion	140		Positive	FEMALE	Negative	1	3	4	Negative	M0	Negative	N0	140	0	LumB	Luminal B	Positive	LumA	0	-3	enrollment	T1	T1	LIVING	0	TCGA-AN-A0FF-01	172	0	Iq	C3-BRCA/Luminal	cluster 4	BRCA CIMP c7	BRCA nonbasal-like c8	BRCA nonbasal-like c7	miRNA cluster 6	cluster 1	mutation cluster 4	TCGA-AN-A0FF	172	0	172	Breast	TCGA Breast Cancer	breast invasive carcinoma
TCGA-AN-A0FY-01	Stage IB	55	3	No_Conversion	10		Positive	FEMALE	Negative	3	3	4	Negative	M0	Negative	N0	10	0	LumB	Luminal B	Positive	LumA	-2	-3	enrollment	T1	T1	LIVING	0	TCGA-AN-A0FY-01	10	0	High	C3-BRCA/Luminal	cluster 2	Cluster 5	BRCA nonbasal-like c8	BRCA nonbasal-like c7	miRNA cluster 4	cluster 5	mutation cluster 5	TCGA-AN-A0FY			10	Breast	TCGA Breast Cancer	breast invasive carcinoma
TCGA-AN-A0XR-01	Stage IIIA	55	2	Stage IIIA	10		Positive	FEMALE	Negative				Negative	M0	Positive	N2	10	0	LumB	Luminal B	Negative		-12	-3	enrollment	T_Other	T2	LIVING	0	TCGA-AN-A0XR-01	10	0	Iq	C3-BRCA/Luminal	cluster 3	BRCA CIMP c7		BRCA nonbasal-like c7	miRNA cluster 4	cluster 4	mutation cluster 4	TCGA-AN-A0XR			10	Breast	TCGA Breast Cancer	breast invasive carcinoma
TCGA-AO-A03N-01	Stage IIB	59	3	No_Conversion	1645		Positive	FEMALE	Negative	3	3	4	Negative	M0	Positive	N1	1645	0	LumB	HER2-enriched	Positive	Her2	-2	-3	followup	T_Other	T2	LIVING	0	TCGA-AO-A03N-01	2031	0	BRCA-LUAD+	C3-BRCA/Luminal	cluster 2	BRCA non-CIMP c9	BRCA nonbasal-like c8	BRCA nonbasal-like c7	miRNA cluster 12	cluster 6	mutation cluster 2	TCGA-AO-A03N	1645	1	2031	Breast	TCGA Breast Cancer	breast invasive carcinoma	YES
TCGA-AO-A03O-01	Stage IIA	69	3	Stage IIA	993	2483	Positive	FEMALE	Negative	1	1	4	Negative	M0	Negative	N0	2483	1	LumB	Luminal B	Positive	LumA/B	-2	-5	followup	T_Other	T2	DECEASED	1	TCGA-AO-A03O-01	2483	1	High	C3-BRCA/Luminal	cluster 4	BRCA CIMP c7	BRCA nonbasal-like c8	BRCA nonbasal-like c7	miRNA cluster 6	cluster 1	mutation cluster 8	TCGA-AO-A03O			2483	Breast	TCGA Breast Cancer	breast invasive carcinoma
TCGA-AO-A03P-01	Stage IIA	54	3	No_Conversion	2576		Positive	FEMALE	Negative				Negative	M0	Positive	N1	2576	0	LumB	Luminal B	Positive	LumA/B	-10	-5	enrollment	T_Other	T2	LIVING	1	TCGA-AO-A03P-01	2911	1	High	C3-BRCA/Luminal	cluster 2	BRCA non-CIMP c9	BRCA nonbasal-like c8	BRCA nonbasal-like c7			mutation c1uster 9	TCGA-AO-A03P	1922	1	2911	Breast	TCGA Breast Cancer	breast invasive carcinoma	YES
TCGA-AO-A0J3-01	Stage IIB	67	5	No_Conversion	302		Positive	FEMALE	Negative	4	3	4	Negative	M0	Positive	N1	302	0	LumB	Luminal B	Positive	LumA/B	-10	-3	followup	T_Other	T2	LIVING	0	TCGA-AO-A0J3-01	651	0	Squamous	C3-BRCA/Luminal	cluster 3	BRCA CIMP c7	BRCA nonbasal-like c8	BRCA nonbasal-like c7	miRNA cluster 12	cluster 1	mutation c1uster 9	TCGA-AO-A0J3	651	0	651	Breast	TCGA Breast Cancer	breast invasive carcinoma
TCGA-AO-A0J7-01	Stage IIB	71	2	No_Conversion	260		Positive	FEMALE	Negative	1	3	4	Negative	M0	Positive	N1	260	0	LumB	Luminal B	Positive	LumA/B	0	-3	followup	T_Other	T2	LIVING	0	TCGA-AO-A0J7-01	618	0	Squamous	C3-BRCA/Luminal	cluster 4	BRCA CIMP c7	BRCA nonbasal-like c8	BRCA nonbasal-like c7	miRNA cluster 14	cluster 2	mutation cluster 4	TCGA-AO-A0J7	618	0	618	Breast	TCGA Breast Cancer	breast invasive carcinoma
TCGA-AO-A0JD-01	Stage IIIA	59	2	No_Conversion	1813		Positive	FEMALE	Negative	3	3	4	Negative	M0	Positive	N1	1813	0	LumB	Luminal B	Positive	Basal	-2	-2	followup	T_Other	T3	LIVING	0	TCGA-AO-A0JD-01	2190	0	Squamous	C3-BRCA/Luminal	cluster 2	BRCA non-CIMP c9	BRCA nonbasal-like c8	BRCA nonbasal-like c7	miRNA c1uster 10	cluster 5	mutation cluster 8	TCGA-AO-A0JD	2190	0	2190	Breast	TCGA Breast Cancer	breast invasive carcinoma
TCGA-AO-A0JM-01	Stage IIB	40	3	No_Conversion	1826		Positive	FEMALE	Positive	4	5	4	Negative	M0	Positive	N1	1826	0	LumB	Luminal B	Positive	ReacII	-2	-5	followup	T_Other	T2	LIVING	0	TCGA-AO-A0JM-01	2184	0	High	C3-BRCA/Luminal	cluster 3	BRCA CIMP c7	KIRC-like c1	BRCA nonbasal-like c7	miRNA cluster 12	cluster 5	mutation c1uster 9	TCGA-AO-A0JM	2184	0	2184	Breast	TCGA Breast Cancer	breast invasive carcinoma
TCGA-AO-A1KP-01	Stage IIA	77	2	Stage IIA	2513		Positive	FEMALE	Negative				Negative	M0	Positive	N1	2513	0	LumB		Positive				followup	T1	T1	LIVING	0	TCGA-AO-A1KP-01	2513	0	BRCA-LUAD+	C3-BRCA/Luminal	cluster 4	BRCA CIMP c7	BRCA nonbasal-like c8	BRCA nonbasal-like c7	miRNA cluster 13	cluster 6	mutation c1uster 9	TCGA-AO-A1KP			2513	Breast	TCGA Breast Cancer	breast invasive carcinoma
TCGA-AO-A1KQ-01	Stage IIIB	84	4	Stage IIIB	1519		Positive	MALE	Negative				Negative	M0	Positive	N1	1519	0	LumB		Positive				followup	T_Other	T4	LIVING	0	TCGA-AO-A1KQ-01	1882	0	High	C3-BRCA/Luminal	cluster 2	BRCA non-CIMP c9	BRCA nonbasal-like c8	BRCA nonbasal-like c7	miRNA cluster 4	cluster 4		TCGA-AO-A1KQ	1882	0	1882	Breast	TCGA Breast Cancer	breast invasive carcinoma
TCGA-AO-A1KS-01	Stage IIA	69	5	Stage IIA	16		Positive	FEMALE	Negative				Negative	M0	Negative	N0	16	0	LumB		Positive				followup	T_Other	T2	LIVING	0	TCGA-AO-A1KS-01	16	0	High	C3-BRCA/Luminal	cluster 4	BRCA non-CIMP c9	BRCA nonbasal-like c8	BRCA nonbasal-like c7	miRNA cluster 12	cluster 5	mutation c1uster 9	TCGA-AO-A1KS			16	Breast	TCGA Breast Cancer	breast invasive carcinoma
TCGA-AO-A1KT-01	Stage IIA	78	2	Stage IIA	541		Positive	FEMALE	Negative				Negative	M0	Positive	N1	541	0	LumB		Positive				followup	T1	T1	LIVING	0	TCGA-AO-A1KT-01	541	0	High	C3-BRCA/Luminal	cluster 3	BRCA CIMP c7	BRCA nonbasal-like c8	BRCA nonbasal-like c7	miRNA cluster 4	cluster 4	mutation c1uster 9	TCGA-AO-A1KT			541	Breast	TCGA Breast Cancer	breast invasive carcinoma
TCGA-AQ-A04H-01	Stage IIIA	61	5	No_Conversion	439		Positive	FEMALE	Positive						Positive	N2	439	0	LumB	Luminal B	Positive		-10	-3	followup	T_Other	T2	LIVING	0	TCGA-AQ-A04H-01	754	0	High	C3-BRCA/Luminal	cluster 3	BRCA CIMP c7		BRCA nonbasal-like c7	miRNA c1uster 10	cluster 7	mutation cluster 5	TCGA-AQ-A04H	754	0	754	Breast	TCGA Breast Cancer	breast invasive carcinoma
TCGA-AR-A0TQ-01	Stage III	27	3	No_Conversion	1500		Positive	FEMALE	Positive	1	1	4	Negative	M0	Positive	N1	1500	0	LumB	Luminal B	Negative	Her2	-2	-5	enrollment	T_Other	T3	LIVING	0	TCGA-AR-A0TQ-01	2240	0	High	C3-BRCA/Luminal	cluster 4	BRCA CIMP c7	BRCA basal-like c6	BRCA nonbasal-like c7	miRNA cluster 4	cluster 4	mutation cluster 4	TCGA-AR-A0TQ	2240	0	2240	Breast	TCGA Breast Cancer	breast invasive carcinoma
TCGA-AR-A0TT-01	Stage III	53	3	No_Conversion	1679		Positive	FEMALE	Negative	1	1	4	Negative	M0	Positive	N2	1679	0	LumB	Luminal B	Negative	LumA/B	-2	-5	enrollment	T_Other	T2	LIVING	0	TCGA-AR-A0TT-01	2636	0	BRCA-LUAD+	C3-BRCA/Luminal	cluster 1	BRCA CIMP c7	BRCA nonbasal-like c8	BRCA nonbasal-like c7	miRNA cluster 4	cluster 4	mutation c1uster 9	TCGA-AR-A0TT	2636	0	2636	Breast	TCGA Breast Cancer	breast invasive carcinoma
TCGA-AR-A0TV-01	Stage II	66	1	No_Conversion	904		Positive	FEMALE	Negative	1	1	4	Negative	M0	Negative	N0	904	0	LumB	Luminal B	Positive	LumA/B	-10	-5	enrollment	T_Other	T2	LIVING	0	TCGA-AR-A0TV-01	1288	0	High	C3-BRCA/Luminal	cluster 4	BRCA CIMP c7	BRCA nonbasal-like c8	BRCA nonbasal-like c7	miRNA cluster 14	cluster 2	mutation cluster 8	TCGA-AR-A0TV	1288	0	1288	Breast	TCGA Breast Cancer	breast invasive carcinoma
TCGA-AR-A0TY-01	Stage II	54	1	No_Conversion	544	1699	Positive	FEMALE	Negative	1	1	4	Negative	M0	Negative	N0	1699	1	LumB	Luminal B	Negative	LumA/B	-2	-5	enrollment	T_Other	T2	DECEASED	1	TCGA-AR-A0TY-01	1699	1	Squamous	C3-BRCA/Luminal	cluster 4	BRCA CIMP c7	BRCA nonbasal-like c8	BRCA nonbasal-like c7	miRNA cluster 4	cluster 4	mutation cluster 12	TCGA-AR-A0TY	544	1	1699	Breast	TCGA Breast Cancer	breast invasive carcinoma
TCGA-AR-A0U2-01	Stage III	47	5	No_Conversion	1608	2551	Positive	FEMALE	Negative				Negative	M0	Positive	N2	2551	1	LumB	Luminal B	Positive	ReacII	-10	-5	enrollment	T_Other	T2	DECEASED	1	TCGA-AR-A0U2-01	2551	1	High	C3-BRCA/Luminal	cluster 2	BRCA CIMP c7	squamous c3	BRCA nonbasal-like c7	miRNA cluster 12	cluster 5	mutation cluster 5	TCGA-AR-A0U2	1609	1	2551	Breast	TCGA Breast Cancer	breast invasive carcinoma
TCGA-AR-A1AW-01	Stage II	65	3	Stage IIA	1072		Positive	FEMALE	Negative	2	2	3	Negative	M0	Negative	N0	1072	0	LumB	Luminal A	Positive	ReacII	-12	-3	enrollment	T_Other	T2	LIVING	0	TCGA-AR-A1AW-01	1935	0	High	C3-BRCA/Luminal	cluster 1	BRCA CIMP c7	BRCA nonbasal-like c8	BRCA nonbasal-like c7	miRNA cluster 7	cluster 3	mutation cluster 3	TCGA-AR-A1AW	1935	0	1935	Breast	TCGA Breast Cancer	breast invasive carcinoma
TCGA-AR-A24H-01	Stage II	65	2	Stage IIA	3333		Positive	FEMALE	Negative				Negative	M0	Negative	N0	3333	0	LumB		Positive				enrollment	T_Other	T2	LIVING	0	TCGA-AR-A24H-01	4776	0	Squamous	C3-BRCA/Luminal	cluster 3	BRCA CIMP c7		BRCA nonbasal-like c7	miRNA cluster 13		mutation c1uster 9	TCGA-AR-A24H	4776	0	4776	Breast	TCGA Breast Cancer	breast invasive carcinoma
TCGA-AR-A24K-01	Stage II	46	3	Stage IIA	1548		Positive	FEMALE	Negative				Negative	M0	Negative	N0	1548	0	LumB		Positive				enrollment	T_Other	T2	LIVING	0	TCGA-AR-A24K-01	1548	0	BRCA-LUAD+	C3-BRCA/Luminal	cluster 4	BRCA CIMP c7	BRCA nonbasal-like c8	BRCA nonbasal-like c7	miRNA cluster 13		mutation cluster 3	TCGA-AR-A24K	1548	0	1548	Breast	TCGA Breast Cancer	breast invasive carcinoma
TCGA-AR-A24N-01	Stage I	54	2	Stage I	2074		Positive	FEMALE	Negative				Negative	M0	Negative	N0	2074	0	LumB		Positive				enrollment	T1	T1	LIVING	0	TCGA-AR-A24N-01	2388	0	BRCA-LUAD+	C3-BRCA/Luminal	cluster 3	BRCA CIMP c7	BRCA nonbasal-like c8	BRCA nonbasal-like c7	miRNA cluster 12	cluster 3	mutation c1uster 9	TCGA-AR-A24N	2388	0	2388	Breast	TCGA Breast Cancer	breast invasive carcinoma
TCGA-AR-A24R-01	Stage III	45	5	Stage IIIA	1745		Positive	FEMALE	Negative				Negative	M0	Positive	N2	1745	0	LumB		Positive				enrollment	T1	T1	LIVING	0	TCGA-AR-A24R-01	2653	0	BRCA-LUAD+	C3-BRCA/Luminal	cluster 3	BRCA CIMP c7	BRCA nonbasal-like c8	BRCA nonbasal-like c7	miRNA cluster 12	cluster 5	mutation c1uster 9	TCGA-AR-A24R	2653	0	2653	Breast	TCGA Breast Cancer	breast invasive carcinoma
TCGA-AR-A24S-01	Stage I	61	1	Stage I	1888		Positive	FEMALE	Negative				Negative	M0	Negative	N0	1888	0	LumB		Positive				enrollment	T1	T1	LIVING	0	TCGA-AR-A24S-01	2976	0	Squamous	C3-BRCA/Luminal	cluster 2	Cluster 5	BRCA nonbasal-like c8	BRCA nonbasal-like c7	miRNA cluster 4	cluster 4	mutation cluster 2	TCGA-AR-A24S	2976	0	2976	Breast	TCGA Breast Cancer	breast invasive carcinoma
TCGA-AR-A24Z-01	Stage II	57	3	Stage IIA	1574		Positive	FEMALE	Negative				Negative	M0	Negative	N0	1574	0	LumB		Positive				enrollment	T_Other	T2	LIVING	0	TCGA-AR-A24Z-01	2403	0	High	C3-BRCA/Luminal	cluster 4	BRCA CIMP c7	BRCA nonbasal-like c8	BRCA nonbasal-like c7	miRNA cluster 6		mutation c1uster 9	TCGA-AR-A24Z	2403	0	2403	Breast	TCGA Breast Cancer	breast invasive carcinoma
TCGA-AR-A250-01	Stage II	58	3	Stage IIA	1707		Positive	FEMALE	Positive				Negative	M0	Negative	N0	1707	0	LumB		Negative				enrollment	T_Other	T2	LIVING	0	TCGA-AR-A250-01	2274	0	BRCA-LUAD+	C3-BRCA/Luminal	cluster 3	BRCA CIMP c7	BRCA nonbasal-like c8	BRCA nonbasal-like c7	miRNA cluster 4	cluster 4	mutation c1uster 9	TCGA-AR-A250	2274	0	2274	Breast	TCGA Breast Cancer	breast invasive carcinoma
TCGA-AR-A2LK-01																			LumB										1	TCGA-AR-A2LK-01	1649	1	BRCA-LUAD+	C3-BRCA/Luminal		BRCA CIMP c7	BRCA nonbasal-like c8	BRCA nonbasal-like c7	miRNA cluster 4			TCGA-AR-A2LK	1304	1	1649	Breast	TCGA Breast Cancer	breast invasive carcinoma
TCGA-AR-A2LL-01																			LumB										0	TCGA-AR-A2LL-01	1719	0	High	C3-BRCA/Luminal		BRCA CIMP c7	BRCA nonbasal-like c8	BRCA nonbasal-like c7	miRNA cluster 14			TCGA-AR-A2LL	1719	0	1719	Breast	TCGA Breast Cancer	breast invasive carcinoma
TCGA-B6-A0IB-01	Stage IV	64	4	No_Conversion	3941	3941	Positive	FEMALE	Negative	1	3	4	Positive	M1	Positive	N3	3941	1	LumB	Luminal B	Positive	LumA/B	0	-3	followup	T_Other	T3	DECEASED	1	TCGA-B6-A0IB-01	3941	1	BRCA-LUAD+	C3-BRCA/Luminal	cluster 4	BRCA CIMP c7	BRCA nonbasal-like c8	BRCA nonbasal-like c7	miRNA cluster 6	cluster 1	mutation c1uster 9	TCGA-B6-A0IB	2717	1	3941	Breast	TCGA Breast Cancer	breast invasive carcinoma
TCGA-B6-A0IN-01		45	3	No_Conversion	2573	2573	Positive	FEMALE							Negative	N0	2573	1	LumB	Luminal A	Negative		-2	-3	followup	T1	T1	DECEASED	1	TCGA-B6-A0IN-01	2573	1	Kirc+	C3-BRCA/Luminal	cluster 4	BRCA CIMP c7		BRCA nonbasal-like c7	miRNA cluster 6	cluster 1	mutation c1uster 9	TCGA-B6-A0IN	1412	1	2573	Breast	TCGA Breast Cancer	breast invasive carcinoma	YES
TCGA-B6-A0RL-01	Stage IIA	60	2	Stage IIA	2469	2469	Positive	FEMALE	Negative	4	3	4	Negative	M0	Negative	N0	2469	1	LumB	Luminal B	Positive	LumA/B	-10	-3	followup	T_Other	T2	DECEASED	1	TCGA-B6-A0RL-01	2469	1	High	C3-BRCA/Luminal	cluster 3	BRCA CIMP c7	BRCA nonbasal-like c8	BRCA nonbasal-like c7	miRNA cluster 12	cluster 5	mutation c1uster 10	TCGA-B6-A0RL	2469	0	2469	Breast	TCGA Breast Cancer	breast invasive carcinoma
TCGA-B6-A0WV-01	Stage IIB	67	5	No_Conversion	2422	2422	Positive	FEMALE	Negative				Negative	M0	Positive	N1	2422	1	LumB	Luminal B	Positive		0	-3	followup	T_Other	T2	DECEASED	1	TCGA-B6-A0WV-01	2422	1	High	C3-BRCA/Luminal	cluster 4	BRCA CIMP c7		BRCA nonbasal-like c7	miRNA cluster 4	cluster 4	mutation c1uster 9	TCGA-B6-A0WV	2422	0	2422	Breast	TCGA Breast Cancer	breast invasive carcinoma
TCGA-B6-A0WW-01		58	4	No_Conversion	546	557	Positive	FEMALE	Negative						Positive	N1	557	1	LumB	Luminal B	Positive		0	-3	followup	T_Other	T2	DECEASED	1	TCGA-B6-A0WW-01	558	1	BRCA-LUAD+	C3-BRCA/Luminal	cluster 4	BRCA CIMP c7		BRCA nonbasal-like c7	miRNA cluster 14	cluster 2	mutation cluster 4	TCGA-B6-A0WW	447	1	558	Breast	TCGA Breast Cancer	breast invasive carcinoma	YES
TCGA-B6-A0X5-01	Stage IIB	61	4	No_Conversion	2097	2097	Positive	FEMALE	Negative				Negative	M0	Positive	N1	2097	1	LumB	Luminal B	Positive		0	-3	followup	T_Other	T2	DECEASED	1	TCGA-B6-A0X5-01	2097	1	Kirc+	C3-BRCA/Luminal	cluster 4	BRCA non-CIMP c9		BRCA nonbasal-like c7	miRNA cluster 6	cluster 1	mutation cluster 4	TCGA-B6-A0X5	1343	1	2097	Breast	TCGA Breast Cancer	breast invasive carcinoma	NO
TCGA-B6-A1KC-01	Stage IIA	67	4	Stage IIB	1326		Positive	FEMALE					Negative	M0	Positive	N1	1326	0	LumB		Negative				followup	T_Other	T2	LIVING	0	TCGA-B6-A1KC-01	1326	0	BRCA-LUAD+		cluster 3	BRCA CIMP c7		BRCA nonbasal-like c7	miRNA c1uster 9	cluster 5	mutation c1uster 9	TCGA-B6-A1KC	1326	0	1326	Breast	TCGA Breast Cancer	breast invasive carcinoma
TCGA-B6-A1KN-01	Stage IIIB	57	5	Stage IIIC	4233		Negative	FEMALE	Positive				Negative	M0	Positive	N1	4233	0	LumB		Negative				followup	T_Other	T4	LIVING	0	TCGA-B6-A1KN-01	4233	0	Squamous	C3-BRCA/Luminal	cluster 3	BRCA CIMP c7		BRCA nonbasal-like c7	miRNA cluster 4	cluster 6	mutation cluster 5	TCGA-B6-A1KN	4233	0	4233	Breast	TCGA Breast Cancer	breast invasive carcinoma
TCGA-BH-A0AU-01	Stage IIA	45	1	Stage IIA	746		Positive	FEMALE	Negative	3	4	3	Negative	M0	Negative	N0	746	0	LumB	Luminal B	Positive	ReacI	-3	-3	enrollment	T_Other	T2	LIVING	0	TCGA-BH-A0AU-01	746	0	High	C3-BRCA/Luminal	cluster 2	BRCA non-CIMP c9	BRCA nonbasal-like c8	BRCA nonbasal-like c7	miRNA cluster 4	cluster 6	mutation c1uster 9	TCGA-BH-A0AU			746	Breast	TCGA Breast Cancer	breast invasive carcinoma
TCGA-BH-A0BD-01	Stage IIA	47	4	No_Conversion	554		Positive	FEMALE	Negative				Negative	M0	Positive	N1	554	0	LumB	Luminal B	Positive		0	0	followup	T1	T1	LIVING	0	TCGA-BH-A0BD-01	554	0	Iq	C3-BRCA/Luminal	cluster 4	BRCA non-CIMP c9		BRCA nonbasal-like c7	miRNA cluster 4	cluster 4	mutation cluster 4	TCGA-BH-A0BD	554	0	554	Breast	TCGA Breast Cancer	breast invasive carcinoma
TCGA-BH-A0BF-01	Stage IIB	56	2	Stage IIB	781		Positive	FEMALE	Negative	3	1	4	Negative	M0	Positive	N1	781	0	LumB	Luminal B	Positive	Basal	-2	-5	enrollment	T_Other	T2	LIVING	0	TCGA-BH-A0BF-01	782	0	BRCA-LUAD+	C3-BRCA/Luminal	cluster 1	BRCA CIMP c7	BRCA nonbasal-like c8	BRCA nonbasal-like c7	miRNA cluster 4	cluster 4	mutation cluster 3	TCGA-BH-A0BF			782	Breast	TCGA Breast Cancer	breast invasive carcinoma
TCGA-BH-A0BZ-01	Stage IIIA	59	4	Stage IIIA	1492		Positive	FEMALE	Negative	1	1	4	Negative	M0	Positive	N1	1492	0	LumB	Luminal B	Positive	X	-2	-5	enrollment	T_Other	T3	LIVING	0	TCGA-BH-A0BZ-01	1492	0	BRCA-LUAD+	C3-BRCA/Luminal	cluster 4	BRCA CIMP c7	BRCA nonbasal-like c8	BRCA nonbasal-like c7	miRNA cluster 13	cluster 6	mutation c1uster 10	TCGA-BH-A0BZ			1492	Breast	TCGA Breast Cancer	breast invasive carcinoma
TCGA-BH-A0C0-01	Stage IIA	62	3	No_Conversion	1270		Positive	FEMALE	Positive	1	1	4	Negative	M0	Positive	N1	1270	0	LumB	Luminal B	Positive	Basal	-2	-5	followup	T1	T1	LIVING	0	TCGA-BH-A0C0-01	1270	0	High	C3-BRCA/Luminal	cluster 4	BRCA CIMP c7	BRCA nonbasal-like c8	BRCA nonbasal-like c7	miRNA cluster 4	cluster 4	mutation cluster 5	TCGA-BH-A0C0			1270	Breast	TCGA Breast Cancer	breast invasive carcinoma	NO
TCGA-BH-A0C3-01	Stage I	47	3	Stage I	1464		Positive	FEMALE	Negative	3	3	4	Negative	M0	Negative	N0	1464	0	LumB	Luminal B	Negative	Her2	-4	0	enrollment	T1	T1	LIVING	0	TCGA-BH-A0C3-01	1464	0	BRCA-LUAD+	C3-BRCA/Luminal	cluster 2	BRCA non-CIMP c9	BRCA nonbasal-like c8	BRCA nonbasal-like c7	miRNA cluster 13	cluster 6	mutation cluster 5	TCGA-BH-A0C3			1464	Breast	TCGA Breast Cancer	breast invasive carcinoma
TCGA-BH-A0C7-01	Stage IIB	48	5	Stage IIB	1305		Positive	FEMALE	Positive	1	3	4	Negative	M0	Positive	N1	1305	0	LumB	Luminal B	Negative	LumA/B	0	-3	enrollment	T_Other	T2	LIVING	0	TCGA-BH-A0C7-01	1305	0	BRCA-LUAD+	C3-BRCA/Luminal	cluster 4	BRCA CIMP c7	BRCA nonbasal-like c8	BRCA nonbasal-like c7	miRNA cluster 4	cluster 4	mutation c1uster 9	TCGA-BH-A0C7			1305	Breast	TCGA Breast Cancer	breast invasive carcinoma
TCGA-BH-A0DD-01	Stage IIB	58	3	Stage IIB	1393		Positive	MALE	Positive	1	3	4	Negative	M0	Positive	N1	1393	0	LumB	Luminal B	Positive	LumA/B	-6	-3	enrollment	T_Other	T2	LIVING	0	TCGA-BH-A0DD-01	1394	0	High	C3-BRCA/Luminal	cluster 4	BRCA CIMP c7	BRCA nonbasal-like c8	BRCA nonbasal-like c7	miRNA cluster 4	cluster 4	mutation cluster 4	TCGA-BH-A0DD			1394	Breast	TCGA Breast Cancer	breast invasive carcinoma
TCGA-BH-A0H0-01	Stage IA	69	2	Stage I	461		Positive	FEMALE	Negative				Negative	M0	Negative	N0	461	0	LumB	Luminal B	Positive		-10	-3	followup	T1	T1	LIVING	0	TCGA-BH-A0H0-01	461	0	Squamous	C3-BRCA/Luminal	cluster 4	BRCA non-CIMP c9		BRCA nonbasal-like c7	miRNA cluster 3	cluster 2	mutation c1uster 9	TCGA-BH-A0H0			461	Breast	TCGA Breast Cancer	breast invasive carcinoma	NO
TCGA-BH-A0HU-01	Stage IA	52	2	Stage I	392		Positive	FEMALE	Negative	3	1	4	Negative	M0	Negative	N0	392	0	LumB	Luminal B	Positive	Her2	-2	-3	followup	T1	T1	LIVING	0	TCGA-BH-A0HU-01	392	0	Squamous	C3-BRCA/Luminal	cluster 2	BRCA non-CIMP c9	BRCA nonbasal-like c8	BRCA nonbasal-like c7	miRNA cluster 14	cluster 4	mutation cluster 4	TCGA-BH-A0HU			392	Breast	TCGA Breast Cancer	breast invasive carcinoma	NO
TCGA-BH-A0HW-01	Stage IA	62	4	Stage I	1560		Positive	FEMALE	Negative	3	3	4	Negative	M0	Negative	N0	1560	0	LumB	Luminal B	Negative	LumA/B	-10	-3	followup	T1	T1	LIVING	0	TCGA-BH-A0HW-01	1561	0	Squamous	C3-BRCA/Luminal	cluster 2	BRCA CIMP c7	BRCA nonbasal-like c8	BRCA nonbasal-like c7	miRNA cluster 14	cluster 2	mutation c1uster 9	TCGA-BH-A0HW			1561	Breast	TCGA Breast Cancer	breast invasive carcinoma	NO
TCGA-BH-A0HY-01	Stage I	60		Stage I	867		Positive	FEMALE					Negative	M0	Negative	N0	867	0	LumB	HER2-enriched	Negative	ReacII	-1	-5	enrollment	T1	T1	LIVING	0	TCGA-BH-A0HY-01	1545	0	High	C3-BRCA/Luminal	cluster 3	BRCA CIMP c7	KIRC-like c1	BRCA nonbasal-like c7	miRNA cluster 4	cluster 4	mutation cluster 5	TCGA-BH-A0HY	1545	0	1545	Breast	TCGA Breast Cancer	breast invasive carcinoma
TCGA-BH-A0W3-01	Stage IIA	58	2	No_Conversion	180		Positive	FEMALE	Negative				Negative	M0	Positive	N1	180	0	LumB	Luminal B	Positive		-12	-3	enrollment	T1	T1	LIVING	0	TCGA-BH-A0W3-01	728	0	Squamous	C3-BRCA/Luminal	cluster 2	BRCA CIMP c7		BRCA nonbasal-like c7	miRNA cluster 12	cluster 5	mutation cluster 4	TCGA-BH-A0W3	728	0	728	Breast	TCGA Breast Cancer	breast invasive carcinoma
TCGA-BH-A18L-01	Stage IIB	50	5	Stage IIIA	372	811	Positive	FEMALE		1	1	4	Negative	M0	Positive	N1	811	1	LumB	Luminal B	Positive	ReacII	-10	-5	enrollment	T_Other	T3	DECEASED	1	TCGA-BH-A18L-01	811	1	High	C3-BRCA/Luminal	cluster 4	BRCA non-CIMP c9	BRCA nonbasal-like c8	BRCA nonbasal-like c7	miRNA cluster 6	cluster 1	mutation c1uster 9	TCGA-BH-A18L			811	Breast	TCGA Breast Cancer	breast invasive carcinoma
TCGA-BH-A18U-01	Stage IIIA	72	3	Stage IIIA	1317	1563	Positive	FEMALE	Positive	4	5	4	Negative	M0	Positive	N2	1563	1	LumB	Luminal B	Positive	ReacI	-2	-5	enrollment	T_Other	T2	DECEASED	1	TCGA-BH-A18U-01	1563	1	High	C3-BRCA/Luminal	cluster 3	BRCA CIMP c7	KIRC-like c1	BRCA nonbasal-like c7	miRNA cluster 12	cluster 5	mutation cluster 13	TCGA-BH-A18U			1563	Breast	TCGA Breast Cancer	breast invasive carcinoma
TCGA-BH-A1F2-01	Stage IIIB	53	5	Stage		959	Positive	FEMALE	Positive				Negative	M0	Positive	N1	959	1	LumB		Positive				enrollment	T_Other	T4	DECEASED	1	TCGA-BH-A1F2-01	959	1	High	C3-BRCA/Luminal	cluster 2	BRCA CIMP c7	BRCA basal-like c6	BRCA nonbasal-like c7	miRNA c1uster 9	cluster 6	mutation cluster 14	TCGA-BH-A1F2			959	Breast	TCGA Breast Cancer	breast invasive carcinoma
TCGA-BH-A1F8-01	Stage IIIB	90	1	Stage IIIC		749	Positive	FEMALE	Negative				Negative	M0	Positive	N2	749	1	LumB		Positive				enrollment	T_Other	T4	DECEASED	1	TCGA-BH-A1F8-01	749	1	High	C3-BRCA/Luminal	cluster 4	BRCA CIMP c7	BRCA nonbasal-like c8	BRCA nonbasal-like c7	miRNA c1uster 9	cluster 4	mutation cluster 4	TCGA-BH-A1F8			749	Breast	TCGA Breast Cancer	breast invasive carcinoma
TCGA-BH-A1FD-01	Stage I	68	4	Stage I		1008	Positive	FEMALE	Negative				Negative	M0	Negative	N0	1008	1	LumB		Positive				enrollment	T1	T1	DECEASED	1	TCGA-BH-A1FD-01	1009	1	Squamous	C3-BRCA/Luminal	cluster 3	BRCA CIMP c7	BRCA nonbasal-like c8	BRCA nonbasal-like c7			mutation cluster 3	TCGA-BH-A1FD			1009	Breast	TCGA Breast Cancer	breast invasive carcinoma
TCGA-BH-A1FJ-01	Stage IIIA	66	3	Stage IIIA		1927	Negative	FEMALE	Negative				Negative	M0	Positive	N1	1927	1	LumB		Positive				enrollment	T_Other	T3	DECEASED	1	TCGA-BH-A1FJ-01	1927	1	Iq	C3-BRCA/Luminal	cluster 4	BRCA CIMP c7	BRCA nonbasal-like c8	BRCA nonbasal-like c7	miRNA cluster 4	cluster 2	mutation c1uster 9	TCGA-BH-A1FJ			1927	Breast	TCGA Breast Cancer	breast invasive carcinoma
TCGA-BH-A1FM-01	Stage IIIA	44	1	Stage IIIA		1388	Positive	FEMALE	Negative				Negative	M0	Positive	N2	1388	1	LumB		Negative				enrollment	T_Other	T2	DECEASED	1	TCGA-BH-A1FM-01	1388	1	High	C3-BRCA/Luminal	cluster 3	BRCA CIMP c7	BRCA nonbasal-like c8	BRCA nonbasal-like c7	miRNA cluster 4	cluster 4	mutation c1uster 9	TCGA-BH-A1FM			1388	Breast	TCGA Breast Cancer	breast invasive carcinoma
TCGA-BH-A1FN-01	Stage IIA	34	1	Stage IIA		2192	Positive	FEMALE	Negative				Negative	M0	Negative	N0	2192	1	LumB		Positive				enrollment	T_Other	T2	DECEASED	1	TCGA-BH-A1FN-01	2192	1	High	C3-BRCA/Luminal	cluster 5	Cluster 5	BRCA nonbasal-like c8	BRCA nonbasal-like c7	miRNA cluster 4	cluster 4	mutation cluster 5	TCGA-BH-A1FN			2192	Breast	TCGA Breast Cancer	breast invasive carcinoma
TCGA-BH-A202-01		60	2		22		Positive	FEMALE									22	0	LumB		Positive				enrollment			LIVING	0	TCGA-BH-A202-01	795	0	High	C3-BRCA/Luminal	cluster 4	BRCA CIMP c7	BRCA basal-like c6	BRCA nonbasal-like c7	miRNA cluster 4	cluster 6	mutation cluster 3	TCGA-BH-A202	795	0	795	Breast	TCGA Breast Cancer	breast invasive carcinoma
TCGA-BH-A204-01		80	4			2534		FEMALE									2534	1	LumB						enrollment			DECEASED	1	TCGA-BH-A204-01	2534	1	Squamous	C3-BRCA/Luminal	cluster 3	BRCA CIMP c7	BRCA nonbasal-like c8	BRCA nonbasal-like c7	miRNA cluster 6		mutation cluster 14	TCGA-BH-A204			2534	Breast	TCGA Breast Cancer	breast invasive carcinoma
TCGA-BH-A209-01		77	4			3959	Positive	FEMALE									3959	1	LumB		Positive				enrollment			DECEASED	1	TCGA-BH-A209-01	3959	1	High	C3-BRCA/Luminal	cluster 3	BRCA non-CIMP c9	BRCA nonbasal-like c8	BRCA nonbasal-like c7	miRNA cluster 7		mutation cluster 14	TCGA-BH-A209			3959	Breast	TCGA Breast Cancer	breast invasive carcinoma
TCGA-C8-A12M-01	Stage IIA	70	5	Stage IIA	0		Positive	FEMALE		4	1	4	Negative	M0	Negative	N0	0	0	LumB	Luminal B	Negative	LumA/B	-10	-5	enrollment	T_Other	T2	LIVING	0	TCGA-C8-A12M-01	358	0	High	C3-BRCA/Luminal	cluster 3	BRCA CIMP c7	BRCA nonbasal-like c8	BRCA nonbasal-like c7	miRNA cluster 4	cluster 4	mutation c1uster 9	TCGA-C8-A12M	358	0	358	Breast	TCGA Breast Cancer	breast invasive carcinoma
TCGA-C8-A12U-01	Stage IB	46	5	Stage IIB	0		Positive	FEMALE	Negative	1	1	4	Negative	M0	Positive	N1	0	0	LumB	Luminal B	Positive	Basal	-2	-5	enrollment	T_Other	T2	LIVING	0	TCGA-C8-A12U-01	385	0	High	C3-BRCA/Luminal	cluster 4	BRCA CIMP c7	BRCA nonbasal-like c8	BRCA nonbasal-like c7	miRNA cluster 4	cluster 5	mutation cluster 4	TCGA-C8-A12U	385	0	385	Breast	TCGA Breast Cancer	breast invasive carcinoma
TCGA-C8-A12W-01	Stage IIIB	49	3	Stage IIIB	0		Positive	FEMALE	Negative	1	1	4	Negative	M0	Positive	N1	0	0	LumB	Luminal B	Positive	ReacII	-2	-5	enrollment	T_Other	T4	LIVING	0	TCGA-C8-A12W-01	385	0	High	C3-BRCA/Luminal	cluster 4	BRCA CIMP c7	BRCA nonbasal-like c8	BRCA nonbasal-like c7	miRNA cluster 4	cluster 4	mutation cluster 5	TCGA-C8-A12W	385	0	385	Breast	TCGA Breast Cancer	breast invasive carcinoma
TCGA-C8-A130-01	Stage IIIA	52	1	Stage IIIA	0		Positive	FEMALE	Equivocal	1	1	1	Negative	M0	Positive	N2	0	0	LumB	HER2-enriched	Positive	Her2	-2	0	enrollment	T_Other	T3	LIVING	0	TCGA-C8-A130-01	96	0	High	C3-BRCA/Luminal	cluster 2	BRCA non-CIMP c9	BRCA nonbasal-like c8	BRCA nonbasal-like c7	miRNA cluster 4	cluster 4	mutation cluster 3	TCGA-C8-A130	96	0	96	Breast	TCGA Breast Cancer	breast invasive carcinoma
TCGA-C8-A1HG-01	Stage IIA	50	4	Stage IIA	0		Positive	FEMALE	Negative				Negative	M0	Negative	N0	0	0	LumB	Luminal B	Positive		-2	-5	enrollment	T_Other	T2	LIVING	0	TCGA-C8-A1HG-01	345	0	High	C3-BRCA/Luminal	cluster 5	Cluster 5	BRCA nonbasal-like c8	BRCA nonbasal-like c7	miRNA cluster 7	cluster 3	mutation cluster 8	TCGA-C8-A1HG	345	0	345	Breast	TCGA Breast Cancer	breast invasive carcinoma
TCGA-C8-A1HL-01	Stage IIIA	38	5	Stage IIIA	2		Positive	FEMALE	Positive				Negative	M0	Positive	N1	2	0	LumB	Luminal B	Negative		-2	-3	enrollment	T_Other	T3	LIVING	0	TCGA-C8-A1HL-01	317	0	BRCA-LUAD+	C3-BRCA/Luminal	cluster 2	BRCA non-CIMP c9	BRCA nonbasal-like c8	BRCA nonbasal-like c7	miRNA cluster 12	cluster 4	mutation c1uster 9	TCGA-C8-A1HL	317	0	317	Breast	TCGA Breast Cancer	breast invasive carcinoma
TCGA-C8-A1HM-01	Stage II	74	3	Stage IIA	6		Positive	FEMALE	Negative				Negative	M0	Negative	N0	6	0	LumB	Luminal B	Positive		-2	-5	enrollment	T_Other	T2	LIVING	0	TCGA-C8-A1HM-01	70	0	High	C3-BRCA/Luminal	cluster 4	BRCA CIMP c7	BRCA nonbasal-like c8	BRCA nonbasal-like c7	miRNA cluster 4	cluster 4	mutation cluster 13	TCGA-C8-A1HM	70	0	70	Breast	TCGA Breast Cancer	breast invasive carcinoma
TCGA-C8-A1HN-01	Stage II	56		Stage IIA	2		Positive	FEMALE	Equivocal				Negative	M0	Negative	N0	2	0	LumB	Luminal B	Positive		-10	-5	enrollment	T_Other	T2	LIVING	0	TCGA-C8-A1HN-01	99	0	High	C3-BRCA/Luminal	cluster 2	BRCA non-CIMP c9	BRCA nonbasal-like c8	BRCA nonbasal-like c7	miRNA c1uster 10	cluster 7	mutation c1uster 9	TCGA-C8-A1HN	99	0	99	Breast	TCGA Breast Cancer	breast invasive carcinoma
TCGA-C8-A26V-01	Stage III	47	1	Stage IIIA	9		Positive	FEMALE	Negative				Negative	M0	Positive	N2	9	0	LumB		Positive				enrollment	T_Other	T3	LIVING	0	TCGA-C8-A26V-01	9	0	Kirc+	C3-BRCA/Luminal	cluster 4	BRCA CIMP c7	BRCA nonbasal-like c8	BRCA nonbasal-like c7	miRNA cluster 12		mutation cluster 8	TCGA-C8-A26V			9	Breast	TCGA Breast Cancer	breast invasive carcinoma
TCGA-C8-A26W-01	Stage II	58	1	Stage IIB	7		Positive	FEMALE	Positive				Negative	M0	Positive	N1	7	0	LumB		Positive				enrollment	T_Other	T2	LIVING	0	TCGA-C8-A26W-01	7	0	Squamous	C3-BRCA/Luminal	cluster 1	BRCA non-CIMP c9	BRCA nonbasal-like c8	BRCA nonbasal-like c7	miRNA cluster 12		mutation cluster 8	TCGA-C8-A26W			7	Breast	TCGA Breast Cancer	breast invasive carcinoma
TCGA-C8-A274-01	Stage IIA	63	2	Stage IIA	1		Positive	FEMALE	Negative				Negative	M0	Negative	N0	1	0	LumB		Positive				enrollment	T_Other	T2	LIVING	0	TCGA-C8-A274-01	290	0	BRCA-LUAD+	C3-BRCA/Luminal	cluster 3	BRCA CIMP c7	BRCA nonbasal-like c8	BRCA nonbasal-like c7	miRNA cluster 13		mutation cluster 1	TCGA-C8-A274	290	0	290	Breast	TCGA Breast Cancer	breast invasive carcinoma
TCGA-C8-A27A-01	Stage IIB	48	4	Stage IIB	371		Positive	FEMALE	Negative				Negative	M0	Positive	N1	371	0	LumB		Positive				enrollment	T_Other	T2	LIVING	0	TCGA-C8-A27A-01	371	0	Squamous	C3-BRCA/Luminal	cluster 3	BRCA CIMP c7	BRCA nonbasal-like c8	BRCA nonbasal-like c7	miRNA cluster 12	cluster 5	mutation cluster 5	TCGA-C8-A27A			371	Breast	TCGA Breast Cancer	breast invasive carcinoma
TCGA-C8-A3M8-01																			LumB										0	TCGA-C8-A3M8-01	7	0	High	C3-BRCA/Luminal		BRCA CIMP c7	BRCA nonbasal-like c8	BRCA nonbasal-like c7	miRNA cluster 4			TCGA-C8-A3M8			7	Breast	TCGA Breast Cancer	breast invasive carcinoma
TCGA-D8-A13Y-01	Stage IA	52	5	No_Conversion	362		Positive	FEMALE	Negative	3	2	4	Negative	M0	Negative	N0	362	0	LumB	Luminal B	Positive	Basal	-2	-6	followup	T1	T1	LIVING	0	TCGA-D8-A13Y-01	362	0	Squamous	C3-BRCA/Luminal	cluster 2	BRCA non-CIMP c9	BRCA nonbasal-like c8	GBM-like c6	miRNA cluster 6	cluster 1	mutation cluster 2	TCGA-D8-A13Y	362	0	362	Breast	TCGA Breast Cancer	breast invasive carcinoma
TCGA-D8-A1J8-01	Stage IIB	77	2	Stage IIB	256		Positive	FEMALE	Negative				Negative	M0	Positive	N1	256	0	LumB		Positive				enrollment	T_Other	T2	LIVING	0	TCGA-D8-A1J8-01	431	0	High	C3-BRCA/Luminal	cluster 3	BRCA CIMP c7	BRCA nonbasal-like c8	BRCA nonbasal-like c7	miRNA cluster 4	cluster 4		TCGA-D8-A1J8	431	0	431	Breast	TCGA Breast Cancer	breast invasive carcinoma
TCGA-D8-A1J9-01	Stage IA	48	2	Stage I	248		Positive	FEMALE	Positive				Negative	M0	Negative	N0	248	0	LumB		Negative				enrollment	T1	T1	LIVING	0	TCGA-D8-A1J9-01	532	0	High	C3-BRCA/Luminal	cluster 3	BRCA CIMP c7	BRCA basal-like c6	BRCA nonbasal-like c7	miRNA cluster 6	cluster 1	mutation cluster 8	TCGA-D8-A1J9	532	0	532	Breast	TCGA Breast Cancer	breast invasive carcinoma
TCGA-D8-A1JC-01	Stage IIIA	59	5	Stage IIIA	178		Positive	FEMALE	Negative				Negative	M0	Positive	N2	178	0	LumB		Positive				enrollment	T_Other	T2	LIVING	0	TCGA-D8-A1JC-01	480	0	BRCA-LUAD+	C3-BRCA/Luminal	cluster 2	BRCA non-CIMP c9	BRCA nonbasal-like c8	BRCA nonbasal-like c7	miRNA cluster 4	cluster 4	mutation c1uster 9	TCGA-D8-A1JC	480	0	480	Breast	TCGA Breast Cancer	breast invasive carcinoma
TCGA-D8-A1JD-01	Stage IIB	41	5	Stage IIB	273		Positive	FEMALE	Negative				Negative	M0	Positive	N1	273	0	LumB		Positive				enrollment	T_Other	T2	LIVING	0	TCGA-D8-A1JD-01	552	0	High	C3-BRCA/Luminal	cluster 2	BRCA non-CIMP c9	BRCA nonbasal-like c8	BRCA nonbasal-like c7	miRNA cluster 4	cluster 4	mutation cluster 4	TCGA-D8-A1JD	552	0	552	Breast	TCGA Breast Cancer	breast invasive carcinoma
TCGA-D8-A1JE-01	Stage IIA	62	2	Stage IIA	57		Positive	FEMALE	Negative				Negative	M0	Positive	N1	57	0	LumB		Positive				enrollment	T1	T1	LIVING	0	TCGA-D8-A1JE-01	575	0	Squamous	C3-BRCA/Luminal	cluster 2	BRCA non-CIMP c9	BRCA nonbasal-like c8	BRCA nonbasal-like c7	miRNA cluster 4	cluster 4	mutation cluster 4	TCGA-D8-A1JE	575	0	575	Breast	TCGA Breast Cancer	breast invasive carcinoma
TCGA-D8-A1JI-01	Stage IIA	54	2	Stage IIA	21		Positive	FEMALE	Negative				Negative	M0	Positive	N1	21	0	LumB		Positive				enrollment	T1	T1	LIVING	0	TCGA-D8-A1JI-01	577	0	BRCA-LUAD+	C3-BRCA/Luminal	cluster 4	BRCA non-CIMP c9	BRCA nonbasal-like c8	BRCA nonbasal-like c7	miRNA cluster 6	cluster 1	mutation c1uster 9	TCGA-D8-A1JI	577	0	577	Breast	TCGA Breast Cancer	breast invasive carcinoma
TCGA-D8-A1JJ-01	Stage IIA	54	1	Stage IIA	274		Positive	FEMALE	Negative				Negative	M0	Negative	N0	274	0	LumB		Positive				enrollment	T_Other	T2	LIVING	0	TCGA-D8-A1JJ-01	611	0	BRCA-LUAD+	C3-BRCA/Luminal	cluster 4	BRCA non-CIMP c9	BRCA nonbasal-like c8	BRCA nonbasal-like c7	miRNA cluster 6	cluster 4	mutation cluster 3	TCGA-D8-A1JJ	611	0	611	Breast	TCGA Breast Cancer	breast invasive carcinoma
TCGA-D8-A1JT-01	Stage IIA	70	4	Stage IIA	405		Positive	FEMALE	Negative				Negative	M0	Negative	N0	405	0	LumB		Positive				followup	T_Other	T2	LIVING	0	TCGA-D8-A1JT-01	405	0	BRCA-LUAD+	C3-BRCA/Luminal	cluster 4	BRCA CIMP c7	BRCA nonbasal-like c8	BRCA nonbasal-like c7	miRNA cluster 4	cluster 4	mutation c1uster 9	TCGA-D8-A1JT	405	0	405	Breast	TCGA Breast Cancer	breast invasive carcinoma
TCGA-D8-A1X5-01	Stage IIIC	81	5	Stage IIIC	171		Positive	FEMALE	Positive				Negative	M0	Positive	N3	171	0	LumB		Positive				enrollment	T_Other	T2	LIVING	0	TCGA-D8-A1X5-01	565	0	High	C3-BRCA/Luminal	cluster 3	BRCA CIMP c7	squamous c3	BRCA nonbasal-like c7	miRNA cluster 12	cluster 5	mutation cluster 5	TCGA-D8-A1X5	565	0	565	Breast	TCGA Breast Cancer	breast invasive carcinoma
TCGA-D8-A1X6-01	Stage IIIA	80	4	Stage IIIA	236		Positive	FEMALE	Negative				Negative	M0	Positive	N2	236	0	LumB		Positive				enrollment	T_Other	T3	LIVING	0	TCGA-D8-A1X6-01	541	0	Squamous	C3-BRCA/Luminal	cluster 4	BRCA non-CIMP c9	BRCA nonbasal-like c8	BRCA nonbasal-like c7	miRNA cluster 2	cluster 5	mutation c1uster 9	TCGA-D8-A1X6	541	0	541	Breast	TCGA Breast Cancer	breast invasive carcinoma
TCGA-D8-A1X7-01	Stage IIA	40	3	Stage IIA	85		Positive	FEMALE	Negative				Negative	M0	Negative	N0	85	0	LumB		Positive				enrollment	T_Other	T2	LIVING	0	TCGA-D8-A1X7-01	509	0	Iq	C3-BRCA/Luminal	cluster 4	BRCA non-CIMP c9	BRCA nonbasal-like c8	BRCA nonbasal-like c7	miRNA cluster 4	cluster 6	mutation c1uster 9	TCGA-D8-A1X7	509	0	509	Breast	TCGA Breast Cancer	breast invasive carcinoma
TCGA-D8-A1XF-01	Stage IIA	45	3	Stage IIA	197		Positive	FEMALE	Negative				Negative	M0	Negative	N0	197	0	LumB		Positive				enrollment	T_Other	T2	LIVING	0	TCGA-D8-A1XF-01	463	0	High	C3-BRCA/Luminal	cluster 3	BRCA CIMP c7	BRCA nonbasal-like c8	BRCA nonbasal-like c7	miRNA cluster 12	cluster 5	mutation c1uster 9	TCGA-D8-A1XF	463	0	463	Breast	TCGA Breast Cancer	breast invasive carcinoma
TCGA-D8-A1XL-01	Stage IIB	34	1	Stage IIB	319		Positive	FEMALE	Negative				Negative	M0	Positive	N1	319	0	LumB		Positive				enrollment	T_Other	T2	LIVING	0	TCGA-D8-A1XL-01	606	0	High	C3-BRCA/Luminal	cluster 1	BRCA non-CIMP c9	BRCA nonbasal-like c8	BRCA nonbasal-like c7	miRNA c1uster 10	cluster 7	mutation cluster 3	TCGA-D8-A1XL	606	0	606	Breast	TCGA Breast Cancer	breast invasive carcinoma
TCGA-D8-A1XR-01	Stage IIB	56	2	Stage IIB	168		Positive	FEMALE	Negative				Negative	M0	Positive	N1	168	0	LumB		Positive				enrollment	T_Other	T2	LIVING	0	TCGA-D8-A1XR-01	482	0	Iq	C3-BRCA/Luminal	cluster 2	BRCA non-CIMP c9	BRCA nonbasal-like c8	BRCA nonbasal-like c7	miRNA cluster 7	cluster 3	mutation c1uster 9	TCGA-D8-A1XR	482	0	482	Breast	TCGA Breast Cancer	breast invasive carcinoma
TCGA-D8-A1XS-01	Stage IIIC	48	3	Stage IIIC	18		Positive	MALE	Positive				Negative	M0	Positive	N3	18	0	LumB		Positive				enrollment	T_Other	T2	LIVING	0	TCGA-D8-A1XS-01	496	0	High	C3-BRCA/Luminal	cluster 2	BRCA non-CIMP c9	BRCA nonbasal-like c8	BRCA nonbasal-like c7	miRNA cluster 4	cluster 4	mutation cluster 4	TCGA-D8-A1XS	496	0	496	Breast	TCGA Breast Cancer	breast invasive carcinoma
TCGA-D8-A1XZ-01	Stage IIIA	81	1	Stage IIIA	120		Positive	FEMALE	Negative				Negative	M0	Positive	N2	120	0	LumB		Negative				enrollment	T1	T1	LIVING	0	TCGA-D8-A1XZ-01	466	0	BRCA-LUAD+	C3-BRCA/Luminal	cluster 4	BRCA non-CIMP c9	BRCA nonbasal-like c8	BRCA nonbasal-like c7	miRNA cluster 7	cluster 5	mutation cluster 13	TCGA-D8-A1XZ	466	0	466	Breast	TCGA Breast Cancer	breast invasive carcinoma
TCGA-D8-A1Y1-01	Stage IIIA	80	2	Stage IIIA	115		Positive	FEMALE	Negative				Negative	M0	Positive	N1	115	0	LumB		Positive				enrollment	T_Other	T3	LIVING	1	TCGA-D8-A1Y1-01	302	1	BRCA-LUAD+	C3-BRCA/Luminal	cluster 4	BRCA non-CIMP c9	BRCA nonbasal-like c8	BRCA nonbasal-like c7	miRNA c1uster 10	cluster 7	mutation cluster 1	TCGA-D8-A1Y1	302	0	302	Breast	TCGA Breast Cancer	breast invasive carcinoma
TCGA-D8-A1Y2-01	Stage IIA	71	4	Stage IIA	72		Positive	FEMALE	Negative				Negative	M0	Negative	N0	72	0	LumB		Positive				enrollment	T_Other	T2	LIVING	0	TCGA-D8-A1Y2-01	433	0	Squamous	C3-BRCA/Luminal	cluster 1	BRCA non-CIMP c9	BRCA nonbasal-like c8	BRCA nonbasal-like c7	miRNA c1uster 9		mutation cluster 4	TCGA-D8-A1Y2	433	0	433	Breast	TCGA Breast Cancer	breast invasive carcinoma
TCGA-D8-A1Y3-01	Stage IIIA	61	4	Stage IIIA	124		Positive	FEMALE	Negative				Negative	M0	Positive	N2	124	0	LumB		Positive				enrollment	T_Other	T2	LIVING	0	TCGA-D8-A1Y3-01	430	0	Squamous	C3-BRCA/Luminal	cluster 3	BRCA CIMP c7	BRCA nonbasal-like c8	BRCA nonbasal-like c7	miRNA c1uster 10		mutation cluster 5	TCGA-D8-A1Y3	430	0	430	Breast	TCGA Breast Cancer	breast invasive carcinoma
TCGA-D8-A27N-01	Stage IIIA	36	5	Stage IIIA	145		Positive	FEMALE	Positive				Negative	M0	Positive	N2	145	0	LumB		Positive				enrollment	T_Other	T2	LIVING	0	TCGA-D8-A27N-01	146	0	High	C3-BRCA/Luminal	cluster 4	BRCA CIMP c7	BRCA basal-like c6	BRCA nonbasal-like c7	miRNA cluster 4		mutation cluster 5	TCGA-D8-A27N			146	Breast	TCGA Breast Cancer	breast invasive carcinoma
TCGA-D8-A27R-01	Stage IIIC	41	5	Stage IIIC	90		Positive	FEMALE	Negative				Negative	M0	Positive	N3	90	0	LumB		Positive				enrollment	T_Other	T2	LIVING	0	TCGA-D8-A27R-01	307	0	High	C3-BRCA/Luminal	cluster 1	BRCA non-CIMP c9	BRCA nonbasal-like c8	BRCA nonbasal-like c7	miRNA cluster 5		mutation c1uster 9	TCGA-D8-A27R	307	0	307	Breast	TCGA Breast Cancer	breast invasive carcinoma
TCGA-D8-A27W-01	Stage IIIB	55	3	Stage IIIB	15		Positive	FEMALE	Positive				Negative	M0	Negative	N0	15	0	LumB		Positive				enrollment	T_Other	T4	LIVING	0	TCGA-D8-A27W-01	373	0	High	C3-BRCA/Luminal	cluster 4	BRCA CIMP c7	BRCA nonbasal-like c8	BRCA nonbasal-like c7	miRNA cluster 5		mutation c1uster 9	TCGA-D8-A27W	373	0	373	Breast	TCGA Breast Cancer	breast invasive carcinoma
TCGA-E2-A109-01	Stage IIA	64	5	Stage IIA	1417		Positive	FEMALE	Negative	4	1	4	Negative	M0	Negative	N0	1417	0	LumB	Luminal B	Negative	LumA/B	-10	-5	followup	T_Other	T2	LIVING	0	TCGA-E2-A109-01	1417	0	BRCA-LUAD+	C3-BRCA/Luminal	cluster 3	BRCA CIMP c7	BRCA nonbasal-like c8	BRCA nonbasal-like c7	miRNA cluster 6	cluster 6	mutation cluster 5	TCGA-E2-A109	1417	0	1417	Breast	TCGA Breast Cancer	breast invasive carcinoma
TCGA-E2-A10C-01	Stage IIB	54	3	No_Conversion	1219		Positive	FEMALE	Negative	1	1	4	Negative	M0	Positive	N1	1219	0	LumB	Luminal B	Positive	ReacI	-2	-5	followup	T_Other	T2	LIVING	0	TCGA-E2-A10C-01	1220	0	High	C3-BRCA/Luminal	cluster 4	BRCA CIMP c7	BRCA nonbasal-like c8	BRCA nonbasal-like c7	miRNA c1uster 10	cluster 7	mutation cluster 3	TCGA-E2-A10C	1220	0	1220	Breast	TCGA Breast Cancer	breast invasive carcinoma
TCGA-E2-A14O-01	Stage IIIA	76	2	Stage IIIA	1172		Positive	FEMALE	Negative	1	3	4	Negative	M0	Positive	N1	1172	0	LumB	Luminal B	Positive	LumA/B	0	-3	enrollment	T_Other	T3	LIVING	0	TCGA-E2-A14O-01	1359	0	BRCA-LUAD+	C3-BRCA/Luminal	cluster 4	BRCA CIMP c7	BRCA nonbasal-like c8	BRCA nonbasal-like c7	miRNA cluster 4	cluster 4	mutation c1uster 9	TCGA-E2-A14O	1359	0	1359	Breast	TCGA Breast Cancer	breast invasive carcinoma
TCGA-E2-A14S-01	Stage I	65	4	Stage I	834		Positive	FEMALE	Negative	1	3	4	Negative	M0	Negative	N0	834	0	LumB	Luminal B	Positive	LumA/B	-10	-3	enrollment	T1	T1	LIVING	0	TCGA-E2-A14S-01	1009	0	Squamous	C3-BRCA/Luminal	cluster 4	BRCA CIMP c7	BRCA nonbasal-like c8	BRCA nonbasal-like c7	miRNA cluster 14	cluster 2	mutation cluster 4	TCGA-E2-A14S	1009	0	1009	Breast	TCGA Breast Cancer	breast invasive carcinoma
TCGA-E2-A14W-01	Stage IIA	78	5	Stage IIA	833		Positive	FEMALE	Positive	3	3	4	Negative	M0	Negative	N0	833	0	LumB	Luminal B	Positive	Her2	0	-3	enrollment	T_Other	T2	LIVING	0	TCGA-E2-A14W-01	974	0	High	C3-BRCA/Luminal	cluster 2	BRCA non-CIMP c9	BRCA nonbasal-like c8	BRCA nonbasal-like c7	miRNA cluster 6	cluster 7	mutation cluster 12	TCGA-E2-A14W	974	0	974	Breast	TCGA Breast Cancer	breast invasive carcinoma
TCGA-E2-A155-01	Stage IIB	58	1	Stage IIB	553		Positive	FEMALE	Negative	4	3	4	Negative	M0	Positive	N1	553	0	LumB	Luminal B	Negative	LumA/B	-10	-3	enrollment	T_Other	T2	LIVING	0	TCGA-E2-A155-01	640	0	Kirc+	C3-BRCA/Luminal	cluster 3	BRCA CIMP c7	BRCA nonbasal-like c8	BRCA nonbasal-like c7	miRNA cluster 4	cluster 5	mutation cluster 5	TCGA-E2-A155	640	0	640	Breast	TCGA Breast Cancer	breast invasive carcinoma
TCGA-E2-A15A-01	Stage IIIC	45	4	Stage IIIC	502		Positive	FEMALE	Negative	1	1	4	Negative	M0	Positive	N3	502	0	LumB	Luminal B	Positive	Her2	-2	-5	enrollment	T_Other	T2	LIVING	0	TCGA-E2-A15A-01	710	0	High	C3-BRCA/Luminal	cluster 4	BRCA CIMP c7	BRCA nonbasal-like c8	BRCA nonbasal-like c7	miRNA cluster 4	cluster 4	mutation c1uster 9	TCGA-E2-A15A	710	0	710	Breast	TCGA Breast Cancer	breast invasive carcinoma
TCGA-E2-A15A-06		45			502			FEMALE									502	0	LumB						enrollment			LIVING	0	TCGA-E2-A15A-06	710	0		C3-BRCA/Luminal	cluster 4	BRCA CIMP c7		BRCA nonbasal-like c7	miRNA cluster 4	cluster 4	mutation c1uster 9	TCGA-E2-A15A	710	0	710	Breast	TCGA Breast Cancer	breast invasive carcinoma
TCGA-E2-A15K-01	Stage IIA	58	2	Stage IIB	34		Positive	FEMALE	Negative	3	3	4	Negative	M0	Positive	N1	34	0	LumB	Luminal B	Positive	LumA	-12	-3	enrollment	T_Other	T2	LIVING	0	TCGA-E2-A15K-01	275	0	Iq	C3-BRCA/Luminal	cluster 2	BRCA non-CIMP c9	BRCA nonbasal-like c8	BRCA nonbasal-like c7	miRNA cluster 4	cluster 4	mutation cluster 4	TCGA-E2-A15K	275	0	275	Breast	TCGA Breast Cancer	breast invasive carcinoma
TCGA-E2-A15K-06		58			34			FEMALE									34	0	LumB						enrollment			LIVING	0	TCGA-E2-A15K-06	275	0		C3-BRCA/Luminal	cluster 2	BRCA non-CIMP c9		BRCA nonbasal-like c7	miRNA cluster 7	cluster 3	mutation cluster 4	TCGA-E2-A15K	275	0	275	Breast	TCGA Breast Cancer	breast invasive carcinoma
TCGA-E2-A15S-01	Stage IIB	34		Stage IIB	274		Positive	FEMALE	Negative				Negative	M0	Positive	N1	274	0	LumB	Luminal B	Negative	LumA/B	-10	-3	enrollment	T_Other	T2	LIVING	0	TCGA-E2-A15S-01	428	0		C3-BRCA/Luminal	cluster 4	BRCA CIMP c7	BRCA nonbasal-like c8	BRCA nonbasal-like c7	miRNA cluster 2	cluster 6	mutation c1uster 9	TCGA-E2-A15S	428	0	428	Breast	TCGA Breast Cancer	breast invasive carcinoma
TCGA-E2-A1L7-01	Stage IIIA	40	1	Stage IIIA	633		Negative	FEMALE	Negative				Negative	M0	Positive	N2	633	0	LumB		Negative				enrollment	T_Other	T2	LIVING	0	TCGA-E2-A1L7-01	834	0	Squamous	C3-BRCA/Luminal	cluster 2	BRCA CIMP c7	BRCA nonbasal-like c8	BRCA nonbasal-like c7	miRNA cluster 2	cluster 5	mutation cluster 5	TCGA-E2-A1L7	834	0	834	Breast	TCGA Breast Cancer	breast invasive carcinoma
TCGA-E9-A1N6-01	Stage IIB	52	5	Stage IIB	0		Positive	FEMALE	Positive				Negative	M0	Positive	N1	0	0	LumB		Positive				enrollment	T_Other	T2	LIVING	0	TCGA-E9-A1N6-01	410	0	BRCA-LUAD+	C3-BRCA/Luminal	cluster 4	BRCA CIMP c7	BRCA nonbasal-like c8	BRCA nonbasal-like c7	miRNA c1uster 9	cluster 4		TCGA-E9-A1N6	410	0	410	Breast	TCGA Breast Cancer	breast invasive carcinoma
TCGA-E9-A1NA-01	Stage IIA	58	5	Stage IIA	0		Positive	FEMALE	Negative				Negative	M0	Negative	N0	0	0	LumB		Positive				enrollment	T_Other	T2	LIVING	0	TCGA-E9-A1NA-01	1112	0	BRCA-LUAD+	C3-BRCA/Luminal	cluster 3	BRCA CIMP c7	BRCA nonbasal-like c8	BRCA nonbasal-like c7	miRNA cluster 4	cluster 4	mutation c1uster 9	TCGA-E9-A1NA	1112	0	1112	Breast	TCGA Breast Cancer	breast invasive carcinoma
TCGA-E9-A1NF-01	Stage IIA	60	5	Stage IIA	0		Positive	FEMALE	Negative				Negative	M0	Negative	N0	0	0	LumB		Positive				enrollment	T_Other	T2	LIVING	1	TCGA-E9-A1NF-01	1072	1	Squamous	C3-BRCA/Luminal	cluster 4	BRCA CIMP c7	BRCA nonbasal-like c8	BRCA nonbasal-like c7	miRNA cluster 4	cluster 4	mutation cluster 13	TCGA-E9-A1NF	1072	0	1072	Breast	TCGA Breast Cancer	breast invasive carcinoma	YES
TCGA-E9-A1NI-01	Stage IIA	51	2	Stage IIA	0		Positive	FEMALE	Negative				Negative	M0	Negative	N0	0	0	LumB		Positive				enrollment	T_Other	T2	LIVING	0	TCGA-E9-A1NI-01	300	0	High	C3-BRCA/Luminal	cluster 4	BRCA non-CIMP c9	BRCA nonbasal-like c8	BRCA nonbasal-like c7	miRNA cluster 4	cluster 4	mutation cluster 4	TCGA-E9-A1NI	300	0	300	Breast	TCGA Breast Cancer	breast invasive carcinoma
TCGA-E9-A1R4-01	Stage IA	66	1	Stage I	29			FEMALE	Negative				Negative	M0	Negative	N0	29	0	LumB						enrollment	T1	T1	LIVING	0	TCGA-E9-A1R4-01	186	0	Squamous	C3-BRCA/Luminal	cluster 1	BRCA non-CIMP c9	BRCA nonbasal-like c8	BRCA nonbasal-like c7	miRNA cluster 6	cluster 4	mutation cluster 4	TCGA-E9-A1R4	186	0	186	Breast	TCGA Breast Cancer	breast invasive carcinoma
TCGA-E9-A1R7-01	Stage IIA	64	5	Stage IIA	34			FEMALE	Negative				Negative	M0	Negative	N0	34	0	LumB						enrollment	T_Other	T2	LIVING	0	TCGA-E9-A1R7-01	645	0	BRCA-LUAD+	C3-BRCA/Luminal	cluster 3	BRCA CIMP c7	BRCA nonbasal-like c8	BRCA nonbasal-like c7	miRNA cluster 6	cluster 1	mutation c1uster 9	TCGA-E9-A1R7	645	0	645	Breast	TCGA Breast Cancer	breast invasive carcinoma
TCGA-E9-A1RB-01	Stage IIA	40	4	Stage IIA	21			FEMALE	Negative				Negative	M0	Negative	N0	21	0	LumB						enrollment	T_Other	T2	LIVING	1	TCGA-E9-A1RB-01	976	1	High	C3-BRCA/Luminal	cluster 1	BRCA non-CIMP c9	BRCA nonbasal-like c8	BRCA nonbasal-like c7	miRNA cluster 4		mutation cluster 5	TCGA-E9-A1RB	976	0	976	Breast	TCGA Breast Cancer	breast invasive carcinoma
TCGA-E9-A1RE-01	Stage IIIA	74	4	Stage IIIA	47			FEMALE	Negative				Negative	M0	Positive	N2	47	0	LumB						enrollment	T_Other	T2	LIVING	0	TCGA-E9-A1RE-01	1054	0	Squamous	C3-BRCA/Luminal	cluster 3	BRCA CIMP c7	BRCA nonbasal-like c8	BRCA nonbasal-like c7	miRNA c1uster 9		mutation cluster 4	TCGA-E9-A1RE	1054	0	1054	Breast	TCGA Breast Cancer	breast invasive carcinoma
TCGA-E9-A226-01	Stage IIIA	45	2	Stage IIIA	16			FEMALE	Negative				Negative	M0	Positive	N2	16	0	LumB						enrollment	T_Other	T2	LIVING	0	TCGA-E9-A226-01	1038	0	BRCA-LUAD+	C3-BRCA/Luminal	cluster 3	BRCA non-CIMP c9	BRCA nonbasal-like c8	BRCA nonbasal-like c7	miRNA cluster 4		mutation cluster 3	TCGA-E9-A226	790	1	1038	Breast	TCGA Breast Cancer	breast invasive carcinoma	YES
TCGA-E9-A228-01	Stage IIB	58	5	Stage IIB	0			FEMALE	Positive				Negative	M0	Positive	N1	0	0	LumB						enrollment	T_Other	T2	LIVING	0	TCGA-E9-A228-01	381	0	BRCA-LUAD+	C3-BRCA/Luminal	cluster 3	BRCA CIMP c7	BRCA nonbasal-like c8	BRCA nonbasal-like c7	miRNA cluster 14		mutation c1uster 9	TCGA-E9-A228	381	0	381	Breast	TCGA Breast Cancer	breast invasive carcinoma
TCGA-E9-A22A-01	Stage IIA	74	1	Stage IIA	0		Positive	FEMALE	Negative				Negative	M0	Negative	N0	0	0	LumB		Negative				enrollment	T_Other	T2	LIVING	0	TCGA-E9-A22A-01	1189	0	Squamous	C3-BRCA/Luminal	cluster 3	BRCA CIMP c7	BRCA nonbasal-like c8	BRCA nonbasal-like c7	miRNA c1uster 9		mutation c1uster 9	TCGA-E9-A22A	1189	0	1189	Breast	TCGA Breast Cancer	breast invasive carcinoma
TCGA-E9-A22D-01	Stage IIA	38	5	Stage IIA	0		Positive	FEMALE	Positive				Negative	M0	Negative	N0	0	0	LumB		Positive				enrollment	T_Other	T2	LIVING	0	TCGA-E9-A22D-01	1248	0	High	C3-BRCA/Luminal	cluster 3	BRCA CIMP c7	BRCA nonbasal-like c8	BRCA nonbasal-like c7	miRNA cluster 4		mutation c1uster 9	TCGA-E9-A22D	1248	0	1248	Breast	TCGA Breast Cancer	breast invasive carcinoma
TCGA-E9-A22E-01	Stage IIIA	56	1	Stage IIIA	0		Positive	FEMALE	Negative				Negative	M0	Positive	N2	0	0	LumB		Positive				enrollment	T_Other	T2	LIVING	0	TCGA-E9-A22E-01	392	0	BRCA-LUAD+	C3-BRCA/Luminal	cluster 4	BRCA non-CIMP c9	BRCA nonbasal-like c8	BRCA nonbasal-like c7	miRNA c1uster 9		mutation c1uster 9	TCGA-E9-A22E	392	0	392	Breast	TCGA Breast Cancer	breast invasive carcinoma
TCGA-E9-A22H-01	Stage IIB	42	2	Stage IIB	0		Positive	FEMALE	Negative				Negative	M0	Positive	N1	0	0	LumB		Positive				enrollment	T_Other	T2	LIVING	0	TCGA-E9-A22H-01	630	0	Iq	C3-BRCA/Luminal	cluster 1	BRCA non-CIMP c9	BRCA nonbasal-like c8	BRCA nonbasal-like c7	miRNA cluster 6		mutation cluster 4	TCGA-E9-A22H	630	0	630	Breast	TCGA Breast Cancer	breast invasive carcinoma
TCGA-E9-A249-01	Stage IIA	45	2	Stage IIA	28			FEMALE	Negative				Negative	M0	Negative	N0	28	0	LumB						enrollment	T_Other	T2	LIVING	0	TCGA-E9-A249-01	217	0	BRCA-LUAD+	C3-BRCA/Luminal	cluster 4	BRCA non-CIMP c9	BRCA nonbasal-like c8	BRCA nonbasal-like c7	miRNA cluster 7	cluster 3	mutation cluster 4	TCGA-E9-A249	217	0	217	Breast	TCGA Breast Cancer	breast invasive carcinoma
TCGA-E9-A2JS-01																			LumB										1	TCGA-E9-A2JS-01	904	1	High	C3-BRCA/Luminal		BRCA CIMP c7	BRCA nonbasal-like c8	BRCA nonbasal-like c7	miRNA cluster 4			TCGA-E9-A2JS	524	1	904	Breast	TCGA Breast Cancer	breast invasive carcinoma	YES
TCGA-E9-A3HO-01																			LumB										0	TCGA-E9-A3HO-01	793	0	Iq	C3-BRCA/Luminal		BRCA CIMP c7	BRCA nonbasal-like c8	BRCA nonbasal-like c7				TCGA-E9-A3HO	793	0	793	Breast	TCGA Breast Cancer	breast invasive carcinoma
TCGA-EW-A1IY-01	Stage I	38	2	Stage I	258		Positive	FEMALE	Negative				Negative	M0	Negative	N0	258	0	LumB		Positive				enrollment	T1	T1	LIVING	0	TCGA-EW-A1IY-01	258	0	Iq	C3-BRCA/Luminal	cluster 1	BRCA non-CIMP c9		BRCA nonbasal-like c7	miRNA cluster 12	cluster 7	mutation cluster 4	TCGA-EW-A1IY	258	0	258	Breast	TCGA Breast Cancer	breast invasive carcinoma
TCGA-EW-A1J6-01	Stage I	70	4	Stage I	595		Positive	FEMALE	Negative				Negative	M0	Negative	N0	595	0	LumB		Positive				enrollment	T1	T1	LIVING	0	TCGA-EW-A1J6-01	875	0	High	C3-BRCA/Luminal	cluster 5	BRCA non-CIMP c9		BRCA nonbasal-like c7	miRNA cluster 14	cluster 2	mutation c1uster 9	TCGA-EW-A1J6	875	0	875	Breast	TCGA Breast Cancer	breast invasive carcinoma
TCGA-EW-A1OX-01	Stage IIA	43	3	Stage IIA	562		Positive	FEMALE	Negative				Negative	M0	Negative	N0	562	0	LumB		Positive				enrollment	T_Other	T2	LIVING	0	TCGA-EW-A1OX-01	911	0	BRCA-LUAD+	C3-BRCA/Luminal	cluster 3	BRCA CIMP c7	BRCA nonbasal-like c8	BRCA nonbasal-like c7	miRNA cluster 6	cluster 1	mutation c1uster 9	TCGA-EW-A1OX	911	0	911	Breast	TCGA Breast Cancer	breast invasive carcinoma
TCGA-EW-A1OY-01	Stage IIA	63	5	Stage IIA	593		Positive	FEMALE	Negative				Negative	M0	Negative	N0	593	0	LumB		Positive				enrollment	T_Other	T2	LIVING	0	TCGA-EW-A1OY-01	908	0	Squamous	C3-BRCA/Luminal	cluster 2	BRCA non-CIMP c9	BRCA nonbasal-like c8	BRCA nonbasal-like c7	miRNA cluster 4	cluster 4	mutation cluster 5	TCGA-EW-A1OY	908	0	908	Breast	TCGA Breast Cancer	breast invasive carcinoma
TCGA-EW-A1OZ-01	Stage IIA	56	5	Stage IIA	941		Positive	FEMALE	Positive				Negative	M0	Negative	N0	941	0	LumB		Negative				enrollment	T_Other	T2	LIVING	0	TCGA-EW-A1OZ-01	1229	0	High	C3-BRCA/Luminal	cluster 4	BRCA CIMP c7	BRCA basal-like c6	BRCA nonbasal-like c7	miRNA cluster 4	cluster 4	mutation cluster 8	TCGA-EW-A1OZ	1229	0	1229	Breast	TCGA Breast Cancer	breast invasive carcinoma
TCGA-EW-A1P0-01	Stage IIB	55	4	Stage IIB	1121		Positive	FEMALE	Negative				Negative	M0	Positive	N1	1121	0	LumB		Negative				enrollment	T_Other	T2	LIVING	0	TCGA-EW-A1P0-01	1251	0	BRCA-LUAD+	C3-BRCA/Luminal	cluster 5	BRCA non-CIMP c9	BRCA nonbasal-like c8	BRCA nonbasal-like c7	miRNA c1uster 10	cluster 7	mutation cluster 4	TCGA-EW-A1P0	1094	1	1251	Breast	TCGA Breast Cancer	breast invasive carcinoma	YES
TCGA-EW-A1PC-01																			LumB										0	TCGA-EW-A1PC-01	187	0	High	C3-BRCA/Luminal		BRCA CIMP c7	BRCA nonbasal-like c8	BRCA nonbasal-like c7	miRNA cluster 4			TCGA-EW-A1PC	187	0	187	Breast	TCGA Breast Cancer	breast invasive carcinoma
TCGA-EW-A2FW-01		52	3		190		Positive	FEMALE									190	0	LumB		Positive				enrollment			LIVING	0	TCGA-EW-A2FW-01	672	0	Iq	C3-BRCA/Luminal	cluster 2	BRCA non-CIMP c9	BRCA nonbasal-like c8	BRCA nonbasal-like c7	miRNA cluster 6			TCGA-EW-A2FW	672	0	672	Breast	TCGA Breast Cancer	breast invasive carcinoma
TCGA-GM-A2DO-01		54			1622		Positive	FEMALE									1622	0	LumB		Positive				enrollment			LIVING	0	TCGA-GM-A2DO-01	2596	0	Kirc+	C3-BRCA/Luminal		Cluster 5	BRCA nonbasal-like c8	BRCA nonbasal-like c7	miRNA cluster 4			TCGA-GM-A2DO	2596	0	2596	Breast	TCGA Breast Cancer	breast invasive carcinoma
[truncated: 165 more columns]

## Sheet: HER2+
Supplementary Table 1
This table gives the detailed clinical information of 67 HER2+ samples for TCGA breast cancer.
sampleID	AJCC_Stage_nature2012	Age_at_Initial_Pathologic_Diagnosis_nature2012	CN_Clusters_nature2012	Converted_Stage_nature2012	Days_to_Date_of_Last_Contact_nature2012	Days_to_date_of_Death_nature2012	ER_Status_nature2012	Gender_nature2012	HER2_Final_Status_nature2012	Integrated_Clusters_no_exp__nature2012	Integrated_Clusters_unsup_exp__nature2012	Integrated_Clusters_with_PAM50__nature2012	Metastasis_Coded_nature2012	Metastasis_nature2012	Node_Coded_nature2012	Node_nature2012	OS_Time_nature2012	OS_event_nature2012	PAM50Call_RNAseq	PAM50_mRNA_nature2012	PR_Status_nature2012	RPPA_Clusters_nature2012	SigClust_Intrinsic_mRNA_nature2012	SigClust_Unsupervised_mRNA_nature2012	Survival_Data_Form_nature2012	Tumor_T1_Coded_nature2012	Tumor_nature2012	Vital_Status_nature2012	_EVENT	_INTEGRATION	_OS	_OS_IND	_PANCAN_CNA_PANCAN_K8	_PANCAN_Cluster_Cluster_PANCAN	_PANCAN_DNAMethyl_BRCA	_PANCAN_DNAMethyl_PANCAN	_PANCAN_RPPA_PANCAN_K8	_PANCAN_UNC_RNAseq_PANCAN_K16	_PANCAN_miRNA_PANCAN	_PANCAN_mirna_BRCA	_PANCAN_mutation_PANCAN	_PATIENT	_RFS	_RFS_IND	_TIME_TO_EVENT	_anatomical_origin	_cohort	_primary_disease	additional_pharmaceutical_therapy
TCGA-A2-A04W-01	Stage IIB	50	3	No_Conversion	1948		Negative	FEMALE	Positive				Negative	M0	Positive	N1	1948	0	Her2	HER2-enriched	Negative	Her2	-11	-5	followup	T_Other	T2	LIVING	0	TCGA-A2-A04W-01	1948	0	Squamous	C3-BRCA/Luminal	cluster 1	Cluster 5	BRCA basal-like c6	BRCA nonbasal-like c7	miRNA c1uster 9	cluster 4	mutation cluster 3	TCGA-A2-A04W			1948	Breast	TCGA Breast Cancer	breast invasive carcinoma
TCGA-A2-A04X-01	Stage IIA	34	3	Stage IIA	1686		Positive	FEMALE	Positive				Negative	M0	Negative	N0	1686	0	Her2	HER2-enriched	Positive		-2	-5	followup	T_Other	T2	LIVING	0	TCGA-A2-A04X-01	1686	0	High	C3-BRCA/Luminal	cluster 1	BRCA CIMP c7		BRCA nonbasal-like c7	miRNA cluster 4	cluster 4	mutation c1uster 9	TCGA-A2-A04X			1686	Breast	TCGA Breast Cancer	breast invasive carcinoma
TCGA-A2-A0CX-01	Stage IIA	52	3	Stage IIA	1728		Positive	FEMALE	Positive				Negative	M0	Negative	N0	1728	0	Her2	HER2-enriched	Negative	Her2	-11	-5	followup	T_Other	T2	LIVING	0	TCGA-A2-A0CX-01	1728	0	High	C3-BRCA/Luminal	cluster 4	BRCA CIMP c7	BRCA basal-like c6	BRCA nonbasal-like c7			mutation cluster 5	TCGA-A2-A0CX	1728	0	1728	Breast	TCGA Breast Cancer	breast invasive carcinoma
TCGA-A2-A0D1-01	Stage IIA	76	1	Stage IIA	1051		Negative	FEMALE	Positive	2	2	1	Negative	M0	Negative	N0	1051	0	Her2	HER2-enriched	Negative	Basal	-2	-6	followup	T_Other	T2	LIVING	0	TCGA-A2-A0D1-01	1051	0	Squamous	C3-BRCA/Luminal	cluster 3	BRCA CIMP c7	BRCA basal-like c6	BRCA nonbasal-like c7	miRNA cluster 6	cluster 1	mutation cluster 8	TCGA-A2-A0D1	1051	0	1051	Breast	TCGA Breast Cancer	breast invasive carcinoma
TCGA-A2-A0EQ-01	Stage IIA	64	4	Stage IIA	2426		Negative	FEMALE	Positive	1	1	4	Negative	M0	Negative	N0	2426	0	Her2	HER2-enriched	Negative	Basal	-2	-5	followup	T_Other	T2	LIVING	0	TCGA-A2-A0EQ-01	2426	0	High	C3-BRCA/Luminal	cluster 4	BRCA non-CIMP c9	BRCA basal-like c6	BRCA nonbasal-like c7	miRNA cluster 12	cluster 5	mutation cluster 8	TCGA-A2-A0EQ	2426	0	2426	Breast	TCGA Breast Cancer	breast invasive carcinoma
TCGA-A2-A0T1-01	Stage IIIC	55	4	No_Conversion	520		Negative	FEMALE	Positive	1	1	1	Negative	M0	Positive	N3	520	0	Her2	HER2-enriched	Negative	Her2	-11	-5	followup	T_Other	T3	LIVING	0	TCGA-A2-A0T1-01	521	0	High	C3-BRCA/Luminal	cluster 5	Cluster 5	BRCA basal-like c6	BRCA nonbasal-like c7	miRNA cluster 4	cluster 4	mutation cluster 5	TCGA-A2-A0T1	521	0	521	Breast	TCGA Breast Cancer	breast invasive carcinoma
TCGA-A8-A07I-01	Stage IIIA	69	3	Stage IIIA	426		Positive	FEMALE	Positive	1	1	1	Negative	M0	Positive	N2	426	0	Her2	HER2-enriched	Negative	Her2	-2	-5	enrollment	T_Other	T2	LIVING	0	TCGA-A8-A07I-01	426	0	High	C3-BRCA/Luminal	cluster 3	BRCA CIMP c7	BRCA basal-like c6	BRCA nonbasal-like c7	miRNA cluster 4	cluster 4	mutation c1uster 9	TCGA-A8-A07I	426	0	426	Breast	TCGA Breast Cancer	breast invasive carcinoma
TCGA-A8-A08B-01	Stage IIA	52	3	Stage IIA	702		Positive	FEMALE	Positive				Negative	M0	Negative	N0	702	0	Her2	HER2-enriched	Negative		-1	-5	enrollment	T_Other	T2	LIVING	0	TCGA-A8-A08B-01	1156	0	High	C3-BRCA/Luminal	cluster 1	BRCA non-CIMP c9		BRCA nonbasal-like c7	miRNA cluster 14	cluster 7	mutation cluster 4	TCGA-A8-A08B	1156	0	1156	Breast	TCGA Breast Cancer	breast invasive carcinoma
TCGA-A8-A08J-01	Stage IV	52	5	Stage IV	1127	1127	Positive	FEMALE	Negative	1	1	1	Positive	M1	Positive	N3	1127	1	Her2	HER2-enriched	Negative	Her2	-2	-5	enrollment	T_Other	T4	DECEASED	1	TCGA-A8-A08J-01	1127	1	High	C3-BRCA/Luminal	cluster 4	BRCA CIMP c7	BRCA basal-like c6	BRCA nonbasal-like c7	miRNA cluster 4	cluster 4	mutation cluster 12	TCGA-A8-A08J			1127	Breast	TCGA Breast Cancer	breast invasive carcinoma
TCGA-A8-A08L-01	Stage IIIA	89	1	Stage IIIA	304	304	Positive	FEMALE	Negative	5	2	1	Negative	M0	Positive	N2	304	1	Her2	HER2-enriched	Negative	X	-2	-6	enrollment	T_Other	T3	DECEASED	1	TCGA-A8-A08L-01	304	1	High	C3-BRCA/Luminal	cluster 4	BRCA non-CIMP c9	BRCA basal-like c6	BRCA nonbasal-like c7	miRNA cluster 6	cluster 1	mutation cluster 1	TCGA-A8-A08L			304	Breast	TCGA Breast Cancer	breast invasive carcinoma
TCGA-A8-A08X-01	Stage IIIC	43	3	Stage IIIC	1034		Negative	FEMALE	Positive	2	2	1	Negative	M0	Positive	N3	1034	0	Her2	HER2-enriched	Negative	Her2	-13	-10	enrollment	T_Other	T4	LIVING	0	TCGA-A8-A08X-01	1308	0	High	C3-BRCA/Luminal	cluster 1	BRCA CIMP c7	BRCA basal-like c6	BRCA nonbasal-like c7	miRNA cluster 7	cluster 3	mutation cluster 5	TCGA-A8-A08X	366	1	1308	Breast	TCGA Breast Cancer	breast invasive carcinoma
TCGA-A8-A094-01	Stage IIA	75	1	Stage IIA	0		Positive	FEMALE	Negative	2	2	1	Negative	M0	Negative	N0	0	0	Her2	HER2-enriched	Negative	Basal	-11	-5	enrollment	T_Other	T2	LIVING		TCGA-A8-A094-01			Squamous	C3-BRCA/Luminal	cluster 1	BRCA CIMP c7	BRCA basal-like c6	BRCA nonbasal-like c7	miRNA cluster 7	cluster 3	mutation cluster 6	TCGA-A8-A094				Breast	TCGA Breast Cancer	breast invasive carcinoma
TCGA-A8-A09G-01	Stage IIIC	79	2	Stage IIIC	0		Positive	FEMALE	Positive	3	2	1	Negative	M0	Positive	N3	0	0	Her2	HER2-enriched	Negative	Her2	-11	-5	enrollment	T_Other	T3	LIVING		TCGA-A8-A09G-01			Iq	C3-BRCA/Luminal	cluster 1	BRCA non-CIMP c9	BRCA basal-like c6	BRCA nonbasal-like c7	miRNA cluster 7	cluster 3	mutation c1uster 9	TCGA-A8-A09G				Breast	TCGA Breast Cancer	breast invasive carcinoma
TCGA-A8-A09X-01	Stage IIIC	62	3	Stage IIIC	426	426	Negative	FEMALE	Negative	2	1	1	Negative	M0	Positive	N3	426	1	Her2	HER2-enriched	Negative	Her2	-11	-5	enrollment	T_Other	T2	DECEASED	1	TCGA-A8-A09X-01	426	1	Kirc+	C3-BRCA/Luminal	cluster 4	BRCA CIMP c7	BRCA basal-like c6	BRCA nonbasal-like c7	miRNA cluster 7	cluster 3	mutation cluster 5	TCGA-A8-A09X			426	Breast	TCGA Breast Cancer	breast invasive carcinoma
TCGA-A8-A0A7-01	Stage IIB	57	3	Stage IIB	30		Negative	FEMALE	Positive	1	1	1	Negative	M0	Positive	N1	30	0	Her2	HER2-enriched	Negative	Her2	-2	-5	enrollment	T_Other	T2	LIVING	0	TCGA-A8-A0A7-01	30	0	High	C3-BRCA/Luminal	cluster 1	BRCA non-CIMP c9	BRCA basal-like c6	BRCA nonbasal-like c7	miRNA cluster 4	cluster 4	mutation cluster 4	TCGA-A8-A0A7			30	Breast	TCGA Breast Cancer	breast invasive carcinoma
TCGA-AC-A23H-01		90	3	Stage IIA	81		Positive	FEMALE	Positive				Negative	M0	Negative	N0	81	0	Her2		Negative				enrollment	T_Other	T2	LIVING	1	TCGA-AC-A23H-01	174	1	High		cluster 3	BRCA CIMP c7		BRCA nonbasal-like c7	miRNA cluster 4			TCGA-AC-A23H	174	0	174	Breast	TCGA Breast Cancer	breast invasive carcinoma
TCGA-AN-A04C-01	Stage IIB	51	3	No_Conversion	54		Negative	FEMALE	Positive				Negative	M0	Positive	N1	54	0	Her2	HER2-enriched	Negative		-11	-9	enrollment	T_Other	T2	LIVING	0	TCGA-AN-A04C-01	54	0	High	C3-BRCA/Luminal	cluster 4	BRCA non-CIMP c9		BRCA nonbasal-like c7	miRNA cluster 6	cluster 5	mutation cluster 3	TCGA-AN-A04C			54	Breast	TCGA Breast Cancer	breast invasive carcinoma
TCGA-AN-A0FV-01	Stage IIA	58	1	No_Conversion	10		Negative	FEMALE	Positive	1	1	1	Negative	M0	Negative	N0	10	0	Her2	HER2-enriched	Negative	Her2	-11	-5	enrollment	T_Other	T2	LIVING	0	TCGA-AN-A0FV-01	10	0	BRCA-LUAD+	C3-BRCA/Luminal	cluster 2	BRCA non-CIMP c9	BRCA basal-like c6	BRCA nonbasal-like c7	miRNA cluster 6	cluster 4	mutation cluster 5	TCGA-AN-A0FV			10	Breast	TCGA Breast Cancer	breast invasive carcinoma
TCGA-AO-A0J2-01	Stage IA	41	3	Stage I	585		Negative	FEMALE	Negative	2	2	2	Negative	M0	Negative	N0	585	0	Her2	HER2-enriched	Negative	Basal	-11	-9	followup	T1	T1	LIVING	0	TCGA-AO-A0J2-01	997	0	High	C3-BRCA/Luminal	cluster 5	BRCA basal-like c8	BRCA basal-like c6	BRCA nonbasal-like c7	miRNA cluster 4	cluster 4	mutation cluster 5	TCGA-AO-A0J2	997	0	997	Breast	TCGA Breast Cancer	breast invasive carcinoma
TCGA-AO-A0JE-01	Stage IIIA	53	5	No_Conversion	1965		Negative	FEMALE	Positive	1	1	1	Negative	M0	Positive	N2	1965	0	Her2	HER2-enriched	Negative	Her2	-11	-5	followup	T_Other	T2	LIVING	0	TCGA-AO-A0JE-01	2335	0	High	C3-BRCA/Luminal	cluster 4	BRCA CIMP c7	BRCA basal-like c6	BRCA nonbasal-like c7	miRNA cluster 7	cluster 4	mutation cluster 3	TCGA-AO-A0JE	2335	0	2335	Breast	TCGA Breast Cancer	breast invasive carcinoma
TCGA-AO-A12D-01	Stage IIA	43	3	No_Conversion	1948		Negative	FEMALE	Positive	2	2	1	Negative	M0	Positive	N1	1948	0	Her2	HER2-enriched	Negative	Her2	-11	-10	followup	T1	T1	LIVING	0	TCGA-AO-A12D-01	1948	0	High	C3-BRCA/Luminal	cluster 5	Cluster 5	BRCA basal-like c6	BRCA nonbasal-like c7	miRNA cluster 7	cluster 3	mutation cluster 5	TCGA-AO-A12D			1948	Breast	TCGA Breast Cancer	breast invasive carcinoma
TCGA-AR-A0TX-01	Stage II	64	1	No_Conversion	15		Positive	FEMALE	Positive	2	2	1	Negative	M0	Positive	N1	15	0	Her2	HER2-enriched	Positive	ReacII	-11	-5	enrollment	T1	T1	LIVING	0	TCGA-AR-A0TX-01	1972	0	High	C3-BRCA/Luminal	cluster 1	Cluster 5	BRCA basal-like c6	BRCA nonbasal-like c7	miRNA cluster 6	cluster 1	mutation cluster 8	TCGA-AR-A0TX	1972	0	1972	Breast	TCGA Breast Cancer	breast invasive carcinoma
TCGA-AR-A24U-01	Stage II	47	4	Stage IIA	1623		Negative	FEMALE	Positive				Negative	M0	Positive	N1	1623	0	Her2		Negative				enrollment	T1	T1	LIVING	0	TCGA-AR-A24U-01	1623	0	High	C3-BRCA/Luminal	cluster 1	BRCA non-CIMP c9	BRCA basal-like c6	BRCA nonbasal-like c7	miRNA cluster 7	cluster 7	mutation c1uster 9	TCGA-AR-A24U			1623	Breast	TCGA Breast Cancer	breast invasive carcinoma
TCGA-AR-A254-01	Stage III	50	3	Stage IIIA	1212		Positive	FEMALE	Positive				Negative	M0	Positive	N2	1212	0	Her2		Positive				enrollment	T_Other	T2	LIVING	0	TCGA-AR-A254-01	2213	0	High	C3-BRCA/Luminal	cluster 4	BRCA CIMP c7	BRCA basal-like c6	BRCA nonbasal-like c7	miRNA cluster 4		mutation cluster 5	TCGA-AR-A254	2213	0	2213	Breast	TCGA Breast Cancer	breast invasive carcinoma
TCGA-B6-A0I9-01	Stage IV	62	5	No_Conversion	369	369	Indeterminate	FEMALE	Positive	1	1	1	Positive	M1	Negative	N0	369	1	Her2	HER2-enriched	Positive	Her2	-2	-5	followup	T_Other	T3	DECEASED	1	TCGA-B6-A0I9-01	369	1	BRCA-LUAD+	C3-BRCA/Luminal	cluster 4	BRCA CIMP c7	BRCA basal-like c6	BRCA nonbasal-like c7	miRNA cluster 4	cluster 4	mutation cluster 5	TCGA-B6-A0I9	369	0	369	Breast	TCGA Breast Cancer	breast invasive carcinoma
TCGA-B6-A0IK-01	Stage IIIB	63	5	No_Conversion	571	571	Negative	FEMALE	Negative	1	1	1	Negative	M0	Positive	N1	571	1	Her2	HER2-enriched	Negative	ReacII	-11	-5	followup	T_Other	T4	DECEASED	1	TCGA-B6-A0IK-01	571	1	Squamous	C3-BRCA/Luminal	cluster 4	BRCA CIMP c7	KIRC-like c1	BRCA nonbasal-like c7	miRNA cluster 4	cluster 4	mutation cluster 3	TCGA-B6-A0IK	489	1	571	Breast	TCGA Breast Cancer	breast invasive carcinoma	YES
TCGA-B6-A0RH-01	Stage IIA	51	2	Stage IIA	5748		Positive	FEMALE	Positive	3	3	3	Negative	M0	Negative	N0	5748	0	Her2	HER2-enriched	Positive	ReacII	-1	-5	followup	T_Other	T2	LIVING	0	TCGA-B6-A0RH-01	5749	0	High	C3-BRCA/Luminal	cluster 2	BRCA non-CIMP c9	BRCA basal-like c6	BRCA nonbasal-like c7	miRNA cluster 4	cluster 6	mutation cluster 3	TCGA-B6-A0RH	2165	1	5749	Breast	TCGA Breast Cancer	breast invasive carcinoma	YES
TCGA-B6-A0RS-01	Stage IIA	38	1	Stage IIA	3062	3062	Negative	FEMALE	Negative				Negative	M0	Negative	N0	3062	1	Her2	HER2-enriched	Negative		0	0	followup	T_Other	T2	DECEASED	1	TCGA-B6-A0RS-01	3063	1	High	C3-BRCA/Luminal	cluster 5	Cluster 5		BRCA nonbasal-like c7	miRNA cluster 4	cluster 4	mutation cluster 5	TCGA-B6-A0RS	2041	1	3063	Breast	TCGA Breast Cancer	breast invasive carcinoma	YES
TCGA-BH-A0AW-01	Stage IIA	56	3	No_Conversion	622		Positive	FEMALE	Positive				Negative	M0	Positive	N1	622	0	Her2	HER2-enriched	Negative		-11	-5	followup	T1	T1	LIVING	0	TCGA-BH-A0AW-01	622	0	High	C3-BRCA/Luminal	cluster 1	BRCA non-CIMP c9		BRCA nonbasal-like c7	miRNA cluster 12	cluster 5	mutation cluster 5	TCGA-BH-A0AW	622	0	622	Breast	TCGA Breast Cancer	breast invasive carcinoma
TCGA-BH-A0B7-01	Stage IIB	42	3	Stage IIB	1733		Positive	FEMALE	Positive	2	2	1	Negative	M0	Positive	N1	1733	0	Her2	HER2-enriched	Positive	Her2	-11	-8	enrollment	T_Other	T2	LIVING	0	TCGA-BH-A0B7-01	1733	0	High	C3-BRCA/Luminal	cluster 5	BRCA basal-like c8	BRCA basal-like c6	BRCA nonbasal-like c7	miRNA cluster 7	cluster 3	mutation cluster 5	TCGA-BH-A0B7			1733	Breast	TCGA Breast Cancer	breast invasive carcinoma
TCGA-BH-A0EE-01	Stage IIB	68	5	Stage IIB	943		Negative	FEMALE	Positive	2	3	1	Negative	M0	Negative	N0	943	0	Her2	HER2-enriched	Negative	Basal	-11	-9	followup	T_Other	T3	LIVING	0	TCGA-BH-A0EE-01	943	0	High	C3-BRCA/Luminal	cluster 1	Cluster 6	BRCA basal-like c6	BRCA nonbasal-like c7	miRNA c1uster 10	cluster 7	mutation cluster 4	TCGA-BH-A0EE			943	Breast	TCGA Breast Cancer	breast invasive carcinoma	NO
TCGA-BH-A18P-01	Stage I	60	2	Stage I	921	921	Positive	FEMALE	Negative	1	3	1	Negative	M0	Negative	N0	921	1	Her2	HER2-enriched	Negative	X	-1	-1	enrollment	T1	T1	DECEASED	1	TCGA-BH-A18P-01	921	1	Iq	C3-BRCA/Luminal	cluster 4	BRCA CIMP c7	BRCA nonbasal-like c8	BRCA nonbasal-like c7	miRNA cluster 12	cluster 5	mutation cluster 4	TCGA-BH-A18P			921	Breast	TCGA Breast Cancer	breast invasive carcinoma
TCGA-BH-A18R-01	Stage IB	50	3	No_Conversion	1099	1141	Indeterminate	FEMALE	Positive	1	1	1	Negative	M0	Positive	N1	1141	1	Her2	HER2-enriched	Negative	Her2	-2	0	enrollment	T_Other	T2	DECEASED	1	TCGA-BH-A18R-01	1142	1	High	C3-BRCA/Luminal	cluster 4	BRCA CIMP c7	BRCA basal-like c6	BRCA nonbasal-like c7	miRNA cluster 4	cluster 4	mutation c1uster 9	TCGA-BH-A18R			1142	Breast	TCGA Breast Cancer	breast invasive carcinoma
TCGA-BH-A1EN-01	Stage IIA	78	3	Stage IIA		2052	Negative	FEMALE	Positive				Negative	M0	Negative	N0	2052	1	Her2		Negative				enrollment	T_Other	T2	DECEASED	1	TCGA-BH-A1EN-01	2053	1	High	C3-BRCA/Luminal	cluster 3	BRCA CIMP c7	BRCA basal-like c6	BRCA nonbasal-like c7	miRNA cluster 7	cluster 3	mutation c1uster 9	TCGA-BH-A1EN			2053	Breast	TCGA Breast Cancer	breast invasive carcinoma
TCGA-BH-A1EV-01		45	2			365	Positive	FEMALE									365	1	Her2	HER2-enriched	Positive		-1	-5	enrollment			DECEASED	1	TCGA-BH-A1EV-01	365	1	High	C3-BRCA/Luminal	cluster 2	BRCA non-CIMP c9	BRCA basal-like c6	BRCA nonbasal-like c7	miRNA cluster 7	cluster 7	mutation cluster 5	TCGA-BH-A1EV	365	0	365	Breast	TCGA Breast Cancer	breast invasive carcinoma
TCGA-BH-A203-01		78	3			1174		FEMALE									1174	1	Her2						enrollment			DECEASED	1	TCGA-BH-A203-01	1174	1	High	C3-BRCA/Luminal	cluster 3	BRCA CIMP c7	BRCA basal-like c6	BRCA nonbasal-like c7	miRNA cluster 4		mutation cluster 4	TCGA-BH-A203			1174	Breast	TCGA Breast Cancer	breast invasive carcinoma
TCGA-C8-A12L-01	Stage IIA	67	1	Stage IIA	0		Negative	FEMALE	Positive	1	1	1	Negative	M0	Negative	N0	0	0	Her2	HER2-enriched	Negative	Her2	-11	-9	enrollment	T_Other	T2	LIVING	0	TCGA-C8-A12L-01	363	0	High	C3-BRCA/Luminal	cluster 4	BRCA CIMP c7	BRCA basal-like c6	BRCA nonbasal-like c7	miRNA cluster 4	cluster 4	mutation cluster 3	TCGA-C8-A12L	363	0	363	Breast	TCGA Breast Cancer	breast invasive carcinoma
TCGA-C8-A12P-01	Stage IIB	55	3	No_Conversion	0		Negative	FEMALE	Positive	1	1	1	Negative	M0	Positive	N1	0	0	Her2	HER2-enriched	Negative	Her2	-11	-10	enrollment	T_Other	T2	LIVING	0	TCGA-C8-A12P-01	358	0	High	C3-BRCA/Luminal	cluster 1	BRCA non-CIMP c9	BRCA basal-like c6	BRCA nonbasal-like c7	miRNA cluster 4	cluster 4	mutation cluster 5	TCGA-C8-A12P	358	0	358	Breast	TCGA Breast Cancer	breast invasive carcinoma
TCGA-C8-A12Q-01	Stage IIIA	78	5	No_Conversion	0		Negative	FEMALE	Positive	1	1	1	Negative	M0	Positive	N2	0	0	Her2	HER2-enriched	Negative	Her2	-11	-5	enrollment	T1	T1	LIVING	1	TCGA-C8-A12Q-01	385	1	High	C3-BRCA/Luminal	cluster 2	Cluster 5	BRCA basal-like c6	BRCA nonbasal-like c7	miRNA cluster 4	cluster 4	mutation cluster 5	TCGA-C8-A12Q			385	Breast	TCGA Breast Cancer	breast invasive carcinoma
TCGA-C8-A12T-01	Stage IIA	43	4	Stage IIA	0		Positive	FEMALE	Positive	1	1	1	Negative	M0	Negative	N0	0	0	Her2	HER2-enriched	Positive	ReacII	-2	-1	enrollment	T_Other	T2	LIVING		TCGA-C8-A12T-01			Squamous	C3-BRCA/Luminal	cluster 4	BRCA CIMP c7	BRCA nonbasal-like c8	BRCA nonbasal-like c7	miRNA cluster 4	cluster 4	mutation cluster 4	TCGA-C8-A12T				Breast	TCGA Breast Cancer	breast invasive carcinoma
TCGA-C8-A12Z-01	Stage II	45	2	Stage IIB	0		Negative	FEMALE	Positive	1	1	1	Negative	M0	Positive	N1	0	0	Her2	HER2-enriched	Negative	Her2	-11	-5	enrollment	T_Other	T2	LIVING	0	TCGA-C8-A12Z-01	12	0	BRCA-LUAD+	C3-BRCA/Luminal	cluster 4	BRCA CIMP c7	BRCA basal-like c6	BRCA nonbasal-like c7	miRNA cluster 4	cluster 4	mutation cluster 3	TCGA-C8-A12Z			12	Breast	TCGA Breast Cancer	breast invasive carcinoma
TCGA-C8-A135-01	Stage II	64	1	Stage IIB	0		Negative	FEMALE	Positive	2	2	1	Negative	M0	Positive	N1	0	0	Her2	HER2-enriched	Negative	Her2	-11	-5	enrollment	T_Other	T2	LIVING	0	TCGA-C8-A135-01	32	0	High	C3-BRCA/Luminal	cluster 1	Cluster 5	BRCA basal-like c6	BRCA nonbasal-like c7	miRNA cluster 4	cluster 7	mutation cluster 3	TCGA-C8-A135	32	0	32	Breast	TCGA Breast Cancer	breast invasive carcinoma
TCGA-C8-A137-01	Stage II	34	5	Stage IIB	3		Negative	FEMALE	Positive				Negative	M0	Positive	N1	3	0	Her2	HER2-enriched	Negative	Her2	-11	-5	enrollment	T_Other	T2	LIVING	0	TCGA-C8-A137-01	125	0	Kirc+	C3-BRCA/Luminal	cluster 4	BRCA CIMP c7	BRCA basal-like c6	BRCA nonbasal-like c7			mutation c1uster 9	TCGA-C8-A137	125	0	125	Breast	TCGA Breast Cancer	breast invasive carcinoma
TCGA-C8-A138-01	Stage III	54	2	Stage IIIA	7		Positive	FEMALE	Positive	3	2	1	Negative	M0	Positive	N2	7	0	Her2	HER2-enriched	Negative	Basal	-2	-5	enrollment	T_Other	T2	LIVING	0	TCGA-C8-A138-01	124	0	High	C3-BRCA/Luminal	cluster 2	BRCA non-CIMP c9	BRCA nonbasal-like c8	BRCA nonbasal-like c7	miRNA cluster 6	cluster 1	mutation cluster 5	TCGA-C8-A138	124	0	124	Breast	TCGA Breast Cancer	breast invasive carcinoma
TCGA-C8-A1HF-01	Stage IIA	48	2	Stage IIA	0		Negative	FEMALE	Positive				Negative	M0	Negative	N0	0	0	Her2	HER2-enriched	Positive		-11	-5	enrollment	T_Other	T2	LIVING	0	TCGA-C8-A1HF-01	332	0	Squamous	C3-BRCA/Luminal	cluster 2	BRCA non-CIMP c9	BRCA basal-like c6	BRCA nonbasal-like c7	miRNA cluster 4	cluster 6	mutation cluster 3	TCGA-C8-A1HF	332	0	332	Breast	TCGA Breast Cancer	breast invasive carcinoma
TCGA-C8-A1HK-01	Stage IIB	53	5	Stage IIB	7		Negative	FEMALE	Positive				Negative	M0	Positive	N1	7	0	Her2		Negative				enrollment	T_Other	T2	LIVING	0	TCGA-C8-A1HK-01	366	0	BRCA-LUAD+	C3-BRCA/Luminal	cluster 4	BRCA non-CIMP c9	BRCA basal-like c6	BRCA nonbasal-like c7	miRNA cluster 6	cluster 1	mutation cluster 5	TCGA-C8-A1HK	366	0	366	Breast	TCGA Breast Cancer	breast invasive carcinoma
TCGA-C8-A26X-01	Stage II	58	4	Stage IIA	11		Negative	FEMALE	Negative				Negative	M0	Positive	N1	11	0	Her2		Negative				enrollment	T1	T1	LIVING	0	TCGA-C8-A26X-01	11	0	High	C3-BRCA/Luminal	cluster 4	BRCA CIMP c7	BRCA basal-like c6	BRCA nonbasal-like c7	miRNA cluster 7		mutation cluster 3	TCGA-C8-A26X			11	Breast	TCGA Breast Cancer	breast invasive carcinoma
TCGA-C8-A26Y-01	Stage II	90	2	Stage IIA	13		Negative	FEMALE	Negative				Negative	M0	Negative	N0	13	0	Her2		Negative				enrollment	T_Other	T2	LIVING	0	TCGA-C8-A26Y-01	13	0	BRCA-LUAD+	C3-BRCA/Luminal	cluster 4	BRCA CIMP c7	BRCA basal-like c6	BRCA nonbasal-like c7	miRNA cluster 4			TCGA-C8-A26Y			13	Breast	TCGA Breast Cancer	breast invasive carcinoma
TCGA-C8-A275-01	Stage IIA	56	3	Stage IIA	1			FEMALE	Positive				Negative	M0	Positive	N1	1	0	Her2						enrollment	T1	T1	LIVING	0	TCGA-C8-A275-01	1	0	Kirc+	C3-BRCA/Luminal	cluster 4	BRCA CIMP c7	BRCA basal-like c6	BRCA nonbasal-like c7	miRNA cluster 4		mutation cluster 5	TCGA-C8-A275			1	Breast	TCGA Breast Cancer	breast invasive carcinoma
TCGA-C8-A278-01	Stage IIIA	61	4	Stage IIIA	1		Negative	FEMALE	Positive				Negative	M0	Positive	N2	1	0	Her2		Negative				enrollment	T_Other	T2	LIVING	0	TCGA-C8-A278-01	289	0	High	C3-BRCA/Luminal	cluster 4	BRCA CIMP c7	BRCA basal-like c6	BRCA nonbasal-like c7	miRNA cluster 7		mutation cluster 3	TCGA-C8-A278	289	0	289	Breast	TCGA Breast Cancer	breast invasive carcinoma
TCGA-D8-A13Z-01	Stage X	51	1	Stage IIIA	210		Negative	FEMALE	Negative	2	2	1	Negative	M0	Positive	N2	210	0	Her2	HER2-enriched	Negative	Basal	-13	-10	enrollment	T_Other	T2	LIVING	0	TCGA-D8-A13Z-01	635	0	High	C3-BRCA/Luminal	cluster 1	BRCA CIMP c7	BRCA basal-like c6	BRCA nonbasal-like c7	miRNA cluster 4	cluster 4	mutation cluster 5	TCGA-D8-A13Z	635	0	635	Breast	TCGA Breast Cancer	breast invasive carcinoma
TCGA-D8-A1JA-01	Stage X	60	1	Stage IIIB	18		Negative	FEMALE	Positive				Negative	M0	Negative	N0	18	0	Her2		Negative				enrollment	T_Other	T4	LIVING	0	TCGA-D8-A1JA-01	502	0	Iq	C3-BRCA/Luminal	cluster 4	BRCA CIMP c7	BRCA basal-like c6	BRCA nonbasal-like c7	miRNA cluster 12	cluster 5		TCGA-D8-A1JA	431	1	502	Breast	TCGA Breast Cancer	breast invasive carcinoma	NO
TCGA-D8-A1JF-01	Stage IIIA	79	3	Stage IIIA	96		Negative	FEMALE	Negative				Negative	M0	Positive	N2	96	0	Her2		Negative				enrollment	T1	T1	LIVING	0	TCGA-D8-A1JF-01	366	0	COAD-READ	C3-BRCA/Luminal	cluster 1	BRCA CIMP c7	BRCA basal-like c6	BRCA nonbasal-like c7	miRNA cluster 7	cluster 3	mutation cluster 8	TCGA-D8-A1JF	366	0	366	Breast	TCGA Breast Cancer	breast invasive carcinoma
TCGA-D8-A1JG-01	Stage IIA	62	1	Stage IIA	187		Negative	FEMALE	Negative				Negative	M0	Negative	N0	187	0	Her2		Negative				enrollment	T_Other	T2	LIVING	0	TCGA-D8-A1JG-01	366	0	BRCA-LUAD+	C3-BRCA/Luminal	cluster 4	BRCA CIMP c7	BRCA basal-like c6	BRCA nonbasal-like c7	miRNA cluster 7	cluster 3	mutation cluster 5	TCGA-D8-A1JG			366	Breast	TCGA Breast Cancer	breast invasive carcinoma
TCGA-D8-A1XJ-01	Stage IIIA	76	1	Stage IIIA	352		Positive	FEMALE	Positive				Negative	M0	Positive	N1	352	0	Her2		Positive				enrollment	T_Other	T3	LIVING	0	TCGA-D8-A1XJ-01	664	0	Squamous	C3-BRCA/Luminal	cluster 3	BRCA CIMP c7	BRCA basal-like c6	BRCA nonbasal-like c7	miRNA cluster 6	cluster 7	mutation cluster 5	TCGA-D8-A1XJ	664	0	664	Breast	TCGA Breast Cancer	breast invasive carcinoma
TCGA-D8-A1XT-01	Stage IIA	61	1	Stage IIA	193		Negative	FEMALE	Positive				Negative	M0	Positive	N1	193	0	Her2		Negative				enrollment	T1	T1	LIVING	0	TCGA-D8-A1XT-01	193	0	High	C3-BRCA/Luminal	cluster 4	BRCA CIMP c7	BRCA basal-like c6	BRCA nonbasal-like c7	miRNA cluster 4	cluster 4	mutation cluster 5	TCGA-D8-A1XT			193	Breast	TCGA Breast Cancer	breast invasive carcinoma
TCGA-E2-A14P-01	Stage IIIC	79	3	Stage IIIC	487		Negative	FEMALE	Positive	1	1	1	Negative	M0	Positive	N3	487	0	Her2	HER2-enriched	Negative	Her2	-11	-5	enrollment	T_Other	T2	LIVING	0	TCGA-E2-A14P-01	1246	0	High	C3-BRCA/Luminal	cluster 1	BRCA non-CIMP c9	BRCA basal-like c6	BRCA nonbasal-like c7	miRNA cluster 4	cluster 4	mutation cluster 5	TCGA-E2-A14P	1246	0	1246	Breast	TCGA Breast Cancer	breast invasive carcinoma
TCGA-E2-A14V-01	Stage IIB	53	5	Stage IIB	748		Positive	FEMALE	Positive	1	1	1	Negative	M0	Positive	N1	748	0	Her2	HER2-enriched	Positive	Her2	-1	-5	enrollment	T_Other	T2	LIVING	0	TCGA-E2-A14V-01	1042	0	High	C3-BRCA/Luminal	cluster 4	BRCA CIMP c7	BRCA basal-like c6	BRCA nonbasal-like c7	miRNA cluster 4	cluster 4	mutation cluster 4	TCGA-E2-A14V	1042	0	1042	Breast	TCGA Breast Cancer	breast invasive carcinoma
TCGA-E2-A152-01	Stage I	56	1	Stage I	588		Positive	FEMALE	Positive	2	2	1	Negative	M0	Negative	N0	588	0	Her2	HER2-enriched	Negative	Her2	-1	-5	enrollment	T1	T1	LIVING	0	TCGA-E2-A152-01	825	0	High	C3-BRCA/Luminal	cluster 1	Cluster 5	BRCA basal-like c6	BRCA nonbasal-like c7	miRNA cluster 12	cluster 5	mutation cluster 8	TCGA-E2-A152	83	1	825	Breast	TCGA Breast Cancer	breast invasive carcinoma	YES
TCGA-E2-A1B0-01	Stage IIIA	50	3	Stage IIIA	1271		Negative	FEMALE	Positive	1	2	2	Negative	M0	Positive	N2	1271	0	Her2	HER2-enriched	Negative	ReacI	-13	-10	enrollment	T_Other	T2	LIVING	0	TCGA-E2-A1B0-01	1631	0	High	C3-BRCA/Luminal	cluster 5	Cluster 5	KIRC-like c1	BRCA nonbasal-like c7	miRNA cluster 4	cluster 4	mutation cluster 5	TCGA-E2-A1B0	1631	0	1631	Breast	TCGA Breast Cancer	breast invasive carcinoma
TCGA-E2-A1LB-01	Stage IIB	41	1	Stage IIB	972		Negative	FEMALE	Positive				Negative	M0	Positive	N1	972	0	Her2		Negative				enrollment	T_Other	T2	LIVING	0	TCGA-E2-A1LB-01	1231	0	Kirc+	C3-BRCA/Luminal	cluster 4	BRCA CIMP c7	BRCA basal-like c6	BRCA nonbasal-like c7	miRNA cluster 7	cluster 3	mutation c1uster 9	TCGA-E2-A1LB	1231	0	1231	Breast	TCGA Breast Cancer	breast invasive carcinoma
TCGA-E9-A1RH-01	Stage IIA	63	4	Stage IIA	14			FEMALE	Negative				Negative	M0	Negative	N0	14	0	Her2						enrollment	T_Other	T2	LIVING	0	TCGA-E9-A1RH-01	1052	0	High	C3-BRCA/Luminal	cluster 4	BRCA CIMP c7	KIRC-like c1	BRCA nonbasal-like c7	miRNA cluster 4	cluster 4	mutation cluster 4	TCGA-E9-A1RH	1052	0	1052	Breast	TCGA Breast Cancer	breast invasive carcinoma
TCGA-E9-A248-01	Stage IIA	51	4	Stage IIA	21			FEMALE	Negative				Negative	M0	Negative	N0	21	0	Her2						enrollment	T_Other	T2	LIVING	0	TCGA-E9-A248-01	59	0	Squamous	C3-BRCA/Luminal	cluster 1	OV-like c1	BRCA basal-like c6	BRCA nonbasal-like c7	miRNA cluster 7	cluster 3	mutation c1uster 9	TCGA-E9-A248	59	0	59	Breast	TCGA Breast Cancer	breast invasive carcinoma
TCGA-EW-A1OV-01	Stage IIB	56	1	Stage IIB	522		Negative	FEMALE	Negative				Negative	M0	Positive	N1	522	0	Her2		Negative				enrollment	T_Other	T2	LIVING	0	TCGA-EW-A1OV-01	789	0	High	C3-BRCA/Luminal	cluster 4	BRCA non-CIMP c9	BRCA nonbasal-like c8	BRCA nonbasal-like c7	miRNA cluster 12	cluster 5	mutation cluster 4	TCGA-EW-A1OV	789	0	789	Breast	TCGA Breast Cancer	breast invasive carcinoma
TCGA-EW-A2FR-01																			Her2										0	TCGA-EW-A2FR-01	1673	0	BRCA-LUAD+	C3-BRCA/Luminal		BRCA non-CIMP c9	BRCA basal-like c6	BRCA nonbasal-like c7	miRNA cluster 4			TCGA-EW-A2FR	1673	0	1673	Breast	TCGA Breast Cancer	breast invasive carcinoma
TCGA-GM-A2DB-01		62			1615		Negative	FEMALE									1615	0	Her2		Negative				enrollment			LIVING	0	TCGA-GM-A2DB-01	2406	0	Squamous	C3-BRCA/Luminal		BRCA CIMP c7	BRCA basal-like c6	BRCA nonbasal-like c7	miRNA cluster 5			TCGA-GM-A2DB	2406	0	2406	Breast	TCGA Breast Cancer	breast invasive carcinoma
TCGA-GM-A2DH-01		58			1286		Negative	FEMALE									1286	0	Her2		Negative				enrollment			LIVING	0	TCGA-GM-A2DH-01	2193	0	High	C3-BRCA/Luminal		BRCA non-CIMP c9	BRCA basal-like c6	BRCA nonbasal-like c7	miRNA c1uster 10			TCGA-GM-A2DH	2193	0	2193	Breast	TCGA Breast Cancer	breast invasive carcinoma
[truncated: 165 more columns]

## Sheet: TNBC
Supplementary Table 1
This table gives the detailed clinical information of 105 TNBC samples for TCGA breast cancer.
sampleID	AJCC_Stage_nature2012	Age_at_Initial_Pathologic_Diagnosis_nature2012	CN_Clusters_nature2012	Converted_Stage_nature2012	Days_to_Date_of_Last_Contact_nature2012	Days_to_date_of_Death_nature2012	ER_Status_nature2012	Gender_nature2012	HER2_Final_Status_nature2012	Integrated_Clusters_no_exp__nature2012	Integrated_Clusters_unsup_exp__nature2012	Integrated_Clusters_with_PAM50__nature2012	Metastasis_Coded_nature2012	Metastasis_nature2012	Node_Coded_nature2012	Node_nature2012	OS_Time_nature2012	OS_event_nature2012	PAM50Call_RNAseq	PAM50_mRNA_nature2012	PR_Status_nature2012	RPPA_Clusters_nature2012	SigClust_Intrinsic_mRNA_nature2012	SigClust_Unsupervised_mRNA_nature2012	Survival_Data_Form_nature2012	Tumor_T1_Coded_nature2012	Tumor_nature2012	Vital_Status_nature2012	_EVENT	_INTEGRATION	_OS	_OS_IND	_PANCAN_CNA_PANCAN_K8	_PANCAN_Cluster_Cluster_PANCAN	_PANCAN_DNAMethyl_BRCA	_PANCAN_DNAMethyl_PANCAN	_PANCAN_RPPA_PANCAN_K8	_PANCAN_UNC_RNAseq_PANCAN_K16	_PANCAN_miRNA_PANCAN	_PANCAN_mirna_BRCA	_PANCAN_mutation_PANCAN	_PATIENT	_RFS	_RFS_IND	_TIME_TO_EVENT	_anatomical_origin	_cohort	_primary_disease	additional_pharmaceutical_therapy
TCGA-A1-A0SK-01	Stage IIA	54	1	Stage IIA	594	967	Negative	FEMALE	Negative	2	2	2	Negative	M0	Negative	N0	967	1	Basal	Basal-like	Negative	Basal	-13	-6	followup	T_Other	T2	DECEASED	1	TCGA-A1-A0SK-01	967	1	Squamous	C4-BRCA/Basal	cluster 5	BRCA basal-like c8	BRCA basal-like c6	GBM-like c6	miRNA cluster 12	cluster 5	mutation cluster 5	TCGA-A1-A0SK			967	Breast	TCGA Breast Cancer	breast invasive carcinoma
TCGA-A1-A0SO-01	Stage IIB	67	1	Stage IIB	852		Negative	FEMALE	Negative	2	2	2	Negative	M0	Positive	N1	852	0	Basal	Basal-like	Negative	Basal	-13	0	enrollment	T_Other	T2	LIVING	0	TCGA-A1-A0SO-01	852	0	High	C4-BRCA/Basal	cluster 5	BRCA basal-like c8	BRCA basal-like c6	BRCA basal-like c8	miRNA cluster 12	cluster 5	mutation cluster 5	TCGA-A1-A0SO			852	Breast	TCGA Breast Cancer	breast invasive carcinoma
TCGA-A1-A0SP-01	Stage IIA	40		Stage IIA	583		Negative	FEMALE	Negative				Negative	M0	Negative	N0	583	0	Basal		Negative				enrollment	T_Other	T2	LIVING	0	TCGA-A1-A0SP-01	584	0	High	C4-BRCA/Basal		BRCA basal-like c8		BRCA basal-like c8	miRNA cluster 12		mutation cluster 5	TCGA-A1-A0SP			584	Breast	TCGA Breast Cancer	breast invasive carcinoma
TCGA-A2-A04P-01	Stage IIIC	36	1	No_Conversion	547	547	Negative	FEMALE	Negative	2	2	2	Negative	M0	Positive	N3	547	1	Basal	Basal-like	Negative	Basal	-13	0	followup	T_Other	T2	DECEASED	1	TCGA-A2-A04P-01	548	1	High	C4-BRCA/Basal	cluster 5	BRCA basal-like c8	BRCA basal-like c6	BRCA basal-like c8	miRNA cluster 12	cluster 5	mutation cluster 3	TCGA-A2-A04P			548	Breast	TCGA Breast Cancer	breast invasive carcinoma	YES
TCGA-A2-A04Q-01	Stage IA	48	3	Stage I	1275		Negative	FEMALE	Negative	1	2	3	Negative	M0	Negative	N0	1275	0	Basal	Basal-like	Negative	ReacII	-13	-12	followup	T1	T1	LIVING	0	TCGA-A2-A04Q-01	2385	0	High	C4-BRCA/Basal	cluster 1	BRCA CIMP c7	KIRC-like c1	BRCA basal-like c8	miRNA cluster 4	cluster 4	mutation c1uster 9	TCGA-A2-A04Q			2385	Breast	TCGA Breast Cancer	breast invasive carcinoma
TCGA-A2-A04T-01	Stage IIA	62	1	Stage IIA	2246		Negative	FEMALE	Negative				Negative	M0	Negative	N0	2246	0	Basal	Basal-like	Negative	Basal	-13	-12	followup	T_Other	T2	LIVING	0	TCGA-A2-A04T-01	2246	0	High	C4-BRCA/Basal	cluster 5	BRCA basal-like c8	BRCA basal-like c6	BRCA basal-like c8	miRNA cluster 14	cluster 5		TCGA-A2-A04T			2246	Breast	TCGA Breast Cancer	breast invasive carcinoma
TCGA-A2-A04U-01	Stage IIA	47		Stage IIA	670		Negative	FEMALE	Negative				Negative	M0	Negative	N0	670	0	Basal	Basal-like	Negative	Basal	-13	0	followup	T_Other	T2	LIVING	0	TCGA-A2-A04U-01	1486	0	High	C4-BRCA/Basal	cluster 5	BRCA basal-like c8	BRCA basal-like c6	BRCA basal-like c8	miRNA cluster 4	cluster 5	mutation cluster 5	TCGA-A2-A04U			1486	Breast	TCGA Breast Cancer	breast invasive carcinoma
TCGA-A2-A0CM-01	Stage IIA	40	4	Stage IIA	754	754	Negative	FEMALE	Negative	1	1	2	Negative	M0	Negative	N0	754	1	Basal	Basal-like	Negative	Basal	-13	-12	followup	T_Other	T2	DECEASED	1	TCGA-A2-A0CM-01	754	1	High	C4-BRCA/Basal	cluster 4	BRCA basal-like c8	BRCA basal-like c6	BRCA basal-like c8	miRNA cluster 4	cluster 4	mutation cluster 5	TCGA-A2-A0CM			754	Breast	TCGA Breast Cancer	breast invasive carcinoma	YES
TCGA-A2-A0D0-01	Stage IIA	60	1	Stage IIA	643		Negative	FEMALE	Negative	2	2	2	Negative	M0	Negative	N0	643	0	Basal	Basal-like	Negative	Basal	-13	-12	followup	T_Other	T2	LIVING	0	TCGA-A2-A0D0-01	643	0	High	C4-BRCA/Basal	cluster 5	BRCA basal-like c8	BRCA basal-like c6	BRCA basal-like c8	miRNA cluster 14	cluster 5	mutation cluster 5	TCGA-A2-A0D0	643	0	643	Breast	TCGA Breast Cancer	breast invasive carcinoma
TCGA-A2-A0D2-01	Stage IIB	45	3	Stage IIA	1027		Negative	FEMALE	Negative	2	2	2	Negative	M0	Negative	N0	1027	0	Basal	Basal-like	Negative	Basal	-13	-12	followup	T_Other	T2	LIVING	0	TCGA-A2-A0D2-01	1027	0	High	C4-BRCA/Basal	cluster 5	Low purity c2	BRCA basal-like c6	BRCA basal-like c8	miRNA cluster 4	cluster 4	mutation cluster 2	TCGA-A2-A0D2	1027	0	1027	Breast	TCGA Breast Cancer	breast invasive carcinoma
TCGA-A2-A0ST-01	Stage IIA	62	1	No_Conversion	1643		Negative	FEMALE	Negative	2	2	2	Negative	M0	Positive	N1	1643	0	Basal	Basal-like	Negative	Basal	-13	-12	enrollment	T1	T1	LIVING	0	TCGA-A2-A0ST-01	3017	0	Kirc+	C4-BRCA/Basal	cluster 5	Low purity c2	BRCA basal-like c6	BRCA basal-like c8	miRNA cluster 7	cluster 3	mutation c1uster 9	TCGA-A2-A0ST			3017	Breast	TCGA Breast Cancer	breast invasive carcinoma
TCGA-A2-A0SX-01	Stage IA	48	1	Stage I	1288		Negative	FEMALE	Negative	2	2	2	Negative	M0	Negative	N0	1288	0	Basal	Basal-like	Negative	Basal	-13	-12	followup	T1	T1	LIVING	0	TCGA-A2-A0SX-01	1534	0	High	C4-BRCA/Basal	cluster 5	BRCA basal-like c8	BRCA basal-like c6	BRCA basal-like c8	miRNA cluster 4	cluster 4	mutation cluster 5	TCGA-A2-A0SX	1534	0	1534	Breast	TCGA Breast Cancer	breast invasive carcinoma	YES
TCGA-A2-A0T0-01	Stage IIB	59	1	No_Conversion	533		Negative	FEMALE	Negative	2	2	2	Negative	M0	Positive	N1	533	0	Basal	Basal-like	Negative	Basal	-13	0	followup	T_Other	T2	LIVING	0	TCGA-A2-A0T0-01	533	0	High	C4-BRCA/Basal	cluster 5	BRCA basal-like c8	BRCA basal-like c6	BRCA basal-like c8	miRNA cluster 11	cluster 5	mutation cluster 12	TCGA-A2-A0T0	533	0	533	Breast	TCGA Breast Cancer	breast invasive carcinoma
TCGA-A2-A0T2-01	Stage IV	66	3	No_Conversion	240	240	Negative	FEMALE	Negative	2	2	2	Positive	M1	Positive	N3	240	1	Basal	Basal-like	Negative	Basal	-13	0	followup	T_Other	T3	DECEASED	1	TCGA-A2-A0T2-01	255	1	High	C4-BRCA/Basal	cluster 5	BRCA basal-like c8	BRCA basal-like c6	BRCA basal-like c8	miRNA cluster 7	cluster 3	mutation cluster 5	TCGA-A2-A0T2			255	Breast	TCGA Breast Cancer	breast invasive carcinoma	NO
TCGA-A2-A0YE-01	Stage IIB	48	3	No_Conversion	553		Negative	FEMALE	Negative				Negative	M0	Positive	N1	553	0	Basal	Basal-like	Negative	X	-13	-12	followup	T_Other	T2	LIVING	0	TCGA-A2-A0YE-01	554	0	High	C4-BRCA/Basal	cluster 5	BRCA basal-like c8	BRCA basal-like c6	BRCA basal-like c8				TCGA-A2-A0YE	554	0	554	Breast	TCGA Breast Cancer	breast invasive carcinoma
TCGA-A2-A0YM-01	Stage IIA	67	3	Stage IIA	964		Negative	FEMALE	Negative	2	2	2	Negative	M0	Negative	N0	964	0	Basal	Basal-like	Negative	Basal	-13	-12	followup	T_Other	T2	LIVING	0	TCGA-A2-A0YM-01	965	0	High	C4-BRCA/Basal	cluster 5	BRCA basal-like c8	OV-like c4	BRCA basal-like c8	miRNA cluster 12	cluster 5	mutation cluster 13	TCGA-A2-A0YM	965	0	965	Breast	TCGA Breast Cancer	breast invasive carcinoma
TCGA-A2-A1G6-01	Stage IIIA	50	1	Stage IIIA	132		Negative	FEMALE	Negative				Negative	M0	Positive	N2	132	0	Normal		Negative				enrollment	T_Other	T2	LIVING	0	TCGA-A2-A1G6-01	501	0	Quiet	C5-KIRC	cluster 5	Low purity c2	KIRC-like c1	BRCA nonbasal-like c7	miRNA cluster 13	cluster 6	mutation c1uster 9	TCGA-A2-A1G6	501	0	501	Breast	TCGA Breast Cancer	breast invasive carcinoma
TCGA-A7-A0CE-01	Stage IIA	57	1	Stage IIA	309		Negative	FEMALE	Negative	2	2	2	Negative	M0	Negative	N0	309	0	Basal	Basal-like	Negative	Basal	-13	0	followup	T_Other	T2	LIVING	0	TCGA-A7-A0CE-01	1074	0	High	C4-BRCA/Basal	cluster 5	BRCA basal-like c8	BRCA basal-like c6	BRCA basal-like c8	miRNA cluster 4	cluster 5	mutation cluster 5	TCGA-A7-A0CE	1074	0	1074	Breast	TCGA Breast Cancer	breast invasive carcinoma
TCGA-A7-A0DA-01	Stage IIA	62	1	Stage IIA	373		Negative	FEMALE	Negative	2	2	2	Negative	M0	Negative	N0	373	0	Basal	Basal-like	Negative	X	-13	0	followup	T_Other	T2	LIVING	0	TCGA-A7-A0DA-01	1085	0	High	C4-BRCA/Basal	cluster 5	BRCA basal-like c8	BRCA basal-like c6	BRCA basal-like c8	miRNA c1uster 9	cluster 4	mutation cluster 13	TCGA-A7-A0DA	1085	0	1085	Breast	TCGA Breast Cancer	breast invasive carcinoma
TCGA-A7-A26F-01	Stage IA	55	3	Stage I	257		Negative	FEMALE	Negative				Negative	M0	Negative	N0	257	0	Basal		Negative				enrollment	T1	T1	LIVING	0	TCGA-A7-A26F-01	738	0	BRCA-LUAD+	C4-BRCA/Basal	cluster 4	BRCA CIMP c7	BRCA basal-like c6	BRCA basal-like c8	miRNA cluster 4	cluster 5	mutation cluster 3	TCGA-A7-A26F	738	0	738	Breast	TCGA Breast Cancer	breast invasive carcinoma
TCGA-A7-A26G-01	Stage IIA	50	3	Stage IIA	209		Negative	FEMALE	Negative				Negative	M0	Negative	N0	209	0	Basal		Negative				enrollment	T_Other	T2	LIVING	0	TCGA-A7-A26G-01	722	0	COAD-READ	C4-BRCA/Basal	cluster 5	Low purity c2	KIRC-like c1	BRCA basal-like c8	miRNA cluster 4	cluster 4	mutation cluster 5	TCGA-A7-A26G	722	0	722	Breast	TCGA Breast Cancer	breast invasive carcinoma
TCGA-A7-A26I-01	Stage IIA	65	1	Stage IIA	122		Negative	FEMALE	Negative				Negative	M0	Negative	N0	122	0	Basal		Negative				enrollment	T_Other	T2	LIVING	0	TCGA-A7-A26I-01	661	0	High	C4-BRCA/Basal	cluster 5	BRCA basal-like c8	BRCA basal-like c6	BRCA basal-like c8	miRNA cluster 4		mutation cluster 5	TCGA-A7-A26I	661	0	661	Breast	TCGA Breast Cancer	breast invasive carcinoma
TCGA-A8-A07C-01	Stage IIA	57	2	Stage IIA	580		Negative	FEMALE	Negative				Negative	M0	Negative	N0	580	0	Basal	Basal-like	Negative		-13	-12	enrollment	T_Other	T2	LIVING	0	TCGA-A8-A07C-01	1034	0	High	C4-BRCA/Basal	cluster 5	BRCA basal-like c8		BRCA basal-like c8	miRNA cluster 4	cluster 5	mutation cluster 14	TCGA-A8-A07C	1034	0	1034	Breast	TCGA Breast Cancer	breast invasive carcinoma
TCGA-A8-A07O-01	Stage IIA	51	1	Stage IIA	304		Negative	FEMALE	Negative	2	2	2	Negative	M0	Negative	N0	304	0	Basal	Basal-like	Negative	Basal	-13	-12	enrollment	T_Other	T2	LIVING	0	TCGA-A8-A07O-01	304	0	BRCA-LUAD+	C4-BRCA/Basal	cluster 5	BRCA basal-like c8	BRCA basal-like c6	BRCA basal-like c8	miRNA cluster 4	cluster 4	mutation cluster 5	TCGA-A8-A07O	304	0	304	Breast	TCGA Breast Cancer	breast invasive carcinoma
TCGA-A8-A08R-01	Stage IIB	52	4	Stage IIB	30		Negative	FEMALE	Negative				Negative	M0	Positive	N1	30	0	Basal	Basal-like	Negative		-13	-12	enrollment	T_Other	T2	LIVING	0	TCGA-A8-A08R-01	30	0	High	C4-BRCA/Basal	cluster 5	BRCA basal-like c8		BRCA basal-like c8	miRNA cluster 4	cluster 4	mutation cluster 3	TCGA-A8-A08R			30	Breast	TCGA Breast Cancer	breast invasive carcinoma
TCGA-AN-A04D-01	Stage IIB	58	1	No_Conversion	52		Negative	FEMALE	Negative	2	2	2	Negative	M0	Positive	N1	52	0	Basal	Basal-like	Negative	Basal	-13	0	enrollment	T_Other	T2	LIVING	0	TCGA-AN-A04D-01	52	0	High	C4-BRCA/Basal	cluster 5	BRCA basal-like c8	BRCA basal-like c6	BRCA basal-like c8	miRNA cluster 12	cluster 5	mutation c1uster 9	TCGA-AN-A04D			52	Breast	TCGA Breast Cancer	breast invasive carcinoma
TCGA-AN-A0AL-01	Stage IIIB	41	1	No_Conversion	197		Negative	FEMALE	Negative	2	2	2	Negative	M0	Negative	N0	197	0	Basal	Basal-like	Negative	Basal	-13	0	enrollment	T_Other	T4	LIVING	0	TCGA-AN-A0AL-01	198	0	Squamous	C4-BRCA/Basal	cluster 5	Low purity c2	BRCA basal-like c6	BRCA basal-like c8	miRNA cluster 7	cluster 3	mutation cluster 5	TCGA-AN-A0AL			198	Breast	TCGA Breast Cancer	breast invasive carcinoma
TCGA-AN-A0AR-01	Stage IIA	55	1	No_Conversion	9		Negative	FEMALE	Negative	2	2	2	Negative	M0	Negative	N0	9	0		Basal-like	Negative	Basal	-13	0	enrollment	T_Other	T2	LIVING	0	TCGA-AN-A0AR-01	10	0	Squamous	C8-BLCA	cluster 5	Cluster 5	BRCA basal-like c6		miRNA cluster 12	cluster 5	mutation cluster 5	TCGA-AN-A0AR			10	Breast	TCGA Breast Cancer	breast invasive carcinoma
TCGA-AN-A0AT-01	Stage IIA	62	1	No_Conversion	10		Negative	FEMALE	Negative				Negative	M0	Negative	N0	10	0	Basal	Basal-like	Negative	Basal	-13	-12	enrollment	T_Other	T2	LIVING	0	TCGA-AN-A0AT-01	10	0	Squamous	C4-BRCA/Basal	cluster 5	BRCA basal-like c8	BRCA basal-like c6	BRCA basal-like c8			mutation c1uster 9	TCGA-AN-A0AT			10	Breast	TCGA Breast Cancer	breast invasive carcinoma
TCGA-AN-A0FL-01	Stage IIA	62	1	No_Conversion	230		Negative	FEMALE	Negative	2	2	2	Negative	M0	Negative	N0	230	0	Basal	Basal-like	Negative	Basal	-13	0	enrollment	T_Other	T2	LIVING	0	TCGA-AN-A0FL-01	231	0	High	C4-BRCA/Basal	cluster 5	BRCA basal-like c8	BRCA basal-like c6	BRCA basal-like c8	miRNA cluster 12	cluster 5	mutation cluster 5	TCGA-AN-A0FL			231	Breast	TCGA Breast Cancer	breast invasive carcinoma
TCGA-AN-A0FX-01	Stage IIA	52	1	No_Conversion	10		Negative	FEMALE	Negative	1	1	2	Negative	M0	Negative	N0	10	0	Basal	Basal-like	Negative	ReacII	-13	-11	enrollment	T_Other	T2	LIVING	0	TCGA-AN-A0FX-01	10	0	High	C4-BRCA/Basal	cluster 4	BRCA basal-like c8	KIRC-like c1	BRCA basal-like c8	miRNA cluster 4	cluster 4	mutation cluster 5	TCGA-AN-A0FX			10	Breast	TCGA Breast Cancer	breast invasive carcinoma
TCGA-AN-A0G0-01	Stage IIA	56		No_Conversion	16		Negative	FEMALE	Negative				Negative	M0	Negative	N0	16	0	Basal	Basal-like	Negative	Basal	-13	0	enrollment	T_Other	T2	LIVING	0	TCGA-AN-A0G0-01	16	0		C4-BRCA/Basal	cluster 5	BRCA basal-like c8	BRCA basal-like c6	BRCA basal-like c8	miRNA cluster 7	cluster 3	mutation cluster 5	TCGA-AN-A0G0			16	Breast	TCGA Breast Cancer	breast invasive carcinoma
TCGA-AN-A0XU-01	Stage IIA	54	1	Stage IIA	10		Negative	FEMALE	Negative	2	2	2	Negative	M0	Negative	N0	10	0	Basal	Basal-like	Negative	Basal	-13	-12	enrollment	T_Other	T2	LIVING	0	TCGA-AN-A0XU-01	10	0	Squamous	C4-BRCA/Basal	cluster 5	BRCA basal-like c8	BRCA basal-like c6	BRCA basal-like c8	miRNA cluster 4	cluster 4	mutation cluster 5	TCGA-AN-A0XU			10	Breast	TCGA Breast Cancer	breast invasive carcinoma
TCGA-AO-A0J4-01	Stage IA	41	1	Stage I	294		Negative	FEMALE	Negative				Negative	M0	Negative	N0	294	0	Basal	Basal-like	Negative		-13	-12	followup	T1	T1	LIVING	0	TCGA-AO-A0J4-01	1587	0	High	C4-BRCA/Basal	cluster 5	BRCA basal-like c8		BRCA basal-like c8	miRNA cluster 4	cluster 4	mutation cluster 5	TCGA-AO-A0J4	1587	0	1587	Breast	TCGA Breast Cancer	breast invasive carcinoma
TCGA-AO-A0J6-01	Stage IIA	61	1	Stage IIA	775		Negative	FEMALE	Negative	2	2	2	Negative	M0	Negative	N0	775	0	Basal	Basal-like	Negative	Basal	-13	-12	followup	T_Other	T2	LIVING	0	TCGA-AO-A0J6-01	1140	0	High	C4-BRCA/Basal	cluster 5	BRCA basal-like c8	BRCA basal-like c6	BRCA basal-like c8	miRNA cluster 14	cluster 2	mutation cluster 5	TCGA-AO-A0J6	1140	0	1140	Breast	TCGA Breast Cancer	breast invasive carcinoma
TCGA-AO-A0JL-01	Stage IIIA	59	3	No_Conversion	1319		Negative	FEMALE	Negative	2	2	2	Negative	M0	Positive	N2	1319	0	Basal	Basal-like	Negative	Basal	-13	0	followup	T_Other	T2	LIVING	0	TCGA-AO-A0JL-01	1683	0	High	C4-BRCA/Basal	cluster 5	BRCA basal-like c8	BRCA basal-like c6	BRCA basal-like c8	miRNA cluster 12	cluster 5	mutation cluster 5	TCGA-AO-A0JL	1683	0	1683	Breast	TCGA Breast Cancer	breast invasive carcinoma
TCGA-AO-A124-01	Stage IIA	38	3	Stage IIA	3119		Negative	FEMALE	Negative				Negative	M0	Negative	N0	3119	0	Basal	Basal-like	Negative	Basal	-13	-12	followup	T_Other	T2	LIVING	0	TCGA-AO-A124-01	3120	0	High	C4-BRCA/Basal	cluster 5	BRCA basal-like c8	BRCA basal-like c6	BRCA basal-like c8	miRNA cluster 7	cluster 3	mutation cluster 5	TCGA-AO-A124			3120	Breast	TCGA Breast Cancer	breast invasive carcinoma
TCGA-AO-A128-01	Stage IIA	61	3	Stage IIA	2877		Negative	FEMALE	Negative				Negative	M0	Negative	N0	2877	0	Basal	Basal-like	Negative	Basal	-13	0	followup	T_Other	T2	LIVING	0	TCGA-AO-A128-01	3248	0	BRCA-LUAD+	C4-BRCA/Basal	cluster 5	Cluster 5	BRCA basal-like c6	BRCA basal-like c8	miRNA cluster 14	cluster 6		TCGA-AO-A128	3248	0	3248	Breast	TCGA Breast Cancer	breast invasive carcinoma
TCGA-AO-A129-01	Stage IIB	29	1	No_Conversion	2923		Negative	FEMALE	Negative	2	2	2	Negative	M0	Positive	N1	2923	0	Basal	Basal-like	Negative	Basal	-13	-12	followup	T_Other	T2	LIVING	0	TCGA-AO-A129-01	2923	0	High	C4-BRCA/Basal	cluster 5	BRCA basal-like c8	BRCA basal-like c6	BRCA basal-like c8	miRNA cluster 4	cluster 3	mutation cluster 5	TCGA-AO-A129			2923	Breast	TCGA Breast Cancer	breast invasive carcinoma
TCGA-AO-A12F-01	Stage IIA	36	1	Stage IIA	1471		Negative	FEMALE	Negative	2	2	2	Negative	M0	Negative	N0	1471	0	Basal	Basal-like	Negative	Basal	-13	0	followup	T_Other	T2	LIVING	0	TCGA-AO-A12F-01	1471	0	High	C4-BRCA/Basal	cluster 5	BRCA basal-like c8	BRCA basal-like c6	BRCA basal-like c8	miRNA cluster 12	cluster 5	mutation c1uster 9	TCGA-AO-A12F			1471	Breast	TCGA Breast Cancer	breast invasive carcinoma
TCGA-AQ-A04J-01	Stage IIA	45	1	Stage IIA	499		Negative	FEMALE	Negative				Negative	M0	Negative	N0	499	0	Basal	Basal-like	Negative		-13	-12	followup	T_Other	T2	LIVING	0	TCGA-AQ-A04J-01	819	0	Squamous	C4-BRCA/Basal	cluster 5	BRCA basal-like c8		BRCA basal-like c8	miRNA cluster 4	cluster 4	mutation cluster 5	TCGA-AQ-A04J	819	0	819	Breast	TCGA Breast Cancer	breast invasive carcinoma
TCGA-AR-A0TS-01	Stage II	46	4	No_Conversion	1138		Negative	FEMALE	Negative	2	2	2	Negative	M0	Positive	N1	1138	0	Basal	Basal-like	Negative	Basal	-13	-12	enrollment	T_Other	T2	LIVING	0	TCGA-AR-A0TS-01	2275	0	High	C4-BRCA/Basal	cluster 5	BRCA basal-like c8	BRCA basal-like c6	BRCA basal-like c8	miRNA c1uster 9	cluster 5	mutation cluster 5	TCGA-AR-A0TS	2275	0	2275	Breast	TCGA Breast Cancer	breast invasive carcinoma
TCGA-AR-A0TU-01	Stage II	35	4	No_Conversion	360		Negative	FEMALE	Negative				Negative	M0	Negative	N0	360	0	Basal	Basal-like	Negative	Basal	-13	-12	enrollment	T_Other	T2	LIVING	0	TCGA-AR-A0TU-01	417	0	High	C4-BRCA/Basal	cluster 5	BRCA basal-like c8	BRCA basal-like c6	BRCA basal-like c8			mutation c1uster 9	TCGA-AR-A0TU	417	0	417	Breast	TCGA Breast Cancer	breast invasive carcinoma
TCGA-AR-A0U0-01	Stage II	73	1	No_Conversion	8		Negative	FEMALE	Negative				Negative	M0	Positive	N1	8	0	Basal	Basal-like	Negative	Basal	-13	-12	enrollment	T_Other	T2	LIVING	0	TCGA-AR-A0U0-01	1988	0	Squamous	C3-BRCA/Luminal	cluster 1	BRCA CIMP c7	BRCA basal-like c6	BRCA basal-like c8			mutation cluster 3	TCGA-AR-A0U0	1988	0	1988	Breast	TCGA Breast Cancer	breast invasive carcinoma
TCGA-AR-A0U1-01	Stage II	36	1	No_Conversion	185		Negative	FEMALE	Negative	2	2	2	Negative	M0	Positive	N1	185	0	Basal	Basal-like	Negative	Basal	-13	0	enrollment	T_Other	T2	LIVING	0	TCGA-AR-A0U1-01	3101	0	High	C4-BRCA/Basal	cluster 5	BRCA basal-like c8	BRCA basal-like c6		miRNA cluster 13	cluster 6	mutation cluster 5	TCGA-AR-A0U1	3101	0	3101	Breast	TCGA Breast Cancer	breast invasive carcinoma
TCGA-AR-A0U4-01	Stage II	54	1	No_Conversion	1627		Negative	FEMALE	Negative	2	2	2	Negative	M0	Negative	N0	1627	0	Basal	Basal-like	Negative	ReacII	-13	-12	enrollment	T_Other	T2	LIVING	0	TCGA-AR-A0U4-01	2615	0	High	C4-BRCA/Basal	cluster 5	BRCA basal-like c8	squamous c3	BRCA basal-like c8	miRNA cluster 12	cluster 5	mutation cluster 11	TCGA-AR-A0U4	2615	0	2615	Breast	TCGA Breast Cancer	breast invasive carcinoma
TCGA-AR-A1AI-01	Stage II	47	1	Stage IIA	1881		Negative	FEMALE	Negative	2	2	2	Negative	M0	Negative	N0	1881	0	Basal	Basal-like	Negative	Basal	-13	-12	enrollment	T_Other	T2	LIVING	0	TCGA-AR-A1AI-01	1881	0	High	C4-BRCA/Basal	cluster 5	BRCA basal-like c8	BRCA basal-like c6	BRCA basal-like c8	miRNA cluster 7	cluster 3	mutation cluster 5	TCGA-AR-A1AI	588	1	1881	Breast	TCGA Breast Cancer	breast invasive carcinoma
TCGA-AR-A1AQ-01	Stage II	49	1	Stage IIA	1309		Negative	FEMALE	Negative	2	2	2	Negative	M0	Negative	N0	1309	0	Basal	Basal-like	Negative	Basal	-13	-12	enrollment	T_Other	T2	LIVING	0	TCGA-AR-A1AQ-01	1310	0	High	C4-BRCA/Basal	cluster 5	BRCA basal-like c8	BRCA basal-like c6	BRCA basal-like c8	miRNA cluster 7	cluster 3	mutation cluster 5	TCGA-AR-A1AQ	1310	0	1310	Breast	TCGA Breast Cancer	breast invasive carcinoma
TCGA-AR-A1AR-01	Stage III	50	1	Stage IIIA		523	Negative	FEMALE	Negative				Negative	M0	Positive	N2	523	1	Basal	Basal-like	Negative		-13	0	enrollment	T1	T1	DECEASED	1	TCGA-AR-A1AR-01	524	1	High	C4-BRCA/Basal	cluster 5	BRCA basal-like c8		BRCA basal-like c8	miRNA cluster 12	cluster 5	mutation c1uster 9	TCGA-AR-A1AR	268	1	524	Breast	TCGA Breast Cancer	breast invasive carcinoma
TCGA-AR-A1AY-01	Stage I	65	1	Stage I	614		Negative	FEMALE	Negative	2	2	2	Negative	M0	Negative	N0	614	0	Basal	Basal-like	Negative	Basal	-13	-12	enrollment	T1	T1	LIVING	0	TCGA-AR-A1AY-01	1026	0	High	C4-BRCA/Basal	cluster 5	BRCA basal-like c8	BRCA basal-like c6	BRCA basal-like c8	miRNA cluster 12	cluster 5	mutation cluster 5	TCGA-AR-A1AY	1026	0	1026	Breast	TCGA Breast Cancer	breast invasive carcinoma
TCGA-AR-A256-01	Stage II	45	1	Stage IIA	2854	2854	Negative	FEMALE	Negative				Negative	M0	Negative	N0	2854	1	Basal		Negative				enrollment	T_Other	T2	DECEASED	1	TCGA-AR-A256-01	2854	1	High	C4-BRCA/Basal	cluster 5	BRCA basal-like c8	BRCA basal-like c6	BRCA basal-like c8	miRNA cluster 12		mutation cluster 5	TCGA-AR-A256	1640	1	2854	Breast	TCGA Breast Cancer	breast invasive carcinoma
TCGA-B6-A0IQ-01	Stage IIIA	40	1	No_Conversion	4284		Negative	FEMALE	Negative	2	2	2	Negative	M0	Positive	N1	4284	0	Basal	Basal-like	Negative	Basal	-13	-12	followup	T_Other	T3	LIVING	0	TCGA-B6-A0IQ-01	4285	0	High	C4-BRCA/Basal	cluster 5	BRCA basal-like c8	BRCA basal-like c6	BRCA basal-like c8	miRNA cluster 7	cluster 5	mutation cluster 5	TCGA-B6-A0IQ	4285	0	4285	Breast	TCGA Breast Cancer	breast invasive carcinoma
TCGA-B6-A0RE-01		61	1	No_Conversion	6434		Negative	FEMALE	Negative				Negative	M0	Negative	N0	6434	0	Basal	Basal-like	Negative		-13	-12	followup		TX	LIVING	0	TCGA-B6-A0RE-01	6435	0	High	C4-BRCA/Basal	cluster 5	BRCA basal-like c8		BRCA basal-like c8	miRNA cluster 4	cluster 4	mutation cluster 5	TCGA-B6-A0RE	6435	0	6435	Breast	TCGA Breast Cancer	breast invasive carcinoma
TCGA-B6-A0RT-01	Stage IIIA	39	1	No_Conversion	2721		Negative	FEMALE	Negative	2	2	2	Negative	M0	Positive	N1	2721	0	Basal	Basal-like	Negative	ReacII	-13	-12	followup	T_Other	T3	LIVING	0	TCGA-B6-A0RT-01	2721	0	BRCA-LUAD+	C4-BRCA/Basal	cluster 5	Low purity c2	BRCA basal-like c6	BRCA basal-like c8	miRNA cluster 7	cluster 3	mutation c1uster 9	TCGA-B6-A0RT	2721	0	2721	Breast	TCGA Breast Cancer	breast invasive carcinoma
TCGA-B6-A0RU-01	Stage IA	49	1	Stage I	3991		Negative	FEMALE	Negative	2	2	2	Negative	M0	Negative	N0	3991	0	Basal	Basal-like	Negative	Basal	-13	-11	followup	T1	T1	LIVING	0	TCGA-B6-A0RU-01	3991	0	Squamous	C4-BRCA/Basal	cluster 5	BRCA basal-like c8	BRCA basal-like c6	BRCA basal-like c8	miRNA cluster 13	cluster 6	mutation cluster 5	TCGA-B6-A0RU	3991	0	3991	Breast	TCGA Breast Cancer	breast invasive carcinoma
TCGA-B6-A0WX-01	Stage IIIA	40	1	No_Conversion	653	653	Negative	FEMALE	Negative	2	2	2	Negative	M0	Positive	N1	653	1	Basal	Basal-like	Negative	X	-13	0	followup	T_Other	T3	DECEASED	1	TCGA-B6-A0WX-01	653	1	High	C4-BRCA/Basal	cluster 5	BRCA basal-like c8	KIRC-like c1	BRCA basal-like c8	miRNA cluster 4	cluster 4	mutation cluster 5	TCGA-B6-A0WX	577	1	653	Breast	TCGA Breast Cancer	breast invasive carcinoma	NO
TCGA-BH-A0AV-01	Stage I	52	1	Stage I	1180		Negative	FEMALE	Negative	2	2	2	Negative	M0	Negative	N0	1180	0	Basal	Basal-like	Negative	ReacII	-13	0	enrollment	T1	T1	LIVING	0	TCGA-BH-A0AV-01	1820	0	Squamous	C4-BRCA/Basal	cluster 5	BRCA basal-like c8	BRCA basal-like c6	BRCA basal-like c8	miRNA cluster 4	cluster 4	mutation cluster 5	TCGA-BH-A0AV	1820	0	1820	Breast	TCGA Breast Cancer	breast invasive carcinoma
TCGA-BH-A0B3-01	Stage IIB	53	1	No_Conversion	1203		Negative	FEMALE	Negative	2	2	2	Negative	M0	Positive	N1	1203	0	Basal	Basal-like	Negative	Basal	-13	-12	followup	T_Other	T2	LIVING	0	TCGA-BH-A0B3-01	1203	0	High	C4-BRCA/Basal	cluster 5	Low purity c2	BRCA basal-like c6	BRCA basal-like c8	miRNA cluster 4	cluster 4	mutation cluster 5	TCGA-BH-A0B3	1203	0	1203	Breast	TCGA Breast Cancer	breast invasive carcinoma
TCGA-BH-A0B9-01	Stage IA	44	1	Stage I	1572		Negative	FEMALE	Negative	2	2	2	Negative	M0	Negative	N0	1572	0		Basal-like	Negative	Basal	-13	-12	followup	T1	T1	LIVING	0	TCGA-BH-A0B9-01	1572	0	High	C4-BRCA/Basal	cluster 5	BRCA basal-like c8	BRCA basal-like c6		miRNA cluster 14	cluster 5	mutation cluster 5	TCGA-BH-A0B9	1572	0	1572	Breast	TCGA Breast Cancer	breast invasive carcinoma
TCGA-BH-A0BG-01	Stage I	73	1	Stage I	756		Negative	FEMALE	Negative				Negative	M0	Negative	N0	756	0	Basal	Basal-like	Negative		-13	-12	enrollment	T1	T1	LIVING	0	TCGA-BH-A0BG-01	756	0	High	C4-BRCA/Basal	cluster 5	BRCA basal-like c8		BRCA basal-like c8	miRNA c1uster 9	cluster 4	mutation cluster 5	TCGA-BH-A0BG			756	Breast	TCGA Breast Cancer	breast invasive carcinoma
TCGA-BH-A0BL-01	Stage I	35	3	Stage I	1339		Negative	FEMALE	Negative				Negative	M0	Negative	N0	1339	0	Basal	Basal-like	Negative		-13	-12	enrollment	T1	T1	LIVING	0	TCGA-BH-A0BL-01	1340	0	BRCA-LUAD+	C4-BRCA/Basal	cluster 5	Low purity c2		BRCA basal-like c8	miRNA cluster 4	cluster 4	mutation cluster 5	TCGA-BH-A0BL			1340	Breast	TCGA Breast Cancer	breast invasive carcinoma
TCGA-BH-A0BW-01	Stage I	71	1	Stage I	355		Negative	FEMALE	Negative	2	2	2	Negative	M0	Negative	N0	355	0	Basal	Basal-like	Negative	Basal	-13	-12	enrollment	T1	T1	LIVING	0	TCGA-BH-A0BW-01	355	0	High	C4-BRCA/Basal	cluster 5	BRCA basal-like c8	BRCA basal-like c6	BRCA basal-like c8	miRNA cluster 7	cluster 3	mutation c1uster 9	TCGA-BH-A0BW			355	Breast	TCGA Breast Cancer	breast invasive carcinoma
TCGA-BH-A0E0-01	Stage IIIC	38	1	No_Conversion	133		Negative	FEMALE	Negative	2	2	2	Negative	M0	Positive	N3	133	0	Basal	Basal-like	Negative	Basal	-13	0	followup	T_Other	T3	LIVING	0	TCGA-BH-A0E0-01	134	0	High	C4-BRCA/Basal	cluster 5	BRCA basal-like c8	BRCA basal-like c6	BRCA basal-like c8	miRNA cluster 11	cluster 5	mutation cluster 5	TCGA-BH-A0E0			134	Breast	TCGA Breast Cancer	breast invasive carcinoma	NO
TCGA-BH-A0E6-01	Stage IA	69	1	Stage I	292		Negative	FEMALE	Negative	1	4	3	Negative	M0	Negative	N0	292	0	Basal	Basal-like	Negative	ReacI	-13	0	followup	T1	T1	LIVING	0	TCGA-BH-A0E6-01	293	0	High	C4-BRCA/Basal	cluster 1	BRCA basal-like c8	OV-like c4	BRCA basal-like c8	miRNA cluster 12	cluster 4	mutation cluster 2	TCGA-BH-A0E6			293	Breast	TCGA Breast Cancer	breast invasive carcinoma	NO
TCGA-BH-A0RX-01	Stage IIA	59	4	Stage IIA	170		Negative	FEMALE	Negative	3	2	2	Negative	M0	Negative	N0	170	0	Basal	Basal-like	Negative	ReacII	-13	-12	followup	T_Other	T2	LIVING	0	TCGA-BH-A0RX-01	170	0	High	C4-BRCA/Basal	cluster 5	Low purity c2	KIRC-like c1	BRCA basal-like c8	miRNA cluster 7	cluster 4	mutation cluster 5	TCGA-BH-A0RX			170	Breast	TCGA Breast Cancer	breast invasive carcinoma	NO
TCGA-BH-A0WA-01	Stage IA	82	1	Stage I	372		Negative	FEMALE	Negative				Negative	M0	Negative	N0	372	0	Basal	Basal-like	Negative		-13	-12	enrollment	T1	T1	LIVING	0	TCGA-BH-A0WA-01	701	0	Squamous	C4-BRCA/Basal	cluster 5	BRCA basal-like c8		BRCA basal-like c8	miRNA cluster 4	cluster 5	mutation cluster 5	TCGA-BH-A0WA	701	0	701	Breast	TCGA Breast Cancer	breast invasive carcinoma
TCGA-BH-A18G-01	Stage X	81	3	No_Conversion	61		Negative	FEMALE	Negative				Negative	M0	Negative	N0	61	0	Basal	Basal-like	Negative	Basal	-13	0	enrollment	T1	T1	LIVING	0	TCGA-BH-A18G-01	61	0	Iq	C4-BRCA/Basal	cluster 4	BRCA basal-like c8	BRCA basal-like c6	BRCA basal-like c8	miRNA cluster 4	cluster 4		TCGA-BH-A18G			61	Breast	TCGA Breast Cancer	breast invasive carcinoma
TCGA-BH-A18Q-01	Stage IIB	56	1	No_Conversion	1692	1692	Negative	FEMALE	Negative	2	2	2	Negative	M0	Positive	N1	1692	1	Basal	Basal-like	Negative	Basal	-13	-12	enrollment	T_Other	T2	DECEASED	1	TCGA-BH-A18Q-01	1692	1	High	C4-BRCA/Basal	cluster 5	BRCA basal-like c8	BRCA basal-like c6	BRCA basal-like c8	miRNA cluster 7	cluster 5	mutation cluster 13	TCGA-BH-A18Q			1692	Breast	TCGA Breast Cancer	breast invasive carcinoma
TCGA-BH-A18V-01	Stage IIB	48	1	No_Conversion	1555	1555	Negative	FEMALE	Negative	2	2	2	Negative	M0	Positive	N1	1555	1	Basal	Basal-like	Negative	Basal	-13	-12	enrollment	T_Other	T2	DECEASED	1	TCGA-BH-A18V-01	1556	1	High	C4-BRCA/Basal	cluster 5	BRCA basal-like c8	BRCA basal-like c6	BRCA basal-like c8	miRNA cluster 11	cluster 5	mutation cluster 2	TCGA-BH-A18V			1556	Breast	TCGA Breast Cancer	breast invasive carcinoma
TCGA-BH-A1FC-01	Stage IIA	78	4	Stage IIA		3471	Negative	FEMALE	Negative				Negative	M0	Positive	N1	3471	1	Basal		Negative				enrollment	T1	T1	DECEASED	1	TCGA-BH-A1FC-01	3472	1	High	C4-BRCA/Basal	cluster 4	BRCA basal-like c8	BRCA basal-like c6	BRCA basal-like c8	miRNA cluster 7	cluster 3	mutation cluster 5	TCGA-BH-A1FC			3472	Breast	TCGA Breast Cancer	breast invasive carcinoma
TCGA-C8-A12V-01	Stage IIA	55	1	Stage IIA	0		Negative	FEMALE	Negative	2	2	2	Negative	M0	Negative	N0	0	0	Basal	Basal-like	Negative	Basal	-13	-12	enrollment	T_Other	T2	LIVING	0	TCGA-C8-A12V-01	385	0	BRCA-LUAD+	C4-BRCA/Basal	cluster 5	Low purity c2	BRCA basal-like c6	BRCA basal-like c8	miRNA cluster 7	cluster 3	mutation c1uster 9	TCGA-C8-A12V	385	0	385	Breast	TCGA Breast Cancer	breast invasive carcinoma
TCGA-C8-A131-01	Stage III	82	1	Stage IIIA	0		Negative	FEMALE	Negative	2	2	2	Negative	M0	Positive	N2	0	0	Basal	Basal-like	Negative	ReacII	-13	0	enrollment	T_Other	T2	LIVING	0	TCGA-C8-A131-01	68	0	High	C3-BRCA/Luminal	cluster 1	BRCA non-CIMP c9	OV-like c4	BRCA nonbasal-like c7	miRNA cluster 12	cluster 5	mutation cluster 2	TCGA-C8-A131	68	0	68	Breast	TCGA Breast Cancer	breast invasive carcinoma
TCGA-C8-A134-01	Stage IIA	52	1	No_Conversion	0		Negative	FEMALE	Negative	2	2	2	Negative	M0	Negative	N0	0	0	Basal	Basal-like	Negative	Basal	-13	-12	enrollment	T_Other	T2	LIVING	0	TCGA-C8-A134-01	34	0	BRCA-LUAD+	C8-BLCA	cluster 4	Cluster 6	BRCA basal-like c6	BRCA basal-like c8	miRNA cluster 5	cluster 6	mutation cluster 5	TCGA-C8-A134	34	0	34	Breast	TCGA Breast Cancer	breast invasive carcinoma
TCGA-C8-A1HJ-01	Stage II	53	1	Stage IIA	5		Negative	FEMALE	Negative				Negative	M0	Negative	N0	5	0	Basal		Negative				enrollment	T_Other	T2	LIVING	0	TCGA-C8-A1HJ-01	5	0	High	C4-BRCA/Basal	cluster 5	BRCA basal-like c8	squamous c3	BRCA basal-like c8	miRNA cluster 12	cluster 5	mutation cluster 13	TCGA-C8-A1HJ			5	Breast	TCGA Breast Cancer	breast invasive carcinoma
TCGA-C8-A27B-01	Stage IIB	48	1	Stage IIB	30		Negative	FEMALE	Negative				Negative	M0	Negative	N0	30	0	Basal		Negative				enrollment	T_Other	T3	LIVING	0	TCGA-C8-A27B-01	30	0	High	C4-BRCA/Basal	cluster 5	BRCA basal-like c8	squamous c3	BRCA basal-like c8	miRNA cluster 4	cluster 5	mutation cluster 13	TCGA-C8-A27B			30	Breast	TCGA Breast Cancer	breast invasive carcinoma
TCGA-D8-A142-01	Stage IIB	74	1	Stage IIB	425		Negative	FEMALE	Negative	2	2	2	Negative	M0	Negative	N0	425	0	Basal	Basal-like	Negative	X	-13	0	followup	T_Other	T3	LIVING	0	TCGA-D8-A142-01	425	0	High	C4-BRCA/Basal	cluster 5	Cluster 5	BRCA basal-like c6	BRCA basal-like c8	miRNA c1uster 9	cluster 3	mutation cluster 5	TCGA-D8-A142	425	0	425	Breast	TCGA Breast Cancer	breast invasive carcinoma
TCGA-D8-A143-01	Stage IIA	51	3	Stage IIA	431		Negative	FEMALE	Negative				Negative	M0	Negative	N0	431	0	Basal	Basal-like	Negative	Basal	-13	0	followup	T_Other	T2	LIVING	0	TCGA-D8-A143-01	431	0	High	C3-BRCA/Luminal	cluster 5	BRCA CIMP c7	squamous c3	BRCA nonbasal-like c7			mutation cluster 3	TCGA-D8-A143	431	0	431	Breast	TCGA Breast Cancer	breast invasive carcinoma
TCGA-D8-A147-01	Stage X	45	1	Stage IIA	2		Negative	FEMALE	Negative	2	2	2	Negative	M0	Negative	N0	2	0	Basal	Basal-like	Negative	Basal	-13	-12	enrollment	T_Other	T2	LIVING	0	TCGA-D8-A147-01	584	0	High	C4-BRCA/Basal	cluster 5	BRCA basal-like c8	BRCA basal-like c6	BRCA basal-like c8	miRNA cluster 4	cluster 5	mutation cluster 13	TCGA-D8-A147	584	0	584	Breast	TCGA Breast Cancer	breast invasive carcinoma
TCGA-D8-A1JL-01	Stage IIA	72	3	Stage IIA	265		Negative	FEMALE	Negative				Negative	M0	Negative	N0	265	0	Basal		Negative				enrollment	T_Other	T2	LIVING	0	TCGA-D8-A1JL-01	611	0	High	C4-BRCA/Basal	cluster 5	BRCA basal-like c8	BRCA basal-like c6	BRCA basal-like c8	miRNA cluster 14	cluster 2	mutation cluster 5	TCGA-D8-A1JL	611	0	611	Breast	TCGA Breast Cancer	breast invasive carcinoma
TCGA-D8-A1XK-01	Stage IB	55	1	Stage IIB	326		Negative	FEMALE	Negative				Negative	M0	Positive	N1	326	0	Basal		Negative				enrollment	T_Other	T2	LIVING	0	TCGA-D8-A1XK-01	441	0	High	C4-BRCA/Basal	cluster 5	BRCA basal-like c8	squamous c3	BRCA basal-like c8	miRNA cluster 14	cluster 5		TCGA-D8-A1XK	441	0	441	Breast	TCGA Breast Cancer	breast invasive carcinoma
TCGA-D8-A1XQ-01	Stage IIA	69	1	Stage IIA	177		Negative	FEMALE	Negative				Negative	M0	Negative	N0	177	0	Basal		Negative				enrollment	T_Other	T2	LIVING	0	TCGA-D8-A1XQ-01	499	0	Squamous	C4-BRCA/Basal	cluster 5	BRCA basal-like c8	BRCA basal-like c6	BRCA basal-like c8	miRNA cluster 7	cluster 3		TCGA-D8-A1XQ	499	0	499	Breast	TCGA Breast Cancer	breast invasive carcinoma
TCGA-D8-A27F-01	Stage IIA	40	1	Stage IIA	227		Negative	FEMALE	Negative				Negative	M0	Negative	N0	227	0	Basal		Negative				enrollment	T_Other	T2	LIVING	0	TCGA-D8-A27F-01	488	0	BRCA-LUAD+	C1-LUAD-enriched	cluster 5	BRCA basal-like c8	squamous c3	BRCA basal-like c8	miRNA cluster 12		mutation cluster 12	TCGA-D8-A27F	488	0	488	Breast	TCGA Breast Cancer	breast invasive carcinoma
TCGA-D8-A27H-01	Stage IIA	72	1	Stage IIA	140		Negative	FEMALE	Negative				Negative	M0	Negative	N0	140	0	Basal		Negative				enrollment	T_Other	T2	LIVING	0	TCGA-D8-A27H-01	397	0	High	C4-BRCA/Basal	cluster 5	BRCA basal-like c8	BRCA basal-like c6	BRCA basal-like c8	miRNA cluster 3		mutation cluster 2	TCGA-D8-A27H	397	0	397	Breast	TCGA Breast Cancer	breast invasive carcinoma
TCGA-D8-A27M-01	Stage IIA	59	1	Stage I	144		Negative	FEMALE	Negative				Negative	M0	Negative	N0	144	0	Basal		Negative				enrollment	T1	T1	LIVING	0	TCGA-D8-A27M-01	410	0	High	C4-BRCA/Basal	cluster 5	BRCA basal-like c8	BRCA basal-like c6	BRCA basal-like c8	miRNA cluster 5		mutation cluster 5	TCGA-D8-A27M	410	0	410	Breast	TCGA Breast Cancer	breast invasive carcinoma
TCGA-E2-A14N-01	Stage IIB	37	4	Stage IIB	1350		Negative	FEMALE	Negative				Negative	M0	Positive	N1	1350	0	Basal	Basal-like	Negative		-13	-12	enrollment	T_Other	T2	LIVING	0	TCGA-E2-A14N-01	1434	0	High	C4-BRCA/Basal	cluster 5	BRCA basal-like c8	BRCA basal-like c6	BRCA basal-like c8	miRNA cluster 5	cluster 6	mutation cluster 5	TCGA-E2-A14N	1434	0	1434	Breast	TCGA Breast Cancer	breast invasive carcinoma
TCGA-E2-A14R-01	Stage IIA	62	1	Stage IIA	845		Negative	FEMALE	Negative				Negative	M0	Negative	N0	845	0	Basal	Basal-like	Negative		-13	-12	enrollment	T_Other	T2	LIVING	0	TCGA-E2-A14R-01	1174	0	High	C4-BRCA/Basal	cluster 5	BRCA basal-like c8		BRCA basal-like c8	miRNA cluster 12	cluster 5	mutation cluster 5	TCGA-E2-A14R	971	1	1174	Breast	TCGA Breast Cancer	breast invasive carcinoma	NO
TCGA-E2-A14X-01	Stage IIIA	55	4	Stage IIIA	692		Negative	FEMALE	Negative	3	2	2	Negative	M0	Positive	N2	692	0	Basal	Basal-like	Negative	ReacII	-13	-12	enrollment	T_Other	T2	LIVING	0	TCGA-E2-A14X-01	972	0	BRCA-LUAD+	C4-BRCA/Basal	cluster 5	BRCA basal-like c8	KIRC-like c1	BRCA basal-like c8	miRNA cluster 7	cluster 3	mutation cluster 5	TCGA-E2-A14X	972	0	972	Breast	TCGA Breast Cancer	breast invasive carcinoma
TCGA-E2-A150-01	Stage IIA	48	1	Stage IIA	591		Negative	FEMALE	Negative	2	2	2	Negative	M0	Negative	N0	591	0	Basal	Basal-like	Negative	X	-13	-12	enrollment	T_Other	T2	LIVING	0	TCGA-E2-A150-01	773	0	High	C4-BRCA/Basal	cluster 5	BRCA basal-like c8	squamous c3	BRCA basal-like c8	miRNA cluster 7	cluster 3	mutation cluster 5	TCGA-E2-A150	773	0	773	Breast	TCGA Breast Cancer	breast invasive carcinoma
TCGA-E2-A158-01	Stage IIA	43	1	Stage IIA	450		Negative	FEMALE	Negative	2	2	2	Negative	M0	Positive	N1	450	0	Basal	Basal-like	Negative	Basal	-13	0	enrollment	T1	T1	LIVING	0	TCGA-E2-A158-01	450	0	High	C4-BRCA/Basal	cluster 5	BRCA basal-like c8	BRCA basal-like c6	BRCA basal-like c8	miRNA cluster 12	cluster 5	mutation cluster 5	TCGA-E2-A158	450	0	450	Breast	TCGA Breast Cancer	breast invasive carcinoma
TCGA-E2-A159-01	Stage IIA	50	1	Stage IIA	515		Negative	FEMALE	Negative	2	2	2	Negative	M0	Negative	N0	515	0	Basal	Basal-like	Negative	Basal	-13	-10	enrollment	T_Other	T2	LIVING	0	TCGA-E2-A159-01	762	0	High	C4-BRCA/Basal	cluster 5	Cluster 5	BRCA basal-like c6	BRCA basal-like c8	miRNA cluster 7	cluster 3	mutation cluster 5	TCGA-E2-A159	762	0	762	Breast	TCGA Breast Cancer	breast invasive carcinoma
TCGA-E2-A1AZ-01	Stage IIB	63	4	Stage IIB	1964		Negative	FEMALE	Negative				Negative	M0	Positive	N1	1964	0	Basal	Basal-like	Negative	Basal	-13	-12	enrollment	T_Other	T2	LIVING	0	TCGA-E2-A1AZ-01	2329	0	High	C4-BRCA/Basal	cluster 5	BRCA basal-like c8	BRCA basal-like c6	BRCA basal-like c8			mutation c1uster 9	TCGA-E2-A1AZ	2329	0	2329	Breast	TCGA Breast Cancer	breast invasive carcinoma
TCGA-E2-A1LG-01	Stage IIA	50	2	Stage IIA	350		Negative	FEMALE	Negative				Negative	M0	Negative	N0	350	0	Basal		Negative				enrollment	T_Other	T2	LIVING	0	TCGA-E2-A1LG-01	574	0	Squamous	C4-BRCA/Basal	cluster 5	Low purity c2	KIRC-like c1	BRCA basal-like c8	miRNA cluster 11	cluster 5	mutation cluster 5	TCGA-E2-A1LG	574	0	574	Breast	TCGA Breast Cancer	breast invasive carcinoma
TCGA-E2-A1LH-01	Stage I	59	3	Stage I	2875		Negative	FEMALE	Negative				Negative	M0	Negative	N0	2875	0	Basal		Negative				enrollment	T1	T1	LIVING	0	TCGA-E2-A1LH-01	3247	0	High	C4-BRCA/Basal	cluster 5	Low purity c2		BRCA basal-like c8			mutation cluster 2	TCGA-E2-A1LH	3247	0	3247	Breast	TCGA Breast Cancer	breast invasive carcinoma
TCGA-E2-A1LI-01	Stage IIB	57	3	Stage IIB	2750		Negative	FEMALE	Negative				Negative	M0	Positive	N1	2750	0	Basal		Negative				enrollment	T_Other	T2	LIVING	0	TCGA-E2-A1LI-01	3121	0	High	C4-BRCA/Basal	cluster 4	BRCA basal-like c8		BRCA basal-like c8	miRNA cluster 7		mutation c1uster 9	TCGA-E2-A1LI	3121	0	3121	Breast	TCGA Breast Cancer	breast invasive carcinoma
TCGA-E2-A1LK-01	Stage IIIC	84	4	Stage IIIA		266	Negative	FEMALE	Negative				Negative	M0	Positive	N1	266	1	Basal		Negative				enrollment	T_Other	T3	DECEASED	1	TCGA-E2-A1LK-01	266	1	Squamous	C4-BRCA/Basal	cluster 3	BRCA basal-like c8	BRCA basal-like c6	BRCA basal-like c8	miRNA cluster 11	cluster 5	mutation cluster 5	TCGA-E2-A1LK	155	1	266	Breast	TCGA Breast Cancer	breast invasive carcinoma	NO
TCGA-E2-A1LL-01	Stage IIIA	73	1	Stage IIIA	1014		Negative	FEMALE	Negative				Negative	M0	Positive	N2	1014	0	Basal		Negative				enrollment	T_Other	T3	LIVING	0	TCGA-E2-A1LL-01	1309	0	Squamous	C2-Squamous-like	cluster 1	BRCA CIMP c7	KIRC-like c1	squamous-like c4	miRNA cluster 4	cluster 4	mutation cluster 4	TCGA-E2-A1LL	1303	1	1309	Breast	TCGA Breast Cancer	breast invasive carcinoma	NO
TCGA-E2-A1LS-01	Stage IA	46		Stage I	239		Negative	FEMALE	Negative				Negative	M0	Negative	N0	239	0	Basal		Negative				enrollment	T1	T1	LIVING	0	TCGA-E2-A1LS-01	470	0		C4-BRCA/Basal	cluster 3	BRCA basal-like c8	BRCA basal-like c6	BRCA basal-like c8	miRNA cluster 14		mutation cluster 5	TCGA-E2-A1LS	470	0	470	Breast	TCGA Breast Cancer	breast invasive carcinoma
TCGA-E9-A1ND-01	Stage IIB	75	1	Stage IIB	0		Negative	FEMALE	Negative				Negative	M0	Positive	N1	0	0	Basal		Negative				enrollment	T_Other	T2	LIVING	0	TCGA-E9-A1ND-01	383	0	Squamous	C4-BRCA/Basal	cluster 5	Cluster 5	BRCA basal-like c6	BRCA basal-like c8	miRNA cluster 11	cluster 5	mutation cluster 2	TCGA-E9-A1ND	383	0	383	Breast	TCGA Breast Cancer	breast invasive carcinoma
TCGA-E9-A22G-01	Stage IIIA	47	1	Stage IIA	0		Negative	FEMALE	Negative				Negative	M0	Negative	N0	0	0	Basal		Negative				enrollment	T_Other	T2	LIVING	0	TCGA-E9-A22G-01	715	0	Squamous	C4-BRCA/Basal	cluster 3	BRCA basal-like c8	BRCA basal-like c6	BRCA basal-like c8	miRNA cluster 1		mutation cluster 5	TCGA-E9-A22G	715	0	715	Breast	TCGA Breast Cancer	breast invasive carcinoma
TCGA-EW-A1OW-01	Stage IIA	58	1	Stage IIA	463		Negative	FEMALE	Negative				Negative	M0	Negative	N0	463	0	Basal		Negative				enrollment	T_Other	T2	LIVING	0	TCGA-EW-A1OW-01	694	0	High	C4-BRCA/Basal	cluster 5	BRCA basal-like c8	BRCA basal-like c6	BRCA basal-like c8				TCGA-EW-A1OW	694	0	694	Breast	TCGA Breast Cancer	breast invasive carcinoma
TCGA-EW-A1P1-01	Stage IIIC	68	1	Stage IIIC	919		Negative	FEMALE	Negative				Negative	M0	Positive	N3	919	0			Negative				enrollment	T_Other	T2	LIVING	0	TCGA-EW-A1P1-01	1210	0	Kirc+	C5-KIRC	cluster 1	Low purity c2	KIRC-like c1		miRNA cluster 13	cluster 6	mutation c1uster 9	TCGA-EW-A1P1	1014	1	1210	Breast	TCGA Breast Cancer	breast invasive carcinoma	NO
TCGA-EW-A1P4-01	Stage IIA	43	1	Stage IIA	501		Negative	FEMALE	Negative				Negative	M0	Negative	N0	501	0	Basal		Negative				enrollment	T_Other	T2	LIVING	0	TCGA-EW-A1P4-01	907	0	High	C4-BRCA/Basal	cluster 5	BRCA basal-like c8	KIRC-like c1	BRCA basal-like c8	miRNA cluster 4	cluster 5	mutation cluster 5	TCGA-EW-A1P4	907	0	907	Breast	TCGA Breast Cancer	breast invasive carcinoma
TCGA-EW-A1P7-01	Stage IIA	59	1	Stage IIA	635		Negative	FEMALE	Negative				Negative	M0	Negative	N0	635	0	Normal		Negative				enrollment	T_Other	T2	LIVING	0	TCGA-EW-A1P7-01	915	0	Kirc+	C4-BRCA/Basal	cluster 5	Low purity c2		BRCA basal-like c8	miRNA cluster 7	cluster 3	mutation c1uster 9	TCGA-EW-A1P7	729	1	915	Breast	TCGA Breast Cancer	breast invasive carcinoma	YES
TCGA-EW-A1P8-01	Stage IIIC	58	3	Stage IIIC	239	239	Negative	FEMALE	Negative				Negative	M0	Positive	N3	239	1	Basal		Negative				enrollment	T_Other	T2	DECEASED	1	TCGA-EW-A1P8-01	239	1	High	C4-BRCA/Basal	cluster 5	BRCA basal-like c8	BRCA basal-like c6	BRCA basal-like c8	miRNA cluster 12	cluster 5	mutation cluster 12	TCGA-EW-A1P8	207	1	239	Breast	TCGA Breast Cancer	breast invasive carcinoma
TCGA-EW-A1PB-01	Stage IIIA	70	3	Stage IIIA	608		Negative	FEMALE	Negative				Negative	M0	Positive	N1	608	0	Basal		Negative				enrollment	T_Other	T3	LIVING	0	TCGA-EW-A1PB-01	608	0	High	C4-BRCA/Basal	cluster 5	BRCA basal-like c8	BRCA basal-like c6	BRCA basal-like c8	miRNA cluster 14	cluster 2	mutation cluster 5	TCGA-EW-A1PB	608	0	608	Breast	TCGA Breast Cancer	breast invasive carcinoma
[truncated: 165 more columns]

## Sheet: Normal
Supplementary Table 1
This table gives the detailed clinical information of 119 normal samples for TCGA breast cancer.
sampleID	AJCC_Stage_nature2012	Age_at_Initial_Pathologic_Diagnosis_nature2012	CN_Clusters_nature2012	Converted_Stage_nature2012	Days_to_Date_of_Last_Contact_nature2012	Days_to_date_of_Death_nature2012	ER_Status_nature2012	Gender_nature2012	HER2_Final_Status_nature2012	Integrated_Clusters_no_exp__nature2012	Integrated_Clusters_unsup_exp__nature2012	Integrated_Clusters_with_PAM50__nature2012	Metastasis_Coded_nature2012	Metastasis_nature2012	Node_Coded_nature2012	Node_nature2012	OS_Time_nature2012	OS_event_nature2012	PAM50Call_RNAseq	PAM50_mRNA_nature2012	PR_Status_nature2012	RPPA_Clusters_nature2012	SigClust_Intrinsic_mRNA_nature2012	SigClust_Unsupervised_mRNA_nature2012	Survival_Data_Form_nature2012	Tumor_T1_Coded_nature2012	Tumor_nature2012	Vital_Status_nature2012	_EVENT	_INTEGRATION	_OS	_OS_IND	_PANCAN_CNA_PANCAN_K8	_PANCAN_Cluster_Cluster_PANCAN	_PANCAN_DNAMethyl_BRCA	_PANCAN_DNAMethyl_PANCAN	_PANCAN_RPPA_PANCAN_K8	_PANCAN_UNC_RNAseq_PANCAN_K16	_PANCAN_miRNA_PANCAN	_PANCAN_mirna_BRCA	_PANCAN_mutation_PANCAN	_PATIENT	_RFS	_RFS_IND	_TIME_TO_EVENT	_anatomical_origin	_cohort	_primary_disease	additional_pharmaceutical_therapy
TCGA-A1-A0SB-01	Stage I	70	1	Stage I	259		Positive	FEMALE	Negative				Negative	M0	Negative	N0	259	0	Normal		Negative				enrollment	T1	T1	LIVING	0	TCGA-A1-A0SB-01	259	0	Kirc+	C4-BRCA/Basal	cluster 5	Low purity c2		BRCA basal-like c8	miRNA cluster 7	cluster 3	mutation c1uster 9	TCGA-A1-A0SB			259	Breast	TCGA Breast Cancer	breast invasive carcinoma
TCGA-A2-A0CL-01	Stage IIIA	37	3	No_Conversion	1963		Positive	FEMALE	Negative	1	1	1	Negative	M0	Positive	N2	1963	0	Normal	HER2-enriched	Positive	Basal	-2	-5	followup	T_Other	T3	LIVING	0	TCGA-A2-A0CL-01	1964	0	High	C3-BRCA/Luminal	cluster 1	Cluster 5	BRCA nonbasal-like c8	BRCA nonbasal-like c7	miRNA cluster 4	cluster 4	mutation c1uster 9	TCGA-A2-A0CL	1964	0	1964	Breast	TCGA Breast Cancer	breast invasive carcinoma
TCGA-A2-A0CZ-01	Stage IIA	46	4	Stage IIA	1615		Positive	FEMALE	Negative	3	4	3	Negative	M0	Negative	N0	1615	0	Normal	Luminal A	Positive	ReacII	-5	-7	followup	T_Other	T2	LIVING	0	TCGA-A2-A0CZ-01	1616	0	Kirc+	C3-BRCA/Luminal	cluster 1	BRCA non-CIMP c9	KIRC-like c1	BRCA nonbasal-like c7	miRNA cluster 14	cluster 2	mutation c1uster 9	TCGA-A2-A0CZ	1616	0	1616	Breast	TCGA Breast Cancer	breast invasive carcinoma
TCGA-A2-A0YK-01	Stage IIA	61	5	Stage IIA	587		Positive	FEMALE	Negative	3	4	3	Negative	M0	Negative	N0	587	0	Normal	Normal-like	Negative	ReacII	-5	-7	followup	T_Other	T2	LIVING	0	TCGA-A2-A0YK-01	588	0	Kirc+	C3-BRCA/Luminal	cluster 1	BRCA non-CIMP c9	KIRC-like c1	BRCA nonbasal-like c7	miRNA cluster 14	cluster 6	mutation cluster 4	TCGA-A2-A0YK	588	0	588	Breast	TCGA Breast Cancer	breast invasive carcinoma
TCGA-A2-A1G6-01	Stage IIIA	50	1	Stage IIIA	132		Negative	FEMALE	Negative				Negative	M0	Positive	N2	132	0	Normal		Negative				enrollment	T_Other	T2	LIVING	0	TCGA-A2-A1G6-01	501	0	Quiet	C5-KIRC	cluster 5	Low purity c2	KIRC-like c1	BRCA nonbasal-like c7	miRNA cluster 13	cluster 6	mutation c1uster 9	TCGA-A2-A1G6	501	0	501	Breast	TCGA Breast Cancer	breast invasive carcinoma
TCGA-A2-A25A-01	Stage IIA	44	2	Stage IIA	2968		Positive	FEMALE	Negative				Negative	M0	Negative	N0	2968	0	Normal		Positive				enrollment	T_Other	T2	LIVING	0	TCGA-A2-A25A-01	3276	0	Iq	C3-BRCA/Luminal	cluster 4	BRCA non-CIMP c9	BRCA nonbasal-like c8	BRCA nonbasal-like c7	miRNA cluster 5		mutation cluster 4	TCGA-A2-A25A	3276	0	3276	Breast	TCGA Breast Cancer	breast invasive carcinoma
TCGA-A7-A0D9-11		37			272			FEMALE									272	0	Normal						followup			LIVING	0	TCGA-A7-A0D9-11	1139	0		C3-BRCA/Luminal							mutation cluster 4	TCGA-A7-A0D9	1139	0	1139	Breast	TCGA Breast Cancer	breast invasive carcinoma
TCGA-A7-A0DB-11		56			266			FEMALE									266	0	Normal						followup			LIVING	0	TCGA-A7-A0DB-11	1007	0		C3-BRCA/Luminal							mutation cluster 4	TCGA-A7-A0DB	1007	0	1007	Breast	TCGA Breast Cancer	breast invasive carcinoma
TCGA-A7-A0DC-11		63			386			FEMALE									386	0	Normal						followup			LIVING	0	TCGA-A7-A0DC-11	906	0										TCGA-A7-A0DC	906	0	906	Breast	TCGA Breast Cancer	breast invasive carcinoma
TCGA-A7-A13E-11		62			326			FEMALE									326	0	Normal						followup			LIVING	1	TCGA-A7-A13E-11	614	1		C4-BRCA/Basal								TCGA-A7-A13E	556	1	614	Breast	TCGA Breast Cancer	breast invasive carcinoma	YES
TCGA-A7-A13F-11		44			387			FEMALE									387	0	Normal						followup			LIVING	0	TCGA-A7-A13F-11	765	0		C3-BRCA/Luminal							mutation c1uster 9	TCGA-A7-A13F	765	0	765	Breast	TCGA Breast Cancer	breast invasive carcinoma
TCGA-A8-A08H-01	Stage IIA	66	1	Stage IIA	0		Positive	FEMALE	Positive	1	4	3	Negative	M0	Negative	N0	0	0	Normal	Basal-like	Positive	ReacI	-5	-8	enrollment	T_Other	T2	LIVING		TCGA-A8-A08H-01			Quiet	C3-BRCA/Luminal	cluster 1	BRCA non-CIMP c9	BRCA nonbasal-like c8	BRCA nonbasal-like c7	miRNA cluster 4	cluster 4	mutation c1uster 9	TCGA-A8-A08H				Breast	TCGA Breast Cancer	breast invasive carcinoma
TCGA-AC-A23H-11		90			81			FEMALE									81	0	Normal						enrollment			LIVING	1	TCGA-AC-A23H-11	174	1										TCGA-AC-A23H	174	0	174	Breast	TCGA Breast Cancer	breast invasive carcinoma
TCGA-AC-A2FB-11																			Normal										0	TCGA-AC-A2FB-11	1234	0		C3-BRCA/Luminal								TCGA-AC-A2FB	1234	0	1234	Breast	TCGA Breast Cancer	breast invasive carcinoma
TCGA-AC-A2FF-11																			Normal										0	TCGA-AC-A2FF-11	1686	0		C3-BRCA/Luminal								TCGA-AC-A2FF			1686	Breast	TCGA Breast Cancer	breast invasive carcinoma
TCGA-AC-A2FK-01																			Normal										0	TCGA-AC-A2FK-01	1180	0	Quiet			Low purity c2		BRCA nonbasal-like c7	miRNA cluster 5			TCGA-AC-A2FK			1180	Breast	TCGA Breast Cancer	breast invasive carcinoma
TCGA-AO-A03R-01	Stage IIB	57	4	No_Conversion	1707		Positive	FEMALE	Negative				Negative	M0	Positive	N1	1707	0	Normal	Normal-like	Positive		0	0	followup	T_Other	T2	LIVING	0	TCGA-AO-A03R-01	2091	0	BRCA-LUAD+	C3-BRCA/Luminal	cluster 2	BRCA non-CIMP c9		BRCA nonbasal-like c7	miRNA cluster 3	cluster 2	mutation cluster 5	TCGA-AO-A03R	2091	0	2091	Breast	TCGA Breast Cancer	breast invasive carcinoma
TCGA-AO-A03T-01	Stage IIB	42	5	No_Conversion	1187		Positive	FEMALE	Negative				Negative	M0	Positive	N1	1187	0	Normal	Normal-like	Positive		-2	-3	enrollment	T_Other	T2	LIVING	0	TCGA-AO-A03T-01	1456	0	High	C3-BRCA/Luminal	cluster 2	BRCA non-CIMP c9		BRCA nonbasal-like c7	miRNA cluster 4	cluster 4	mutation cluster 12	TCGA-AO-A03T	1456	0	1456	Breast	TCGA Breast Cancer	breast invasive carcinoma
TCGA-AO-A03U-01	Stage IA	31	1	Stage I	1727	1796	Negative	FEMALE	Negative	2	2	2	Negative	M0	Negative	N0	1796	1	Normal	Normal-like	Negative	Basal	-5	0	followup	T1	T1	DECEASED	1	TCGA-AO-A03U-01	1793	1	Kirc+	C4-BRCA/Basal	cluster 5	Low purity c2	BRCA basal-like c6	BRCA basal-like c8	miRNA cluster 4	cluster 4	mutation c1uster 9	TCGA-AO-A03U	1614	1	1793	Breast	TCGA Breast Cancer	breast invasive carcinoma
TCGA-AO-A1KO-01	Stage IIB	46	1	Stage IIB	448		Positive	FEMALE	Negative				Negative	M0	Negative	N0	448	0	Normal		Positive				followup	T_Other	T3	LIVING	0	TCGA-AO-A1KO-01	448	0	Quiet	C3-BRCA/Luminal	cluster 5	Low purity c2	BRCA nonbasal-like c8	BRCA nonbasal-like c7	miRNA cluster 7	cluster 6	mutation c1uster 9	TCGA-AO-A1KO			448	Breast	TCGA Breast Cancer	breast invasive carcinoma
TCGA-AR-A1AO-01	Stage II	47	1	Stage IIA	1324		Positive	FEMALE	Negative	2	2	2	Negative	M0	Positive	N1	1324	0	Normal	Normal-like	Negative	Basal	-5	-8	enrollment	T1	T1	LIVING	0	TCGA-AR-A1AO-01	1325	0	Quiet	C3-BRCA/Luminal	cluster 5	Low purity c2	BRCA basal-like c6	BRCA nonbasal-like c7	miRNA cluster 4	cluster 4	mutation c1uster 9	TCGA-AR-A1AO	1325	0	1325	Breast	TCGA Breast Cancer	breast invasive carcinoma
TCGA-AR-A2LH-01																			Normal										1	TCGA-AR-A2LH-01	616	1	Quiet	C3-BRCA/Luminal		BRCA non-CIMP c9	BRCA basal-like c6	BRCA nonbasal-like c7	miRNA cluster 5			TCGA-AR-A2LH	434	1	616	Breast	TCGA Breast Cancer	breast invasive carcinoma
TCGA-AR-A2LQ-01																			Normal										0	TCGA-AR-A2LQ-01	895	0	Quiet	C3-BRCA/Luminal		BRCA non-CIMP c9	KIRC-like c1	BRCA nonbasal-like c7	miRNA cluster 5			TCGA-AR-A2LQ	895	0	895	Breast	TCGA Breast Cancer	breast invasive carcinoma
TCGA-B6-A0RQ-01	Stage IIB	68	1	Stage IIB		4273	Positive	FEMALE	Negative	3	4	3	Negative	M0	Negative	N0	4273	1	Normal	Luminal A	Positive	ReacI	-5	-7	followup	T_Other	T3	DECEASED	1	TCGA-B6-A0RQ-01	4273	1	Quiet	C3-BRCA/Luminal	cluster 1	BRCA non-CIMP c9	BRCA nonbasal-like c8	BRCA nonbasal-like c7	miRNA cluster 4	cluster 6	mutation cluster 4	TCGA-B6-A0RQ	4273	0	4273	Breast	TCGA Breast Cancer	breast invasive carcinoma
TCGA-BH-A0AU-11		45			746			FEMALE									746	0	Normal						enrollment			LIVING	0	TCGA-BH-A0AU-11	746	0		C3-BRCA/Luminal							mutation c1uster 9	TCGA-BH-A0AU			746	Breast	TCGA Breast Cancer	breast invasive carcinoma
TCGA-BH-A0AY-11		62			777			FEMALE									777	0	Normal						followup			LIVING	0	TCGA-BH-A0AY-11	777	0		C3-BRCA/Luminal							mutation c1uster 9	TCGA-BH-A0AY	777	0	777	Breast	TCGA Breast Cancer	breast invasive carcinoma
TCGA-BH-A0AZ-11		47			867			FEMALE									867	0	Normal						enrollment			LIVING	0	TCGA-BH-A0AZ-11	867	0		C3-BRCA/Luminal							mutation c1uster 9	TCGA-BH-A0AZ			867	Breast	TCGA Breast Cancer	breast invasive carcinoma
TCGA-BH-A0B2-11		43			1242			FEMALE									1242	0	Normal						enrollment			LIVING	0	TCGA-BH-A0B2-11	1242	0										TCGA-BH-A0B2			1242	Breast	TCGA Breast Cancer	breast invasive carcinoma
TCGA-BH-A0B3-11		53			1203			FEMALE									1203	0	Normal						followup			LIVING	0	TCGA-BH-A0B3-11	1203	0		C4-BRCA/Basal							mutation cluster 5	TCGA-BH-A0B3	1203	0	1203	Breast	TCGA Breast Cancer	breast invasive carcinoma
TCGA-BH-A0B7-11		42			1733			FEMALE									1733	0	Normal						enrollment			LIVING	0	TCGA-BH-A0B7-11	1733	0		C3-BRCA/Luminal							mutation cluster 5	TCGA-BH-A0B7			1733	Breast	TCGA Breast Cancer	breast invasive carcinoma
TCGA-BH-A0B8-11		64			1569			FEMALE									1569	0	Normal						followup			LIVING	0	TCGA-BH-A0B8-11	1569	0									mutation c1uster 9	TCGA-BH-A0B8	1569	0	1569	Breast	TCGA Breast Cancer	breast invasive carcinoma
TCGA-BH-A0BA-11		51			1132			FEMALE									1132	0	Normal						followup			LIVING	0	TCGA-BH-A0BA-11	1132	0		C3-BRCA/Luminal							mutation cluster 4	TCGA-BH-A0BA	1132	0	1132	Breast	TCGA Breast Cancer	breast invasive carcinoma
TCGA-BH-A0BC-11		60			974			FEMALE									974	0	Normal						followup			LIVING	0	TCGA-BH-A0BC-11	974	0		C3-BRCA/Luminal							mutation cluster 3	TCGA-BH-A0BC			974	Breast	TCGA Breast Cancer	breast invasive carcinoma	NO
TCGA-BH-A0BJ-11		41			660			FEMALE									660	0	Normal						followup			LIVING	0	TCGA-BH-A0BJ-11	660	0		C3-BRCA/Luminal							mutation c1uster 9	TCGA-BH-A0BJ			660	Breast	TCGA Breast Cancer	breast invasive carcinoma	NO
TCGA-BH-A0BM-11		54			1117			FEMALE									1117	0	Normal						enrollment			LIVING	0	TCGA-BH-A0BM-11	1876	0		C3-BRCA/Luminal							mutation cluster 4	TCGA-BH-A0BM	1876	0	1876	Breast	TCGA Breast Cancer	breast invasive carcinoma
TCGA-BH-A0BQ-11		39			826			FEMALE									826	0	Normal						enrollment			LIVING	0	TCGA-BH-A0BQ-11	827	0		C3-BRCA/Luminal							mutation c1uster 9	TCGA-BH-A0BQ			827	Breast	TCGA Breast Cancer	breast invasive carcinoma
TCGA-BH-A0BS-11		55			1640			FEMALE									1640	0	Normal						enrollment			LIVING	0	TCGA-BH-A0BS-11	1641	0		C3-BRCA/Luminal							mutation cluster 4	TCGA-BH-A0BS			1641	Breast	TCGA Breast Cancer	breast invasive carcinoma
TCGA-BH-A0BT-11		56			1386			FEMALE									1386	0	Normal						enrollment			LIVING	0	TCGA-BH-A0BT-11	1386	0		C3-BRCA/Luminal							mutation cluster 3	TCGA-BH-A0BT			1386	Breast	TCGA Breast Cancer	breast invasive carcinoma
TCGA-BH-A0BV-11		78			1519			FEMALE									1519	0	Normal						followup			LIVING	0	TCGA-BH-A0BV-11	1519	0		C3-BRCA/Luminal							mutation cluster 4	TCGA-BH-A0BV			1519	Breast	TCGA Breast Cancer	breast invasive carcinoma	NO
TCGA-BH-A0BW-11		71			355			FEMALE									355	0	Normal						enrollment			LIVING	0	TCGA-BH-A0BW-11	355	0		C4-BRCA/Basal							mutation c1uster 9	TCGA-BH-A0BW			355	Breast	TCGA Breast Cancer	breast invasive carcinoma
TCGA-BH-A0BZ-11		59			1492			FEMALE									1492	0	Normal						enrollment			LIVING	0	TCGA-BH-A0BZ-11	1492	0		C3-BRCA/Luminal							mutation c1uster 10	TCGA-BH-A0BZ			1492	Breast	TCGA Breast Cancer	breast invasive carcinoma
TCGA-BH-A0C0-11		62			1270			FEMALE									1270	0	Normal						followup			LIVING	0	TCGA-BH-A0C0-11	1270	0		C3-BRCA/Luminal							mutation cluster 5	TCGA-BH-A0C0			1270	Breast	TCGA Breast Cancer	breast invasive carcinoma	NO
TCGA-BH-A0C3-11		47			1464			FEMALE									1464	0	Normal						enrollment			LIVING	0	TCGA-BH-A0C3-11	1464	0		C3-BRCA/Luminal							mutation cluster 5	TCGA-BH-A0C3			1464	Breast	TCGA Breast Cancer	breast invasive carcinoma
TCGA-BH-A0DG-11		30			713			FEMALE									713	0	Normal						enrollment			LIVING	0	TCGA-BH-A0DG-11	713	0		C3-BRCA/Luminal							mutation c1uster 9	TCGA-BH-A0DG			713	Breast	TCGA Breast Cancer	breast invasive carcinoma
TCGA-BH-A0DH-11		63			1156			FEMALE									1156	0	Normal						followup			LIVING	0	TCGA-BH-A0DH-11	1156	0		C3-BRCA/Luminal							mutation c1uster 9	TCGA-BH-A0DH			1156	Breast	TCGA Breast Cancer	breast invasive carcinoma	NO
TCGA-BH-A0DL-11		64			1467			FEMALE									1467	0	Normal						enrollment			LIVING	0	TCGA-BH-A0DL-11	1467	0		C4-BRCA/Basal							mutation cluster 3	TCGA-BH-A0DL			1467	Breast	TCGA Breast Cancer	breast invasive carcinoma
TCGA-BH-A0DO-11		78			525			FEMALE									525	0	Normal						enrollment			LIVING	0	TCGA-BH-A0DO-11	525	0		C3-BRCA/Luminal							mutation cluster 4	TCGA-BH-A0DO			525	Breast	TCGA Breast Cancer	breast invasive carcinoma
TCGA-BH-A0DP-11		60			476			FEMALE									476	0	Normal						followup			LIVING	0	TCGA-BH-A0DP-11	476	0		C3-BRCA/Luminal							mutation cluster 4	TCGA-BH-A0DP			476	Breast	TCGA Breast Cancer	breast invasive carcinoma	NO
TCGA-BH-A0DT-11		41			1170			FEMALE									1170	0	Normal						enrollment			LIVING	0	TCGA-BH-A0DT-11	1170	0		C3-BRCA/Luminal							mutation cluster 4	TCGA-BH-A0DT			1170	Breast	TCGA Breast Cancer	breast invasive carcinoma
TCGA-BH-A0DV-11		54			1374			FEMALE									1374	0	Normal						enrollment			LIVING	0	TCGA-BH-A0DV-11	2064	0		C3-BRCA/Luminal							mutation cluster 4	TCGA-BH-A0DV	2064	0	2064	Breast	TCGA Breast Cancer	breast invasive carcinoma
TCGA-BH-A0E0-11		38			133			FEMALE									133	0	Normal						followup			LIVING	0	TCGA-BH-A0E0-11	134	0		C4-BRCA/Basal							mutation cluster 5	TCGA-BH-A0E0			134	Breast	TCGA Breast Cancer	breast invasive carcinoma	NO
TCGA-BH-A0E1-11		52			477			FEMALE									477	0	Normal						followup			LIVING	0	TCGA-BH-A0E1-11	477	0		C3-BRCA/Luminal							mutation c1uster 10	TCGA-BH-A0E1			477	Breast	TCGA Breast Cancer	breast invasive carcinoma	NO
TCGA-BH-A0H5-11		45			1080			FEMALE									1080	0	Normal						enrollment			LIVING	0	TCGA-BH-A0H5-11	1080	0		C3-BRCA/Luminal							mutation c1uster 9	TCGA-BH-A0H5			1080	Breast	TCGA Breast Cancer	breast invasive carcinoma
TCGA-BH-A0H7-11		65			701			FEMALE									701	0	Normal						followup			LIVING	0	TCGA-BH-A0H7-11	702	0		C3-BRCA/Luminal							mutation cluster 5	TCGA-BH-A0H7			702	Breast	TCGA Breast Cancer	breast invasive carcinoma	NO
TCGA-BH-A0HA-11		31			856			FEMALE									856	0	Normal						enrollment			LIVING	0	TCGA-BH-A0HA-11	1611	0		C3-BRCA/Luminal							mutation cluster 4	TCGA-BH-A0HA	1611	0	1611	Breast	TCGA Breast Cancer	breast invasive carcinoma
TCGA-BH-A0HK-11		81			178			FEMALE									178	0	Normal						followup			LIVING	0	TCGA-BH-A0HK-11	178	0		C3-BRCA/Luminal							mutation c1uster 9	TCGA-BH-A0HK			178	Breast	TCGA Breast Cancer	breast invasive carcinoma	NO
TCGA-BH-A18J-11		56			611	611		FEMALE									611	1	Normal						enrollment			DECEASED	1	TCGA-BH-A18J-11	612	1		C3-BRCA/Luminal							mutation cluster 4	TCGA-BH-A18J			612	Breast	TCGA Breast Cancer	breast invasive carcinoma
TCGA-BH-A18K-11		46			2547	2762		FEMALE									2762	1	Normal						enrollment			DECEASED	1	TCGA-BH-A18K-11	2763	1		C3-BRCA/Luminal							mutation cluster 4	TCGA-BH-A18K			2763	Breast	TCGA Breast Cancer	breast invasive carcinoma
TCGA-BH-A18L-11		50			372	811		FEMALE									811	1	Normal						enrollment			DECEASED	1	TCGA-BH-A18L-11	811	1		C3-BRCA/Luminal							mutation c1uster 9	TCGA-BH-A18L			811	Breast	TCGA Breast Cancer	breast invasive carcinoma
TCGA-BH-A18M-11		39			2207	2207		FEMALE									2207	1	Normal						enrollment			DECEASED	1	TCGA-BH-A18M-11	2207	1		C3-BRCA/Luminal							mutation cluster 4	TCGA-BH-A18M			2207	Breast	TCGA Breast Cancer	breast invasive carcinoma
TCGA-BH-A18N-11		88			1148	1148		FEMALE									1148	1	Normal						enrollment			DECEASED	1	TCGA-BH-A18N-11	1148	1		C3-BRCA/Luminal							mutation c1uster 9	TCGA-BH-A18N			1148	Breast	TCGA Breast Cancer	breast invasive carcinoma
TCGA-BH-A18P-11		60			921	921		FEMALE									921	1	Normal						enrollment			DECEASED	1	TCGA-BH-A18P-11	921	1		C3-BRCA/Luminal							mutation cluster 4	TCGA-BH-A18P			921	Breast	TCGA Breast Cancer	breast invasive carcinoma
TCGA-BH-A18Q-11		56			1692	1692		FEMALE									1692	1	Normal						enrollment			DECEASED	1	TCGA-BH-A18Q-11	1692	1		C4-BRCA/Basal							mutation cluster 13	TCGA-BH-A18Q			1692	Breast	TCGA Breast Cancer	breast invasive carcinoma
TCGA-BH-A18R-11		50			1099	1141		FEMALE									1141	1	Normal						enrollment			DECEASED	1	TCGA-BH-A18R-11	1142	1		C3-BRCA/Luminal							mutation c1uster 9	TCGA-BH-A18R			1142	Breast	TCGA Breast Cancer	breast invasive carcinoma
TCGA-BH-A18S-11		79			2009	2009		FEMALE									2009	1	Normal						enrollment			DECEASED	1	TCGA-BH-A18S-11	2009	1		C3-BRCA/Luminal							mutation cluster 12	TCGA-BH-A18S			2009	Breast	TCGA Breast Cancer	breast invasive carcinoma
TCGA-BH-A18U-11		72			1317	1563		FEMALE									1563	1	Normal						enrollment			DECEASED	1	TCGA-BH-A18U-11	1563	1		C3-BRCA/Luminal							mutation cluster 13	TCGA-BH-A18U			1563	Breast	TCGA Breast Cancer	breast invasive carcinoma
TCGA-BH-A18V-11		48			1555	1555		FEMALE									1555	1	Normal						enrollment			DECEASED	1	TCGA-BH-A18V-11	1556	1		C4-BRCA/Basal							mutation cluster 2	TCGA-BH-A18V			1556	Breast	TCGA Breast Cancer	breast invasive carcinoma
TCGA-BH-A1EN-11		78				2052		FEMALE									2052	1	Normal						enrollment			DECEASED	1	TCGA-BH-A1EN-11	2053	1		C3-BRCA/Luminal							mutation c1uster 9	TCGA-BH-A1EN			2053	Breast	TCGA Breast Cancer	breast invasive carcinoma
TCGA-BH-A1ET-11		55				2520		FEMALE									2520	1	Normal						enrollment			DECEASED	1	TCGA-BH-A1ET-11	2520	1		C3-BRCA/Luminal							mutation cluster 4	TCGA-BH-A1ET			2520	Breast	TCGA Breast Cancer	breast invasive carcinoma
TCGA-BH-A1EU-11		83				1286		FEMALE									1286	1	Normal						enrollment			DECEASED	1	TCGA-BH-A1EU-11	1286	1		C3-BRCA/Luminal							mutation cluster 4	TCGA-BH-A1EU			1286	Breast	TCGA Breast Cancer	breast invasive carcinoma
TCGA-BH-A1EV-11		45				365		FEMALE									365	1	Normal						enrollment			DECEASED	1	TCGA-BH-A1EV-11	365	1		C3-BRCA/Luminal							mutation cluster 5	TCGA-BH-A1EV	365	0	365	Breast	TCGA Breast Cancer	breast invasive carcinoma
TCGA-BH-A1F0-11		80				785		FEMALE									785	1	Normal						enrollment			DECEASED	1	TCGA-BH-A1F0-11	785	1		C4-BRCA/Basal							mutation cluster 5	TCGA-BH-A1F0			785	Breast	TCGA Breast Cancer	breast invasive carcinoma
TCGA-BH-A1F2-11		53				959		FEMALE									959	1	Normal						enrollment			DECEASED	1	TCGA-BH-A1F2-11	959	1		C3-BRCA/Luminal							mutation cluster 14	TCGA-BH-A1F2			959	Breast	TCGA Breast Cancer	breast invasive carcinoma
TCGA-BH-A1F6-11		51				2965		FEMALE									2965	1	Normal						enrollment			DECEASED	1	TCGA-BH-A1F6-11	2965	1		C4-BRCA/Basal							mutation cluster 5	TCGA-BH-A1F6			2965	Breast	TCGA Breast Cancer	breast invasive carcinoma
TCGA-BH-A1F8-11		90				749		FEMALE									749	1	Normal						enrollment			DECEASED	1	TCGA-BH-A1F8-11	749	1		C3-BRCA/Luminal							mutation cluster 4	TCGA-BH-A1F8			749	Breast	TCGA Breast Cancer	breast invasive carcinoma
TCGA-BH-A1FB-11		60				3669		FEMALE									3669	1	Normal						enrollment			DECEASED	1	TCGA-BH-A1FB-11	3669	1		C3-BRCA/Luminal								TCGA-BH-A1FB			3669	Breast	TCGA Breast Cancer	breast invasive carcinoma
TCGA-BH-A1FC-11		78				3471		FEMALE									3471	1	Normal						enrollment			DECEASED	1	TCGA-BH-A1FC-11	3472	1		C4-BRCA/Basal							mutation cluster 5	TCGA-BH-A1FC			3472	Breast	TCGA Breast Cancer	breast invasive carcinoma
TCGA-BH-A1FD-11		68				1008		FEMALE									1008	1	Normal						enrollment			DECEASED	1	TCGA-BH-A1FD-11	1009	1		C3-BRCA/Luminal							mutation cluster 3	TCGA-BH-A1FD			1009	Breast	TCGA Breast Cancer	breast invasive carcinoma
TCGA-BH-A1FE-06		31				2273		FEMALE									2273	1	Normal						enrollment			DECEASED	1	TCGA-BH-A1FE-06	2273	1		C3-BRCA/Luminal		Low purity c2		GBM-like c6	miRNA cluster 5		mutation cluster 3	TCGA-BH-A1FE			2273	Breast	TCGA Breast Cancer	breast invasive carcinoma
TCGA-BH-A1FE-11		31				2273		FEMALE									2273	1	Normal						enrollment			DECEASED	1	TCGA-BH-A1FE-11	2273	1		C3-BRCA/Luminal							mutation cluster 3	TCGA-BH-A1FE			2273	Breast	TCGA Breast Cancer	breast invasive carcinoma
TCGA-BH-A1FG-11		88				3738		FEMALE									3738	1	Normal						enrollment			DECEASED	1	TCGA-BH-A1FG-11	3738	1		C3-BRCA/Luminal							mutation c1uster 9	TCGA-BH-A1FG			3738	Breast	TCGA Breast Cancer	breast invasive carcinoma
TCGA-BH-A1FH-11		47				1123		FEMALE									1123	1	Normal						enrollment			DECEASED	1	TCGA-BH-A1FH-11	1123	1		C3-BRCA/Luminal							mutation c1uster 9	TCGA-BH-A1FH			1123	Breast	TCGA Breast Cancer	breast invasive carcinoma
TCGA-BH-A1FJ-11		66				1927		FEMALE									1927	1	Normal						enrollment			DECEASED	1	TCGA-BH-A1FJ-11	1927	1		C3-BRCA/Luminal							mutation c1uster 9	TCGA-BH-A1FJ			1927	Breast	TCGA Breast Cancer	breast invasive carcinoma
TCGA-BH-A1FM-11		44				1388		FEMALE									1388	1	Normal						enrollment			DECEASED	1	TCGA-BH-A1FM-11	1388	1		C3-BRCA/Luminal							mutation c1uster 9	TCGA-BH-A1FM			1388	Breast	TCGA Breast Cancer	breast invasive carcinoma
TCGA-BH-A1FN-11		34				2192		FEMALE									2192	1	Normal						enrollment			DECEASED	1	TCGA-BH-A1FN-11	2192	1		C3-BRCA/Luminal							mutation cluster 5	TCGA-BH-A1FN			2192	Breast	TCGA Breast Cancer	breast invasive carcinoma
TCGA-BH-A1FR-11		73				4398		FEMALE									4398	1	Normal						enrollment			DECEASED	1	TCGA-BH-A1FR-11	4398	1		C3-BRCA/Luminal							mutation c1uster 9	TCGA-BH-A1FR			4398	Breast	TCGA Breast Cancer	breast invasive carcinoma
TCGA-BH-A1FU-01	Stage IA	44	4	Stage I		2192	Negative	FEMALE	Positive				Negative	M0	Negative	N0	2192	1	Normal		Negative				enrollment	T1	T1	DECEASED	1	TCGA-BH-A1FU-01	2192	1	Kirc+	C3-BRCA/Luminal	cluster 1	Cluster 5		BRCA nonbasal-like c7	miRNA cluster 4	cluster 6	mutation cluster 5	TCGA-BH-A1FU			2192	Breast	TCGA Breast Cancer	breast invasive carcinoma
TCGA-BH-A1FU-11		44				2192		FEMALE									2192	1	Normal						enrollment			DECEASED	1	TCGA-BH-A1FU-11	2192	1		C3-BRCA/Luminal							mutation cluster 5	TCGA-BH-A1FU			2192	Breast	TCGA Breast Cancer	breast invasive carcinoma
TCGA-BH-A203-11		78				1174		FEMALE									1174	1	Normal						enrollment			DECEASED	1	TCGA-BH-A203-11	1174	1		C3-BRCA/Luminal							mutation cluster 4	TCGA-BH-A203			1174	Breast	TCGA Breast Cancer	breast invasive carcinoma
TCGA-BH-A204-11		80				2534		FEMALE									2534	1	Normal						enrollment			DECEASED	1	TCGA-BH-A204-11	2534	1		C3-BRCA/Luminal							mutation cluster 14	TCGA-BH-A204			2534	Breast	TCGA Breast Cancer	breast invasive carcinoma
TCGA-BH-A208-01		48	3			1759		FEMALE									1759	1	Normal						enrollment			DECEASED	1	TCGA-BH-A208-01	1759	1	High	C3-BRCA/Luminal	cluster 5	OV-like c1	BRCA basal-like c6	BRCA nonbasal-like c7	miRNA cluster 11		mutation cluster 8	TCGA-BH-A208			1759	Breast	TCGA Breast Cancer	breast invasive carcinoma
TCGA-BH-A208-11		48				1759		FEMALE									1759	1	Normal						enrollment			DECEASED	1	TCGA-BH-A208-11	1759	1		C3-BRCA/Luminal							mutation cluster 8	TCGA-BH-A208			1759	Breast	TCGA Breast Cancer	breast invasive carcinoma
TCGA-BH-A209-11		77				3959		FEMALE									3959	1	Normal						enrollment			DECEASED	1	TCGA-BH-A209-11	3959	1		C3-BRCA/Luminal							mutation cluster 14	TCGA-BH-A209			3959	Breast	TCGA Breast Cancer	breast invasive carcinoma
TCGA-D8-A1XW-01	Stage IIA	53	3	Stage IIA	117		Negative	FEMALE	Negative				Negative	M0	Negative	N0	117	0	Normal		Positive				enrollment	T_Other	T2	LIVING	0	TCGA-D8-A1XW-01	385	0	High	C4-BRCA/Basal	cluster 5	Low purity c2	BRCA basal-like c6	BRCA basal-like c8	miRNA cluster 7	cluster 3	mutation cluster 5	TCGA-D8-A1XW	385	0	385	Breast	TCGA Breast Cancer	breast invasive carcinoma
TCGA-E2-A108-01	Stage IIIA	64	4	No_Conversion	837		Positive	FEMALE	Negative	1	4	3	Negative	M0	Positive	N2	837	0	Normal	Normal-like	Positive	ReacI	-5	-8	followup	T_Other	T2	LIVING	0	TCGA-E2-A108-01	837	0	High	C3-BRCA/Luminal	cluster 1	BRCA non-CIMP c9	KIRC-like c1	BRCA nonbasal-like c7	miRNA cluster 4	cluster 4	mutation cluster 5	TCGA-E2-A108	837	0	837	Breast	TCGA Breast Cancer	breast invasive carcinoma
TCGA-E2-A153-11		51			586			FEMALE									586	0	Normal						enrollment			LIVING	0	TCGA-E2-A153-11	707	0		C3-BRCA/Luminal							mutation cluster 4	TCGA-E2-A153	707	0	707	Breast	TCGA Breast Cancer	breast invasive carcinoma
TCGA-E2-A158-11		43			450			FEMALE									450	0	Normal						enrollment			LIVING	0	TCGA-E2-A158-11	450	0		C4-BRCA/Basal							mutation cluster 5	TCGA-E2-A158	450	0	450	Breast	TCGA Breast Cancer	breast invasive carcinoma
TCGA-E2-A15I-11		44			411			FEMALE									411	0	Normal						enrollment			LIVING	0	TCGA-E2-A15I-11	530	0		C3-BRCA/Luminal							mutation cluster 4	TCGA-E2-A15I	530	0	530	Breast	TCGA Breast Cancer	breast invasive carcinoma
TCGA-E2-A15M-11		66			234			FEMALE									234	0	Normal						enrollment			LIVING	1	TCGA-E2-A15M-11	336	1		C3-BRCA/Luminal							mutation cluster 5	TCGA-E2-A15M	336	0	336	Breast	TCGA Breast Cancer	breast invasive carcinoma
TCGA-E2-A1IG-11		45			755			FEMALE									755	0	Normal						enrollment			LIVING	0	TCGA-E2-A1IG-11	997	0		C3-BRCA/Luminal							mutation c1uster 9	TCGA-E2-A1IG	997	0	997	Breast	TCGA Breast Cancer	breast invasive carcinoma
TCGA-E2-A1L7-11		40			633			FEMALE									633	0	Normal						enrollment			LIVING	0	TCGA-E2-A1L7-11	834	0		C3-BRCA/Luminal							mutation cluster 5	TCGA-E2-A1L7	834	0	834	Breast	TCGA Breast Cancer	breast invasive carcinoma
TCGA-E2-A1LB-11		41			972			FEMALE									972	0	Normal						enrollment			LIVING	0	TCGA-E2-A1LB-11	1231	0		C3-BRCA/Luminal							mutation c1uster 9	TCGA-E2-A1LB	1231	0	1231	Breast	TCGA Breast Cancer	breast invasive carcinoma
TCGA-E2-A1LH-11		59			2875			FEMALE									2875	0	Normal						enrollment			LIVING	0	TCGA-E2-A1LH-11	3247	0		C4-BRCA/Basal							mutation cluster 2	TCGA-E2-A1LH	3247	0	3247	Breast	TCGA Breast Cancer	breast invasive carcinoma
TCGA-E2-A1LS-11		46			239			FEMALE									239	0	Normal						enrollment			LIVING	0	TCGA-E2-A1LS-11	470	0		C4-BRCA/Basal							mutation cluster 5	TCGA-E2-A1LS	470	0	470	Breast	TCGA Breast Cancer	breast invasive carcinoma
TCGA-E9-A1N4-11		41			0			FEMALE									0	0	Normal						enrollment			LIVING	0	TCGA-E9-A1N4-11	1000	0		C3-BRCA/Luminal							mutation c1uster 9	TCGA-E9-A1N4	1000	0	1000	Breast	TCGA Breast Cancer	breast invasive carcinoma
TCGA-E9-A1N5-11		45			0			FEMALE									0	0	Normal						enrollment			LIVING	0	TCGA-E9-A1N5-11	1120	0		C3-BRCA/Luminal							mutation cluster 3	TCGA-E9-A1N5	1120	0	1120	Breast	TCGA Breast Cancer	breast invasive carcinoma
TCGA-E9-A1N6-11		52			0			FEMALE									0	0	Normal						enrollment			LIVING	0	TCGA-E9-A1N6-11	410	0		C3-BRCA/Luminal								TCGA-E9-A1N6	410	0	410	Breast	TCGA Breast Cancer	breast invasive carcinoma
TCGA-E9-A1N9-11		58			0			FEMALE									0	0	Normal						enrollment			LIVING	0	TCGA-E9-A1N9-11	399	0		C3-BRCA/Luminal							mutation cluster 5	TCGA-E9-A1N9	399	0	399	Breast	TCGA Breast Cancer	breast invasive carcinoma
TCGA-E9-A1NA-11		58			0			FEMALE									0	0	Normal						enrollment			LIVING	0	TCGA-E9-A1NA-11	1112	0		C3-BRCA/Luminal							mutation c1uster 9	TCGA-E9-A1NA	1112	0	1112	Breast	TCGA Breast Cancer	breast invasive carcinoma
TCGA-E9-A1ND-11		75			0			FEMALE									0	0	Normal						enrollment			LIVING	0	TCGA-E9-A1ND-11	383	0		C4-BRCA/Basal							mutation cluster 2	TCGA-E9-A1ND	383	0	383	Breast	TCGA Breast Cancer	breast invasive carcinoma
TCGA-E9-A1NG-11		62			0			FEMALE									0	0	Normal						enrollment			LIVING	1	TCGA-E9-A1NG-11	786	1		C3-BRCA/Luminal							mutation cluster 1	TCGA-E9-A1NG	786	0	786	Breast	TCGA Breast Cancer	breast invasive carcinoma
TCGA-E9-A1R7-11		64			34			FEMALE									34	0	Normal						enrollment			LIVING	0	TCGA-E9-A1R7-11	645	0		C3-BRCA/Luminal							mutation c1uster 9	TCGA-E9-A1R7	645	0	645	Breast	TCGA Breast Cancer	breast invasive carcinoma
TCGA-E9-A1RB-11		40			21			FEMALE									21	0	Normal						enrollment			LIVING	1	TCGA-E9-A1RB-11	976	1		C3-BRCA/Luminal							mutation cluster 5	TCGA-E9-A1RB	976	0	976	Breast	TCGA Breast Cancer	breast invasive carcinoma
TCGA-E9-A1RD-11		67			20			FEMALE									20	0	Normal						enrollment			LIVING	0	TCGA-E9-A1RD-11	34	0		C3-BRCA/Luminal							mutation cluster 4	TCGA-E9-A1RD	34	0	34	Breast	TCGA Breast Cancer	breast invasive carcinoma
TCGA-E9-A1RH-11		63			14			FEMALE									14	0	Normal						enrollment			LIVING	0	TCGA-E9-A1RH-11	1052	0		C3-BRCA/Luminal							mutation cluster 4	TCGA-E9-A1RH	1052	0	1052	Breast	TCGA Breast Cancer	breast invasive carcinoma
TCGA-EW-A1P7-01	Stage IIA	59	1	Stage IIA	635		Negative	FEMALE	Negative				Negative	M0	Negative	N0	635	0	Normal		Negative				enrollment	T_Other	T2	LIVING	0	TCGA-EW-A1P7-01	915	0	Kirc+	C4-BRCA/Basal	cluster 5	Low purity c2		BRCA basal-like c8	miRNA cluster 7	cluster 3	mutation c1uster 9	TCGA-EW-A1P7	729	1	915	Breast	TCGA Breast Cancer	breast invasive carcinoma	YES
TCGA-EW-A1PG-01	Stage IIB	53	1	Stage IIB	875		Positive	FEMALE	Negative				Negative	M0	Positive	N1	875	0	Normal		Positive				enrollment	T_Other	T2	LIVING	0	TCGA-EW-A1PG-01	1051	0	Quiet	C3-BRCA/Luminal	cluster 1	BRCA non-CIMP c9	BRCA nonbasal-like c8	BRCA nonbasal-like c7	miRNA cluster 14	cluster 6	mutation c1uster 9	TCGA-EW-A1PG	1051	0	1051	Breast	TCGA Breast Cancer	breast invasive carcinoma
TCGA-GI-A2C9-11																			Normal										0	TCGA-GI-A2C9-11	3342	0		C4-BRCA/Basal								TCGA-GI-A2C9	3342	0	3342	Breast	TCGA Breast Cancer	breast invasive carcinoma
TCGA-GM-A2DD-01		53			1309		Negative	FEMALE									1309	0	Normal		Negative				enrollment			LIVING	0	TCGA-GM-A2DD-01	1309	0	High	C3-BRCA/Luminal		BRCA CIMP c7	KIRC-like c1	BRCA nonbasal-like c7	miRNA cluster 5			TCGA-GM-A2DD			1309	Breast	TCGA Breast Cancer	breast invasive carcinoma
[truncated: 165 more columns]
