# Supplementary material for: Systematic Identification and Assessment of Therapeutic Targets for Breast Cancer Based on Genome-Wide RNA Interference Transcriptomes
Source: Genes (Basel). 2017 Feb 24;8(3):86. doi: 10.3390/genes8030086 (PMC5368690; doi:10.3390/genes8030086)
Supplement: Supplementary file 1 [file genes-08-00086-s001.zip › genes-167720-sups/Supplementary Table 10.xlsx]

## Sheet: Luminal A
Supplementary Table 10
This sheet contains DrugBank drugs which target the 510 candidate genes predicted with our pipeline.
Gene	Drug	Type	ATC	Description	Indication
AOC3	DB00780;DB01275;DB04334	approved;experimental	N06AF;C02DB;C02LG	Hydrazinophthalazine derivatives;Monoamine oxidase inhibitors, non-selective;Hydrazinophthalazine derivatives and diuretics	Although the exact mechanism of action has not been determined, it appears that the irreversible, nonselective inhibition of MAO by phenelzine relieves depressive symptoms by causing an increase in the levels of serotonin, norepinephrine, and dopamine in the neuron.;Although the precise mechanism of action of hydralazine is not fully understood, the major effects are on the cardiovascular system.…
NDUFB7	DB00157	nutraceutical			NADH is synthesized by the body and thus is not an essential nutrient. It does require the essential nutrient nicotinamide for its synthesis, and its role in energy production is certainly an essential one. In addition to its role in the mitochondrial electron transport chain, NADH is produced in the cytosol. The mitochondrial membrane is impermeable to NADH, and this permeability barrier effecti…
PRKAG3	DB00945	approved$vet_approved	M01BA;A01AD;C10BX;B01AC;N02BA	Platelet aggregation inhibitors excl. heparin;Other agents for local oral treatment;Salicylic acid and derivatives;HMG CoA reductase inhibitors, other combinations;Antiinflammatory/antirheumatic agents in combination with corticosteroids	The analgesic, antipyretic, and anti-inflammatory effects of acetylsalicylic acid are due to actions by both the acetyl and the salicylate portions of the intact molecule as well as by the active salicylate metabolite. Acetylsalicylic acid directly and irreversibly inhibits the activity of both types of cyclooxygenase (COX-1 and COX-2) to decrease the formation of precursors of prostaglandins and…
TRIM13	DB01565;DB01548;DB01497	experimental$illicit;illicit$vet_approved			;Diprenorphine binds approximately equally to the three subtypes of opioid receptorsand antagonizes them.;Etorphine is an agonist at mu, delta, and kappa opioid receptors. It also has a weak affinity for the ORL1 nociceptin/orphanin FQ receptor.
GLRX2	DB00143	approved$nutraceutical	V03AB	Antidotes	Glutathione (GSH) participates in leukotriene synthesis and is a cofactor for the enzyme glutathione peroxidase. It is also important as a hydrophilic molecule that is added to lipophilic toxins and waste in the liver during biotransformation before they can become part of the bile. Glutathione is also needed for the detoxification of methylglyoxal, a toxin produced as a by-product of metabolism.…
DHCR7	DB00157	nutraceutical			NADH is synthesized by the body and thus is not an essential nutrient. It does require the essential nutrient nicotinamide for its synthesis, and its role in energy production is certainly an essential one. In addition to its role in the mitochondrial electron transport chain, NADH is produced in the cytosol. The mitochondrial membrane is impermeable to NADH, and this permeability barrier effecti…
PPP2R1A	DB02506;DB06905	experimental
AKT1	DB01169;DB07585;DB00171;DB07584;DB01863	approved$investigational;approved$nutraceutical;experimental	L01XX	Other antineoplastic agents	The mechanism of action of Arsenic Trioxide is not completely understood. Arsenic trioxide causes morphological changes and DNA fragmentation characteristic of apoptosis in NB4 human promyelocytic leukemia cells <i>in vitro</i>. Arsenic trioxide also causes damage or degradation of the fusion protein PML/RAR-alpha. It is suspected that arsenic trioxide induces cancer cells to undergo apoptosis.;;…
PSPH	DB03292	experimental
S100A11	DB02482	experimental
KIF2C	DB04395	experimental
SPR	DB04275;DB03461;DB03886;DB02637	experimental
HDAC6	DB06603;DB02546;DB05223;DB06176	approved$investigational;investigational	L01XX	Other antineoplastic agents	Panobinostat is a deacetylase (DAC) inhibitor. DACs, also known as histone DACs (HDAC), are responsible for regulating the acetylation of about 1750 proteins in the body; their functions are involved in many biological processes including DNA replication and repair, chromatin remodelling, transcription of genes, progression of the cell-cycle, protein degradation and cytoskeletal reorganization. I…
PRNP	DB00759	approved$vet_approved	A02BD;S02AA;A01AB;J01RA;S03AA;D06AA;J01AA;S01AA	Tetracyclines;Antiinfectives;Combinations of antibacterials;Antibiotics;Antiinfectives and antiseptics for local oral treatment;Tetracycline and derivatives;Combinations for eradication of Helicobacter pylori	Tetracycline passively diffuses through porin channels in the bacterial membrane and reversibly binds to the 30S ribosomal subunit, preventing binding of tRNA to the mRNA-ribosome complex, and thus interfering with protein synthesis.
PCCB	DB02912	experimental
EDN1	DB05407	investigational			TBC3711 is a small molecule that blocks the action of endothelin, a potent mediator of blood vessel constriction and growth of smooth muscle in vascular walls. It is a next-generation endothelin A antagonist which possesses high oral bioavailability and is more selective and potent than THELIN(tm) (sitaxsentan sodium) Encysive's oral treatment for pulmonary arterial hypertension. TBC3711 is great…
MYC	DB08813	approved	B01AB	Heparin group	The mechanism of action for nadroparin is similar to all other LMWHs. Like all LMWHs, nadroparin has a pentasaccharide sequence which binds to ATIII, which potentiates the action of ATIII. This complex greatly accelerates the inactivation of factor Xa and factor IIa. As a result, the coagulation cascade is inhibited.
CTSH	DB08526;DB04126;DB02140;DB03120	experimental
PIK3R1	DB01064;DB08059;DB05210	investigational;approved;experimental	R03AK;R03AB;C01CA;R03CB	Adrenergics in combination with corticosteroids or other drugs, excl. anticholinergics;Non-selective beta-adrenoreceptor agonists;Adrenergic and dopaminergic agents	The pharmacologic effects of isoproterenol are at least in part attributable to stimulation through beta-adrenergic receptors of intracellular adenyl cyclase, the enzyme that catalyzes the conversion of adenosine triphosphate (ATP) to cyclic AMP. Increased cyclic AMP levels are associated with relaxation of bronchial smooth muscle and inhibition of release of mediators of immediate hypersensitivi…
P4HB	DB03615	approved	J01GB	Other aminoglycosides	Aminoglycosides work by binding to the bacterial 30S ribosomal subunit (some work by binding to the 50S subunit), inhibiting the translocation of the peptidyl-tRNA from the A-site to the P-site and also causing misreading of mRNA, leaving the bacterium unable to synthesize proteins vital to its growth. However, their exact mechanism of action is not fully known.
CAMK2G	DB06616;DB08699	approved;experimental	L01XE	Protein kinase inhibitors	Bosutinib is a tyrosine kinase inhibitor. Although it is able to inhibit several tyrosine kinases such as Src, Lyn, and Hck, which are members of the Src-family of kinases, its primary target is the Bcr-Abl kinase. The Bcr-Abl gene is a chimeric oncogene created from the fusion of the breakpoint-cluster (Bcr) gene and Abelson (Abl) tyrosine gene. This chromosomal abnormality results in the format…
PTGR1	DB07177;DB03461;DB04066	experimental
SLC25A5	DB00720	approved$investigational$vet_approved			The bisphosphonate group binds strongly to the bone mineral, hydroxyapatite. This explains the specific pharmacological action of these compounds on mineralized tissues, especially bone. The exact mechanism of action of clodronate is not known, however it is known that it does not inhibit protein isoprenylation but can be metabolized intracellularly to a &beta;-&gamma;-methylene (AppCp-type) anal…
SETD7	DB01752	experimental
FGFR1	DB05014;DB08577;DB09078;DB07525;DB09079;DB08896;DB07840;DB02058;DB08901;DB00398;DB00039	approved$investigational;investigational;approved;experimental	V03AF;L01XE	Protein kinase inhibitors;Detoxifying agents for antineoplastic treatment	XL999 is a potent inhibitor of key receptor tyrosine kinases implicated in the development and maintenance of tumor vasculature and in the proliferation of some tumor cells. It inhibits FGFR1, FGFR3, RET, VEGFR2 and PDGFR, and is also a potent inhibitor of FLT3, an important driver of leukemia cell proliferation in some patients with acute myelogenous leukemia (AML). XL999 exhibited excellent act…
ADCY5	DB06843;DB02587	experimental
FN1	DB08888	approved	S01XA	Other ophthalmologicals	Ocriplasmin has proteolytic activity against protein components of the vitreous body and the vitreoretinal interface (VRI) (e.g. laminin, fibronectin and collagen), thereby dissolving the protein matrix responsible for the vitreomacular adhesion (VMA).
TRAPPC3	DB08342;DB03796;DB08231	experimental
NPY1R	DB05004	investigational			PYY 3-36 acts via the presynaptic Y2 receptor in the ARC. It decreases neuropeptide Y (NPY) release from static hypothalamic explants and thus acts to decrease food intake.
KAT5	DB01992;DB02039	experimental;nutraceutical
MSRA	DB03963	experimental
PECR	DB00173	approved$nutraceutical			Adenine forms adenosine, a nucleoside, when attached to ribose, and deoxyadenosine when attached to deoxyribose, and it forms adenosine triphosphate (ATP), a nucleotide, when three phosphate groups are added to adenosine. Adenosine triphosphate is used in cellular metabolism as one of the basic methods of transferring chemical energy between reactions. In older literature, adenine was sometimes c…
LDHB	DB00157;DB03940;DB02401	experimental;nutraceutical			NADH is synthesized by the body and thus is not an essential nutrient. It does require the essential nutrient nicotinamide for its synthesis, and its role in energy production is certainly an essential one. In addition to its role in the mitochondrial electron transport chain, NADH is produced in the cytosol. The mitochondrial membrane is impermeable to NADH, and this permeability barrier effecti…
GPR119	DB05166	investigational			The GDIR mechanism is glucose dependent: in preclinical studies, GDIR agonists only lowered blood glucose when it rose above normal levels, such as after a meal. Therefore, unlike the glucose-insensitive sulfonylureas, Arena's GDIR agonists are not expected to lower normal fasting blood glucose levels or cause hypoglycemia. In addition, GDIR stimulation has been found to increase the levels and a…
UBC	DB04464	experimental
UQCRFS1	DB08453;DB04799;DB04141;DB07401;DB07763;DB07778;DB08330;DB08690;DB07636	experimental
ALDH3A1	DB00157	nutraceutical			NADH is synthesized by the body and thus is not an essential nutrient. It does require the essential nutrient nicotinamide for its synthesis, and its role in energy production is certainly an essential one. In addition to its role in the mitochondrial electron transport chain, NADH is produced in the cytosol. The mitochondrial membrane is impermeable to NADH, and this permeability barrier effecti…
ALDH3B1	DB00157	nutraceutical			NADH is synthesized by the body and thus is not an essential nutrient. It does require the essential nutrient nicotinamide for its synthesis, and its role in energy production is certainly an essential one. In addition to its role in the mitochondrial electron transport chain, NADH is produced in the cytosol. The mitochondrial membrane is impermeable to NADH, and this permeability barrier effecti…
AARS	DB00160	approved$nutraceutical			L-Alanine is a non-essential amino acid that occurs in high levels in its free state in plasma. It is produced from pyruvate by transamination. It is involved in sugar and acid metabolism, increases immunity, and provides energy for muscle tissue, brain, and the central nervous system. BCAAs are used as a source of energy for muscle cells. During prolonged exercise, BCAAs are released from skelet…
NOS3	DB01821;DB03305;DB02077;DB02692;DB00155;DB04559;DB04534;DB02207;DB05676;DB07388;DB03707;DB02044;DB03974;DB03910;DB08018;DB08019;DB03918;DB03332;DB01833;DB03144;DB04223;DB02141;DB01110;DB02027;DB00125;DB07244;DB02589;DB02234;DB03100;DB02979;DB02048;DB03065;DB03963;DB02994;DB02335;DB01997;DB00360;DB02911;DB01686;DB04018;DB07001	approved$investigational;approved$nutraceutical;approved$investigational$vet_approved;experimental	A07AC;A01AB;S02AA;D01AC;L04AA;B05XB;G01AF;J02AB;A16AX	Amino acids;Various alimentary tract and metabolism products;Antiinfectives;Selective immunosuppressants;Antiinfectives and antiseptics for local oral treatment;Imidazole and triazole derivatives;Imidazole derivatives	;;;;L-citrulline is converted to L-arginine by argininosuccinate synthase. L-arginine is in turn responsible for citrulline's therapeutic affects. Many of L-arginine's activities, including its possible anti-atherogenic actions, may be accounted for by its role as the precursor to nitric oxide or NO. NO is produced by all tissues of the body and plays very important roles in the cardiovascular sy…
GLUD1	DB00142;DB00157;DB04137;DB00756	approved$withdrawn;experimental;nutraceutical	D08AE	Phenol and derivatives	Glutamate activates both ionotropic and metabotropic glutamate receptors. The ionotropic ones being non-NMDA (AMPA and kainate) and NMDA receptors. Free glutamic acid cannot cross the blood-brain barrier in appreciable quantities; instead it is converted into L-glutamine, which the brain uses for fuel and protein synthesis. It is conjectured that glutamate is involved in cognitive functions like …
XRCC4	DB03963	experimental
CHD1	DB00445	approved	L01DB	Anthracyclines and related substances	Epirubicin has antimitotic and cytotoxic activity. It inhibits nucleic acid (DNA and RNA) and protein synthesis through a number of proposed mechanisms of action: Epirubicin forms complexes with DNA by intercalation between base pairs, and it inhibits topoisomerase II activity by stabilizing the DNA-topoisomerase II complex, preventing the religation portion of the ligation-religation reaction th…
ADORA2A	DB05009;DB00651;DB00640;DB06213;DB01412;DB00201;DB00824;DB04853;DB00806;DB00358;DB04932;DB01303;DB08770;DB05191;DB00277	approved$investigational;investigational;approved;experimental	B01AX;C01EB;V04CG;P01BF;R03DA;R03DB;C04AD;N06BC;P01BC;C03BD	Other antithrombotic agents;Xanthine derivatives;Artemisinin and derivatives, combinations;Other cardiac preparations;Purine derivatives;Methanolquinolines;Tests for gastric secretion;Xanthines and adrenergics;Xanthines	BMS068645 is designed to selectively stimulate the A2a adenosine receptor responsible for coronary vasodilation. Research to date suggests that this compound could potentially reduce or eliminate side effects associated with currently available pharmacologic stress agents that are not selective for the A2a adenosine receptor.;The bronchodilatory action of dyphylline, as with other xanthines, is t…
POLE2	DB00242	approved$investigational	L01BB	Purine analogues	Cladribine is structurally related to fludarabine and pentostatin but has a different mechanism of action. Although the exact mechanism of action has not been fully determined, evidence shows that cladribine is phosphorylated by deoxycytidine kinase to the nucleotidecladribine triphosphate (CdATP; 2-chloro-2′-deoxyadenosine 5′-triphosphate), which accumulates and is incorporated into DNA in cells…
SLC9A1	DB02624;DB00594	approved;experimental	C03DB	Other potassium-sparing agents	;Amiloride works by inhibiting sodium reabsorption in the distal convoluted tubules and collecting ducts in the kidneys by binding to the amiloride-sensitive sodium channels. This promotes the loss of sodium and water from the body, but without depleting potassium. Amiloride exerts its potassium sparing effect through the inhibition of sodium reabsorption at the distal convoluted tubule, cortical…
HARS	DB00117	approved$nutraceutical			Since the actions of supplemental L-histidine are unclear, any postulated mechanism is entirely speculative. However, some facts are known about L-histidine and some of its metabolites, such as histamine and trans-urocanic acid, which suggest that supplemental L-histidine may one day be shown to have immunomodulatory and/or antioxidant activities. Low free histidine has been found in the serum of…
QPCT	DB04636;DB04622;DB04581	experimental
CEACAM1	DB00113	approved$investigational			Binds selectively to cell-surface carcinoembryonic antigen (CEA) expressed on colorectal tumors.
SCNN1A	DB00384;DB00594	approved	C03DB	Other potassium-sparing agents	Triamterene inhibits the epithelial sodium channels on principal cells in the late distal convoluted tubule and collecting tubule, which are responsible for 1-2% of total sodium reabsorption. As sodium reabsorption is inhibited, this increases the osmolarity in the nephron lumen and decreases the osmolarity of the interstitium. Since sodium concentration is the main driving force for water reabso…
PTS	DB03886	experimental
B4GALT4	DB00141	approved$nutraceutical			The mechanism of action in relieving arthritic pain and in repair of cartilage is a matter of speculation. Biochemically, glucosamine is involved in glycoprotein metabolism. Glycoproteins, known as proteoglycans, form the ground substance in the extra-cellular matrix of connective tissue. Proteoglycans are polyanionic substances of high-molecular weight and contain many different types of heterop…
CHEK1	DB07336;DB08774;DB07158;DB07648;DB07038;DB07314;DB07647;DB07213;DB07025;DB07311;DB05149;DB06876;DB08779;DB08778;DB08777;DB08776;DB08393;DB08392;DB06852;DB07075;DB07243;DB07078;DB07653;DB07228;DB07034;DB07037;DB07320;DB08780;DB08781;DB07959;DB08683;DB07655;DB07654	investigational;experimental			;;;;;;;;;;XL844 is a potent inhibitor of the checkpoint kinases CHK1 and CHK2, which induce cell cycle arrest in response to a variety of DNA damaging agents. Activation of these checkpoints following DNA damage allows for DNA repair and protects tumor cells from the cytotoxic effects of chemo- and radio-therapy. XL844 abrogates these cell cycle blocks and enhances tumor cell killing by a wide va…
SIRT3	DB02059	experimental
IGF1	DB02643;DB01890	experimental
EPHB4	DB07249;DB07255;DB05007;DB07256;DB07251;DB07250;DB07253;DB07252;DB07254	investigational;experimental
ARPC3	DB08236;DB08235	experimental
KCNQ1	DB01244;DB04957;DB00808;DB06089	investigational;approved;approved$withdrawn	C08EA;C03BA;C09BX	Sulfonamides, plain;ACE inhibitors, other combinations;Phenylalkylamine derivatives	Bepridil has inhibitory effects on both the slow calcium (L-type) and fast sodium inward currents in myocardial and vascular smooth muscle, interferes with calcium binding to calmodulin, and blocks both voltage and receptor operated calcium channels. Bepridil inhibits the transmembrane influx of calcium ions into cardiac and vascular smooth muscle. This has been demonstrated in isolated myocardia…
TK1	DB02452;DB01692	experimental
RHOB	DB00083	approved$investigational			Botulinum Toxin Type A blocks neuromuscular transmission by binding to acceptor sites on motor or sympathetic nerve terminals, entering the nerve terminals, and inhibiting the release of acetylcholine. This inhibition occurs as the neurotoxin cleaves SNAP-25, a protein integral to the successful docking and release of acetylcholine from vesicles situated within nerve endings.
THBD	DB01050;DB00055	approved$investigational$withdrawn;approved	C01EB;M02AA;B01AD;M01AE;G02CC;R02AX	Propionic acid derivatives;Other throat preparations;Enzymes;Antiinflammatory preparations, non-steroids for topical use;Antiinflammatory products for vaginal administration;Other cardiac preparations	The exact mechanism of action of ibuprofen is unknown. Ibuprofen is a non-selective inhibitor of cyclooxygenase, an enzyme invovled in prostaglandin synthesis via the arachidonic acid pathway. Its pharmacological effects are believed to be due to inhibition cylooxygenase-2 (COX-2) which decreases the synthesis of prostaglandins involved in mediating inflammation, pain, fever and swelling. Antipyr…
F11	DB07074;DB07077;DB07071;DB07299;DB07887;DB00100;DB07212;DB07022;DB07023	approved;experimental	B02BD	Blood coagulation factors	;;;;;Coagulation Factor IX is an important protein in the process of hemostasis and normal blood clotting as it plays a key role within the coagulation cascade. It is located within the blood plasma as a zymogen, an antecedent to enzymatic function, in its inactivated state. Factor IX is dependent on the presence of Vitamin K, and is activated to a serine protease by the function of Coagulation F…
GARS	DB00145	approved$nutraceutical$vet_approved	B05CX	Other irrigating solutions	In the CNS, there exist strychnine-sensitive glycine binding sites as well as strychnine-insensitive glycine binding sites. The strychnine-insensitive glycine-binding site is located on the NMDA receptor complex. The strychnine-sensitive glycine receptor complex is comprised of a chloride channel and is a member of the ligand-gated ion channel superfamily. The putative antispastic activity of sup…
LARS	DB00149	approved$nutraceutical			This group of essential amino acids are identified as the branched-chain amino acids, BCAAs. Because this arrangement of carbon atoms cannot be made by humans, these amino acids are an essential element in the diet. The catabolism of all three compounds initiates in muscle and yields NADH and FADH2 which can be utilized for ATP generation. The catabolism of all three of these amino acids uses the…
ESR2	DB04574;DB01108;DB04573;DB03882;DB00675;DB01645;DB07119;DB04468;DB07236;DB07198;DB07009;DB07230;DB07150;DB01196;DB06875;DB00783;DB07036;DB06937;DB00255;DB06832;DB01708;DB00481;DB07702;DB07638;DB04020;DB07032;DB05052;DB07757;DB05882;DB08020;DB03860;DB06927;DB02983;DB07933	approved$investigational$vet_approved;approved$investigational$vet_approved$withdrawn;nutraceutical;approved$investigational;investigational;approved;experimental;approved$vet_approved	G03CA;G03CB;G03CC;L02AA;A14AA;G03EA;G03XC;G03FB;G03FA;H02CA;L01XX;G03AB;G02BB;G03AA;L02BA;G03HB	Antiandrogens and estrogens;Anti-estrogens;Androgens and estrogens;Anticorticosteroids;Progestogens and estrogens, sequential preparations;Progestogens and estrogens, fixed combinations;Other antineoplastic agents;Estrogens, combinations with other drugs;Synthetic estrogens, plain;Selective estrogen receptor modulators;Natural and semisynthetic estrogens, plain;Androstan derivatives;Intravaginal …	Estradiol enters target cells freely (e.g., female organs, breasts, hypothalamus, pituitary) and interacts with a target cell receptor. When the estrogen receptor has bound its ligand it can enter the nucleus of the target cell, and regulate gene transcription which leads to formation of messenger RNA. The mRNA interacts with ribosomes to produce specific proteins that express the effect of estra…
MTHFD2	DB00116;DB00157	approved$nutraceutical;nutraceutical			Tetrahydrofolate is transported across cells by receptor-mediated endocytosis where it is needed to maintain normal erythropoiesis, synthesize purine and thymidylate nucleic acids, interconvert amino acids, methylate tRNA, and generate and use formate.;NADH is synthesized by the body and thus is not an essential nutrient. It does require the essential nutrient nicotinamide for its synthesis, and …
GABRP	DB01028;DB00228;DB00753;DB01049;DB01437;DB01068;DB00659;DB00818;DB00463;DB01215;DB01708;DB01236;DB00237;DB00371;DB00189;DB00231;DB00273;DB00186;DB00402;DB00628;DB01588;DB00543;DB00312;DB01107;DB00334;DB01159;DB00897;DB00801;DB00292;DB01589;DB01205;DB11582;DB00829;DB00842;DB00475;DB00794;DB01189;DB00404;DB00306;DB00241;DB00349	approved$illicit$vet_approved;approved$illicit;approved$investigational$vet_approved;approved$illicit$investigational;approved$illicit$withdrawn;approved;approved$investigational;nutraceutical;withdrawn;approved$vet_approved	V03AB;C04AE;N05BA;N05BC;N02BG;G03EA;N06AA;N05CX;N05CA;N05CF;N05CE;N05CD;N05AH;N05CM;N03AE;N03AA;N01AX;A14AA;N01AB;N07BB;M03BX;N03AX	Diazepines, oxazepines, thiazepines and oxepines;Other analgesics and antipyretics;Benzodiazepine derivatives;Androgens and estrogens;Hypnotics and sedatives in combination, excl. barbiturates;Non-selective monoamine reuptake inhibitors;Other centrally acting agents;Ergot alkaloids;Other hypnotics and sedatives;Other general anesthetics;Benzodiazepine related drugs;Piperidinedione derivatives;Dru…	Methoxyflurane induces a reduction in junctional conductance by decreasing gap junction channel opening times and increasing gap junction channel closing times. Methoxyflurane also activates calcium dependent ATPase in the sarcoplasmic reticulum by increasing the fluidity of the lipid membrane. It also appears to bind the D subunit of ATP synthase and NADH dehydogenase. Methoxyflurane also binds …
PSMB2	DB08889;DB00188;DB08515	approved$investigational;approved;experimental	L01XX	Other antineoplastic agents	Carfilzomib is made up of four modified peptides and acts as a proteasome inhibitor. Carfilzomib irreversibly and selectively binds to N-terminal threonine-containing active sites of the 20S proteasome, the proteolytic core particle within the 26S proteasome. This 20S core has 3 catalytic active sites: the chymotrypsin, trypsin, and caspase-like sites. Inhibition of the chymotrypsin-like site by …
ANPEP	DB00973;DB06196	approved	B06AC;C10BA;C10AX	Other lipid modifying agents;Drugs used in hereditary angioedema;HMG CoA reductase inhibitors in combination with other lipid modifying agents	Ezetimibe localizes and appears to act at the brush border of the small intestine and inhibits the absorption of cholesterol. This leads to a decrease in the delivery of intestinal cholesterol to the liver.;Bradykinin is a peptide-based hormone that is formed locally in tissues, very often in response to a trauma. It increases vessel permeability, dilates blood vessels and causes smooth muscle ce…
CLK1	DB08691;DB04367	experimental
ACTR3	DB08236;DB08235	experimental
PIK3CB	DB05241;DB00201	investigational;approved	N06BC;V04CG	Tests for gastric secretion;Xanthine derivatives	XL765 inhibits the activity of phosphoinositide-3 kinase (PI3K), which is frequently activated in tumors and promotes cell growth, survival and resistance to chemotherapy and radiotherapy. XL765 also inhibits mammalian target of rapamycin (mTOR), which also is activated frequently in human tumors and plays a central role in tumor cell growth. XL765 potently inhibits Class I PI3K isoforms and mTOR…
SAT1	DB04633	experimental
GLA	DB05018	investigational			Amigal acts by selectively binding to the misfolded enzyme responsible for Fabry disease, α-GAL. This may increase the enzyme’s stability and promote the proper folding, processing, and trafficking of the enzyme from the endoplasmic reticulum to its final destination, the lysosome, the area of the cell where the enzyme does its work. Once it reaches the lysosome, the pharmacological chaperone is …
SCMH1	DB03345	experimental
POLB	DB07479;DB03222;DB00987	approved$investigational;experimental	L01BC	Pyrimidine analogues	;;Cytarabine acts through direct DNA damage and incorporation into DNA. Cytarabine is cytotoxic to a wide variety of proliferating mammalian cells in culture. It exhibits cell phase specificity, primarily killing cells undergoing DNA synthesis (S-phase) and under certain conditions blocking the progression of cells from the G1 phase to the S-phase. Although the mechanism of action is not complete…
MAPK12	DB04395;DB05403;DB02482;DB05157	investigational;experimental			;CEP-1347, an orally active molecule, is a selective and potent inhibitor of the stress-activated protein kinase pathway, an intracellular signaling pathway that is an essential component of the stress response leading to neuronal death. In-vitro cell culture systems and in-vivo mouse and non-human primate models of Parkinson's disease have shown that CEP-1347 protects dopamine neurons in the sub…
RAF1	DB04973;DB05268;DB08896;DB08912;DB00398;DB05190	approved$investigational;investigational;approved	L01XE	Protein kinase inhibitors	Raf-1 protein serine threonine kinase plays an important role in cell survival and proliferation. Antisense inhibition of Raf-1 expression by drugs such as LErafAON has been shown to enhance the cytotoxic effects of radiation and anticancer drugs.;iCo-007 is an antisense inhibitor of c-Raf kinase, an enzyme important in the signal transduction pathway triggered by VEGF as well as other important …
RHOA	DB04315	experimental
NDUFV2	DB00157	nutraceutical			NADH is synthesized by the body and thus is not an essential nutrient. It does require the essential nutrient nicotinamide for its synthesis, and its role in energy production is certainly an essential one. In addition to its role in the mitochondrial electron transport chain, NADH is produced in the cytosol. The mitochondrial membrane is impermeable to NADH, and this permeability barrier effecti…
NDUFV1	DB00157	nutraceutical			NADH is synthesized by the body and thus is not an essential nutrient. It does require the essential nutrient nicotinamide for its synthesis, and its role in energy production is certainly an essential one. In addition to its role in the mitochondrial electron transport chain, NADH is produced in the cytosol. The mitochondrial membrane is impermeable to NADH, and this permeability barrier effecti…
ITPR1	DB00201	approved	N06BC;V04CG	Tests for gastric secretion;Xanthine derivatives	Caffeine stimulates medullary, vagal, vasomotor, and respiratory centers, promoting bradycardia, vasoconstriction, and increased respiratory rate. This action was previously believed to be due primarily to increased intracellular cyclic 3&prime;,5&prime;-adenosine monophosphate (cyclic AMP) following inhibition of phosphodiesterase, the enzyme that degrades cyclic AMP. It is now thought that xant…
OGFOD1	DB00126	approved$nutraceutical			In humans, an exogenous source of ascorbic acid is required for collagen formation and tissue repair by acting as a cofactor in the posttranslational formation of 4-hydroxyproline in -Xaa-Pro-Gly- sequences in collagens and other proteins. Ascorbic acid is reversibly oxidized to dehydroascorbic acid in the body. These two forms of the vitamin are believed to be important in oxidation-reduction re…
BHMT	DB02337;DB04272;DB00134	approved$nutraceutical;nutraceutical$vet_approved;experimental	A09AB;V03AB	Acid preparations;Antidotes	;;The mechanism of the possible anti-hepatotoxic activity of L-methionine is not entirely clear. It is thought that metabolism of high doses of acetaminophen in the liver lead to decreased levels of hepatic glutathione and increased oxidative stress. L-methionine is a precursor to L-cysteine. L-cysteine itself may have antioxidant activity. L-cysteine is also a precursor to the antioxidant glutat…
ARF1	DB04315;DB02774;DB07348;DB04077;DB04137;DB04121;DB08231	experimental	A06AX;A06AG	Enemas;Other drugs for constipation
ARF4	DB04315	experimental
PSMA1	DB00188;DB08515	approved$investigational;experimental	L01XX	Other antineoplastic agents	Bortezomib is a reversible inhibitor of the chymotrypsin-like activity of the 26S proteasome in mammalian cells. The 26S proteasome is a large protein complex that degrades ubiquitinated proteins. The active site of the proteasome has chymotrypsin-like, trypsin-like, and postglutamyl peptide hydrolysis activity. The 26S proteasome degrades various proteins critical to cancer cell survival, such a…
PSMA7	DB07558;DB00188;DB08515	approved$investigational;experimental	L01XX	Other antineoplastic agents	;Bortezomib is a reversible inhibitor of the chymotrypsin-like activity of the 26S proteasome in mammalian cells. The 26S proteasome is a large protein complex that degrades ubiquitinated proteins. The active site of the proteasome has chymotrypsin-like, trypsin-like, and postglutamyl peptide hydrolysis activity. The 26S proteasome degrades various proteins critical to cancer cell survival, such …
ICAM1	DB08818;DB00108	approved$investigational;approved$vet_approved	D03AX;M09AX;S01KA;R01AX;L04AA	Other cicatrizants;Other nasal preparations;Other drugs for disorders of the musculo-skeletal system;Viscoelastic substances;Selective immunosuppressants	Hyaluronic acid functions as a tissue lubricant and is thought to play an important role in modulating the interactions between adjacent tissues. Hyaluronic acid is a polysaccharide which is distributed widely in the extracellular matrix of connective tissue in man. It forms a viscoelastic solution in water which makes it suitable for aqueous and vitreous humor in ophthalmic surgery. Mechanical p…
KDR	DB07334;DB07333;DB06101;DB05075;DB08875;DB04727;DB04849;DB06080;DB07274;DB05146;DB07514;DB06589;DB06938;DB06626;DB07537;DB05578;DB05198;DB08901;DB07183;DB00398;DB07528;DB07326;DB04879;DB08519;DB05014;DB09079;DB05030;DB05153;DB01268;DB08042;DB09078;DB08896	approved$investigational;investigational;approved;experimental	L01XC;L01XE	Monoclonal antibodies;Protein kinase inhibitors	;;IMC-1C11 is a chimerized antibody that targets the KDR receptor (also referred to as VEGFr) on vascular endothelial cells by inhibiting binding of the essential ligand, vascular endothelial growth factor (VEGF), to its receptor. KDR is a key receptor associated with tumor angiogenesis. As solid tumors cannot grow efficiently without new blood supply, use of IMC-1C11 results in the inhibition of…
DNPEP	DB00142	nutraceutical			Glutamate activates both ionotropic and metabotropic glutamate receptors. The ionotropic ones being non-NMDA (AMPA and kainate) and NMDA receptors. Free glutamic acid cannot cross the blood-brain barrier in appreciable quantities; instead it is converted into L-glutamine, which the brain uses for fuel and protein synthesis. It is conjectured that glutamate is involved in cognitive functions like …
TBXA2R	DB01207	approved			Ridogrel inhibits thromboxane A2 synthase and also blocks the thromboxane A2/prostaglandin endoperoxide receptors. Thromboxane synthetase produces thromboxane in platelets. Thromboxane is a vasoconstrictor and facilitates the clumping of platelets. Therefore by inhibiting the production and promotion of thromboxane, thrombolysis is enhanced.
RDX	DB03401	experimental
NDUFA8	DB00157	nutraceutical			NADH is synthesized by the body and thus is not an essential nutrient. It does require the essential nutrient nicotinamide for its synthesis, and its role in energy production is certainly an essential one. In addition to its role in the mitochondrial electron transport chain, NADH is produced in the cytosol. The mitochondrial membrane is impermeable to NADH, and this permeability barrier effecti…
KAT2B	DB01992;DB08186;DB08291	experimental;nutraceutical
SORD	DB04478;DB00157	experimental;nutraceutical			;NADH is synthesized by the body and thus is not an essential nutrient. It does require the essential nutrient nicotinamide for its synthesis, and its role in energy production is certainly an essential one. In addition to its role in the mitochondrial electron transport chain, NADH is produced in the cytosol. The mitochondrial membrane is impermeable to NADH, and this permeability barrier effect…
ASGR2	DB00025	approved$investigational			Antihemophilic factor (AHF) is a protein found in normal plasma which is necessary for clot formation. The administration of AHF provides an increase in plasma levels of AHF and can temporarily correct the coagulation defect of patients with hemophilia A (classical hemophilia).
FADS1	DB00159;DB00132	approved$nutraceutical			The anti-inflammatory, antithrombotic and immunomodulatory actions of EPA is probably due to its role in eicosanoid physiology and biochemistry. Most eicosanoids are produced by the metabolism of omega-3 fatty acids, specifically, arachidonic acid. These eicosanoids, leukotriene B4 (LTB4) and thromboxane A2 (TXA2) stimulate leukocyte chemotaxis, platelet aggregation and vasoconstriction. They are…
TP53	DB08363;DB00945;DB05404	investigational;experimental;approved$vet_approved	C10BX;N02BA;A01AD;B01AC;M01BA	Platelet aggregation inhibitors excl. heparin;Other agents for local oral treatment;Salicylic acid and derivatives;HMG CoA reductase inhibitors, other combinations;Antiinflammatory/antirheumatic agents in combination with corticosteroids	;The analgesic, antipyretic, and anti-inflammatory effects of acetylsalicylic acid are due to actions by both the acetyl and the salicylate portions of the intact molecule as well as by the active salicylate metabolite. Acetylsalicylic acid directly and irreversibly inhibits the activity of both types of cyclooxygenase (COX-1 and COX-2) to decrease the formation of precursors of prostaglandins an…
IL2RB	DB00041;DB00004;DB00074;DB00111	approved$investigational;approved	L01XX;L03AC;L04AC	Interleukin inhibitors;Other antineoplastic agents;Interleukins	Aldesleukin binds to the IL-2 receptor which leads to heterodimerization of the cytoplasmic domains of the IL-2R beta and gamma(c) chains, activation of the tyrosine kinase Jak3, and phosphorylation of tyrosine residues on the IL-2R beta chain. These events led to the creation of an activated receptor complex, to which various cytoplasmic signaling molecules are recruited and become substrates fo…
PIPOX	DB00145	approved$nutraceutical$vet_approved	B05CX	Other irrigating solutions	In the CNS, there exist strychnine-sensitive glycine binding sites as well as strychnine-insensitive glycine binding sites. The strychnine-insensitive glycine-binding site is located on the NMDA receptor complex. The strychnine-sensitive glycine receptor complex is comprised of a chloride channel and is a member of the ligand-gated ion channel superfamily. The putative antispastic activity of sup…
ALDH2	DB02115;DB00822;DB00536;DB00157;DB04381	approved;experimental;nutraceutical	N07BB;P03AA	Drugs used in alcohol dependence;Sulfur containing products	;Disulfiram blocks the oxidation of alcohol at the acetaldehyde stage during alcohol metabolism following disulfiram intake causing an accumulation of acetaldehyde in the blood producing highly unpleasant symptoms. Disulfiram blocks the oxidation of alcohol through its irreversible inactivation of aldehyde dehydrogenase, which acts in the second step of ethanol utilization. In addition, disulfira…
PPAT	DB01033;DB00130	approved$investigational$nutraceutical;approved	L01BB;A16AA	Amino acids and derivatives;Purine analogues	Mercaptopurine competes with hypoxanthine and guanine for the enzyme hypoxanthine-guanine phosphoribosyltransferase (HGPRTase) and is itself converted to thioinosinic acid (TIMP). This intracellular nucleotide inhibits several reactions involving inosinic acid (IMP), including the conversion of IMP to xanthylic acid (XMP) and the conversion of IMP to adenylic acid (AMP) via adenylosuccinate (SAMP…
PSMB7	DB00188;DB08515	approved$investigational;experimental	L01XX	Other antineoplastic agents	Bortezomib is a reversible inhibitor of the chymotrypsin-like activity of the 26S proteasome in mammalian cells. The 26S proteasome is a large protein complex that degrades ubiquitinated proteins. The active site of the proteasome has chymotrypsin-like, trypsin-like, and postglutamyl peptide hydrolysis activity. The 26S proteasome degrades various proteins critical to cancer cell survival, such a…
PSMB5	DB08889;DB00188;DB08515	approved$investigational;approved;experimental	L01XX	Other antineoplastic agents	Carfilzomib is made up of four modified peptides and acts as a proteasome inhibitor. Carfilzomib irreversibly and selectively binds to N-terminal threonine-containing active sites of the 20S proteasome, the proteolytic core particle within the 26S proteasome. This 20S core has 3 catalytic active sites: the chymotrypsin, trypsin, and caspase-like sites. Inhibition of the chymotrypsin-like site by …
NEU1	DB00198	approved	J05AH	Neuraminidase inhibitors	Oseltamivir is an ethyl ester prodrug requiring ester hydrolysis for conversion to the active form, oseltamivir carboxylate. The proposed mechanism of action of oseltamivir is inhibition of influenza virus neuraminidase with the possibility of alteration of virus particle aggregation and release.
KARS	DB00123	approved$nutraceutical	B05XB	Amino acids	Proteins of the herpes simplex virus are rich in L-arginine, and tissue culture studies indicate an enhancing effect on viral replication when the amino acid ratio of L-arginine to L-lysine is high in the tissue culture media. When the ratio of L-lysine to L-arginine is high, viral replication and the cytopathogenicity of herpes simplex virus have been found to be inhibited. L-lysine may facilita…
HEXB	DB02813;DB03747;DB03861	experimental
SRC	DB07335;DB03306;DB01866;DB03628;DB01908;DB03268;DB07662;DB01947;DB03078;DB03114;DB01962;DB04272;DB02175;DB05184;DB08462;DB08564;DB02432;DB03525;DB07966;DB08192;DB02908;DB01254;DB08052;DB01678;DB03023;DB02336;DB08054;DB02762;DB03217;DB03591;DB04751;DB04080;DB04739;DB03104;DB01893;DB04495;DB03298;DB03828;DB09079;DB03712;DB06883;DB06882;DB08053;DB06616;DB03902;DB08901	approved$investigational;investigational;nutraceutical$vet_approved;experimental;approved	A09AB;L01XE	Acid preparations;Protein kinase inhibitors	;;;;;;;;;;;;;XL228 potently inhibits the T315I mutant form of ABL, which is resistant to inhibition by other targeted therapies approved for chronic myelogenous leukemia. XL228 also targets IGF1R, which is a receptor tyrosine kinase that is highly expressed and activated in a broad range of human tumors and is thought to promote tumor growth, survival and resistance to chemotherapeutic agents. XL…
UQCR11	DB08453;DB04799;DB07401;DB07763;DB07778;DB08330;DB08690	experimental
PSMD2	DB00188	approved$investigational	L01XX	Other antineoplastic agents	Bortezomib is a reversible inhibitor of the chymotrypsin-like activity of the 26S proteasome in mammalian cells. The 26S proteasome is a large protein complex that degrades ubiquitinated proteins. The active site of the proteasome has chymotrypsin-like, trypsin-like, and postglutamyl peptide hydrolysis activity. The 26S proteasome degrades various proteins critical to cancer cell survival, such a…
UGT1A9	DB04552;DB04824	approved;withdrawn	M02AA;M01AX;A06AB	Contact laxatives;Other antiinflammatory and antirheumatic agents, non-steroids;Antiinflammatory preparations, non-steroids for topical use	Niflumic acid is able to inhibit both phospholipase A2 as well as COX-2, thereby acting as an antiinflamatory and pain reduction agent.;
RRM1	DB05420;DB01073;DB00441;DB05003;DB00242;DB00631;DB01005	approved$investigational;investigational;approved	L01BB;L01XX;L01BC	Purine analogues;Other antineoplastic agents;Pyrimidine analogues	Gallium maltolate is a novel orally active formulation of gallium, a semi-metallic element that is a potent inhibitor of ribonucleotide reductase, an enzyme that promotes tumor growth.Gallium is also known to concentrate in malignant tumors and sites of infection, and appears to favorably impact calcium deposition, making bones more resistant to degradation caused by cancer metastasis. Titan's no…
CAD	DB03459;DB00128	approved$nutraceutical;experimental			;There are also claims that L-aspartate has ergogenic effects, that it enhances performance in both prolonged exercise and short intensive exercise. It is hypothesized that L-aspartate, especially the potassium magnesium aspartate salt, spares stores of muscle glycogen and/or promotes a faster rate of glycogen resynthesis during exercise. It has also been hypothesized that L-aspartate can enhance…
POR	DB02410;DB01987;DB00507	approved$investigational$vet_approved;experimental	P01AX	Other agents against amoebiasis and other protozoal diseases	;;The antiprotozoal activity of nitazoxanide is believed to be due to interference with the pyruvate:ferredoxin oxidoreductase (PFOR) enzyme-dependent electron transfer reaction which is essential to anaerobic energy metabolism. Studies have shown that the PFOR enzyme from Giardia lamblia directly reduces nitazoxanide by transfer of electrons in the absence of ferredoxin. The DNA-derived PFOR pro…
HNF1A	DB04419	experimental
ABCB5	DB04851	investigational			Vertex&rsquo;s research shows that biricodar dicitrate can enhance the accumulation of chemotherapy agents in tumor cells by blocking the drug pumps P-gp and MRP, and that it is capable of restoring the sensitivity of tumors to treatment with chemotherapeutic agents.
S100B	DB05343;DB06941;DB00768;DB07004;DB01373;DB04464	investigational;approved;experimental;nutraceutical	A11AA;S01GX;R01AC;M05BB	Bisphosphonates, combinations;Other antiallergics;Multivitamins with minerals;Antiallergic agents, excl. corticosteroids	ONO-256 is a neuroprotective because of its actions on glia cells. It has inhibitory effects on the synthesis of a calcium-binding protein S100B. ONO-2506 is undergoing clinical trials for the treatment of patients with stroke and Alzheimer's disease.;;Olopatadine is a selective histamine H1 antagonist that binds to the histamine H1 receptor. This blocks the action of endogenous histamine, which …
DGKD	DB00144	approved$nutraceutical			Cholinergic hypofunction is thought to account in part for the cognitive deficits found in Alzheimer's disease. The most commonly used drugs for the treatment of Alzheimer's disease are reversible acetylcholinesterase inhibitors. The rationale of these drugs is to increase acetylcholine levels in the brains of Alzheimer's patients, and they may be somewhat effective in some cases. Phosphatidylser…
SULT2A1	DB02854;DB04445;DB01708;DB01812	experimental;nutraceutical	A14AA;G03EA	Androstan derivatives;Androgens and estrogens	;;DHEA can be understood as a prohormone for the sex steroids. DHEAS may be viewed as buffer and reservoir. As most DHEA is produced by the zona reticularis of the adrenal cortex, it is argued that there is a role in the immune and stress response. As almost all DHEA is derived from the adrenal glands, blood measurements of DHEAS/DHEA are useful to detect excess adrenal activity as seen in adrena…
CPT1A	DB01016;DB01074;DB00583	approved	C08EX;A16AA;A10BB	Sulfonylureas;Other non-selective calcium channel blockers;Amino acids and derivatives	Sulfonylureas such as glyburide bind to ATP-sensitive potassium channels on the pancreatic cell surface, reducing potassium conductance and causing depolarization of the membrane. Depolarization stimulates calcium ion influx through voltage-sensitive calcium channels, raising intracellular concentrations of calcium ions, which induces the secretion, or exocytosis, of insulin.;Perhexiline binds to…
NDUFC1	DB00157	nutraceutical			NADH is synthesized by the body and thus is not an essential nutrient. It does require the essential nutrient nicotinamide for its synthesis, and its role in energy production is certainly an essential one. In addition to its role in the mitochondrial electron transport chain, NADH is produced in the cytosol. The mitochondrial membrane is impermeable to NADH, and this permeability barrier effecti…
NR3C1	DB00764;DB05423;DB01384;DB01380;DB00324;DB01047;DB00223;DB00896;DB00596;DB00959;DB08867;DB00288;DB00838;DB00687;DB00873;DB01234;DB00834;DB00443;DB01130;DB00253;DB00620;DB01013;DB01410;DB00547;DB00351;DB00591;DB00421;DB00588;DB00663;DB00769;DB00741;DB08906;DB00394;DB06781;DB02210;DB01260;DB01185;DB00846;DB01222;DB00180;DB00860;DB00240;DB00635	approved$illicit;approved$investigational$vet_approved;approved$investigational;investigational;approved;experimental;approved$vet_approved	L02AB;V03AB;C05AA;H02AA;D07CC;D07CB;H02AB;D07AA;D07CA;D07AC;D07AB;C03DA;G03BA;R03AK;A07EA;S03BA;S02BA;S01BA;S01BB;G03AB;R01AD;G03AA;G03AD;S03CA;H02BX;D07XA;G03AC;G03XB;D07BA;D07BB;R03BA;D07BC;S02CA;A01AC;S01CB;G03FB;G03FA;S01CA;D07XB;D07XC;G03DB;D10AA	Emergency contraceptives;Corticosteroids, combinations for treatment of acne;Corticosteroids, weak (group I);Corticosteroids, moderately potent, combinations with antiseptics;Corticosteroids, moderately potent (group II);Corticosteroids, moderately potent, combinations with antibiotics;Corticosteroids, weak, combinations with antibiotics;Corticosteroids, potent, combinations with antibiotics;Prog…	Unbound corticosteroids cross cell membranes and bind with high affinity to specific cytoplasmic receptors. Inflammation is decreased by diminishing the release of leukocytic acid hydrolases, prevention of macrophage accumulation at inflamed sites, interference with leukocyte adhesion to the capillary wall, reduction of capillary membrane permeability, reduction of complement components, inhibiti…
ANXA2	DB00031	approved	B01AD	Enzymes	Tenecteplase binds to fibrin rich clots via the fibronectin finger-like domain and the Kringle 2 domain. The protease domain then cleaves the Arg/Val bond in plasminogen to form plasmin. Plasmin in turn degrades the fibrin matrix of the thrombus, thereby exerting its thrombolytic action.
PRKCB	DB00675	approved	L02BA	Anti-estrogens	Tamoxifen is a nonsteroidal agent that binds to estrogen receptors (ER), inducing a conformational change in the receptor. This results in a blockage or change in the expression of estrogen dependent genes. The prolonged binding of tamoxifen to the nuclear chromatin of these results in reduced DNA polymerase activity, impaired thymidine utilization, blockade of estradiol uptake, and decreased est…
FCGR2A	DB00092;DB00087;DB00078;DB00112;DB00111;DB00095;DB00074;DB00075;DB00110;DB00108;DB00072;DB00073;DB00056;DB00054;DB00051;DB00005;DB00081;DB00028;DB00002	approved$investigational;approved$investigational$withdrawn;approved;approved$withdrawn	J06BB;L04AB;L04AC;B01AC;L04AA;L01XC	Specific immunoglobulins;Interleukin inhibitors;Platelet aggregation inhibitors excl. heparin;Monoclonal antibodies;Selective immunosuppressants;Tumor necrosis factor alpha (TNF-α) inhibitors	Inhibits T-lymphocyte activation and production by binding to the CD2 lymphocyte antigen.;Campath binds to the CD52 antigen present on most B and T lymphocytes. This binding leads to antibody-dependent lysis of leukemic cells.;The Fab segment of the antibody targets the CD20 epitope on B-cells, allowing the radioactive yttrium to destroy the cell via production of beta particles.;Bevacizumab cont…
VCP	DB04395	experimental
SUCLG1	DB00139	approved$nutraceutical			Succinate is an essential component of the Krebs or citric acid cycle and serves an electron donor in the production of fumaric acid and FADH2. It also has been shown to be a good "natural" antibiotic because of its relative acidic or caustic nature (high concentrations can even cause burns). Succinate supplements have been shown to help reduce the effects of hangovers by activating the degradati…
FPGS	DB00142;DB00293	approved$investigational;nutraceutical	L01BA	Folic acid analogues	Glutamate activates both ionotropic and metabotropic glutamate receptors. The ionotropic ones being non-NMDA (AMPA and kainate) and NMDA receptors. Free glutamic acid cannot cross the blood-brain barrier in appreciable quantities; instead it is converted into L-glutamine, which the brain uses for fuel and protein synthesis. It is conjectured that glutamate is involved in cognitive functions like …
SLK	DB07664;DB07853	experimental
ALDOA	DB08240;DB02512;DB04733;DB04326	experimental
EPCAM	DB05319;DB05831	investigational			VB4-845 binds to EpCAM (a protein on the surface of epithelial cells and some types of cancer cells). Also called anti-EpCAM-Pseudomonas-exotoxin fusion protein and Proxinium. It targets and kills Ep-CAM-positive tumors by apoptosis.;ING-1 is XOMA's proprietary anti-tumor Human Engineered(TM) monoclonal antibody with Triton's Targeted Nano-Therapeutics(TM) (TNT(TM)) System. The TNT(TM) System is …
PLA2G4A	DB00588;DB01103;DB04552	approved	R03BA;R03AK;M01AX;P01AX;M02AA;R01AD;D07AC	Other agents against amoebiasis and other protozoal diseases;Adrenergics in combination with corticosteroids or other drugs, excl. anticholinergics;Antiinflammatory preparations, non-steroids for topical use;Corticosteroids, potent (group III);Other antiinflammatory and antirheumatic agents, non-steroids;Glucocorticoids;Corticosteroids	Binds to the glucocorticoid receptor. Unbound corticosteroids cross the membranes of cells such as mast cells and eosinophils, binding with high affinity to glucocorticoid receptors (GR). The results include alteration of transcription and protein synthesis, a decreased release of leukocytic acid hydrolases, reduction in fibroblast proliferation, prevention of macrophage accumulation at inflamed …
CASP7	DB05408;DB03384	investigational;experimental			IDN-6556 significantly improves markers of liver damage in patients infected with the Hepatitis C virus (HCV), an infection that affects up to 170m patients worldwide. IDN-6556 represents a new class of drugs that protect the liver from inflammation and cellular damage induced by viral infections and other causes. Various studies have also shown that it significantly lowers aminotransferase activ…
SLC16A3	DB00119	approved$nutraceutical			Pyruvate serves as a biological fuel by being converted to acetyl coenzyme A, which enters the tricarboxylic acid or Krebs cycle where it is metabolized to produce ATP aerobically. Energy can also be obtained anaerobically from pyruvate via its conversion to lactate. Pyruvate injections or perfusions increase contractile function of hearts when metabolizing glucose or fatty acids. This inotropic …
SLC16A2	DB00119	approved$nutraceutical			Pyruvate serves as a biological fuel by being converted to acetyl coenzyme A, which enters the tricarboxylic acid or Krebs cycle where it is metabolized to produce ATP aerobically. Energy can also be obtained anaerobically from pyruvate via its conversion to lactate. Pyruvate injections or perfusions increase contractile function of hearts when metabolizing glucose or fatty acids. This inotropic …
RABGGTA	DB07841;DB04464;DB07780	experimental
RDH11	DB00162	approved$nutraceutical$vet_approved	A11CA;D10AD;S01XA;R01AX	Other nasal preparations;Retinoids for topical use in acne;Vitamin A, plain;Other ophthalmologicals	Vision:Vitamin A (all-<i>trans</i> retinol) is converted in the retina to the 11-<i>cis</i>-isomer of retinaldehyde or 11-<i>cis</i>-retinal. 11-<i>cis</i>-retinal functions in the retina in the transduction of light into the neural signals necessary for vision. 11-<i>cis</i>-retinal, while attached to opsin in rhodopsin is isomerized to all-<i>trans</i>-retinal by light. This is the event that t…
NDUFS6	DB00157	nutraceutical			NADH is synthesized by the body and thus is not an essential nutrient. It does require the essential nutrient nicotinamide for its synthesis, and its role in energy production is certainly an essential one. In addition to its role in the mitochondrial electron transport chain, NADH is produced in the cytosol. The mitochondrial membrane is impermeable to NADH, and this permeability barrier effecti…
C1S	DB02371;DB00078;DB00074;DB00075;DB00072;DB00073;DB00056;DB00054;DB00051;DB00005;DB00002	approved$investigational;approved$investigational$withdrawn;approved;experimental	L04AB;L04AC;B01AC;L04AA;L01XC	Platelet aggregation inhibitors excl. heparin;Tumor necrosis factor alpha (TNF-α) inhibitors;Selective immunosuppressants;Interleukin inhibitors;Monoclonal antibodies	;The Fab segment of the antibody targets the CD20 epitope on B-cells, allowing the radioactive yttrium to destroy the cell via production of beta particles.;Basiliximab binds with high-affinity to the alpha-subunit (CD25) of the high-affinity IL-2 receptor. This inhibits IL-2 binding, which inhibits T-cell activation and prevents the body from mounting an immune response against the foreign kidne…
FOLR1	DB05168;DB05595	investigational			EC145 minimizes the off-target toxicity by delivering the vinca molecule directly and specifically to cancer cells that over-express the folate-receptor. Once delivered to the cancer cell surface, EC145 is internalized into the cancer cell via endocytosis, a natural cellular process. Once inside the cell, Endocyte’s proprietary linker technology releases the chemotherapy to eliminate the cancer c…
BCL2	DB05297;DB01050;DB01229;DB01367;DB05281;DB11581;DB01248;DB04940;DB05764	approved$investigational;investigational;approved;approved$vet_approved	N04BD;C01EB;M02AA;L01CD;M01AE;G02CC;R02AX	Propionic acid derivatives;Other throat preparations;Taxanes;Antiinflammatory preparations, non-steroids for topical use;Antiinflammatory products for vaginal administration;Other cardiac preparations;Monoamine oxidase B inhibitors	A prodrug comprised of the naturally occurring omega-3 fatty acid docosahexaenoic acid (DHA) covalently conjugated to the anti-microtubule agent paclitaxel. Because tumor cells take up DHA, DHA-paclitaxel is delivered directly to tumor tissue, where the paclitaxel moiety binds to tubulin and inhibits the disassembly of microtubules, thereby resulting in the inhibition of cell division. Paclitaxel…

## Sheet: survival
Supplementary Table 10
This sheet contains DrugBank drugs which target the 70 survival related genes predicted with our pipeline.
Gene	Drug	Type	ATC	Description	Indication
SIRT3	DB02059	experimental
NDUFV2	DB00157	nutraceutical			NADH is synthesized by the body and thus is not an essential nutrient. It does require the essential nutrient nicotinamide for its synthesis, and its role in energy production is certainly an essential one. In addition to its role in the mitochondrial electron transport chain, NADH is produced in the cytosol. The mitochondrial membrane is impermeable to NADH, and this permeability barrier effecti…
NPY1R	DB05004	investigational			PYY 3-36 acts via the presynaptic Y2 receptor in the ARC. It decreases neuropeptide Y (NPY) release from static hypothalamic explants and thus acts to decrease food intake.
ICAM1	DB08818;DB00108	approved$investigational;approved$vet_approved	D03AX;M09AX;S01KA;R01AX;L04AA	Other cicatrizants;Other nasal preparations;Other drugs for disorders of the musculo-skeletal system;Viscoelastic substances;Selective immunosuppressants	Hyaluronic acid functions as a tissue lubricant and is thought to play an important role in modulating the interactions between adjacent tissues. Hyaluronic acid is a polysaccharide which is distributed widely in the extracellular matrix of connective tissue in man. It forms a viscoelastic solution in water which makes it suitable for aqueous and vitreous humor in ophthalmic surgery. Mechanical p…
ADORA2A	DB05009;DB00651;DB00640;DB06213;DB01412;DB00201;DB00824;DB04853;DB00806;DB00358;DB04932;DB01303;DB08770;DB05191;DB00277	approved$investigational;investigational;approved;experimental	B01AX;C01EB;V04CG;P01BF;R03DA;R03DB;C04AD;N06BC;P01BC;C03BD	Other antithrombotic agents;Xanthine derivatives;Artemisinin and derivatives, combinations;Other cardiac preparations;Purine derivatives;Methanolquinolines;Tests for gastric secretion;Xanthines and adrenergics;Xanthines	BMS068645 is designed to selectively stimulate the A2a adenosine receptor responsible for coronary vasodilation. Research to date suggests that this compound could potentially reduce or eliminate side effects associated with currently available pharmacologic stress agents that are not selective for the A2a adenosine receptor.;The bronchodilatory action of dyphylline, as with other xanthines, is t…
NDUFB7	DB00157	nutraceutical			NADH is synthesized by the body and thus is not an essential nutrient. It does require the essential nutrient nicotinamide for its synthesis, and its role in energy production is certainly an essential one. In addition to its role in the mitochondrial electron transport chain, NADH is produced in the cytosol. The mitochondrial membrane is impermeable to NADH, and this permeability barrier effecti…
GLA	DB05018	investigational			Amigal acts by selectively binding to the misfolded enzyme responsible for Fabry disease, α-GAL. This may increase the enzyme’s stability and promote the proper folding, processing, and trafficking of the enzyme from the endoplasmic reticulum to its final destination, the lysosome, the area of the cell where the enzyme does its work. Once it reaches the lysosome, the pharmacological chaperone is …
TRAPPC3	DB08342;DB03796;DB08231	experimental
ALDH3A1	DB00157	nutraceutical			NADH is synthesized by the body and thus is not an essential nutrient. It does require the essential nutrient nicotinamide for its synthesis, and its role in energy production is certainly an essential one. In addition to its role in the mitochondrial electron transport chain, NADH is produced in the cytosol. The mitochondrial membrane is impermeable to NADH, and this permeability barrier effecti…
GABRP	DB01028;DB00228;DB00753;DB01049;DB01437;DB01068;DB00659;DB00818;DB00463;DB01215;DB01708;DB01236;DB00237;DB00371;DB00189;DB00231;DB00273;DB00186;DB00402;DB00628;DB01588;DB00543;DB00312;DB01107;DB00334;DB01159;DB00897;DB00801;DB00292;DB01589;DB01205;DB11582;DB00829;DB00842;DB00475;DB00794;DB01189;DB00404;DB00306;DB00241;DB00349	approved$illicit$vet_approved;approved$illicit;approved$investigational$vet_approved;approved$illicit$investigational;approved$illicit$withdrawn;approved;approved$investigational;nutraceutical;withdrawn;approved$vet_approved	V03AB;C04AE;N05BA;N05BC;N02BG;G03EA;N06AA;N05CX;N05CA;N05CF;N05CE;N05CD;N05AH;N05CM;N03AE;N03AA;N01AX;A14AA;N01AB;N07BB;M03BX;N03AX	Diazepines, oxazepines, thiazepines and oxepines;Other analgesics and antipyretics;Benzodiazepine derivatives;Androgens and estrogens;Hypnotics and sedatives in combination, excl. barbiturates;Non-selective monoamine reuptake inhibitors;Other centrally acting agents;Ergot alkaloids;Other hypnotics and sedatives;Other general anesthetics;Benzodiazepine related drugs;Piperidinedione derivatives;Dru…	Methoxyflurane induces a reduction in junctional conductance by decreasing gap junction channel opening times and increasing gap junction channel closing times. Methoxyflurane also activates calcium dependent ATPase in the sarcoplasmic reticulum by increasing the fluidity of the lipid membrane. It also appears to bind the D subunit of ATP synthase and NADH dehydogenase. Methoxyflurane also binds …
ALDH2	DB02115;DB00822;DB00536;DB00157;DB04381	approved;experimental;nutraceutical	N07BB;P03AA	Drugs used in alcohol dependence;Sulfur containing products	;Disulfiram blocks the oxidation of alcohol at the acetaldehyde stage during alcohol metabolism following disulfiram intake causing an accumulation of acetaldehyde in the blood producing highly unpleasant symptoms. Disulfiram blocks the oxidation of alcohol through its irreversible inactivation of aldehyde dehydrogenase, which acts in the second step of ethanol utilization. In addition, disulfira…
FPGS	DB00142;DB00293	approved$investigational;nutraceutical	L01BA	Folic acid analogues	Glutamate activates both ionotropic and metabotropic glutamate receptors. The ionotropic ones being non-NMDA (AMPA and kainate) and NMDA receptors. Free glutamic acid cannot cross the blood-brain barrier in appreciable quantities; instead it is converted into L-glutamine, which the brain uses for fuel and protein synthesis. It is conjectured that glutamate is involved in cognitive functions like …
POLE2	DB00242	approved$investigational	L01BB	Purine analogues	Cladribine is structurally related to fludarabine and pentostatin but has a different mechanism of action. Although the exact mechanism of action has not been fully determined, evidence shows that cladribine is phosphorylated by deoxycytidine kinase to the nucleotidecladribine triphosphate (CdATP; 2-chloro-2′-deoxyadenosine 5′-triphosphate), which accumulates and is incorporated into DNA in cells…
NDUFS6	DB00157	nutraceutical			NADH is synthesized by the body and thus is not an essential nutrient. It does require the essential nutrient nicotinamide for its synthesis, and its role in energy production is certainly an essential one. In addition to its role in the mitochondrial electron transport chain, NADH is produced in the cytosol. The mitochondrial membrane is impermeable to NADH, and this permeability barrier effecti…
SCMH1	DB03345	experimental
HARS	DB00117	approved$nutraceutical			Since the actions of supplemental L-histidine are unclear, any postulated mechanism is entirely speculative. However, some facts are known about L-histidine and some of its metabolites, such as histamine and trans-urocanic acid, which suggest that supplemental L-histidine may one day be shown to have immunomodulatory and/or antioxidant activities. Low free histidine has been found in the serum of…
S100B	DB05343;DB06941;DB00768;DB07004;DB01373;DB04464	investigational;approved;experimental;nutraceutical	A11AA;S01GX;R01AC;M05BB	Bisphosphonates, combinations;Other antiallergics;Multivitamins with minerals;Antiallergic agents, excl. corticosteroids	ONO-256 is a neuroprotective because of its actions on glia cells. It has inhibitory effects on the synthesis of a calcium-binding protein S100B. ONO-2506 is undergoing clinical trials for the treatment of patients with stroke and Alzheimer's disease.;;Olopatadine is a selective histamine H1 antagonist that binds to the histamine H1 receptor. This blocks the action of endogenous histamine, which …
