# Supplementary material for: Systematic Identification and Assessment of Therapeutic Targets for Breast Cancer Based on Genome-Wide RNA Interference Transcriptomes
Source: Genes (Basel). 2017 Feb 24;8(3):86. doi: 10.3390/genes8030086 (PMC5368690; doi:10.3390/genes8030086)
Supplement: Supplementary file 1 [file genes-08-00086-s001.zip › genes-167720-sups/Supplementary Table 11.xlsx]

## Sheet: Luminal A
Supplementary Table 11
Final candidate targets for luminal A
ID	ES	connectivityScore	logFC	hypomethylation	cgc	drug
MUC1	-0.47	-0.75	3.11	1	0	0
HLA-DRA	-0.46	-0.73	0.31	1	0	0
WNT7B	-0.45	-0.73	2.14	1	0	0
XBP1	-0.45	-0.72	1.58	1	0	0
EFCAB2	-0.45	-0.72	0.08	1	0	0

## Sheet: Luminal B
Supplementary Table 11
Final candidate targets for luminal B
ID	ES	connectivityScore	logFC	hypomethylation	cgc	drug
ATG16L2	-0.48	-0.77	0.19	1	0	0
MUC1	-0.47	-0.75	1.97	1	0	0
WNT7B	-0.45	-0.73	1.96	1	0	0
XBP1	-0.45	-0.72	1.68	1	0	0

## Sheet: HER2+
Supplementary Table 11
Final candidate targets for HER2+
ID	ES	connectivityScore	logFC	hypomethylation	cgc	drug
C1QTNF6	-0.48	-0.77	2.23	1	0	0
NDUFS6	-0.48	-0.77	1.34	1	0	NADH, nutraceutical
MUC1	-0.47	-0.75	2.33	1	0	0
HLA-DRA	-0.46	-0.73	0.8	1	0	0
XBP1	-0.45	-0.72	0.94	1	0	0

## Sheet: TNBC
Supplementary Table 11
Final candidate targets for TNBC
ID	ES	connectivityScore	logFC	hypomethylation	cgc	drug
CHERP	-0.48	-0.77	0.46	1	0	0
MUC1	-0.47	-0.75	0.43	1	0	0
TIAM1	-0.44	-0.71	0.68	1	0	0
GABRP	-0.44	-0.7	1.5	1	0	DB01028;DB00228;DB00753;DB01049;DB01437;DB01068;DB00659;DB00818;DB00463;DB01215;DB01708;DB01236;DB00237;DB00371;DB00189;DB00231;DB00273;DB00186;DB00402;DB00628;DB01588;DB00543;DB00312;DB01107;DB00334;DB01159;DB00897;DB00801;DB00292;DB01589;DB01205;DB11582;DB00829;DB00842;DB00475;DB00794;DB01189;DB00404;DB00306;DB00241;DB00349
