# Supplementary material for: Systematic Identification and Assessment of Therapeutic Targets for Breast Cancer Based on Genome-Wide RNA Interference Transcriptomes
Source: Genes (Basel). 2017 Feb 24;8(3):86. doi: 10.3390/genes8030086 (PMC5368690; doi:10.3390/genes8030086)
Supplement: Supplementary file 1 [file genes-08-00086-s001.zip › genes-167720-sups/Supplementary Table 2.xlsx]

## Sheet: Sheet1
Supplementary Table 2
This table gives the detailed information of LINCS MCF7 RNAi experiments data and control untreated data.
RNAi experiment information					Control untreated information
distil_id	pert_id	pert_desc	pert_type		distil_id	pert_id	pert_desc	pert_type
KDA001_MCF7_144H_X2_B1_DUO44HI45LO:H02	TRCN0000027188	ALDH3A2	trt_sh		KDA001_MCF7_144H_X2_B1_DUO44HI45LO:G02	TRCN0000000000	EMPTY	ctl_untrt
KDA001_MCF7_144H_X3_B1_DUO45HI44LO:H02	TRCN0000027188	ALDH3A2	trt_sh		KDA001_MCF7_144H_X2_B1_DUO44HI45LO:G03	TRCN0000000000	EMPTY	ctl_untrt
KDA001_MCF7_144H_X2_B1_DUO44HI45LO:H06	TRCN0000027194	ALDH3A2	trt_sh		KDA001_MCF7_144H_X2_B1_DUO44HI45LO:H05	TRCN0000000000	EMPTY	ctl_untrt
KDA001_MCF7_144H_X3_B1_DUO45HI44LO:H06	TRCN0000027194	ALDH3A2	trt_sh		KDA001_MCF7_144H_X2_B1_DUO44HI45LO:H18	TRCN0000000000	EMPTY	ctl_untrt
KDA001_MCF7_144H_X2_B1_DUO44HI45LO:H08	TRCN0000027215	ALDH3A2	trt_sh		KDA001_MCF7_144H_X2_B1_DUO44HI45LO:I12	TRCN0000000000	EMPTY	ctl_untrt
KDA001_MCF7_144H_X3_B1_DUO45HI44LO:H08	TRCN0000027215	ALDH3A2	trt_sh		KDA001_MCF7_144H_X2_B1_DUO44HI45LO:I16	TRCN0000000000	EMPTY	ctl_untrt
KDA001_MCF7_144H_X2_B1_DUO44HI45LO:B10	TRCN0000027135	ALDH3B2	trt_sh		KDA001_MCF7_144H_X2_B1_DUO44HI45LO:K10	TRCN0000000000	EMPTY	ctl_untrt
KDA001_MCF7_144H_X3_B1_DUO45HI44LO:B10	TRCN0000027135	ALDH3B2	trt_sh		KDA001_MCF7_144H_X2_B1_DUO44HI45LO:L07	TRCN0000000000	EMPTY	ctl_untrt
KDA001_MCF7_144H_X2_B1_DUO44HI45LO:J02	TRCN0000027177	ALDH3B2	trt_sh		KDA001_MCF7_144H_X2_B1_DUO44HI45LO:M15	TRCN0000000000	EMPTY	ctl_untrt
KDA001_MCF7_144H_X3_B1_DUO45HI44LO:J02	TRCN0000027177	ALDH3B2	trt_sh		KDA001_MCF7_144H_X2_B1_DUO44HI45LO:N13	TRCN0000000000	EMPTY	ctl_untrt
KDA001_MCF7_144H_X2_B1_DUO44HI45LO:N04	TRCN0000027222	ALDH3B2	trt_sh		KDA001_MCF7_144H_X2_B1_DUO44HI45LO:O21	TRCN0000000000	EMPTY	ctl_untrt
KDA001_MCF7_144H_X3_B1_DUO45HI44LO:N04	TRCN0000027222	ALDH3B2	trt_sh		KDA001_MCF7_144H_X2_B1_DUO44HI45LO:O22	TRCN0000000000	EMPTY	ctl_untrt
KDA001_MCF7_144H_X2_B1_DUO44HI45LO:G17	TRCN0000027257	ALDH5A1	trt_sh		KDA001_MCF7_144H_X2_B1_DUO44HI45LO:O23	TRCN0000000000	EMPTY	ctl_untrt
KDA001_MCF7_144H_X3_B1_DUO45HI44LO:G17	TRCN0000027257	ALDH5A1	trt_sh		KDA001_MCF7_144H_X2_B1_DUO44HI45LO:P01	TRCN0000000000	EMPTY	ctl_untrt
KDA001_MCF7_144H_X2_B1_DUO44HI45LO:C07	TRCN0000027278	ALDH5A1	trt_sh		KDA001_MCF7_144H_X2_B1_DUO44HI45LO:P06	TRCN0000000000	EMPTY	ctl_untrt
KDA001_MCF7_144H_X3_B1_DUO45HI44LO:C07	TRCN0000027278	ALDH5A1	trt_sh		KDA001_MCF7_144H_X2_B1_DUO44HI45LO:P21	TRCN0000000000	EMPTY	ctl_untrt
KDA001_MCF7_144H_X2_B1_DUO44HI45LO:G11	TRCN0000027309	ALDH5A1	trt_sh		KDA001_MCF7_144H_X2_B1_DUO44HI45LO:P22	TRCN0000000000	EMPTY	ctl_untrt
KDA001_MCF7_144H_X3_B1_DUO45HI44LO:G11	TRCN0000027309	ALDH5A1	trt_sh		KDA001_MCF7_144H_X2_B1_DUO44HI45LO:P23	TRCN0000000000	EMPTY	ctl_untrt
KDA001_MCF7_144H_X2_B1_DUO44HI45LO:C19	TRCN0000028542	ALDH6A1	trt_sh		KDA001_MCF7_144H_X3_B1_DUO45HI44LO:G02	TRCN0000000000	EMPTY	ctl_untrt
KDA001_MCF7_144H_X3_B1_DUO45HI44LO:C19	TRCN0000028542	ALDH6A1	trt_sh		KDA001_MCF7_144H_X3_B1_DUO45HI44LO:G03	TRCN0000000000	EMPTY	ctl_untrt
KDA001_MCF7_144H_X2_B1_DUO44HI45LO:C15	TRCN0000028558	ALDH6A1	trt_sh		KDA001_MCF7_144H_X3_B1_DUO45HI44LO:H05	TRCN0000000000	EMPTY	ctl_untrt
KDA001_MCF7_144H_X3_B1_DUO45HI44LO:C15	TRCN0000028558	ALDH6A1	trt_sh		KDA001_MCF7_144H_X3_B1_DUO45HI44LO:H18	TRCN0000000000	EMPTY	ctl_untrt
KDA001_MCF7_144H_X2_B1_DUO44HI45LO:O07	TRCN0000028565	ALDH6A1	trt_sh		KDA001_MCF7_144H_X3_B1_DUO45HI44LO:I12	TRCN0000000000	EMPTY	ctl_untrt
KDA001_MCF7_144H_X3_B1_DUO45HI44LO:O07	TRCN0000028565	ALDH6A1	trt_sh		KDA001_MCF7_144H_X3_B1_DUO45HI44LO:I16	TRCN0000000000	EMPTY	ctl_untrt
KDA001_MCF7_144H_X2_B1_DUO44HI45LO:L22	TRCN0000028424	ALDH7A1	trt_sh		KDA001_MCF7_144H_X3_B1_DUO45HI44LO:K10	TRCN0000000000	EMPTY	ctl_untrt
KDA001_MCF7_144H_X3_B1_DUO45HI44LO:L22	TRCN0000028424	ALDH7A1	trt_sh		KDA001_MCF7_144H_X3_B1_DUO45HI44LO:L07	TRCN0000000000	EMPTY	ctl_untrt
KDA001_MCF7_144H_X2_B1_DUO44HI45LO:N08	TRCN0000028447	ALDH7A1	trt_sh		KDA001_MCF7_144H_X3_B1_DUO45HI44LO:M15	TRCN0000000000	EMPTY	ctl_untrt
KDA001_MCF7_144H_X3_B1_DUO45HI44LO:N08	TRCN0000028447	ALDH7A1	trt_sh		KDA001_MCF7_144H_X3_B1_DUO45HI44LO:N13	TRCN0000000000	EMPTY	ctl_untrt
KDA001_MCF7_144H_X2_B1_DUO44HI45LO:J24	TRCN0000028463	ALDH7A1	trt_sh		KDA001_MCF7_144H_X3_B1_DUO45HI44LO:O21	TRCN0000000000	EMPTY	ctl_untrt
KDA001_MCF7_144H_X3_B1_DUO45HI44LO:J24	TRCN0000028463	ALDH7A1	trt_sh		KDA001_MCF7_144H_X3_B1_DUO45HI44LO:O22	TRCN0000000000	EMPTY	ctl_untrt
KDA001_MCF7_144H_X2_B1_DUO44HI45LO:H21	TRCN0000034840	B4GALT1	trt_sh		KDA001_MCF7_144H_X3_B1_DUO45HI44LO:O23	TRCN0000000000	EMPTY	ctl_untrt
KDA001_MCF7_144H_X3_B1_DUO45HI44LO:H21	TRCN0000034840	B4GALT1	trt_sh		KDA001_MCF7_144H_X3_B1_DUO45HI44LO:P01	TRCN0000000000	EMPTY	ctl_untrt
KDA001_MCF7_144H_X2_B1_DUO44HI45LO:J07	TRCN0000034842	B4GALT1	trt_sh		KDA001_MCF7_144H_X3_B1_DUO45HI44LO:P06	TRCN0000000000	EMPTY	ctl_untrt
KDA001_MCF7_144H_X3_B1_DUO45HI44LO:J07	TRCN0000034842	B4GALT1	trt_sh		KDA001_MCF7_144H_X3_B1_DUO45HI44LO:P21	TRCN0000000000	EMPTY	ctl_untrt
KDA001_MCF7_144H_X2_B1_DUO44HI45LO:J17	TRCN0000034843	B4GALT1	trt_sh		KDA001_MCF7_144H_X3_B1_DUO45HI44LO:P22	TRCN0000000000	EMPTY	ctl_untrt
KDA001_MCF7_144H_X3_B1_DUO45HI44LO:J17	TRCN0000034843	B4GALT1	trt_sh		KDA001_MCF7_144H_X3_B1_DUO45HI44LO:P23	TRCN0000000000	EMPTY	ctl_untrt
KDA001_MCF7_144H_X2_B1_DUO44HI45LO:I19	TRCN0000006042	CSNK1A1	trt_sh		KDA001_MCF7_144H_X2_B1_DUO44HI45LO:C23	TRCN0000208001	EMPTY	ctl_untrt
KDA001_MCF7_144H_X3_B1_DUO45HI44LO:I19	TRCN0000006042	CSNK1A1	trt_sh		KDA001_MCF7_144H_X2_B1_DUO44HI45LO:G24	TRCN0000208001	EMPTY	ctl_untrt
KDA001_MCF7_144H_X2_B1_DUO44HI45LO:A15	TRCN0000006044	CSNK1A1	trt_sh		KDA001_MCF7_144H_X2_B1_DUO44HI45LO:H22	TRCN0000208001	EMPTY	ctl_untrt
KDA001_MCF7_144H_X3_B1_DUO45HI44LO:A15	TRCN0000006044	CSNK1A1	trt_sh		KDA001_MCF7_144H_X2_B1_DUO44HI45LO:L19	TRCN0000208001	EMPTY	ctl_untrt
KDA001_MCF7_144H_X2_B1_DUO44HI45LO:I03	TRCN0000006045	CSNK1A1	trt_sh		KDA001_MCF7_144H_X3_B1_DUO45HI44LO:C23	TRCN0000208001	EMPTY	ctl_untrt
KDA001_MCF7_144H_X3_B1_DUO45HI44LO:I03	TRCN0000006045	CSNK1A1	trt_sh		KDA001_MCF7_144H_X3_B1_DUO45HI44LO:G24	TRCN0000208001	EMPTY	ctl_untrt
KDA001_MCF7_144H_X2_B1_DUO44HI45LO:N14	TRCN0000064373	CYP51A1	trt_sh		KDA001_MCF7_144H_X3_B1_DUO45HI44LO:H22	TRCN0000208001	EMPTY	ctl_untrt
KDA001_MCF7_144H_X3_B1_DUO45HI44LO:N14	TRCN0000064373	CYP51A1	trt_sh		KDA001_MCF7_144H_X3_B1_DUO45HI44LO:L19	TRCN0000208001	EMPTY	ctl_untrt
KDA001_MCF7_144H_X2_B1_DUO44HI45LO:F10	TRCN0000064377	CYP51A1	trt_sh		KDA002_MCF7_144H_X1_B1_DUO45HI44LO:C12	TRCN0000000000	EMPTY	ctl_untrt
KDA001_MCF7_144H_X3_B1_DUO45HI44LO:F10	TRCN0000064377	CYP51A1	trt_sh		KDA002_MCF7_144H_X1_B1_DUO45HI44LO:E14	TRCN0000000000	EMPTY	ctl_untrt
KDA001_MCF7_144H_X2_B1_DUO44HI45LO:L21	TRCN0000000731	MAP3K14	trt_sh		KDA002_MCF7_144H_X1_B1_DUO45HI44LO:I21	TRCN0000000000	EMPTY	ctl_untrt
KDA001_MCF7_144H_X3_B1_DUO45HI44LO:L21	TRCN0000000731	MAP3K14	trt_sh		KDA002_MCF7_144H_X1_B1_DUO45HI44LO:J18	TRCN0000000000	EMPTY	ctl_untrt
KDA001_MCF7_144H_X2_B1_DUO44HI45LO:F01	TRCN0000000732	MAP3K14	trt_sh		KDA002_MCF7_144H_X1_B1_DUO45HI44LO:N07	TRCN0000000000	EMPTY	ctl_untrt
KDA001_MCF7_144H_X3_B1_DUO45HI44LO:F01	TRCN0000000732	MAP3K14	trt_sh		KDA002_MCF7_144H_X1_B1_DUO45HI44LO:N09	TRCN0000000000	EMPTY	ctl_untrt
KDA001_MCF7_144H_X2_B1_DUO44HI45LO:B03	TRCN0000000734	MAP3K14	trt_sh		KDA002_MCF7_144H_X1_B1_DUO45HI44LO:N14	TRCN0000000000	EMPTY	ctl_untrt
KDA001_MCF7_144H_X3_B1_DUO45HI44LO:B03	TRCN0000000734	MAP3K14	trt_sh		KDA002_MCF7_144H_X1_B1_DUO45HI44LO:O03	TRCN0000000000	EMPTY	ctl_untrt
KDA001_MCF7_144H_X2_B1_DUO44HI45LO:J05	TRCN0000009885	PRKAR1A	trt_sh		KDA002_MCF7_144H_X1_B1_DUO45HI44LO:O21	TRCN0000000000	EMPTY	ctl_untrt
KDA001_MCF7_144H_X3_B1_DUO45HI44LO:J05	TRCN0000009885	PRKAR1A	trt_sh		KDA002_MCF7_144H_X1_B1_DUO45HI44LO:O22	TRCN0000000000	EMPTY	ctl_untrt
KDA001_MCF7_144H_X2_B1_DUO44HI45LO:D09	TRCN0000039939	PRKAR1A	trt_sh		KDA002_MCF7_144H_X1_B1_DUO45HI44LO:O23	TRCN0000000000	EMPTY	ctl_untrt
KDA001_MCF7_144H_X3_B1_DUO45HI44LO:D09	TRCN0000039939	PRKAR1A	trt_sh		KDA002_MCF7_144H_X1_B1_DUO45HI44LO:P12	TRCN0000000000	EMPTY	ctl_untrt
KDA001_MCF7_144H_X2_B1_DUO44HI45LO:B19	TRCN0000039942	PRKAR1A	trt_sh		KDA002_MCF7_144H_X1_B1_DUO45HI44LO:P21	TRCN0000000000	EMPTY	ctl_untrt
KDA001_MCF7_144H_X3_B1_DUO45HI44LO:B19	TRCN0000039942	PRKAR1A	trt_sh		KDA002_MCF7_144H_X1_B1_DUO45HI44LO:P22	TRCN0000000000	EMPTY	ctl_untrt
KDA001_MCF7_144H_X2_B1_DUO44HI45LO:H23	TRCN0000037805	PRKAR2A	trt_sh		KDA002_MCF7_144H_X1_B1_DUO45HI44LO:P23	TRCN0000000000	EMPTY	ctl_untrt
KDA001_MCF7_144H_X3_B1_DUO45HI44LO:H23	TRCN0000037805	PRKAR2A	trt_sh		KDA002_MCF7_144H_X2_B1_DUO44HI45LO:C12	TRCN0000000000	EMPTY	ctl_untrt
KDA001_MCF7_144H_X2_B1_DUO44HI45LO:B21	TRCN0000037806	PRKAR2A	trt_sh		KDA002_MCF7_144H_X2_B1_DUO44HI45LO:E14	TRCN0000000000	EMPTY	ctl_untrt
KDA001_MCF7_144H_X3_B1_DUO45HI44LO:B21	TRCN0000037806	PRKAR2A	trt_sh		KDA002_MCF7_144H_X2_B1_DUO44HI45LO:I21	TRCN0000000000	EMPTY	ctl_untrt
KDA001_MCF7_144H_X2_B1_DUO44HI45LO:D05	TRCN0000037807	PRKAR2A	trt_sh		KDA002_MCF7_144H_X2_B1_DUO44HI45LO:J18	TRCN0000000000	EMPTY	ctl_untrt
KDA001_MCF7_144H_X3_B1_DUO45HI44LO:D05	TRCN0000037807	PRKAR2A	trt_sh		KDA002_MCF7_144H_X2_B1_DUO44HI45LO:N07	TRCN0000000000	EMPTY	ctl_untrt
KDA001_MCF7_144H_X2_B1_DUO44HI45LO:M18	TRCN0000037814	PRKAR2B	trt_sh		KDA002_MCF7_144H_X2_B1_DUO44HI45LO:N09	TRCN0000000000	EMPTY	ctl_untrt
KDA001_MCF7_144H_X3_B1_DUO45HI44LO:M18	TRCN0000037814	PRKAR2B	trt_sh		KDA002_MCF7_144H_X2_B1_DUO44HI45LO:N14	TRCN0000000000	EMPTY	ctl_untrt
KDA001_MCF7_144H_X2_B1_DUO44HI45LO:M20	TRCN0000037816	PRKAR2B	trt_sh		KDA002_MCF7_144H_X2_B1_DUO44HI45LO:O03	TRCN0000000000	EMPTY	ctl_untrt
KDA001_MCF7_144H_X3_B1_DUO45HI44LO:M20	TRCN0000037816	PRKAR2B	trt_sh		KDA002_MCF7_144H_X2_B1_DUO44HI45LO:O21	TRCN0000000000	EMPTY	ctl_untrt
KDA001_MCF7_144H_X2_B1_DUO44HI45LO:A06	TRCN0000037817	PRKAR2B	trt_sh		KDA002_MCF7_144H_X2_B1_DUO44HI45LO:O22	TRCN0000000000	EMPTY	ctl_untrt
KDA001_MCF7_144H_X3_B1_DUO45HI44LO:A06	TRCN0000037817	PRKAR2B	trt_sh		KDA002_MCF7_144H_X2_B1_DUO44HI45LO:O23	TRCN0000000000	EMPTY	ctl_untrt
KDA001_MCF7_144H_X2_B1_DUO44HI45LO:H14	TRCN0000035234	SULT1A1	trt_sh		KDA002_MCF7_144H_X2_B1_DUO44HI45LO:P12	TRCN0000000000	EMPTY	ctl_untrt
KDA001_MCF7_144H_X3_B1_DUO45HI44LO:H14	TRCN0000035234	SULT1A1	trt_sh		KDA002_MCF7_144H_X2_B1_DUO44HI45LO:P21	TRCN0000000000	EMPTY	ctl_untrt
KDA001_MCF7_144H_X2_B1_DUO44HI45LO:F16	TRCN0000035236	SULT1A1	trt_sh		KDA002_MCF7_144H_X2_B1_DUO44HI45LO:P22	TRCN0000000000	EMPTY	ctl_untrt
KDA001_MCF7_144H_X3_B1_DUO45HI44LO:F16	TRCN0000035236	SULT1A1	trt_sh		KDA002_MCF7_144H_X2_B1_DUO44HI45LO:P23	TRCN0000000000	EMPTY	ctl_untrt
KDA001_MCF7_144H_X2_B1_DUO44HI45LO:H20	TRCN0000035238	SULT1A1	trt_sh		KDA002_MCF7_144H_X3_B1_DUO45HI44LO:C12	TRCN0000000000	EMPTY	ctl_untrt
KDA001_MCF7_144H_X3_B1_DUO45HI44LO:H20	TRCN0000035238	SULT1A1	trt_sh		KDA002_MCF7_144H_X3_B1_DUO45HI44LO:E14	TRCN0000000000	EMPTY	ctl_untrt
KDA001_MCF7_144H_X2_B1_DUO44HI45LO:F18	TRCN0000035200	SULT1A2	trt_sh		KDA002_MCF7_144H_X3_B1_DUO45HI44LO:I21	TRCN0000000000	EMPTY	ctl_untrt
KDA001_MCF7_144H_X3_B1_DUO45HI44LO:F18	TRCN0000035200	SULT1A2	trt_sh		KDA002_MCF7_144H_X3_B1_DUO45HI44LO:J18	TRCN0000000000	EMPTY	ctl_untrt
KDA001_MCF7_144H_X2_B1_DUO44HI45LO:N02	TRCN0000035202	SULT1A2	trt_sh		KDA002_MCF7_144H_X3_B1_DUO45HI44LO:N07	TRCN0000000000	EMPTY	ctl_untrt
KDA001_MCF7_144H_X3_B1_DUO45HI44LO:N02	TRCN0000035202	SULT1A2	trt_sh		KDA002_MCF7_144H_X3_B1_DUO45HI44LO:N09	TRCN0000000000	EMPTY	ctl_untrt
KDA001_MCF7_144H_X2_B1_DUO44HI45LO:J22	TRCN0000035203	SULT1A2	trt_sh		KDA002_MCF7_144H_X3_B1_DUO45HI44LO:N14	TRCN0000000000	EMPTY	ctl_untrt
KDA001_MCF7_144H_X3_B1_DUO45HI44LO:J22	TRCN0000035203	SULT1A2	trt_sh		KDA002_MCF7_144H_X3_B1_DUO45HI44LO:O03	TRCN0000000000	EMPTY	ctl_untrt
KDA002_MCF7_144H_X1_B1_DUO45HI44LO:F01	TRCN0000000607	CSNK2A1	trt_sh		KDA002_MCF7_144H_X3_B1_DUO45HI44LO:O21	TRCN0000000000	EMPTY	ctl_untrt
KDA002_MCF7_144H_X2_B1_DUO44HI45LO:F01	TRCN0000000607	CSNK2A1	trt_sh		KDA002_MCF7_144H_X3_B1_DUO45HI44LO:O22	TRCN0000000000	EMPTY	ctl_untrt
KDA002_MCF7_144H_X3_B1_DUO45HI44LO:F01	TRCN0000000607	CSNK2A1	trt_sh		KDA002_MCF7_144H_X3_B1_DUO45HI44LO:O23	TRCN0000000000	EMPTY	ctl_untrt
KDA002_MCF7_144H_X1_B1_DUO45HI44LO:J03	TRCN0000000608	CSNK2A1	trt_sh		KDA002_MCF7_144H_X3_B1_DUO45HI44LO:P12	TRCN0000000000	EMPTY	ctl_untrt
KDA002_MCF7_144H_X2_B1_DUO44HI45LO:J03	TRCN0000000608	CSNK2A1	trt_sh		KDA002_MCF7_144H_X3_B1_DUO45HI44LO:P21	TRCN0000000000	EMPTY	ctl_untrt
KDA002_MCF7_144H_X3_B1_DUO45HI44LO:J03	TRCN0000000608	CSNK2A1	trt_sh		KDA002_MCF7_144H_X3_B1_DUO45HI44LO:P22	TRCN0000000000	EMPTY	ctl_untrt
KDA002_MCF7_144H_X1_B1_DUO45HI44LO:H13	TRCN0000000610	CSNK2A1	trt_sh		KDA002_MCF7_144H_X3_B1_DUO45HI44LO:P23	TRCN0000000000	EMPTY	ctl_untrt
KDA002_MCF7_144H_X2_B1_DUO44HI45LO:H13	TRCN0000000610	CSNK2A1	trt_sh		KDA002_MCF7_144H_X1_B1_DUO45HI44LO:H07	TRCN0000208001	EMPTY	ctl_untrt
KDA002_MCF7_144H_X3_B1_DUO45HI44LO:H13	TRCN0000000610	CSNK2A1	trt_sh		KDA002_MCF7_144H_X1_B1_DUO45HI44LO:I16	TRCN0000208001	EMPTY	ctl_untrt
KDA002_MCF7_144H_X1_B1_DUO45HI44LO:G03	TRCN0000027138	HSD17B7	trt_sh		KDA002_MCF7_144H_X1_B1_DUO45HI44LO:M19	TRCN0000208001	EMPTY	ctl_untrt
KDA002_MCF7_144H_X2_B1_DUO44HI45LO:G03	TRCN0000027138	HSD17B7	trt_sh		KDA002_MCF7_144H_X1_B1_DUO45HI44LO:N18	TRCN0000208001	EMPTY	ctl_untrt
KDA002_MCF7_144H_X3_B1_DUO45HI44LO:G03	TRCN0000027138	HSD17B7	trt_sh		KDA002_MCF7_144H_X2_B1_DUO44HI45LO:H07	TRCN0000208001	EMPTY	ctl_untrt
KDA002_MCF7_144H_X1_B1_DUO45HI44LO:G13	TRCN0000027146	HSD17B7	trt_sh		KDA002_MCF7_144H_X2_B1_DUO44HI45LO:I16	TRCN0000208001	EMPTY	ctl_untrt
KDA002_MCF7_144H_X2_B1_DUO44HI45LO:G13	TRCN0000027146	HSD17B7	trt_sh		KDA002_MCF7_144H_X2_B1_DUO44HI45LO:M19	TRCN0000208001	EMPTY	ctl_untrt
KDA002_MCF7_144H_X3_B1_DUO45HI44LO:G13	TRCN0000027146	HSD17B7	trt_sh		KDA002_MCF7_144H_X2_B1_DUO44HI45LO:N18	TRCN0000208001	EMPTY	ctl_untrt
KDA002_MCF7_144H_X1_B1_DUO45HI44LO:M11	TRCN0000027170	HSD17B7	trt_sh		KDA002_MCF7_144H_X3_B1_DUO45HI44LO:H07	TRCN0000208001	EMPTY	ctl_untrt
KDA002_MCF7_144H_X2_B1_DUO44HI45LO:M11	TRCN0000027170	HSD17B7	trt_sh		KDA002_MCF7_144H_X3_B1_DUO45HI44LO:I16	TRCN0000208001	EMPTY	ctl_untrt
KDA002_MCF7_144H_X3_B1_DUO45HI44LO:M11	TRCN0000027170	HSD17B7	trt_sh		KDA002_MCF7_144H_X3_B1_DUO45HI44LO:M19	TRCN0000208001	EMPTY	ctl_untrt
KDA002_MCF7_144H_X1_B1_DUO45HI44LO:F12	TRCN0000052679	PPP1R14B	trt_sh		KDA002_MCF7_144H_X3_B1_DUO45HI44LO:N18	TRCN0000208001	EMPTY	ctl_untrt
KDA002_MCF7_144H_X2_B1_DUO44HI45LO:F12	TRCN0000052679	PPP1R14B	trt_sh		KDA003_MCF7_144H_X1_B1_DUO44HI45LO:A12	TRCN0000000000	EMPTY	ctl_untrt
KDA002_MCF7_144H_X3_B1_DUO45HI44LO:F12	TRCN0000052679	PPP1R14B	trt_sh		KDA003_MCF7_144H_X1_B1_DUO44HI45LO:D23	TRCN0000000000	EMPTY	ctl_untrt
KDA002_MCF7_144H_X1_B1_DUO45HI44LO:F20	TRCN0000052681	PPP1R14B	trt_sh		KDA003_MCF7_144H_X1_B1_DUO44HI45LO:E11	TRCN0000000000	EMPTY	ctl_untrt
KDA002_MCF7_144H_X2_B1_DUO44HI45LO:F20	TRCN0000052681	PPP1R14B	trt_sh		KDA003_MCF7_144H_X1_B1_DUO44HI45LO:E21	TRCN0000000000	EMPTY	ctl_untrt
KDA002_MCF7_144H_X3_B1_DUO45HI44LO:F20	TRCN0000052681	PPP1R14B	trt_sh		KDA003_MCF7_144H_X1_B1_DUO44HI45LO:F09	TRCN0000000000	EMPTY	ctl_untrt
KDA002_MCF7_144H_X1_B1_DUO45HI44LO:H06	TRCN0000052682	PPP1R14B	trt_sh		KDA003_MCF7_144H_X1_B1_DUO44HI45LO:F18	TRCN0000000000	EMPTY	ctl_untrt
KDA002_MCF7_144H_X2_B1_DUO44HI45LO:H06	TRCN0000052682	PPP1R14B	trt_sh		KDA003_MCF7_144H_X1_B1_DUO44HI45LO:F22	TRCN0000000000	EMPTY	ctl_untrt
KDA002_MCF7_144H_X3_B1_DUO45HI44LO:H06	TRCN0000052682	PPP1R14B	trt_sh		KDA003_MCF7_144H_X1_B1_DUO44HI45LO:G01	TRCN0000000000	EMPTY	ctl_untrt
KDA003_MCF7_144H_X1_B1_DUO44HI45LO:C09	TRCN0000027156	ALDH9A1	trt_sh		KDA003_MCF7_144H_X1_B1_DUO44HI45LO:O16	TRCN0000000000	EMPTY	ctl_untrt
KDA003_MCF7_144H_X2_B1_DUO45HI44LO:C09	TRCN0000027156	ALDH9A1	trt_sh		KDA003_MCF7_144H_X1_B1_DUO44HI45LO:O21	TRCN0000000000	EMPTY	ctl_untrt
KDA003_MCF7_144H_X3_B1_DUO45HI44LO:C09	TRCN0000027156	ALDH9A1	trt_sh		KDA003_MCF7_144H_X1_B1_DUO44HI45LO:O22	TRCN0000000000	EMPTY	ctl_untrt
KDA003_MCF7_144H_X1_B1_DUO44HI45LO:C01	TRCN0000027167	ALDH9A1	trt_sh		KDA003_MCF7_144H_X1_B1_DUO44HI45LO:O23	TRCN0000000000	EMPTY	ctl_untrt
KDA003_MCF7_144H_X2_B1_DUO45HI44LO:C01	TRCN0000027167	ALDH9A1	trt_sh		KDA003_MCF7_144H_X1_B1_DUO44HI45LO:P21	TRCN0000000000	EMPTY	ctl_untrt
KDA003_MCF7_144H_X3_B1_DUO45HI44LO:C01	TRCN0000027167	ALDH9A1	trt_sh		KDA003_MCF7_144H_X1_B1_DUO44HI45LO:P22	TRCN0000000000	EMPTY	ctl_untrt
KDA003_MCF7_144H_X1_B1_DUO44HI45LO:K15	TRCN0000027180	ALDH9A1	trt_sh		KDA003_MCF7_144H_X1_B1_DUO44HI45LO:P23	TRCN0000000000	EMPTY	ctl_untrt
KDA003_MCF7_144H_X2_B1_DUO45HI44LO:K15	TRCN0000027180	ALDH9A1	trt_sh		KDA003_MCF7_144H_X2_B1_DUO45HI44LO:A12	TRCN0000000000	EMPTY	ctl_untrt
KDA003_MCF7_144H_X3_B1_DUO45HI44LO:K15	TRCN0000027180	ALDH9A1	trt_sh		KDA003_MCF7_144H_X2_B1_DUO45HI44LO:D23	TRCN0000000000	EMPTY	ctl_untrt
KDA003_MCF7_144H_X1_B1_DUO44HI45LO:K22	TRCN0000033600	BCL2L13	trt_sh		KDA003_MCF7_144H_X2_B1_DUO45HI44LO:E11	TRCN0000000000	EMPTY	ctl_untrt
KDA003_MCF7_144H_X2_B1_DUO45HI44LO:K22	TRCN0000033600	BCL2L13	trt_sh		KDA003_MCF7_144H_X2_B1_DUO45HI44LO:E21	TRCN0000000000	EMPTY	ctl_untrt
KDA003_MCF7_144H_X3_B1_DUO45HI44LO:K22	TRCN0000033600	BCL2L13	trt_sh		KDA003_MCF7_144H_X2_B1_DUO45HI44LO:F09	TRCN0000000000	EMPTY	ctl_untrt
KDA003_MCF7_144H_X1_B1_DUO44HI45LO:C06	TRCN0000033601	BCL2L13	trt_sh		KDA003_MCF7_144H_X2_B1_DUO45HI44LO:F18	TRCN0000000000	EMPTY	ctl_untrt
KDA003_MCF7_144H_X2_B1_DUO45HI44LO:C06	TRCN0000033601	BCL2L13	trt_sh		KDA003_MCF7_144H_X2_B1_DUO45HI44LO:F22	TRCN0000000000	EMPTY	ctl_untrt
KDA003_MCF7_144H_X3_B1_DUO45HI44LO:C06	TRCN0000033601	BCL2L13	trt_sh		KDA003_MCF7_144H_X2_B1_DUO45HI44LO:G01	TRCN0000000000	EMPTY	ctl_untrt
KDA003_MCF7_144H_X1_B1_DUO44HI45LO:C02	TRCN0000033602	BCL2L13	trt_sh		KDA003_MCF7_144H_X2_B1_DUO45HI44LO:O16	TRCN0000000000	EMPTY	ctl_untrt
KDA003_MCF7_144H_X2_B1_DUO45HI44LO:C02	TRCN0000033602	BCL2L13	trt_sh		KDA003_MCF7_144H_X2_B1_DUO45HI44LO:O21	TRCN0000000000	EMPTY	ctl_untrt
KDA003_MCF7_144H_X3_B1_DUO45HI44LO:C02	TRCN0000033602	BCL2L13	trt_sh		KDA003_MCF7_144H_X2_B1_DUO45HI44LO:O22	TRCN0000000000	EMPTY	ctl_untrt
KDA003_MCF7_144H_X1_B1_DUO44HI45LO:F13	TRCN0000062298	CEACAM6	trt_sh		KDA003_MCF7_144H_X2_B1_DUO45HI44LO:O23	TRCN0000000000	EMPTY	ctl_untrt
KDA003_MCF7_144H_X2_B1_DUO45HI44LO:F13	TRCN0000062298	CEACAM6	trt_sh		KDA003_MCF7_144H_X2_B1_DUO45HI44LO:P21	TRCN0000000000	EMPTY	ctl_untrt
KDA003_MCF7_144H_X3_B1_DUO45HI44LO:F13	TRCN0000062298	CEACAM6	trt_sh		KDA003_MCF7_144H_X2_B1_DUO45HI44LO:P22	TRCN0000000000	EMPTY	ctl_untrt
KDA003_MCF7_144H_X1_B1_DUO44HI45LO:D21	TRCN0000062300	CEACAM6	trt_sh		KDA003_MCF7_144H_X2_B1_DUO45HI44LO:P23	TRCN0000000000	EMPTY	ctl_untrt
KDA003_MCF7_144H_X2_B1_DUO45HI44LO:D21	TRCN0000062300	CEACAM6	trt_sh		KDA003_MCF7_144H_X3_B1_DUO45HI44LO:A12	TRCN0000000000	EMPTY	ctl_untrt
KDA003_MCF7_144H_X3_B1_DUO45HI44LO:D21	TRCN0000062300	CEACAM6	trt_sh		KDA003_MCF7_144H_X3_B1_DUO45HI44LO:D23	TRCN0000000000	EMPTY	ctl_untrt
KDA003_MCF7_144H_X1_B1_DUO44HI45LO:F17	TRCN0000062302	CEACAM6	trt_sh		KDA003_MCF7_144H_X3_B1_DUO45HI44LO:E11	TRCN0000000000	EMPTY	ctl_untrt
KDA003_MCF7_144H_X2_B1_DUO45HI44LO:F17	TRCN0000062302	CEACAM6	trt_sh		KDA003_MCF7_144H_X3_B1_DUO45HI44LO:E21	TRCN0000000000	EMPTY	ctl_untrt
KDA003_MCF7_144H_X3_B1_DUO45HI44LO:F17	TRCN0000062302	CEACAM6	trt_sh		KDA003_MCF7_144H_X3_B1_DUO45HI44LO:F09	TRCN0000000000	EMPTY	ctl_untrt
KDA003_MCF7_144H_X1_B1_DUO44HI45LO:M10	TRCN0000001025	HSP90AA1	trt_sh		KDA003_MCF7_144H_X3_B1_DUO45HI44LO:F18	TRCN0000000000	EMPTY	ctl_untrt
KDA003_MCF7_144H_X2_B1_DUO45HI44LO:M10	TRCN0000001025	HSP90AA1	trt_sh		KDA003_MCF7_144H_X3_B1_DUO45HI44LO:F22	TRCN0000000000	EMPTY	ctl_untrt
KDA003_MCF7_144H_X3_B1_DUO45HI44LO:M10	TRCN0000001025	HSP90AA1	trt_sh		KDA003_MCF7_144H_X3_B1_DUO45HI44LO:G01	TRCN0000000000	EMPTY	ctl_untrt
KDA003_MCF7_144H_X1_B1_DUO44HI45LO:G20	TRCN0000001027	HSP90AA1	trt_sh		KDA003_MCF7_144H_X3_B1_DUO45HI44LO:O16	TRCN0000000000	EMPTY	ctl_untrt
KDA003_MCF7_144H_X2_B1_DUO45HI44LO:G20	TRCN0000001027	HSP90AA1	trt_sh		KDA003_MCF7_144H_X3_B1_DUO45HI44LO:O21	TRCN0000000000	EMPTY	ctl_untrt
KDA003_MCF7_144H_X3_B1_DUO45HI44LO:G20	TRCN0000001027	HSP90AA1	trt_sh		KDA003_MCF7_144H_X3_B1_DUO45HI44LO:O22	TRCN0000000000	EMPTY	ctl_untrt
KDA003_MCF7_144H_X1_B1_DUO44HI45LO:M14	TRCN0000001028	HSP90AA1	trt_sh		KDA003_MCF7_144H_X3_B1_DUO45HI44LO:O23	TRCN0000000000	EMPTY	ctl_untrt
KDA003_MCF7_144H_X2_B1_DUO45HI44LO:M14	TRCN0000001028	HSP90AA1	trt_sh		KDA003_MCF7_144H_X3_B1_DUO45HI44LO:P21	TRCN0000000000	EMPTY	ctl_untrt
KDA003_MCF7_144H_X3_B1_DUO45HI44LO:M14	TRCN0000001028	HSP90AA1	trt_sh		KDA003_MCF7_144H_X3_B1_DUO45HI44LO:P22	TRCN0000000000	EMPTY	ctl_untrt
KDA003_MCF7_144H_X1_B1_DUO44HI45LO:O01	TRCN0000038339	SLC16A1	trt_sh		KDA003_MCF7_144H_X3_B1_DUO45HI44LO:P23	TRCN0000000000	EMPTY	ctl_untrt
KDA003_MCF7_144H_X2_B1_DUO45HI44LO:O01	TRCN0000038339	SLC16A1	trt_sh		KDA003_MCF7_144H_X1_B1_DUO44HI45LO:H01	TRCN0000208001	EMPTY	ctl_untrt
KDA003_MCF7_144H_X3_B1_DUO45HI44LO:O01	TRCN0000038339	SLC16A1	trt_sh		KDA003_MCF7_144H_X1_B1_DUO44HI45LO:H04	TRCN0000208001	EMPTY	ctl_untrt
KDA003_MCF7_144H_X1_B1_DUO44HI45LO:E15	TRCN0000038341	SLC16A1	trt_sh		KDA003_MCF7_144H_X1_B1_DUO44HI45LO:K09	TRCN0000208001	EMPTY	ctl_untrt
KDA003_MCF7_144H_X2_B1_DUO45HI44LO:E15	TRCN0000038341	SLC16A1	trt_sh		KDA003_MCF7_144H_X2_B1_DUO45HI44LO:C24	TRCN0000208001	EMPTY	ctl_untrt
KDA003_MCF7_144H_X3_B1_DUO45HI44LO:E15	TRCN0000038341	SLC16A1	trt_sh		KDA003_MCF7_144H_X2_B1_DUO45HI44LO:H01	TRCN0000208001	EMPTY	ctl_untrt
KDA003_MCF7_144H_X1_B1_DUO44HI45LO:A15	TRCN0000038342	SLC16A1	trt_sh		KDA003_MCF7_144H_X2_B1_DUO45HI44LO:H04	TRCN0000208001	EMPTY	ctl_untrt
KDA003_MCF7_144H_X2_B1_DUO45HI44LO:A15	TRCN0000038342	SLC16A1	trt_sh		KDA003_MCF7_144H_X3_B1_DUO45HI44LO:C24	TRCN0000208001	EMPTY	ctl_untrt
KDA003_MCF7_144H_X3_B1_DUO45HI44LO:A15	TRCN0000038342	SLC16A1	trt_sh		KDA003_MCF7_144H_X3_B1_DUO45HI44LO:H01	TRCN0000208001	EMPTY	ctl_untrt
KDA003_MCF7_144H_X1_B1_DUO44HI45LO:H10	TRCN0000044963	SLC25A4	trt_sh		KDA003_MCF7_144H_X3_B1_DUO45HI44LO:H04	TRCN0000208001	EMPTY	ctl_untrt
KDA003_MCF7_144H_X2_B1_DUO45HI44LO:H10	TRCN0000044963	SLC25A4	trt_sh		KDA003_MCF7_144H_X3_B1_DUO45HI44LO:K09	TRCN0000208001	EMPTY	ctl_untrt
KDA003_MCF7_144H_X3_B1_DUO45HI44LO:H10	TRCN0000044963	SLC25A4	trt_sh		KDA004_MCF7_144H_X1_B1_DUO44HI45LO:A15	TRCN0000000000	EMPTY	ctl_untrt
KDA003_MCF7_144H_X1_B1_DUO44HI45LO:N04	TRCN0000044966	SLC25A4	trt_sh		KDA004_MCF7_144H_X1_B1_DUO44HI45LO:C06	TRCN0000000000	EMPTY	ctl_untrt
KDA003_MCF7_144H_X2_B1_DUO45HI44LO:N04	TRCN0000044966	SLC25A4	trt_sh		KDA004_MCF7_144H_X1_B1_DUO44HI45LO:D07	TRCN0000000000	EMPTY	ctl_untrt
KDA003_MCF7_144H_X3_B1_DUO45HI44LO:N04	TRCN0000044966	SLC25A4	trt_sh		KDA004_MCF7_144H_X1_B1_DUO44HI45LO:E03	TRCN0000000000	EMPTY	ctl_untrt
KDA003_MCF7_144H_X1_B1_DUO44HI45LO:J02	TRCN0000044967	SLC25A4	trt_sh		KDA004_MCF7_144H_X1_B1_DUO44HI45LO:H15	TRCN0000000000	EMPTY	ctl_untrt
KDA003_MCF7_144H_X2_B1_DUO45HI44LO:J02	TRCN0000044967	SLC25A4	trt_sh		KDA004_MCF7_144H_X1_B1_DUO44HI45LO:I24	TRCN0000000000	EMPTY	ctl_untrt
KDA003_MCF7_144H_X3_B1_DUO45HI44LO:J02	TRCN0000044967	SLC25A4	trt_sh		KDA004_MCF7_144H_X1_B1_DUO44HI45LO:J20	TRCN0000000000	EMPTY	ctl_untrt
KDA003_MCF7_144H_X1_B1_DUO44HI45LO:B17	TRCN0000043659	SLC29A2	trt_sh		KDA004_MCF7_144H_X1_B1_DUO44HI45LO:O21	TRCN0000000000	EMPTY	ctl_untrt
KDA003_MCF7_144H_X2_B1_DUO45HI44LO:B17	TRCN0000043659	SLC29A2	trt_sh		KDA004_MCF7_144H_X1_B1_DUO44HI45LO:O22	TRCN0000000000	EMPTY	ctl_untrt
KDA003_MCF7_144H_X3_B1_DUO45HI44LO:B17	TRCN0000043659	SLC29A2	trt_sh		KDA004_MCF7_144H_X1_B1_DUO44HI45LO:O23	TRCN0000000000	EMPTY	ctl_untrt
KDA003_MCF7_144H_X1_B1_DUO44HI45LO:D07	TRCN0000043660	SLC29A2	trt_sh		KDA004_MCF7_144H_X1_B1_DUO44HI45LO:P10	TRCN0000000000	EMPTY	ctl_untrt
KDA003_MCF7_144H_X2_B1_DUO45HI44LO:D07	TRCN0000043660	SLC29A2	trt_sh		KDA004_MCF7_144H_X1_B1_DUO44HI45LO:P21	TRCN0000000000	EMPTY	ctl_untrt
KDA003_MCF7_144H_X3_B1_DUO45HI44LO:D07	TRCN0000043660	SLC29A2	trt_sh		KDA004_MCF7_144H_X1_B1_DUO44HI45LO:P22	TRCN0000000000	EMPTY	ctl_untrt
KDA003_MCF7_144H_X1_B1_DUO44HI45LO:J11	TRCN0000043662	SLC29A2	trt_sh		KDA004_MCF7_144H_X1_B1_DUO44HI45LO:P23	TRCN0000000000	EMPTY	ctl_untrt
KDA003_MCF7_144H_X2_B1_DUO45HI44LO:J11	TRCN0000043662	SLC29A2	trt_sh		KDA004_MCF7_144H_X3_B1_DUO44HI45LO:A15	TRCN0000000000	EMPTY	ctl_untrt
KDA003_MCF7_144H_X3_B1_DUO45HI44LO:J11	TRCN0000043662	SLC29A2	trt_sh		KDA004_MCF7_144H_X3_B1_DUO44HI45LO:C06	TRCN0000000000	EMPTY	ctl_untrt
KDA003_MCF7_144H_X1_B1_DUO44HI45LO:K08	TRCN0000039584	SMARCB1	trt_sh		KDA004_MCF7_144H_X3_B1_DUO44HI45LO:D07	TRCN0000000000	EMPTY	ctl_untrt
KDA003_MCF7_144H_X2_B1_DUO45HI44LO:K08	TRCN0000039584	SMARCB1	trt_sh		KDA004_MCF7_144H_X3_B1_DUO44HI45LO:E03	TRCN0000000000	EMPTY	ctl_untrt
KDA003_MCF7_144H_X3_B1_DUO45HI44LO:K08	TRCN0000039584	SMARCB1	trt_sh		KDA004_MCF7_144H_X3_B1_DUO44HI45LO:H15	TRCN0000000000	EMPTY	ctl_untrt
KDA003_MCF7_144H_X1_B1_DUO44HI45LO:C12	TRCN0000039585	SMARCB1	trt_sh		KDA004_MCF7_144H_X3_B1_DUO44HI45LO:I24	TRCN0000000000	EMPTY	ctl_untrt
KDA003_MCF7_144H_X2_B1_DUO45HI44LO:C12	TRCN0000039585	SMARCB1	trt_sh		KDA004_MCF7_144H_X3_B1_DUO44HI45LO:J20	TRCN0000000000	EMPTY	ctl_untrt
KDA003_MCF7_144H_X3_B1_DUO45HI44LO:C12	TRCN0000039585	SMARCB1	trt_sh		KDA004_MCF7_144H_X3_B1_DUO44HI45LO:O21	TRCN0000000000	EMPTY	ctl_untrt
KDA003_MCF7_144H_X1_B1_DUO44HI45LO:O10	TRCN0000039587	SMARCB1	trt_sh		KDA004_MCF7_144H_X3_B1_DUO44HI45LO:O22	TRCN0000000000	EMPTY	ctl_untrt
KDA003_MCF7_144H_X2_B1_DUO45HI44LO:O10	TRCN0000039587	SMARCB1	trt_sh		KDA004_MCF7_144H_X3_B1_DUO44HI45LO:O23	TRCN0000000000	EMPTY	ctl_untrt
KDA003_MCF7_144H_X3_B1_DUO45HI44LO:O10	TRCN0000039587	SMARCB1	trt_sh		KDA004_MCF7_144H_X3_B1_DUO44HI45LO:P10	TRCN0000000000	EMPTY	ctl_untrt
KDA003_MCF7_144H_X1_B1_DUO44HI45LO:M02	TRCN0000015779	SMARCE1	trt_sh		KDA004_MCF7_144H_X3_B1_DUO44HI45LO:P21	TRCN0000000000	EMPTY	ctl_untrt
KDA003_MCF7_144H_X2_B1_DUO45HI44LO:M02	TRCN0000015779	SMARCE1	trt_sh		KDA004_MCF7_144H_X3_B1_DUO44HI45LO:P22	TRCN0000000000	EMPTY	ctl_untrt
KDA003_MCF7_144H_X3_B1_DUO45HI44LO:M02	TRCN0000015779	SMARCE1	trt_sh		KDA004_MCF7_144H_X3_B1_DUO44HI45LO:P23	TRCN0000000000	EMPTY	ctl_untrt
KDA003_MCF7_144H_X1_B1_DUO44HI45LO:K18	TRCN0000015780	SMARCE1	trt_sh		KDA004_MCF7_144H_X1_B1_DUO44HI45LO:C05	TRCN0000208001	EMPTY	ctl_untrt
KDA003_MCF7_144H_X2_B1_DUO45HI44LO:K18	TRCN0000015780	SMARCE1	trt_sh		KDA004_MCF7_144H_X1_B1_DUO44HI45LO:D11	TRCN0000208001	EMPTY	ctl_untrt
KDA003_MCF7_144H_X3_B1_DUO45HI44LO:K18	TRCN0000015780	SMARCE1	trt_sh		KDA004_MCF7_144H_X1_B1_DUO44HI45LO:F08	TRCN0000208001	EMPTY	ctl_untrt
KDA003_MCF7_144H_X1_B1_DUO44HI45LO:O06	TRCN0000015781	SMARCE1	trt_sh		KDA004_MCF7_144H_X1_B1_DUO44HI45LO:M10	TRCN0000208001	EMPTY	ctl_untrt
KDA003_MCF7_144H_X2_B1_DUO45HI44LO:O06	TRCN0000015781	SMARCE1	trt_sh		KDA004_MCF7_144H_X3_B1_DUO44HI45LO:C05	TRCN0000208001	EMPTY	ctl_untrt
KDA003_MCF7_144H_X3_B1_DUO45HI44LO:O06	TRCN0000015781	SMARCE1	trt_sh		KDA004_MCF7_144H_X3_B1_DUO44HI45LO:D11	TRCN0000208001	EMPTY	ctl_untrt
KDA004_MCF7_144H_X1_B1_DUO44HI45LO:E20	TRCN0000064848	ALDH18A1	trt_sh		KDA004_MCF7_144H_X3_B1_DUO44HI45LO:F08	TRCN0000208001	EMPTY	ctl_untrt
KDA004_MCF7_144H_X2_B1_DUO45HI44LO:E20	TRCN0000064848	ALDH18A1	trt_sh		KDA004_MCF7_144H_X3_B1_DUO44HI45LO:M10	TRCN0000208001	EMPTY	ctl_untrt
KDA004_MCF7_144H_X3_B1_DUO44HI45LO:E20	TRCN0000064848	ALDH18A1	trt_sh		KDA004_MCF7_144H_X2_B1_DUO45HI44LO:A15	TRCN0000000000	UnTrt	ctl_untrt
KDA004_MCF7_144H_X1_B1_DUO44HI45LO:G08	TRCN0000064849	ALDH18A1	trt_sh		KDA004_MCF7_144H_X2_B1_DUO45HI44LO:C06	TRCN0000000000	UnTrt	ctl_untrt
KDA004_MCF7_144H_X2_B1_DUO45HI44LO:G08	TRCN0000064849	ALDH18A1	trt_sh		KDA004_MCF7_144H_X2_B1_DUO45HI44LO:D07	TRCN0000000000	UnTrt	ctl_untrt
KDA004_MCF7_144H_X3_B1_DUO44HI45LO:G08	TRCN0000064849	ALDH18A1	trt_sh		KDA004_MCF7_144H_X2_B1_DUO45HI44LO:E03	TRCN0000000000	UnTrt	ctl_untrt
KDA004_MCF7_144H_X1_B1_DUO44HI45LO:I06	TRCN0000064851	ALDH18A1	trt_sh		KDA004_MCF7_144H_X2_B1_DUO45HI44LO:H15	TRCN0000000000	UnTrt	ctl_untrt
KDA004_MCF7_144H_X2_B1_DUO45HI44LO:I06	TRCN0000064851	ALDH18A1	trt_sh		KDA004_MCF7_144H_X2_B1_DUO45HI44LO:I24	TRCN0000000000	UnTrt	ctl_untrt
KDA004_MCF7_144H_X3_B1_DUO44HI45LO:I06	TRCN0000064851	ALDH18A1	trt_sh		KDA004_MCF7_144H_X2_B1_DUO45HI44LO:J20	TRCN0000000000	UnTrt	ctl_untrt
KDA004_MCF7_144H_X1_B1_DUO44HI45LO:O16	TRCN0000027144	ALDH1A3	trt_sh		KDA004_MCF7_144H_X2_B1_DUO45HI44LO:O21	TRCN0000000000	UnTrt	ctl_untrt
KDA004_MCF7_144H_X2_B1_DUO45HI44LO:O16	TRCN0000027144	ALDH1A3	trt_sh		KDA004_MCF7_144H_X2_B1_DUO45HI44LO:O22	TRCN0000000000	UnTrt	ctl_untrt
KDA004_MCF7_144H_X3_B1_DUO44HI45LO:O16	TRCN0000027144	ALDH1A3	trt_sh		KDA004_MCF7_144H_X2_B1_DUO45HI44LO:O23	TRCN0000000000	UnTrt	ctl_untrt
KDA004_MCF7_144H_X1_B1_DUO44HI45LO:A22	TRCN0000027160	ALDH1A3	trt_sh		KDA004_MCF7_144H_X2_B1_DUO45HI44LO:P10	TRCN0000000000	UnTrt	ctl_untrt
KDA004_MCF7_144H_X2_B1_DUO45HI44LO:A22	TRCN0000027160	ALDH1A3	trt_sh		KDA004_MCF7_144H_X2_B1_DUO45HI44LO:P21	TRCN0000000000	UnTrt	ctl_untrt
KDA004_MCF7_144H_X3_B1_DUO44HI45LO:A22	TRCN0000027160	ALDH1A3	trt_sh		KDA004_MCF7_144H_X2_B1_DUO45HI44LO:P22	TRCN0000000000	UnTrt	ctl_untrt
KDA004_MCF7_144H_X1_B1_DUO44HI45LO:O14	TRCN0000027212	ALDH1A3	trt_sh		KDA004_MCF7_144H_X2_B1_DUO45HI44LO:P23	TRCN0000000000	UnTrt	ctl_untrt
KDA004_MCF7_144H_X2_B1_DUO45HI44LO:O14	TRCN0000027212	ALDH1A3	trt_sh		KDA005_MCF7_144H_X1_B1_DUO44HI45LO:D15	TRCN0000000000	EMPTY	ctl_untrt
KDA004_MCF7_144H_X3_B1_DUO44HI45LO:O14	TRCN0000027212	ALDH1A3	trt_sh		KDA005_MCF7_144H_X1_B1_DUO44HI45LO:E16	TRCN0000000000	EMPTY	ctl_untrt
KDA004_MCF7_144H_X1_B1_DUO44HI45LO:G24	TRCN0000036319	B4GALT4	trt_sh		KDA005_MCF7_144H_X1_B1_DUO44HI45LO:F04	TRCN0000000000	EMPTY	ctl_untrt
KDA004_MCF7_144H_X2_B1_DUO45HI44LO:G24	TRCN0000036319	B4GALT4	trt_sh		KDA005_MCF7_144H_X1_B1_DUO44HI45LO:G12	TRCN0000000000	EMPTY	ctl_untrt
KDA004_MCF7_144H_X3_B1_DUO44HI45LO:G24	TRCN0000036319	B4GALT4	trt_sh		KDA005_MCF7_144H_X1_B1_DUO44HI45LO:J04	TRCN0000000000	EMPTY	ctl_untrt
KDA004_MCF7_144H_X1_B1_DUO44HI45LO:E08	TRCN0000036322	B4GALT4	trt_sh		KDA005_MCF7_144H_X1_B1_DUO44HI45LO:J13	TRCN0000000000	EMPTY	ctl_untrt
KDA004_MCF7_144H_X2_B1_DUO45HI44LO:E08	TRCN0000036322	B4GALT4	trt_sh		KDA005_MCF7_144H_X1_B1_DUO44HI45LO:M21	TRCN0000000000	EMPTY	ctl_untrt
KDA004_MCF7_144H_X3_B1_DUO44HI45LO:E08	TRCN0000036322	B4GALT4	trt_sh		KDA005_MCF7_144H_X1_B1_DUO44HI45LO:O05	TRCN0000000000	EMPTY	ctl_untrt
KDA004_MCF7_144H_X1_B1_DUO44HI45LO:C14	TRCN0000036323	B4GALT4	trt_sh		KDA005_MCF7_144H_X1_B1_DUO44HI45LO:O09	TRCN0000000000	EMPTY	ctl_untrt
KDA004_MCF7_144H_X2_B1_DUO45HI44LO:C14	TRCN0000036323	B4GALT4	trt_sh		KDA005_MCF7_144H_X1_B1_DUO44HI45LO:O21	TRCN0000000000	EMPTY	ctl_untrt
KDA004_MCF7_144H_X3_B1_DUO44HI45LO:C14	TRCN0000036323	B4GALT4	trt_sh		KDA005_MCF7_144H_X1_B1_DUO44HI45LO:O22	TRCN0000000000	EMPTY	ctl_untrt
KDA004_MCF7_144H_X1_B1_DUO44HI45LO:H05	TRCN0000115907	C19orf10	trt_sh		KDA005_MCF7_144H_X1_B1_DUO44HI45LO:O23	TRCN0000000000	EMPTY	ctl_untrt
KDA004_MCF7_144H_X2_B1_DUO45HI44LO:H05	TRCN0000115907	C19orf10	trt_sh		KDA005_MCF7_144H_X1_B1_DUO44HI45LO:P21	TRCN0000000000	EMPTY	ctl_untrt
KDA004_MCF7_144H_X3_B1_DUO44HI45LO:H05	TRCN0000115907	C19orf10	trt_sh		KDA005_MCF7_144H_X1_B1_DUO44HI45LO:P22	TRCN0000000000	EMPTY	ctl_untrt
KDA004_MCF7_144H_X1_B1_DUO44HI45LO:N07	TRCN0000115908	C19orf10	trt_sh		KDA005_MCF7_144H_X1_B1_DUO44HI45LO:P23	TRCN0000000000	EMPTY	ctl_untrt
KDA004_MCF7_144H_X2_B1_DUO45HI44LO:N07	TRCN0000115908	C19orf10	trt_sh		KDA005_MCF7_144H_X2_B1_DUO45HI44LO:D15	TRCN0000000000	EMPTY	ctl_untrt
KDA004_MCF7_144H_X3_B1_DUO44HI45LO:N07	TRCN0000115908	C19orf10	trt_sh		KDA005_MCF7_144H_X2_B1_DUO45HI44LO:E16	TRCN0000000000	EMPTY	ctl_untrt
KDA004_MCF7_144H_X1_B1_DUO44HI45LO:N11	TRCN0000115909	C19orf10	trt_sh		KDA005_MCF7_144H_X2_B1_DUO45HI44LO:F04	TRCN0000000000	EMPTY	ctl_untrt
KDA004_MCF7_144H_X2_B1_DUO45HI44LO:N11	TRCN0000115909	C19orf10	trt_sh		KDA005_MCF7_144H_X2_B1_DUO45HI44LO:G12	TRCN0000000000	EMPTY	ctl_untrt
KDA004_MCF7_144H_X3_B1_DUO44HI45LO:N11	TRCN0000115909	C19orf10	trt_sh		KDA005_MCF7_144H_X2_B1_DUO45HI44LO:J04	TRCN0000000000	EMPTY	ctl_untrt
KDA004_MCF7_144H_X1_B1_DUO44HI45LO:A21	TRCN0000064133	CYP20A1	trt_sh		KDA005_MCF7_144H_X2_B1_DUO45HI44LO:J13	TRCN0000000000	EMPTY	ctl_untrt
KDA004_MCF7_144H_X2_B1_DUO45HI44LO:A21	TRCN0000064133	CYP20A1	trt_sh		KDA005_MCF7_144H_X2_B1_DUO45HI44LO:M21	TRCN0000000000	EMPTY	ctl_untrt
KDA004_MCF7_144H_X3_B1_DUO44HI45LO:A21	TRCN0000064133	CYP20A1	trt_sh		KDA005_MCF7_144H_X2_B1_DUO45HI44LO:O05	TRCN0000000000	EMPTY	ctl_untrt
KDA004_MCF7_144H_X1_B1_DUO44HI45LO:M13	TRCN0000064134	CYP20A1	trt_sh		KDA005_MCF7_144H_X2_B1_DUO45HI44LO:O09	TRCN0000000000	EMPTY	ctl_untrt
KDA004_MCF7_144H_X2_B1_DUO45HI44LO:M13	TRCN0000064134	CYP20A1	trt_sh		KDA005_MCF7_144H_X2_B1_DUO45HI44LO:O21	TRCN0000000000	EMPTY	ctl_untrt
KDA004_MCF7_144H_X3_B1_DUO44HI45LO:M13	TRCN0000064134	CYP20A1	trt_sh		KDA005_MCF7_144H_X2_B1_DUO45HI44LO:O22	TRCN0000000000	EMPTY	ctl_untrt
KDA004_MCF7_144H_X1_B1_DUO44HI45LO:G03	TRCN0000064135	CYP20A1	trt_sh		KDA005_MCF7_144H_X2_B1_DUO45HI44LO:O23	TRCN0000000000	EMPTY	ctl_untrt
KDA004_MCF7_144H_X2_B1_DUO45HI44LO:G03	TRCN0000064135	CYP20A1	trt_sh		KDA005_MCF7_144H_X2_B1_DUO45HI44LO:P21	TRCN0000000000	EMPTY	ctl_untrt
KDA004_MCF7_144H_X3_B1_DUO44HI45LO:G03	TRCN0000064135	CYP20A1	trt_sh		KDA005_MCF7_144H_X2_B1_DUO45HI44LO:P22	TRCN0000000000	EMPTY	ctl_untrt
KDA004_MCF7_144H_X1_B1_DUO44HI45LO:L23	TRCN0000022315	DNAJC12	trt_sh		KDA005_MCF7_144H_X2_B1_DUO45HI44LO:P23	TRCN0000000000	EMPTY	ctl_untrt
KDA004_MCF7_144H_X3_B1_DUO44HI45LO:L23	TRCN0000022315	DNAJC12	trt_sh		KDA005_MCF7_144H_X3_B1_DUO44HI45LO:D15	TRCN0000000000	EMPTY	ctl_untrt
KDA004_MCF7_144H_X1_B1_DUO44HI45LO:B07	TRCN0000022316	DNAJC12	trt_sh		KDA005_MCF7_144H_X3_B1_DUO44HI45LO:E16	TRCN0000000000	EMPTY	ctl_untrt
KDA004_MCF7_144H_X2_B1_DUO45HI44LO:B07	TRCN0000022316	DNAJC12	trt_sh		KDA005_MCF7_144H_X3_B1_DUO44HI45LO:F04	TRCN0000000000	EMPTY	ctl_untrt
KDA004_MCF7_144H_X3_B1_DUO44HI45LO:B07	TRCN0000022316	DNAJC12	trt_sh		KDA005_MCF7_144H_X3_B1_DUO44HI45LO:G12	TRCN0000000000	EMPTY	ctl_untrt
KDA004_MCF7_144H_X1_B1_DUO44HI45LO:J07	TRCN0000022318	DNAJC12	trt_sh		KDA005_MCF7_144H_X3_B1_DUO44HI45LO:J04	TRCN0000000000	EMPTY	ctl_untrt
KDA004_MCF7_144H_X2_B1_DUO45HI44LO:J07	TRCN0000022318	DNAJC12	trt_sh		KDA005_MCF7_144H_X3_B1_DUO44HI45LO:J13	TRCN0000000000	EMPTY	ctl_untrt
KDA004_MCF7_144H_X3_B1_DUO44HI45LO:J07	TRCN0000022318	DNAJC12	trt_sh		KDA005_MCF7_144H_X3_B1_DUO44HI45LO:M21	TRCN0000000000	EMPTY	ctl_untrt
KDA004_MCF7_144H_X1_B1_DUO44HI45LO:G07	TRCN0000040203	EIF4EBP1	trt_sh		KDA005_MCF7_144H_X3_B1_DUO44HI45LO:O05	TRCN0000000000	EMPTY	ctl_untrt
KDA004_MCF7_144H_X2_B1_DUO45HI44LO:G07	TRCN0000040203	EIF4EBP1	trt_sh		KDA005_MCF7_144H_X3_B1_DUO44HI45LO:O09	TRCN0000000000	EMPTY	ctl_untrt
KDA004_MCF7_144H_X3_B1_DUO44HI45LO:G07	TRCN0000040203	EIF4EBP1	trt_sh		KDA005_MCF7_144H_X3_B1_DUO44HI45LO:O21	TRCN0000000000	EMPTY	ctl_untrt
KDA004_MCF7_144H_X1_B1_DUO44HI45LO:E01	TRCN0000040206	EIF4EBP1	trt_sh		KDA005_MCF7_144H_X3_B1_DUO44HI45LO:O22	TRCN0000000000	EMPTY	ctl_untrt
KDA004_MCF7_144H_X2_B1_DUO45HI44LO:E01	TRCN0000040206	EIF4EBP1	trt_sh		KDA005_MCF7_144H_X3_B1_DUO44HI45LO:O23	TRCN0000000000	EMPTY	ctl_untrt
KDA004_MCF7_144H_X3_B1_DUO44HI45LO:E01	TRCN0000040206	EIF4EBP1	trt_sh		KDA005_MCF7_144H_X3_B1_DUO44HI45LO:P21	TRCN0000000000	EMPTY	ctl_untrt
KDA004_MCF7_144H_X1_B1_DUO44HI45LO:G09	TRCN0000040207	EIF4EBP1	trt_sh		KDA005_MCF7_144H_X3_B1_DUO44HI45LO:P22	TRCN0000000000	EMPTY	ctl_untrt
KDA004_MCF7_144H_X2_B1_DUO45HI44LO:G09	TRCN0000040207	EIF4EBP1	trt_sh		KDA005_MCF7_144H_X3_B1_DUO44HI45LO:P23	TRCN0000000000	EMPTY	ctl_untrt
KDA004_MCF7_144H_X3_B1_DUO44HI45LO:G09	TRCN0000040207	EIF4EBP1	trt_sh		KDA005_MCF7_144H_X1_B1_DUO44HI45LO:D07	TRCN0000208001	EMPTY	ctl_untrt
KDA004_MCF7_144H_X1_B1_DUO44HI45LO:D19	TRCN0000035835	HS3ST3A1	trt_sh		KDA005_MCF7_144H_X1_B1_DUO44HI45LO:K18	TRCN0000208001	EMPTY	ctl_untrt
KDA004_MCF7_144H_X2_B1_DUO45HI44LO:D19	TRCN0000035835	HS3ST3A1	trt_sh		KDA005_MCF7_144H_X1_B1_DUO44HI45LO:N14	TRCN0000208001	EMPTY	ctl_untrt
KDA004_MCF7_144H_X3_B1_DUO44HI45LO:D19	TRCN0000035835	HS3ST3A1	trt_sh		KDA005_MCF7_144H_X1_B1_DUO44HI45LO:O13	TRCN0000208001	EMPTY	ctl_untrt
KDA004_MCF7_144H_X1_B1_DUO44HI45LO:N21	TRCN0000035836	HS3ST3A1	trt_sh		KDA005_MCF7_144H_X2_B1_DUO45HI44LO:D07	TRCN0000208001	EMPTY	ctl_untrt
KDA004_MCF7_144H_X2_B1_DUO45HI44LO:N21	TRCN0000035836	HS3ST3A1	trt_sh		KDA005_MCF7_144H_X2_B1_DUO45HI44LO:K18	TRCN0000208001	EMPTY	ctl_untrt
KDA004_MCF7_144H_X3_B1_DUO44HI45LO:N21	TRCN0000035836	HS3ST3A1	trt_sh		KDA005_MCF7_144H_X2_B1_DUO45HI44LO:N14	TRCN0000208001	EMPTY	ctl_untrt
KDA004_MCF7_144H_X1_B1_DUO44HI45LO:P03	TRCN0000035837	HS3ST3A1	trt_sh		KDA005_MCF7_144H_X2_B1_DUO45HI44LO:O13	TRCN0000208001	EMPTY	ctl_untrt
KDA004_MCF7_144H_X2_B1_DUO45HI44LO:P03	TRCN0000035837	HS3ST3A1	trt_sh		KDA005_MCF7_144H_X3_B1_DUO44HI45LO:D07	TRCN0000208001	EMPTY	ctl_untrt
KDA004_MCF7_144H_X3_B1_DUO44HI45LO:P03	TRCN0000035837	HS3ST3A1	trt_sh		KDA005_MCF7_144H_X3_B1_DUO44HI45LO:K18	TRCN0000208001	EMPTY	ctl_untrt
KDA004_MCF7_144H_X1_B1_DUO44HI45LO:N15	TRCN0000029425	HSP90B1	trt_sh		KDA005_MCF7_144H_X3_B1_DUO44HI45LO:N14	TRCN0000208001	EMPTY	ctl_untrt
KDA004_MCF7_144H_X2_B1_DUO45HI44LO:N15	TRCN0000029425	HSP90B1	trt_sh		KDA005_MCF7_144H_X3_B1_DUO44HI45LO:O13	TRCN0000208001	EMPTY	ctl_untrt
KDA004_MCF7_144H_X3_B1_DUO44HI45LO:N15	TRCN0000029425	HSP90B1	trt_sh		KDA006_MCF7_144H_X1_B1_DUO44HI45LO:B15	TRCN0000000000	EMPTY	ctl_untrt
KDA004_MCF7_144H_X1_B1_DUO44HI45LO:F19	TRCN0000029426	HSP90B1	trt_sh		KDA006_MCF7_144H_X1_B1_DUO44HI45LO:D16	TRCN0000000000	EMPTY	ctl_untrt
KDA004_MCF7_144H_X2_B1_DUO45HI44LO:F19	TRCN0000029426	HSP90B1	trt_sh		KDA006_MCF7_144H_X1_B1_DUO44HI45LO:E12	TRCN0000000000	EMPTY	ctl_untrt
KDA004_MCF7_144H_X3_B1_DUO44HI45LO:F19	TRCN0000029426	HSP90B1	trt_sh		KDA006_MCF7_144H_X1_B1_DUO44HI45LO:E17	TRCN0000000000	EMPTY	ctl_untrt
KDA004_MCF7_144H_X1_B1_DUO44HI45LO:L19	TRCN0000029428	HSP90B1	trt_sh		KDA006_MCF7_144H_X1_B1_DUO44HI45LO:H04	TRCN0000000000	EMPTY	ctl_untrt
KDA004_MCF7_144H_X2_B1_DUO45HI44LO:L19	TRCN0000029428	HSP90B1	trt_sh		KDA006_MCF7_144H_X1_B1_DUO44HI45LO:J13	TRCN0000000000	EMPTY	ctl_untrt
KDA004_MCF7_144H_X3_B1_DUO44HI45LO:L19	TRCN0000029428	HSP90B1	trt_sh		KDA006_MCF7_144H_X1_B1_DUO44HI45LO:M03	TRCN0000000000	EMPTY	ctl_untrt
KDA004_MCF7_144H_X1_B1_DUO44HI45LO:A14	TRCN0000002283	MAPKAPK2	trt_sh		KDA006_MCF7_144H_X1_B1_DUO44HI45LO:M22	TRCN0000000000	EMPTY	ctl_untrt
KDA004_MCF7_144H_X2_B1_DUO45HI44LO:A14	TRCN0000002283	MAPKAPK2	trt_sh		KDA006_MCF7_144H_X1_B1_DUO44HI45LO:O21	TRCN0000000000	EMPTY	ctl_untrt
KDA004_MCF7_144H_X3_B1_DUO44HI45LO:A14	TRCN0000002283	MAPKAPK2	trt_sh		KDA006_MCF7_144H_X1_B1_DUO44HI45LO:O22	TRCN0000000000	EMPTY	ctl_untrt
KDA004_MCF7_144H_X1_B1_DUO44HI45LO:I14	TRCN0000002285	MAPKAPK2	trt_sh		KDA006_MCF7_144H_X1_B1_DUO44HI45LO:O23	TRCN0000000000	EMPTY	ctl_untrt
KDA004_MCF7_144H_X2_B1_DUO45HI44LO:I14	TRCN0000002285	MAPKAPK2	trt_sh		KDA006_MCF7_144H_X1_B1_DUO44HI45LO:P21	TRCN0000000000	EMPTY	ctl_untrt
KDA004_MCF7_144H_X3_B1_DUO44HI45LO:I14	TRCN0000002285	MAPKAPK2	trt_sh		KDA006_MCF7_144H_X1_B1_DUO44HI45LO:P22	TRCN0000000000	EMPTY	ctl_untrt
KDA004_MCF7_144H_X1_B1_DUO44HI45LO:E10	TRCN0000002286	MAPKAPK2	trt_sh		KDA006_MCF7_144H_X1_B1_DUO44HI45LO:P23	TRCN0000000000	EMPTY	ctl_untrt
KDA004_MCF7_144H_X2_B1_DUO45HI44LO:E10	TRCN0000002286	MAPKAPK2	trt_sh		KDA006_MCF7_144H_X2_B1_DUO45HI44LO:B15	TRCN0000000000	EMPTY	ctl_untrt
KDA004_MCF7_144H_X3_B1_DUO44HI45LO:E10	TRCN0000002286	MAPKAPK2	trt_sh		KDA006_MCF7_144H_X2_B1_DUO45HI44LO:D16	TRCN0000000000	EMPTY	ctl_untrt
KDA004_MCF7_144H_X1_B1_DUO44HI45LO:P13	TRCN0000003158	RPS6KB1	trt_sh		KDA006_MCF7_144H_X2_B1_DUO45HI44LO:E12	TRCN0000000000	EMPTY	ctl_untrt
KDA004_MCF7_144H_X2_B1_DUO45HI44LO:P13	TRCN0000003158	RPS6KB1	trt_sh		KDA006_MCF7_144H_X2_B1_DUO45HI44LO:E17	TRCN0000000000	EMPTY	ctl_untrt
KDA004_MCF7_144H_X3_B1_DUO44HI45LO:P13	TRCN0000003158	RPS6KB1	trt_sh		KDA006_MCF7_144H_X2_B1_DUO45HI44LO:H04	TRCN0000000000	EMPTY	ctl_untrt
KDA004_MCF7_144H_X1_B1_DUO44HI45LO:J13	TRCN0000003159	RPS6KB1	trt_sh		KDA006_MCF7_144H_X2_B1_DUO45HI44LO:J13	TRCN0000000000	EMPTY	ctl_untrt
KDA004_MCF7_144H_X2_B1_DUO45HI44LO:J13	TRCN0000003159	RPS6KB1	trt_sh		KDA006_MCF7_144H_X2_B1_DUO45HI44LO:M03	TRCN0000000000	EMPTY	ctl_untrt
KDA004_MCF7_144H_X3_B1_DUO44HI45LO:J13	TRCN0000003159	RPS6KB1	trt_sh		KDA006_MCF7_144H_X2_B1_DUO45HI44LO:M22	TRCN0000000000	EMPTY	ctl_untrt
KDA004_MCF7_144H_X1_B1_DUO44HI45LO:P05	TRCN0000003160	RPS6KB1	trt_sh		KDA006_MCF7_144H_X2_B1_DUO45HI44LO:O21	TRCN0000000000	EMPTY	ctl_untrt
KDA004_MCF7_144H_X2_B1_DUO45HI44LO:P05	TRCN0000003160	RPS6KB1	trt_sh		KDA006_MCF7_144H_X2_B1_DUO45HI44LO:O22	TRCN0000000000	EMPTY	ctl_untrt
KDA004_MCF7_144H_X3_B1_DUO44HI45LO:P05	TRCN0000003160	RPS6KB1	trt_sh		KDA006_MCF7_144H_X2_B1_DUO45HI44LO:O23	TRCN0000000000	EMPTY	ctl_untrt
KDA004_MCF7_144H_X1_B1_DUO44HI45LO:K11	TRCN0000052271	SERPINE1	trt_sh		KDA006_MCF7_144H_X2_B1_DUO45HI44LO:P21	TRCN0000000000	EMPTY	ctl_untrt
KDA004_MCF7_144H_X2_B1_DUO45HI44LO:K11	TRCN0000052271	SERPINE1	trt_sh		KDA006_MCF7_144H_X2_B1_DUO45HI44LO:P22	TRCN0000000000	EMPTY	ctl_untrt
KDA004_MCF7_144H_X3_B1_DUO44HI45LO:K11	TRCN0000052271	SERPINE1	trt_sh		KDA006_MCF7_144H_X2_B1_DUO45HI44LO:P23	TRCN0000000000	EMPTY	ctl_untrt
KDA004_MCF7_144H_X1_B1_DUO44HI45LO:A23	TRCN0000052272	SERPINE1	trt_sh		KDA006_MCF7_144H_X3_B1_DUO44HI45LO:B15	TRCN0000000000	EMPTY	ctl_untrt
KDA004_MCF7_144H_X2_B1_DUO45HI44LO:A23	TRCN0000052272	SERPINE1	trt_sh		KDA006_MCF7_144H_X3_B1_DUO44HI45LO:D16	TRCN0000000000	EMPTY	ctl_untrt
KDA004_MCF7_144H_X3_B1_DUO44HI45LO:A23	TRCN0000052272	SERPINE1	trt_sh		KDA006_MCF7_144H_X3_B1_DUO44HI45LO:E12	TRCN0000000000	EMPTY	ctl_untrt
KDA004_MCF7_144H_X1_B1_DUO44HI45LO:D06	TRCN0000038199	SLC35A1	trt_sh		KDA006_MCF7_144H_X3_B1_DUO44HI45LO:E17	TRCN0000000000	EMPTY	ctl_untrt
KDA004_MCF7_144H_X2_B1_DUO45HI44LO:D06	TRCN0000038199	SLC35A1	trt_sh		KDA006_MCF7_144H_X3_B1_DUO44HI45LO:H04	TRCN0000000000	EMPTY	ctl_untrt
KDA004_MCF7_144H_X3_B1_DUO44HI45LO:D06	TRCN0000038199	SLC35A1	trt_sh		KDA006_MCF7_144H_X3_B1_DUO44HI45LO:J13	TRCN0000000000	EMPTY	ctl_untrt
KDA004_MCF7_144H_X1_B1_DUO44HI45LO:N22	TRCN0000038201	SLC35A1	trt_sh		KDA006_MCF7_144H_X3_B1_DUO44HI45LO:M03	TRCN0000000000	EMPTY	ctl_untrt
KDA004_MCF7_144H_X3_B1_DUO44HI45LO:N22	TRCN0000038201	SLC35A1	trt_sh		KDA006_MCF7_144H_X3_B1_DUO44HI45LO:M22	TRCN0000000000	EMPTY	ctl_untrt
KDA004_MCF7_144H_X1_B1_DUO44HI45LO:N18	TRCN0000038202	SLC35A1	trt_sh		KDA006_MCF7_144H_X3_B1_DUO44HI45LO:O21	TRCN0000000000	EMPTY	ctl_untrt
KDA004_MCF7_144H_X2_B1_DUO45HI44LO:N18	TRCN0000038202	SLC35A1	trt_sh		KDA006_MCF7_144H_X3_B1_DUO44HI45LO:O22	TRCN0000000000	EMPTY	ctl_untrt
KDA004_MCF7_144H_X3_B1_DUO44HI45LO:N18	TRCN0000038202	SLC35A1	trt_sh		KDA006_MCF7_144H_X3_B1_DUO44HI45LO:O23	TRCN0000000000	EMPTY	ctl_untrt
KDA004_MCF7_144H_X1_B1_DUO44HI45LO:K08	TRCN0000058713	TNFRSF1A	trt_sh		KDA006_MCF7_144H_X3_B1_DUO44HI45LO:P21	TRCN0000000000	EMPTY	ctl_untrt
KDA004_MCF7_144H_X2_B1_DUO45HI44LO:K08	TRCN0000058713	TNFRSF1A	trt_sh		KDA006_MCF7_144H_X3_B1_DUO44HI45LO:P22	TRCN0000000000	EMPTY	ctl_untrt
KDA004_MCF7_144H_X3_B1_DUO44HI45LO:K08	TRCN0000058713	TNFRSF1A	trt_sh		KDA006_MCF7_144H_X3_B1_DUO44HI45LO:P23	TRCN0000000000	EMPTY	ctl_untrt
KDA004_MCF7_144H_X1_B1_DUO44HI45LO:I12	TRCN0000058715	TNFRSF1A	trt_sh		KDA006_MCF7_144H_X1_B1_DUO44HI45LO:G19	TRCN0000208001	EMPTY	ctl_untrt
KDA004_MCF7_144H_X2_B1_DUO45HI44LO:I12	TRCN0000058715	TNFRSF1A	trt_sh		KDA006_MCF7_144H_X1_B1_DUO44HI45LO:L04	TRCN0000208001	EMPTY	ctl_untrt
KDA004_MCF7_144H_X3_B1_DUO44HI45LO:I12	TRCN0000058715	TNFRSF1A	trt_sh		KDA006_MCF7_144H_X1_B1_DUO44HI45LO:L07	TRCN0000208001	EMPTY	ctl_untrt
KDA004_MCF7_144H_X1_B1_DUO44HI45LO:I20	TRCN0000058717	TNFRSF1A	trt_sh		KDA006_MCF7_144H_X1_B1_DUO44HI45LO:M10	TRCN0000208001	EMPTY	ctl_untrt
KDA004_MCF7_144H_X2_B1_DUO45HI44LO:I20	TRCN0000058717	TNFRSF1A	trt_sh		KDA006_MCF7_144H_X2_B1_DUO45HI44LO:G19	TRCN0000208001	EMPTY	ctl_untrt
KDA004_MCF7_144H_X3_B1_DUO44HI45LO:I20	TRCN0000058717	TNFRSF1A	trt_sh		KDA006_MCF7_144H_X2_B1_DUO45HI44LO:L04	TRCN0000208001	EMPTY	ctl_untrt
KDA004_MCF7_144H_X1_B1_DUO44HI45LO:M17	TRCN0000073928	XPNPEP3	trt_sh		KDA006_MCF7_144H_X2_B1_DUO45HI44LO:L07	TRCN0000208001	EMPTY	ctl_untrt
KDA004_MCF7_144H_X2_B1_DUO45HI44LO:M17	TRCN0000073928	XPNPEP3	trt_sh		KDA006_MCF7_144H_X2_B1_DUO45HI44LO:M10	TRCN0000208001	EMPTY	ctl_untrt
KDA004_MCF7_144H_X3_B1_DUO44HI45LO:M17	TRCN0000073928	XPNPEP3	trt_sh		KDA006_MCF7_144H_X3_B1_DUO44HI45LO:G19	TRCN0000208001	EMPTY	ctl_untrt
KDA004_MCF7_144H_X1_B1_DUO44HI45LO:C03	TRCN0000073929	XPNPEP3	trt_sh		KDA006_MCF7_144H_X3_B1_DUO44HI45LO:L04	TRCN0000208001	EMPTY	ctl_untrt
KDA004_MCF7_144H_X2_B1_DUO45HI44LO:C03	TRCN0000073929	XPNPEP3	trt_sh		KDA006_MCF7_144H_X3_B1_DUO44HI45LO:L07	TRCN0000208001	EMPTY	ctl_untrt
KDA004_MCF7_144H_X3_B1_DUO44HI45LO:C03	TRCN0000073929	XPNPEP3	trt_sh		KDA006_MCF7_144H_X3_B1_DUO44HI45LO:M10	TRCN0000208001	EMPTY	ctl_untrt
KDA004_MCF7_144H_X1_B1_DUO44HI45LO:I19	TRCN0000073931	XPNPEP3	trt_sh		KDA007_MCF7_144H_X1_B1_DUO44HI45LO:B18	TRCN0000000000	EMPTY	ctl_untrt
KDA004_MCF7_144H_X2_B1_DUO45HI44LO:I19	TRCN0000073931	XPNPEP3	trt_sh		KDA007_MCF7_144H_X1_B1_DUO44HI45LO:C06	TRCN0000000000	EMPTY	ctl_untrt
KDA004_MCF7_144H_X3_B1_DUO44HI45LO:I19	TRCN0000073931	XPNPEP3	trt_sh		KDA007_MCF7_144H_X1_B1_DUO44HI45LO:D06	TRCN0000000000	EMPTY	ctl_untrt
KDA005_MCF7_144H_X1_B1_DUO44HI45LO:A08	TRCN0000245545	ANKRD55	trt_sh		KDA007_MCF7_144H_X1_B1_DUO44HI45LO:H01	TRCN0000000000	EMPTY	ctl_untrt
KDA005_MCF7_144H_X2_B1_DUO45HI44LO:A08	TRCN0000245545	ANKRD55	trt_sh		KDA007_MCF7_144H_X1_B1_DUO44HI45LO:H09	TRCN0000000000	EMPTY	ctl_untrt
KDA005_MCF7_144H_X3_B1_DUO44HI45LO:A08	TRCN0000245545	ANKRD55	trt_sh		KDA007_MCF7_144H_X1_B1_DUO44HI45LO:I23	TRCN0000000000	EMPTY	ctl_untrt
KDA005_MCF7_144H_X1_B1_DUO44HI45LO:G10	TRCN0000245548	ANKRD55	trt_sh		KDA007_MCF7_144H_X1_B1_DUO44HI45LO:K08	TRCN0000000000	EMPTY	ctl_untrt
KDA005_MCF7_144H_X2_B1_DUO45HI44LO:G10	TRCN0000245548	ANKRD55	trt_sh		KDA007_MCF7_144H_X1_B1_DUO44HI45LO:O07	TRCN0000000000	EMPTY	ctl_untrt
KDA005_MCF7_144H_X3_B1_DUO44HI45LO:G10	TRCN0000245548	ANKRD55	trt_sh		KDA007_MCF7_144H_X1_B1_DUO44HI45LO:O21	TRCN0000000000	EMPTY	ctl_untrt
KDA005_MCF7_144H_X1_B1_DUO44HI45LO:A10	TRCN0000245549	ANKRD55	trt_sh		KDA007_MCF7_144H_X1_B1_DUO44HI45LO:O22	TRCN0000000000	EMPTY	ctl_untrt
KDA005_MCF7_144H_X2_B1_DUO45HI44LO:A10	TRCN0000245549	ANKRD55	trt_sh		KDA007_MCF7_144H_X1_B1_DUO44HI45LO:O23	TRCN0000000000	EMPTY	ctl_untrt
KDA005_MCF7_144H_X3_B1_DUO44HI45LO:A10	TRCN0000245549	ANKRD55	trt_sh		KDA007_MCF7_144H_X1_B1_DUO44HI45LO:P23	TRCN0000000000	EMPTY	ctl_untrt
KDA005_MCF7_144H_X1_B1_DUO44HI45LO:D20	TRCN0000291688	ARHGAP1	trt_sh		KDA007_MCF7_144H_X2_B1_DUO45HI44LO:B18	TRCN0000000000	EMPTY	ctl_untrt
KDA005_MCF7_144H_X2_B1_DUO45HI44LO:D20	TRCN0000291688	ARHGAP1	trt_sh		KDA007_MCF7_144H_X2_B1_DUO45HI44LO:C06	TRCN0000000000	EMPTY	ctl_untrt
KDA005_MCF7_144H_X3_B1_DUO44HI45LO:D20	TRCN0000291688	ARHGAP1	trt_sh		KDA007_MCF7_144H_X2_B1_DUO45HI44LO:D06	TRCN0000000000	EMPTY	ctl_untrt
KDA005_MCF7_144H_X1_B1_DUO44HI45LO:B12	TRCN0000307773	ARHGAP1	trt_sh		KDA007_MCF7_144H_X2_B1_DUO45HI44LO:H01	TRCN0000000000	EMPTY	ctl_untrt
KDA005_MCF7_144H_X2_B1_DUO45HI44LO:B12	TRCN0000307773	ARHGAP1	trt_sh		KDA007_MCF7_144H_X2_B1_DUO45HI44LO:H09	TRCN0000000000	EMPTY	ctl_untrt
KDA005_MCF7_144H_X3_B1_DUO44HI45LO:B12	TRCN0000307773	ARHGAP1	trt_sh		KDA007_MCF7_144H_X2_B1_DUO45HI44LO:I23	TRCN0000000000	EMPTY	ctl_untrt
KDA005_MCF7_144H_X1_B1_DUO44HI45LO:P04	TRCN0000307776	ARHGAP1	trt_sh		KDA007_MCF7_144H_X2_B1_DUO45HI44LO:K08	TRCN0000000000	EMPTY	ctl_untrt
KDA005_MCF7_144H_X2_B1_DUO45HI44LO:P04	TRCN0000307776	ARHGAP1	trt_sh		KDA007_MCF7_144H_X2_B1_DUO45HI44LO:O07	TRCN0000000000	EMPTY	ctl_untrt
KDA005_MCF7_144H_X3_B1_DUO44HI45LO:P04	TRCN0000307776	ARHGAP1	trt_sh		KDA007_MCF7_144H_X2_B1_DUO45HI44LO:O21	TRCN0000000000	EMPTY	ctl_untrt
KDA005_MCF7_144H_X1_B1_DUO44HI45LO:D22	TRCN0000029745	ARHGEF5	trt_sh		KDA007_MCF7_144H_X2_B1_DUO45HI44LO:O22	TRCN0000000000	EMPTY	ctl_untrt
KDA005_MCF7_144H_X2_B1_DUO45HI44LO:D22	TRCN0000029745	ARHGEF5	trt_sh		KDA007_MCF7_144H_X2_B1_DUO45HI44LO:O23	TRCN0000000000	EMPTY	ctl_untrt
KDA005_MCF7_144H_X3_B1_DUO44HI45LO:D22	TRCN0000029745	ARHGEF5	trt_sh		KDA007_MCF7_144H_X2_B1_DUO45HI44LO:P21	TRCN0000000000	EMPTY	ctl_untrt
KDA005_MCF7_144H_X1_B1_DUO44HI45LO:L20	TRCN0000029747	ARHGEF5	trt_sh		KDA007_MCF7_144H_X2_B1_DUO45HI44LO:P22	TRCN0000000000	EMPTY	ctl_untrt
KDA005_MCF7_144H_X2_B1_DUO45HI44LO:L20	TRCN0000029747	ARHGEF5	trt_sh		KDA007_MCF7_144H_X2_B1_DUO45HI44LO:P23	TRCN0000000000	EMPTY	ctl_untrt
KDA005_MCF7_144H_X3_B1_DUO44HI45LO:L20	TRCN0000029747	ARHGEF5	trt_sh		KDA007_MCF7_144H_X3_B1_DUO44HI45LO:B18	TRCN0000000000	EMPTY	ctl_untrt
KDA005_MCF7_144H_X1_B1_DUO44HI45LO:H24	TRCN0000029748	ARHGEF5	trt_sh		KDA007_MCF7_144H_X3_B1_DUO44HI45LO:C06	TRCN0000000000	EMPTY	ctl_untrt
KDA005_MCF7_144H_X2_B1_DUO45HI44LO:H24	TRCN0000029748	ARHGEF5	trt_sh		KDA007_MCF7_144H_X3_B1_DUO44HI45LO:D06	TRCN0000000000	EMPTY	ctl_untrt
KDA005_MCF7_144H_X3_B1_DUO44HI45LO:H24	TRCN0000029748	ARHGEF5	trt_sh		KDA007_MCF7_144H_X3_B1_DUO44HI45LO:H01	TRCN0000000000	EMPTY	ctl_untrt
KDA005_MCF7_144H_X1_B1_DUO44HI45LO:I15	TRCN0000037580	AURKAIP1	trt_sh		KDA007_MCF7_144H_X3_B1_DUO44HI45LO:H09	TRCN0000000000	EMPTY	ctl_untrt
KDA005_MCF7_144H_X2_B1_DUO45HI44LO:I15	TRCN0000037580	AURKAIP1	trt_sh		KDA007_MCF7_144H_X3_B1_DUO44HI45LO:I23	TRCN0000000000	EMPTY	ctl_untrt
KDA005_MCF7_144H_X3_B1_DUO44HI45LO:I15	TRCN0000037580	AURKAIP1	trt_sh		KDA007_MCF7_144H_X3_B1_DUO44HI45LO:K08	TRCN0000000000	EMPTY	ctl_untrt
KDA005_MCF7_144H_X1_B1_DUO44HI45LO:I11	TRCN0000037581	AURKAIP1	trt_sh		KDA007_MCF7_144H_X3_B1_DUO44HI45LO:O07	TRCN0000000000	EMPTY	ctl_untrt
KDA005_MCF7_144H_X2_B1_DUO45HI44LO:I11	TRCN0000037581	AURKAIP1	trt_sh		KDA007_MCF7_144H_X3_B1_DUO44HI45LO:O21	TRCN0000000000	EMPTY	ctl_untrt
KDA005_MCF7_144H_X3_B1_DUO44HI45LO:I11	TRCN0000037581	AURKAIP1	trt_sh		KDA007_MCF7_144H_X3_B1_DUO44HI45LO:O22	TRCN0000000000	EMPTY	ctl_untrt
KDA005_MCF7_144H_X1_B1_DUO44HI45LO:K07	TRCN0000037582	AURKAIP1	trt_sh		KDA007_MCF7_144H_X3_B1_DUO44HI45LO:O23	TRCN0000000000	EMPTY	ctl_untrt
KDA005_MCF7_144H_X2_B1_DUO45HI44LO:K07	TRCN0000037582	AURKAIP1	trt_sh		KDA007_MCF7_144H_X3_B1_DUO44HI45LO:P21	TRCN0000000000	EMPTY	ctl_untrt
KDA005_MCF7_144H_X3_B1_DUO44HI45LO:K07	TRCN0000037582	AURKAIP1	trt_sh		KDA007_MCF7_144H_X3_B1_DUO44HI45LO:P22	TRCN0000000000	EMPTY	ctl_untrt
KDA005_MCF7_144H_X1_B1_DUO44HI45LO:D03	TRCN0000122549	C1orf106	trt_sh		KDA007_MCF7_144H_X3_B1_DUO44HI45LO:P23	TRCN0000000000	EMPTY	ctl_untrt
KDA005_MCF7_144H_X2_B1_DUO45HI44LO:D03	TRCN0000122549	C1orf106	trt_sh		KDA007_MCF7_144H_X1_B1_DUO44HI45LO:B10	TRCN0000208001	EMPTY	ctl_untrt
KDA005_MCF7_144H_X3_B1_DUO44HI45LO:D03	TRCN0000122549	C1orf106	trt_sh		KDA007_MCF7_144H_X1_B1_DUO44HI45LO:G16	TRCN0000208001	EMPTY	ctl_untrt
KDA005_MCF7_144H_X1_B1_DUO44HI45LO:N17	TRCN0000139149	C1orf106	trt_sh		KDA007_MCF7_144H_X1_B1_DUO44HI45LO:G19	TRCN0000208001	EMPTY	ctl_untrt
KDA005_MCF7_144H_X2_B1_DUO45HI44LO:N17	TRCN0000139149	C1orf106	trt_sh		KDA007_MCF7_144H_X1_B1_DUO44HI45LO:J21	TRCN0000208001	EMPTY	ctl_untrt
KDA005_MCF7_144H_X3_B1_DUO44HI45LO:N17	TRCN0000139149	C1orf106	trt_sh		KDA007_MCF7_144H_X2_B1_DUO45HI44LO:B10	TRCN0000208001	EMPTY	ctl_untrt
KDA005_MCF7_144H_X1_B1_DUO44HI45LO:F01	TRCN0000140759	C1orf106	trt_sh		KDA007_MCF7_144H_X2_B1_DUO45HI44LO:G16	TRCN0000208001	EMPTY	ctl_untrt
KDA005_MCF7_144H_X2_B1_DUO45HI44LO:F01	TRCN0000140759	C1orf106	trt_sh		KDA007_MCF7_144H_X2_B1_DUO45HI44LO:G19	TRCN0000208001	EMPTY	ctl_untrt
KDA005_MCF7_144H_X3_B1_DUO44HI45LO:F01	TRCN0000140759	C1orf106	trt_sh		KDA007_MCF7_144H_X2_B1_DUO45HI44LO:J21	TRCN0000208001	EMPTY	ctl_untrt
KDA005_MCF7_144H_X1_B1_DUO44HI45LO:C20	TRCN0000280771	CALCOCO2	trt_sh		KDA007_MCF7_144H_X3_B1_DUO44HI45LO:B10	TRCN0000208001	EMPTY	ctl_untrt
KDA005_MCF7_144H_X2_B1_DUO45HI44LO:C20	TRCN0000280771	CALCOCO2	trt_sh		KDA007_MCF7_144H_X3_B1_DUO44HI45LO:G16	TRCN0000208001	EMPTY	ctl_untrt
KDA005_MCF7_144H_X3_B1_DUO44HI45LO:C20	TRCN0000280771	CALCOCO2	trt_sh		KDA007_MCF7_144H_X3_B1_DUO44HI45LO:G19	TRCN0000208001	EMPTY	ctl_untrt
KDA005_MCF7_144H_X1_B1_DUO44HI45LO:C10	TRCN0000280772	CALCOCO2	trt_sh		KDA007_MCF7_144H_X3_B1_DUO44HI45LO:J21	TRCN0000208001	EMPTY	ctl_untrt
KDA005_MCF7_144H_X2_B1_DUO45HI44LO:C10	TRCN0000280772	CALCOCO2	trt_sh		KDA008_MCF7_144H_X1_B1_DUO44HI45LO:E07	TRCN0000000000	EMPTY	ctl_untrt
KDA005_MCF7_144H_X3_B1_DUO44HI45LO:C10	TRCN0000280772	CALCOCO2	trt_sh		KDA008_MCF7_144H_X1_B1_DUO44HI45LO:F15	TRCN0000000000	EMPTY	ctl_untrt
KDA005_MCF7_144H_X1_B1_DUO44HI45LO:H03	TRCN0000000612	CSNK2A2	trt_sh		KDA008_MCF7_144H_X1_B1_DUO44HI45LO:G02	TRCN0000000000	EMPTY	ctl_untrt
KDA005_MCF7_144H_X2_B1_DUO45HI44LO:H03	TRCN0000000612	CSNK2A2	trt_sh		KDA008_MCF7_144H_X1_B1_DUO44HI45LO:J22	TRCN0000000000	EMPTY	ctl_untrt
KDA005_MCF7_144H_X3_B1_DUO44HI45LO:H03	TRCN0000000612	CSNK2A2	trt_sh		KDA008_MCF7_144H_X1_B1_DUO44HI45LO:K05	TRCN0000000000	EMPTY	ctl_untrt
KDA005_MCF7_144H_X1_B1_DUO44HI45LO:N01	TRCN0000194896	CSNK2A2	trt_sh		KDA008_MCF7_144H_X1_B1_DUO44HI45LO:K24	TRCN0000000000	EMPTY	ctl_untrt
KDA005_MCF7_144H_X2_B1_DUO45HI44LO:N01	TRCN0000194896	CSNK2A2	trt_sh		KDA008_MCF7_144H_X1_B1_DUO44HI45LO:L03	TRCN0000000000	EMPTY	ctl_untrt
KDA005_MCF7_144H_X3_B1_DUO44HI45LO:N01	TRCN0000194896	CSNK2A2	trt_sh		KDA008_MCF7_144H_X1_B1_DUO44HI45LO:N16	TRCN0000000000	EMPTY	ctl_untrt
KDA005_MCF7_144H_X1_B1_DUO44HI45LO:H09	TRCN0000318689	CSNK2A2	trt_sh		KDA008_MCF7_144H_X1_B1_DUO44HI45LO:O21	TRCN0000000000	EMPTY	ctl_untrt
KDA005_MCF7_144H_X2_B1_DUO45HI44LO:H09	TRCN0000318689	CSNK2A2	trt_sh		KDA008_MCF7_144H_X1_B1_DUO44HI45LO:O22	TRCN0000000000	EMPTY	ctl_untrt
KDA005_MCF7_144H_X3_B1_DUO44HI45LO:H09	TRCN0000318689	CSNK2A2	trt_sh		KDA008_MCF7_144H_X1_B1_DUO44HI45LO:O23	TRCN0000000000	EMPTY	ctl_untrt
KDA005_MCF7_144H_X1_B1_DUO44HI45LO:E02	TRCN0000062350	GADD45A	trt_sh		KDA008_MCF7_144H_X1_B1_DUO44HI45LO:P23	TRCN0000000000	EMPTY	ctl_untrt
KDA005_MCF7_144H_X2_B1_DUO45HI44LO:E02	TRCN0000062350	GADD45A	trt_sh		KDA008_MCF7_144H_X2_B1_DUO44HI45LO:E07	TRCN0000000000	EMPTY	ctl_untrt
KDA005_MCF7_144H_X3_B1_DUO44HI45LO:E02	TRCN0000062350	GADD45A	trt_sh		KDA008_MCF7_144H_X2_B1_DUO44HI45LO:F15	TRCN0000000000	EMPTY	ctl_untrt
KDA005_MCF7_144H_X1_B1_DUO44HI45LO:K06	TRCN0000218764	GADD45A	trt_sh		KDA008_MCF7_144H_X2_B1_DUO44HI45LO:G02	TRCN0000000000	EMPTY	ctl_untrt
KDA005_MCF7_144H_X2_B1_DUO45HI44LO:K06	TRCN0000218764	GADD45A	trt_sh		KDA008_MCF7_144H_X2_B1_DUO44HI45LO:J22	TRCN0000000000	EMPTY	ctl_untrt
KDA005_MCF7_144H_X3_B1_DUO44HI45LO:K06	TRCN0000218764	GADD45A	trt_sh		KDA008_MCF7_144H_X2_B1_DUO44HI45LO:K05	TRCN0000000000	EMPTY	ctl_untrt
KDA005_MCF7_144H_X1_B1_DUO44HI45LO:G16	TRCN0000229890	GADD45A	trt_sh		KDA008_MCF7_144H_X2_B1_DUO44HI45LO:K24	TRCN0000000000	EMPTY	ctl_untrt
KDA005_MCF7_144H_X2_B1_DUO45HI44LO:G16	TRCN0000229890	GADD45A	trt_sh		KDA008_MCF7_144H_X2_B1_DUO44HI45LO:L03	TRCN0000000000	EMPTY	ctl_untrt
KDA005_MCF7_144H_X3_B1_DUO44HI45LO:G16	TRCN0000229890	GADD45A	trt_sh		KDA008_MCF7_144H_X2_B1_DUO44HI45LO:N16	TRCN0000000000	EMPTY	ctl_untrt
KDA005_MCF7_144H_X1_B1_DUO44HI45LO:G14	TRCN0000039822	TERF2IP	trt_sh		KDA008_MCF7_144H_X2_B1_DUO44HI45LO:O21	TRCN0000000000	EMPTY	ctl_untrt
KDA005_MCF7_144H_X2_B1_DUO45HI44LO:G14	TRCN0000039822	TERF2IP	trt_sh		KDA008_MCF7_144H_X2_B1_DUO44HI45LO:O22	TRCN0000000000	EMPTY	ctl_untrt
KDA005_MCF7_144H_X3_B1_DUO44HI45LO:G14	TRCN0000039822	TERF2IP	trt_sh		KDA008_MCF7_144H_X2_B1_DUO44HI45LO:O23	TRCN0000000000	EMPTY	ctl_untrt
KDA005_MCF7_144H_X1_B1_DUO44HI45LO:M20	TRCN0000295900	TERF2IP	trt_sh		KDA008_MCF7_144H_X2_B1_DUO44HI45LO:P21	TRCN0000000000	EMPTY	ctl_untrt
KDA005_MCF7_144H_X2_B1_DUO45HI44LO:M20	TRCN0000295900	TERF2IP	trt_sh		KDA008_MCF7_144H_X2_B1_DUO44HI45LO:P22	TRCN0000000000	EMPTY	ctl_untrt
KDA005_MCF7_144H_X3_B1_DUO44HI45LO:M20	TRCN0000295900	TERF2IP	trt_sh		KDA008_MCF7_144H_X2_B1_DUO44HI45LO:P23	TRCN0000000000	EMPTY	ctl_untrt
KDA005_MCF7_144H_X1_B1_DUO44HI45LO:C06	TRCN0000295910	TERF2IP	trt_sh		KDA008_MCF7_144H_X3_B1_DUO44HI45LO:E07	TRCN0000000000	EMPTY	ctl_untrt
KDA005_MCF7_144H_X2_B1_DUO45HI44LO:C06	TRCN0000295910	TERF2IP	trt_sh		KDA008_MCF7_144H_X3_B1_DUO44HI45LO:F15	TRCN0000000000	EMPTY	ctl_untrt
KDA005_MCF7_144H_X3_B1_DUO44HI45LO:C06	TRCN0000295910	TERF2IP	trt_sh		KDA008_MCF7_144H_X3_B1_DUO44HI45LO:G02	TRCN0000000000	EMPTY	ctl_untrt
KDA005_MCF7_144H_X1_B1_DUO44HI45LO:O16	TRCN0000136314	TMEM174	trt_sh		KDA008_MCF7_144H_X3_B1_DUO44HI45LO:J22	TRCN0000000000	EMPTY	ctl_untrt
KDA005_MCF7_144H_X2_B1_DUO45HI44LO:O16	TRCN0000136314	TMEM174	trt_sh		KDA008_MCF7_144H_X3_B1_DUO44HI45LO:K05	TRCN0000000000	EMPTY	ctl_untrt
KDA005_MCF7_144H_X3_B1_DUO44HI45LO:O16	TRCN0000136314	TMEM174	trt_sh		KDA008_MCF7_144H_X3_B1_DUO44HI45LO:K24	TRCN0000000000	EMPTY	ctl_untrt
KDA005_MCF7_144H_X1_B1_DUO44HI45LO:A12	TRCN0000136365	TMEM174	trt_sh		KDA008_MCF7_144H_X3_B1_DUO44HI45LO:L03	TRCN0000000000	EMPTY	ctl_untrt
KDA005_MCF7_144H_X2_B1_DUO45HI44LO:A12	TRCN0000136365	TMEM174	trt_sh		KDA008_MCF7_144H_X3_B1_DUO44HI45LO:N16	TRCN0000000000	EMPTY	ctl_untrt
KDA005_MCF7_144H_X3_B1_DUO44HI45LO:A12	TRCN0000136365	TMEM174	trt_sh		KDA008_MCF7_144H_X3_B1_DUO44HI45LO:O21	TRCN0000000000	EMPTY	ctl_untrt
KDA005_MCF7_144H_X1_B1_DUO44HI45LO:G08	TRCN0000158797	TMEM174	trt_sh		KDA008_MCF7_144H_X3_B1_DUO44HI45LO:O22	TRCN0000000000	EMPTY	ctl_untrt
KDA005_MCF7_144H_X2_B1_DUO45HI44LO:G08	TRCN0000158797	TMEM174	trt_sh		KDA008_MCF7_144H_X3_B1_DUO44HI45LO:O23	TRCN0000000000	EMPTY	ctl_untrt
KDA005_MCF7_144H_X3_B1_DUO44HI45LO:G08	TRCN0000158797	TMEM174	trt_sh		KDA008_MCF7_144H_X3_B1_DUO44HI45LO:P21	TRCN0000000000	EMPTY	ctl_untrt
KDA006_MCF7_144H_X1_B1_DUO44HI45LO:D12	TRCN0000231508	PPP2R1A	trt_sh		KDA008_MCF7_144H_X3_B1_DUO44HI45LO:P22	TRCN0000000000	EMPTY	ctl_untrt
KDA006_MCF7_144H_X2_B1_DUO45HI44LO:D12	TRCN0000231508	PPP2R1A	trt_sh		KDA008_MCF7_144H_X3_B1_DUO44HI45LO:P23	TRCN0000000000	EMPTY	ctl_untrt
KDA006_MCF7_144H_X3_B1_DUO44HI45LO:D12	TRCN0000231508	PPP2R1A	trt_sh		KDA008_MCF7_144H_X1_B1_DUO44HI45LO:G10	TRCN0000208001	EMPTY	ctl_untrt
KDA006_MCF7_144H_X1_B1_DUO44HI45LO:L06	TRCN0000231509	PPP2R1A	trt_sh		KDA008_MCF7_144H_X1_B1_DUO44HI45LO:G15	TRCN0000208001	EMPTY	ctl_untrt
KDA006_MCF7_144H_X2_B1_DUO45HI44LO:L06	TRCN0000231509	PPP2R1A	trt_sh		KDA008_MCF7_144H_X1_B1_DUO44HI45LO:H13	TRCN0000208001	EMPTY	ctl_untrt
KDA006_MCF7_144H_X3_B1_DUO44HI45LO:L06	TRCN0000231509	PPP2R1A	trt_sh		KDA008_MCF7_144H_X1_B1_DUO44HI45LO:J06	TRCN0000208001	EMPTY	ctl_untrt
KDA006_MCF7_144H_X1_B1_DUO44HI45LO:F20	TRCN0000231600	PPP2R1A	trt_sh		KDA008_MCF7_144H_X2_B1_DUO44HI45LO:G10	TRCN0000208001	EMPTY	ctl_untrt
KDA006_MCF7_144H_X2_B1_DUO45HI44LO:F20	TRCN0000231600	PPP2R1A	trt_sh		KDA008_MCF7_144H_X2_B1_DUO44HI45LO:G15	TRCN0000208001	EMPTY	ctl_untrt
KDA006_MCF7_144H_X3_B1_DUO44HI45LO:F20	TRCN0000231600	PPP2R1A	trt_sh		KDA008_MCF7_144H_X2_B1_DUO44HI45LO:H13	TRCN0000208001	EMPTY	ctl_untrt
KDA006_MCF7_144H_X1_B1_DUO44HI45LO:B21	TRCN0000049850	RNASET2	trt_sh		KDA008_MCF7_144H_X2_B1_DUO44HI45LO:J06	TRCN0000208001	EMPTY	ctl_untrt
KDA006_MCF7_144H_X2_B1_DUO45HI44LO:B21	TRCN0000049850	RNASET2	trt_sh		KDA008_MCF7_144H_X3_B1_DUO44HI45LO:G10	TRCN0000208001	EMPTY	ctl_untrt
KDA006_MCF7_144H_X3_B1_DUO44HI45LO:B21	TRCN0000049850	RNASET2	trt_sh		KDA008_MCF7_144H_X3_B1_DUO44HI45LO:G15	TRCN0000208001	EMPTY	ctl_untrt
KDA006_MCF7_144H_X1_B1_DUO44HI45LO:H17	TRCN0000049851	RNASET2	trt_sh		KDA008_MCF7_144H_X3_B1_DUO44HI45LO:H13	TRCN0000208001	EMPTY	ctl_untrt
KDA006_MCF7_144H_X2_B1_DUO45HI44LO:H17	TRCN0000049851	RNASET2	trt_sh		KDA008_MCF7_144H_X3_B1_DUO44HI45LO:J06	TRCN0000208001	EMPTY	ctl_untrt
KDA006_MCF7_144H_X3_B1_DUO44HI45LO:H17	TRCN0000049851	RNASET2	trt_sh		KDA009_MCF7_144H_X1_B1_DUO44HI45LO:E07	TRCN0000000000	EMPTY	ctl_untrt
KDA006_MCF7_144H_X1_B1_DUO44HI45LO:F09	TRCN0000049852	RNASET2	trt_sh		KDA009_MCF7_144H_X1_B1_DUO44HI45LO:E10	TRCN0000000000	EMPTY	ctl_untrt
KDA006_MCF7_144H_X2_B1_DUO45HI44LO:F09	TRCN0000049852	RNASET2	trt_sh		KDA009_MCF7_144H_X1_B1_DUO44HI45LO:H09	TRCN0000000000	EMPTY	ctl_untrt
KDA006_MCF7_144H_X3_B1_DUO44HI45LO:F09	TRCN0000049852	RNASET2	trt_sh		KDA009_MCF7_144H_X1_B1_DUO44HI45LO:K03	TRCN0000000000	EMPTY	ctl_untrt
KDA006_MCF7_144H_X1_B1_DUO44HI45LO:K09	TRCN0000015548	SMARCA4	trt_sh		KDA009_MCF7_144H_X1_B1_DUO44HI45LO:L14	TRCN0000000000	EMPTY	ctl_untrt
KDA006_MCF7_144H_X2_B1_DUO45HI44LO:K09	TRCN0000015548	SMARCA4	trt_sh		KDA009_MCF7_144H_X1_B1_DUO44HI45LO:M16	TRCN0000000000	EMPTY	ctl_untrt
KDA006_MCF7_144H_X3_B1_DUO44HI45LO:K09	TRCN0000015548	SMARCA4	trt_sh		KDA009_MCF7_144H_X1_B1_DUO44HI45LO:N13	TRCN0000000000	EMPTY	ctl_untrt
KDA006_MCF7_144H_X1_B1_DUO44HI45LO:M01	TRCN0000015549	SMARCA4	trt_sh		KDA009_MCF7_144H_X1_B1_DUO44HI45LO:N24	TRCN0000000000	EMPTY	ctl_untrt
KDA006_MCF7_144H_X2_B1_DUO45HI44LO:M01	TRCN0000015549	SMARCA4	trt_sh		KDA009_MCF7_144H_X1_B1_DUO44HI45LO:O21	TRCN0000000000	EMPTY	ctl_untrt
KDA006_MCF7_144H_X3_B1_DUO44HI45LO:M01	TRCN0000015549	SMARCA4	trt_sh		KDA009_MCF7_144H_X1_B1_DUO44HI45LO:O22	TRCN0000000000	EMPTY	ctl_untrt
KDA006_MCF7_144H_X1_B1_DUO44HI45LO:G09	TRCN0000231101	SMARCA4	trt_sh		KDA009_MCF7_144H_X1_B1_DUO44HI45LO:O23	TRCN0000000000	EMPTY	ctl_untrt
KDA006_MCF7_144H_X2_B1_DUO45HI44LO:G09	TRCN0000231101	SMARCA4	trt_sh		KDA009_MCF7_144H_X1_B1_DUO44HI45LO:P21	TRCN0000000000	EMPTY	ctl_untrt
KDA006_MCF7_144H_X3_B1_DUO44HI45LO:G09	TRCN0000231101	SMARCA4	trt_sh		KDA009_MCF7_144H_X1_B1_DUO44HI45LO:P22	TRCN0000000000	EMPTY	ctl_untrt
KDA006_MCF7_144H_X1_B1_DUO44HI45LO:D24	TRCN0000050958	TNFAIP3	trt_sh		KDA009_MCF7_144H_X1_B1_DUO44HI45LO:P23	TRCN0000000000	EMPTY	ctl_untrt
KDA006_MCF7_144H_X2_B1_DUO45HI44LO:D24	TRCN0000050958	TNFAIP3	trt_sh		KDA009_MCF7_144H_X2_B1_DUO44HI45LO:E07	TRCN0000000000	EMPTY	ctl_untrt
KDA006_MCF7_144H_X3_B1_DUO44HI45LO:D24	TRCN0000050958	TNFAIP3	trt_sh		KDA009_MCF7_144H_X2_B1_DUO44HI45LO:E10	TRCN0000000000	EMPTY	ctl_untrt
KDA006_MCF7_144H_X1_B1_DUO44HI45LO:N18	TRCN0000050959	TNFAIP3	trt_sh		KDA009_MCF7_144H_X2_B1_DUO44HI45LO:H09	TRCN0000000000	EMPTY	ctl_untrt
KDA006_MCF7_144H_X2_B1_DUO45HI44LO:N18	TRCN0000050959	TNFAIP3	trt_sh		KDA009_MCF7_144H_X2_B1_DUO44HI45LO:K03	TRCN0000000000	EMPTY	ctl_untrt
KDA006_MCF7_144H_X3_B1_DUO44HI45LO:N18	TRCN0000050959	TNFAIP3	trt_sh		KDA009_MCF7_144H_X2_B1_DUO44HI45LO:L14	TRCN0000000000	EMPTY	ctl_untrt
KDA006_MCF7_144H_X1_B1_DUO44HI45LO:P10	TRCN0000050961	TNFAIP3	trt_sh		KDA009_MCF7_144H_X2_B1_DUO44HI45LO:M16	TRCN0000000000	EMPTY	ctl_untrt
KDA006_MCF7_144H_X2_B1_DUO45HI44LO:P10	TRCN0000050961	TNFAIP3	trt_sh		KDA009_MCF7_144H_X2_B1_DUO44HI45LO:N13	TRCN0000000000	EMPTY	ctl_untrt
KDA006_MCF7_144H_X3_B1_DUO44HI45LO:P10	TRCN0000050961	TNFAIP3	trt_sh		KDA009_MCF7_144H_X2_B1_DUO44HI45LO:N24	TRCN0000000000	EMPTY	ctl_untrt
KDA006_MCF7_144H_X1_B1_DUO44HI45LO:G24	TRCN0000059136	TNFRSF21	trt_sh		KDA009_MCF7_144H_X2_B1_DUO44HI45LO:O21	TRCN0000000000	EMPTY	ctl_untrt
KDA006_MCF7_144H_X2_B1_DUO45HI44LO:G24	TRCN0000059136	TNFRSF21	trt_sh		KDA009_MCF7_144H_X2_B1_DUO44HI45LO:O22	TRCN0000000000	EMPTY	ctl_untrt
KDA006_MCF7_144H_X3_B1_DUO44HI45LO:G24	TRCN0000059136	TNFRSF21	trt_sh		KDA009_MCF7_144H_X2_B1_DUO44HI45LO:O23	TRCN0000000000	EMPTY	ctl_untrt
KDA006_MCF7_144H_X1_B1_DUO44HI45LO:O08	TRCN0000290470	TNFRSF21	trt_sh		KDA009_MCF7_144H_X2_B1_DUO44HI45LO:P21	TRCN0000000000	EMPTY	ctl_untrt
KDA006_MCF7_144H_X2_B1_DUO45HI44LO:O08	TRCN0000290470	TNFRSF21	trt_sh		KDA009_MCF7_144H_X2_B1_DUO44HI45LO:P22	TRCN0000000000	EMPTY	ctl_untrt
KDA006_MCF7_144H_X3_B1_DUO44HI45LO:O08	TRCN0000290470	TNFRSF21	trt_sh		KDA009_MCF7_144H_X2_B1_DUO44HI45LO:P23	TRCN0000000000	EMPTY	ctl_untrt
KDA006_MCF7_144H_X1_B1_DUO44HI45LO:G01	TRCN0000046518	UQCRFS1	trt_sh		KDA009_MCF7_144H_X3_B1_DUO45HI44LO:E07	TRCN0000000000	EMPTY	ctl_untrt
KDA006_MCF7_144H_X2_B1_DUO45HI44LO:G01	TRCN0000046518	UQCRFS1	trt_sh		KDA009_MCF7_144H_X3_B1_DUO45HI44LO:E10	TRCN0000000000	EMPTY	ctl_untrt
KDA006_MCF7_144H_X3_B1_DUO44HI45LO:G01	TRCN0000046518	UQCRFS1	trt_sh		KDA009_MCF7_144H_X3_B1_DUO45HI44LO:H09	TRCN0000000000	EMPTY	ctl_untrt
KDA006_MCF7_144H_X1_B1_DUO44HI45LO:C17	TRCN0000046519	UQCRFS1	trt_sh		KDA009_MCF7_144H_X3_B1_DUO45HI44LO:K03	TRCN0000000000	EMPTY	ctl_untrt
KDA006_MCF7_144H_X2_B1_DUO45HI44LO:C17	TRCN0000046519	UQCRFS1	trt_sh		KDA009_MCF7_144H_X3_B1_DUO45HI44LO:L14	TRCN0000000000	EMPTY	ctl_untrt
KDA006_MCF7_144H_X3_B1_DUO44HI45LO:C17	TRCN0000046519	UQCRFS1	trt_sh		KDA009_MCF7_144H_X3_B1_DUO45HI44LO:M16	TRCN0000000000	EMPTY	ctl_untrt
KDA007_MCF7_144H_X1_B1_DUO44HI45LO:I04	TRCN0000047480	ARHGEF12	trt_sh		KDA009_MCF7_144H_X3_B1_DUO45HI44LO:N13	TRCN0000000000	EMPTY	ctl_untrt
KDA007_MCF7_144H_X2_B1_DUO45HI44LO:I04	TRCN0000047480	ARHGEF12	trt_sh		KDA009_MCF7_144H_X3_B1_DUO45HI44LO:N24	TRCN0000000000	EMPTY	ctl_untrt
KDA007_MCF7_144H_X3_B1_DUO44HI45LO:I04	TRCN0000047480	ARHGEF12	trt_sh		KDA009_MCF7_144H_X3_B1_DUO45HI44LO:O21	TRCN0000000000	EMPTY	ctl_untrt
KDA007_MCF7_144H_X1_B1_DUO44HI45LO:G02	TRCN0000047482	ARHGEF12	trt_sh		KDA009_MCF7_144H_X3_B1_DUO45HI44LO:O22	TRCN0000000000	EMPTY	ctl_untrt
KDA007_MCF7_144H_X2_B1_DUO45HI44LO:G02	TRCN0000047482	ARHGEF12	trt_sh		KDA009_MCF7_144H_X3_B1_DUO45HI44LO:O23	TRCN0000000000	EMPTY	ctl_untrt
KDA007_MCF7_144H_X3_B1_DUO44HI45LO:G02	TRCN0000047482	ARHGEF12	trt_sh		KDA009_MCF7_144H_X3_B1_DUO45HI44LO:P21	TRCN0000000000	EMPTY	ctl_untrt
KDA007_MCF7_144H_X1_B1_DUO44HI45LO:A18	TRCN0000298869	ARHGEF12	trt_sh		KDA009_MCF7_144H_X3_B1_DUO45HI44LO:P22	TRCN0000000000	EMPTY	ctl_untrt
KDA007_MCF7_144H_X2_B1_DUO45HI44LO:A18	TRCN0000298869	ARHGEF12	trt_sh		KDA009_MCF7_144H_X3_B1_DUO45HI44LO:P23	TRCN0000000000	EMPTY	ctl_untrt
KDA007_MCF7_144H_X3_B1_DUO44HI45LO:A18	TRCN0000298869	ARHGEF12	trt_sh		KDA009_MCF7_144H_X1_B1_DUO44HI45LO:G14	TRCN0000208001	EMPTY	ctl_untrt
KDA007_MCF7_144H_X1_B1_DUO44HI45LO:P11	TRCN0000003176	ARHGEF2	trt_sh		KDA009_MCF7_144H_X1_B1_DUO44HI45LO:H05	TRCN0000208001	EMPTY	ctl_untrt
KDA007_MCF7_144H_X2_B1_DUO45HI44LO:P11	TRCN0000003176	ARHGEF2	trt_sh		KDA009_MCF7_144H_X1_B1_DUO44HI45LO:J08	TRCN0000208001	EMPTY	ctl_untrt
KDA007_MCF7_144H_X3_B1_DUO44HI45LO:P11	TRCN0000003176	ARHGEF2	trt_sh		KDA009_MCF7_144H_X1_B1_DUO44HI45LO:O09	TRCN0000208001	EMPTY	ctl_untrt
KDA007_MCF7_144H_X1_B1_DUO44HI45LO:P07	TRCN0000338202	ARHGEF2	trt_sh		KDA009_MCF7_144H_X2_B1_DUO44HI45LO:G14	TRCN0000208001	EMPTY	ctl_untrt
KDA007_MCF7_144H_X2_B1_DUO45HI44LO:P07	TRCN0000338202	ARHGEF2	trt_sh		KDA009_MCF7_144H_X2_B1_DUO44HI45LO:H05	TRCN0000208001	EMPTY	ctl_untrt
KDA007_MCF7_144H_X3_B1_DUO44HI45LO:P07	TRCN0000338202	ARHGEF2	trt_sh		KDA009_MCF7_144H_X2_B1_DUO44HI45LO:J08	TRCN0000208001	EMPTY	ctl_untrt
KDA007_MCF7_144H_X1_B1_DUO44HI45LO:L17	TRCN0000338254	ARHGEF2	trt_sh		KDA009_MCF7_144H_X2_B1_DUO44HI45LO:O09	TRCN0000208001	EMPTY	ctl_untrt
KDA007_MCF7_144H_X2_B1_DUO45HI44LO:L17	TRCN0000338254	ARHGEF2	trt_sh		KDA009_MCF7_144H_X3_B1_DUO45HI44LO:G14	TRCN0000208001	EMPTY	ctl_untrt
KDA007_MCF7_144H_X3_B1_DUO44HI45LO:L17	TRCN0000338254	ARHGEF2	trt_sh		KDA009_MCF7_144H_X3_B1_DUO45HI44LO:H05	TRCN0000208001	EMPTY	ctl_untrt
KDA007_MCF7_144H_X1_B1_DUO44HI45LO:L06	TRCN0000127569	HORMAD2	trt_sh		KDA009_MCF7_144H_X3_B1_DUO45HI44LO:O09	TRCN0000208001	EMPTY	ctl_untrt
KDA007_MCF7_144H_X2_B1_DUO45HI44LO:L06	TRCN0000127569	HORMAD2	trt_sh		KDA010_MCF7_144H_X1_B1_DUO45HI44LO:A17	TRCN0000000000	EMPTY	ctl_untrt
KDA007_MCF7_144H_X3_B1_DUO44HI45LO:L06	TRCN0000127569	HORMAD2	trt_sh		KDA010_MCF7_144H_X1_B1_DUO45HI44LO:E08	TRCN0000000000	EMPTY	ctl_untrt
KDA007_MCF7_144H_X1_B1_DUO44HI45LO:P14	TRCN0000127726	HORMAD2	trt_sh		KDA010_MCF7_144H_X1_B1_DUO45HI44LO:G13	TRCN0000000000	EMPTY	ctl_untrt
KDA007_MCF7_144H_X2_B1_DUO45HI44LO:P14	TRCN0000127726	HORMAD2	trt_sh		KDA010_MCF7_144H_X1_B1_DUO45HI44LO:H16	TRCN0000000000	EMPTY	ctl_untrt
KDA007_MCF7_144H_X3_B1_DUO44HI45LO:P14	TRCN0000127726	HORMAD2	trt_sh		KDA010_MCF7_144H_X1_B1_DUO45HI44LO:J08	TRCN0000000000	EMPTY	ctl_untrt
KDA007_MCF7_144H_X1_B1_DUO44HI45LO:N14	TRCN0000127821	HORMAD2	trt_sh		KDA010_MCF7_144H_X1_B1_DUO45HI44LO:K06	TRCN0000000000	EMPTY	ctl_untrt
KDA007_MCF7_144H_X2_B1_DUO45HI44LO:N14	TRCN0000127821	HORMAD2	trt_sh		KDA010_MCF7_144H_X1_B1_DUO45HI44LO:N17	TRCN0000000000	EMPTY	ctl_untrt
KDA007_MCF7_144H_X3_B1_DUO44HI45LO:N14	TRCN0000127821	HORMAD2	trt_sh		KDA010_MCF7_144H_X1_B1_DUO45HI44LO:N21	TRCN0000000000	EMPTY	ctl_untrt
KDA007_MCF7_144H_X1_B1_DUO44HI45LO:J11	TRCN0000028607	HSD17B10	trt_sh		KDA010_MCF7_144H_X1_B1_DUO45HI44LO:O14	TRCN0000000000	EMPTY	ctl_untrt
KDA007_MCF7_144H_X2_B1_DUO45HI44LO:J11	TRCN0000028607	HSD17B10	trt_sh		KDA010_MCF7_144H_X1_B1_DUO45HI44LO:O21	TRCN0000000000	EMPTY	ctl_untrt
KDA007_MCF7_144H_X3_B1_DUO44HI45LO:J11	TRCN0000028607	HSD17B10	trt_sh		KDA010_MCF7_144H_X1_B1_DUO45HI44LO:O22	TRCN0000000000	EMPTY	ctl_untrt
KDA007_MCF7_144H_X1_B1_DUO44HI45LO:L19	TRCN0000318872	HSD17B10	trt_sh		KDA010_MCF7_144H_X1_B1_DUO45HI44LO:O23	TRCN0000000000	EMPTY	ctl_untrt
KDA007_MCF7_144H_X2_B1_DUO45HI44LO:L19	TRCN0000318872	HSD17B10	trt_sh		KDA010_MCF7_144H_X1_B1_DUO45HI44LO:P21	TRCN0000000000	EMPTY	ctl_untrt
KDA007_MCF7_144H_X3_B1_DUO44HI45LO:L19	TRCN0000318872	HSD17B10	trt_sh		KDA010_MCF7_144H_X1_B1_DUO45HI44LO:P22	TRCN0000000000	EMPTY	ctl_untrt
KDA007_MCF7_144H_X1_B1_DUO44HI45LO:D13	TRCN0000318938	HSD17B10	trt_sh		KDA010_MCF7_144H_X1_B1_DUO45HI44LO:P23	TRCN0000000000	EMPTY	ctl_untrt
KDA007_MCF7_144H_X2_B1_DUO45HI44LO:D13	TRCN0000318938	HSD17B10	trt_sh		KDA010_MCF7_144H_X3_B1_DUO44HI45LO:A17	TRCN0000000000	EMPTY	ctl_untrt
KDA007_MCF7_144H_X3_B1_DUO44HI45LO:D13	TRCN0000318938	HSD17B10	trt_sh		KDA010_MCF7_144H_X3_B1_DUO44HI45LO:E08	TRCN0000000000	EMPTY	ctl_untrt
KDA007_MCF7_144H_X1_B1_DUO44HI45LO:P10	TRCN0000058198	IL13RA1	trt_sh		KDA010_MCF7_144H_X3_B1_DUO44HI45LO:G13	TRCN0000000000	EMPTY	ctl_untrt
KDA007_MCF7_144H_X2_B1_DUO45HI44LO:P10	TRCN0000058198	IL13RA1	trt_sh		KDA010_MCF7_144H_X3_B1_DUO44HI45LO:H16	TRCN0000000000	EMPTY	ctl_untrt
KDA007_MCF7_144H_X3_B1_DUO44HI45LO:P10	TRCN0000058198	IL13RA1	trt_sh		KDA010_MCF7_144H_X3_B1_DUO44HI45LO:K06	TRCN0000000000	EMPTY	ctl_untrt
KDA007_MCF7_144H_X1_B1_DUO44HI45LO:D16	TRCN0000058200	IL13RA1	trt_sh		KDA010_MCF7_144H_X3_B1_DUO44HI45LO:N17	TRCN0000000000	EMPTY	ctl_untrt
KDA007_MCF7_144H_X2_B1_DUO45HI44LO:D16	TRCN0000058200	IL13RA1	trt_sh		KDA010_MCF7_144H_X3_B1_DUO44HI45LO:N21	TRCN0000000000	EMPTY	ctl_untrt
KDA007_MCF7_144H_X3_B1_DUO44HI45LO:D16	TRCN0000058200	IL13RA1	trt_sh		KDA010_MCF7_144H_X3_B1_DUO44HI45LO:O14	TRCN0000000000	EMPTY	ctl_untrt
KDA007_MCF7_144H_X1_B1_DUO44HI45LO:N06	TRCN0000058202	IL13RA1	trt_sh		KDA010_MCF7_144H_X3_B1_DUO44HI45LO:O21	TRCN0000000000	EMPTY	ctl_untrt
KDA007_MCF7_144H_X2_B1_DUO45HI44LO:N06	TRCN0000058202	IL13RA1	trt_sh		KDA010_MCF7_144H_X3_B1_DUO44HI45LO:O22	TRCN0000000000	EMPTY	ctl_untrt
KDA007_MCF7_144H_X3_B1_DUO44HI45LO:N06	TRCN0000058202	IL13RA1	trt_sh		KDA010_MCF7_144H_X3_B1_DUO44HI45LO:O23	TRCN0000000000	EMPTY	ctl_untrt
KDA007_MCF7_144H_X1_B1_DUO44HI45LO:K21	TRCN0000000684	MAPKAPK5	trt_sh		KDA010_MCF7_144H_X3_B1_DUO44HI45LO:P21	TRCN0000000000	EMPTY	ctl_untrt
KDA007_MCF7_144H_X2_B1_DUO45HI44LO:K21	TRCN0000000684	MAPKAPK5	trt_sh		KDA010_MCF7_144H_X3_B1_DUO44HI45LO:P22	TRCN0000000000	EMPTY	ctl_untrt
KDA007_MCF7_144H_X3_B1_DUO44HI45LO:K21	TRCN0000000684	MAPKAPK5	trt_sh		KDA010_MCF7_144H_X3_B1_DUO44HI45LO:P23	TRCN0000000000	EMPTY	ctl_untrt
KDA007_MCF7_144H_X1_B1_DUO44HI45LO:E01	TRCN0000194823	MAPKAPK5	trt_sh		KDA010_MCF7_144H_X1_B1_DUO45HI44LO:C16	TRCN0000208001	EMPTY	ctl_untrt
KDA007_MCF7_144H_X2_B1_DUO45HI44LO:E01	TRCN0000194823	MAPKAPK5	trt_sh		KDA010_MCF7_144H_X1_B1_DUO45HI44LO:C19	TRCN0000208001	EMPTY	ctl_untrt
KDA007_MCF7_144H_X3_B1_DUO44HI45LO:E01	TRCN0000194823	MAPKAPK5	trt_sh		KDA010_MCF7_144H_X1_B1_DUO45HI44LO:F17	TRCN0000208001	EMPTY	ctl_untrt
KDA007_MCF7_144H_X1_B1_DUO44HI45LO:A09	TRCN0000350903	MAPKAPK5	trt_sh		KDA010_MCF7_144H_X1_B1_DUO45HI44LO:P12	TRCN0000208001	EMPTY	ctl_untrt
KDA007_MCF7_144H_X2_B1_DUO45HI44LO:A09	TRCN0000350903	MAPKAPK5	trt_sh		KDA010_MCF7_144H_X3_B1_DUO44HI45LO:C16	TRCN0000208001	EMPTY	ctl_untrt
KDA007_MCF7_144H_X3_B1_DUO44HI45LO:A09	TRCN0000350903	MAPKAPK5	trt_sh		KDA010_MCF7_144H_X3_B1_DUO44HI45LO:C19	TRCN0000208001	EMPTY	ctl_untrt
KDA008_MCF7_144H_X1_B1_DUO44HI45LO:D07	TRCN0000134165	ATG16L1	trt_sh		KDA010_MCF7_144H_X3_B1_DUO44HI45LO:F17	TRCN0000208001	EMPTY	ctl_untrt
KDA008_MCF7_144H_X2_B1_DUO44HI45LO:D07	TRCN0000134165	ATG16L1	trt_sh		KDA010_MCF7_144H_X3_B1_DUO44HI45LO:P12	TRCN0000208001	EMPTY	ctl_untrt
KDA008_MCF7_144H_X3_B1_DUO44HI45LO:D07	TRCN0000134165	ATG16L1	trt_sh		KDA010_MCF7_96H_X1_B1_DUO45HI44LO:A17	TRCN0000000000	EMPTY	ctl_untrt
KDA008_MCF7_144H_X1_B1_DUO44HI45LO:D09	TRCN0000134786	ATG16L1	trt_sh		KDA010_MCF7_96H_X1_B1_DUO45HI44LO:E08	TRCN0000000000	EMPTY	ctl_untrt
KDA008_MCF7_144H_X2_B1_DUO44HI45LO:D09	TRCN0000134786	ATG16L1	trt_sh		KDA010_MCF7_96H_X1_B1_DUO45HI44LO:G13	TRCN0000000000	EMPTY	ctl_untrt
KDA008_MCF7_144H_X3_B1_DUO44HI45LO:D09	TRCN0000134786	ATG16L1	trt_sh		KDA010_MCF7_96H_X1_B1_DUO45HI44LO:H16	TRCN0000000000	EMPTY	ctl_untrt
KDA008_MCF7_144H_X1_B1_DUO44HI45LO:N19	TRCN0000136626	ATG16L1	trt_sh		KDA010_MCF7_96H_X1_B1_DUO45HI44LO:J08	TRCN0000000000	EMPTY	ctl_untrt
KDA008_MCF7_144H_X2_B1_DUO44HI45LO:N19	TRCN0000136626	ATG16L1	trt_sh		KDA010_MCF7_96H_X1_B1_DUO45HI44LO:K06	TRCN0000000000	EMPTY	ctl_untrt
KDA008_MCF7_144H_X3_B1_DUO44HI45LO:N19	TRCN0000136626	ATG16L1	trt_sh		KDA010_MCF7_96H_X1_B1_DUO45HI44LO:N17	TRCN0000000000	EMPTY	ctl_untrt
KDA008_MCF7_144H_X1_B1_DUO44HI45LO:D10	TRCN0000134030	ATG16L2	trt_sh		KDA010_MCF7_96H_X1_B1_DUO45HI44LO:N21	TRCN0000000000	EMPTY	ctl_untrt
KDA008_MCF7_144H_X2_B1_DUO44HI45LO:D10	TRCN0000134030	ATG16L2	trt_sh		KDA010_MCF7_96H_X1_B1_DUO45HI44LO:O14	TRCN0000000000	EMPTY	ctl_untrt
KDA008_MCF7_144H_X3_B1_DUO44HI45LO:D10	TRCN0000134030	ATG16L2	trt_sh		KDA010_MCF7_96H_X1_B1_DUO45HI44LO:O21	TRCN0000000000	EMPTY	ctl_untrt
KDA008_MCF7_144H_X1_B1_DUO44HI45LO:L10	TRCN0000134177	ATG16L2	trt_sh		KDA010_MCF7_96H_X1_B1_DUO45HI44LO:O22	TRCN0000000000	EMPTY	ctl_untrt
KDA008_MCF7_144H_X2_B1_DUO44HI45LO:L10	TRCN0000134177	ATG16L2	trt_sh		KDA010_MCF7_96H_X1_B1_DUO45HI44LO:O23	TRCN0000000000	EMPTY	ctl_untrt
KDA008_MCF7_144H_X3_B1_DUO44HI45LO:L10	TRCN0000134177	ATG16L2	trt_sh		KDA010_MCF7_96H_X1_B1_DUO45HI44LO:P23	TRCN0000000000	EMPTY	ctl_untrt
KDA008_MCF7_144H_X1_B1_DUO44HI45LO:N12	TRCN0000136912	ATG16L2	trt_sh		KDA010_MCF7_96H_X2_B1_DUO44HI45LO:A17	TRCN0000000000	EMPTY	ctl_untrt
KDA008_MCF7_144H_X2_B1_DUO44HI45LO:N12	TRCN0000136912	ATG16L2	trt_sh		KDA010_MCF7_96H_X2_B1_DUO44HI45LO:E08	TRCN0000000000	EMPTY	ctl_untrt
KDA008_MCF7_144H_X3_B1_DUO44HI45LO:N12	TRCN0000136912	ATG16L2	trt_sh		KDA010_MCF7_96H_X2_B1_DUO44HI45LO:G13	TRCN0000000000	EMPTY	ctl_untrt
KDA008_MCF7_144H_X1_B1_DUO44HI45LO:D16	TRCN0000291550	ATP6V0B	trt_sh		KDA010_MCF7_96H_X2_B1_DUO44HI45LO:H16	TRCN0000000000	EMPTY	ctl_untrt
KDA008_MCF7_144H_X2_B1_DUO44HI45LO:D16	TRCN0000291550	ATP6V0B	trt_sh		KDA010_MCF7_96H_X2_B1_DUO44HI45LO:J08	TRCN0000000000	EMPTY	ctl_untrt
KDA008_MCF7_144H_X3_B1_DUO44HI45LO:D16	TRCN0000291550	ATP6V0B	trt_sh		KDA010_MCF7_96H_X2_B1_DUO44HI45LO:K06	TRCN0000000000	EMPTY	ctl_untrt
KDA008_MCF7_144H_X1_B1_DUO44HI45LO:N10	TRCN0000296948	ATP6V0B	trt_sh		KDA010_MCF7_96H_X2_B1_DUO44HI45LO:N17	TRCN0000000000	EMPTY	ctl_untrt
KDA008_MCF7_144H_X2_B1_DUO44HI45LO:N10	TRCN0000296948	ATP6V0B	trt_sh		KDA010_MCF7_96H_X2_B1_DUO44HI45LO:N21	TRCN0000000000	EMPTY	ctl_untrt
KDA008_MCF7_144H_X3_B1_DUO44HI45LO:N10	TRCN0000296948	ATP6V0B	trt_sh		KDA010_MCF7_96H_X2_B1_DUO44HI45LO:O14	TRCN0000000000	EMPTY	ctl_untrt
KDA008_MCF7_144H_X1_B1_DUO44HI45LO:D08	TRCN0000297012	ATP6V0B	trt_sh		KDA010_MCF7_96H_X2_B1_DUO44HI45LO:O21	TRCN0000000000	EMPTY	ctl_untrt
KDA008_MCF7_144H_X2_B1_DUO44HI45LO:D08	TRCN0000297012	ATP6V0B	trt_sh		KDA010_MCF7_96H_X2_B1_DUO44HI45LO:O22	TRCN0000000000	EMPTY	ctl_untrt
KDA008_MCF7_144H_X3_B1_DUO44HI45LO:D08	TRCN0000297012	ATP6V0B	trt_sh		KDA010_MCF7_96H_X2_B1_DUO44HI45LO:O23	TRCN0000000000	EMPTY	ctl_untrt
KDA008_MCF7_144H_X1_B1_DUO44HI45LO:G06	TRCN0000043019	ATP6V1D	trt_sh		KDA010_MCF7_96H_X2_B1_DUO44HI45LO:O24	TRCN0000000000	EMPTY	ctl_untrt
KDA008_MCF7_144H_X2_B1_DUO44HI45LO:G06	TRCN0000043019	ATP6V1D	trt_sh		KDA010_MCF7_96H_X2_B1_DUO44HI45LO:P24	TRCN0000000000	EMPTY	ctl_untrt
KDA008_MCF7_144H_X3_B1_DUO44HI45LO:G06	TRCN0000043019	ATP6V1D	trt_sh		KDA010_MCF7_96H_X3_B1_DUO44HI45LO:A17	TRCN0000000000	EMPTY	ctl_untrt
KDA008_MCF7_144H_X1_B1_DUO44HI45LO:G08	TRCN0000289797	ATP6V1D	trt_sh		KDA010_MCF7_96H_X3_B1_DUO44HI45LO:E08	TRCN0000000000	EMPTY	ctl_untrt
KDA008_MCF7_144H_X2_B1_DUO44HI45LO:G08	TRCN0000289797	ATP6V1D	trt_sh		KDA010_MCF7_96H_X3_B1_DUO44HI45LO:G13	TRCN0000000000	EMPTY	ctl_untrt
KDA008_MCF7_144H_X3_B1_DUO44HI45LO:G08	TRCN0000289797	ATP6V1D	trt_sh		KDA010_MCF7_96H_X3_B1_DUO44HI45LO:H16	TRCN0000000000	EMPTY	ctl_untrt
KDA008_MCF7_144H_X1_B1_DUO44HI45LO:M24	TRCN0000289799	ATP6V1D	trt_sh		KDA010_MCF7_96H_X3_B1_DUO44HI45LO:J08	TRCN0000000000	EMPTY	ctl_untrt
KDA008_MCF7_144H_X2_B1_DUO44HI45LO:M24	TRCN0000289799	ATP6V1D	trt_sh		KDA010_MCF7_96H_X3_B1_DUO44HI45LO:K06	TRCN0000000000	EMPTY	ctl_untrt
KDA008_MCF7_144H_X3_B1_DUO44HI45LO:M24	TRCN0000289799	ATP6V1D	trt_sh		KDA010_MCF7_96H_X3_B1_DUO44HI45LO:N17	TRCN0000000000	EMPTY	ctl_untrt
KDA008_MCF7_144H_X1_B1_DUO44HI45LO:B12	TRCN0000162438	C14orf181	trt_sh		KDA010_MCF7_96H_X3_B1_DUO44HI45LO:N21	TRCN0000000000	EMPTY	ctl_untrt
KDA008_MCF7_144H_X2_B1_DUO44HI45LO:B12	TRCN0000162438	C14orf181	trt_sh		KDA010_MCF7_96H_X3_B1_DUO44HI45LO:O14	TRCN0000000000	EMPTY	ctl_untrt
KDA008_MCF7_144H_X3_B1_DUO44HI45LO:B12	TRCN0000162438	C14orf181	trt_sh		KDA010_MCF7_96H_X3_B1_DUO44HI45LO:O21	TRCN0000000000	EMPTY	ctl_untrt
KDA008_MCF7_144H_X1_B1_DUO44HI45LO:F12	TRCN0000163164	C14orf181	trt_sh		KDA010_MCF7_96H_X3_B1_DUO44HI45LO:O22	TRCN0000000000	EMPTY	ctl_untrt
KDA008_MCF7_144H_X2_B1_DUO44HI45LO:F12	TRCN0000163164	C14orf181	trt_sh		KDA010_MCF7_96H_X3_B1_DUO44HI45LO:O23	TRCN0000000000	EMPTY	ctl_untrt
KDA008_MCF7_144H_X3_B1_DUO44HI45LO:F12	TRCN0000163164	C14orf181	trt_sh		KDA010_MCF7_96H_X3_B1_DUO44HI45LO:P21	TRCN0000000000	EMPTY	ctl_untrt
KDA008_MCF7_144H_X1_B1_DUO44HI45LO:L06	TRCN0000165904	C14orf181	trt_sh		KDA010_MCF7_96H_X3_B1_DUO44HI45LO:P22	TRCN0000000000	EMPTY	ctl_untrt
KDA008_MCF7_144H_X2_B1_DUO44HI45LO:L06	TRCN0000165904	C14orf181	trt_sh		KDA010_MCF7_96H_X3_B1_DUO44HI45LO:P23	TRCN0000000000	EMPTY	ctl_untrt
KDA008_MCF7_144H_X3_B1_DUO44HI45LO:L06	TRCN0000165904	C14orf181	trt_sh		KDA010_MCF7_96H_X1_B1_DUO45HI44LO:C16	TRCN0000208001	EMPTY	ctl_untrt
KDA008_MCF7_144H_X1_B1_DUO44HI45LO:O02	TRCN0000127550	C1QTNF6	trt_sh		KDA010_MCF7_96H_X1_B1_DUO45HI44LO:C19	TRCN0000208001	EMPTY	ctl_untrt
KDA008_MCF7_144H_X2_B1_DUO44HI45LO:O02	TRCN0000127550	C1QTNF6	trt_sh		KDA010_MCF7_96H_X1_B1_DUO45HI44LO:F17	TRCN0000208001	EMPTY	ctl_untrt
KDA008_MCF7_144H_X3_B1_DUO44HI45LO:O02	TRCN0000127550	C1QTNF6	trt_sh		KDA010_MCF7_96H_X1_B1_DUO45HI44LO:P12	TRCN0000208001	EMPTY	ctl_untrt
KDA008_MCF7_144H_X1_B1_DUO44HI45LO:E14	TRCN0000128273	C1QTNF6	trt_sh		KDA010_MCF7_96H_X2_B1_DUO44HI45LO:C16	TRCN0000208001	EMPTY	ctl_untrt
KDA008_MCF7_144H_X2_B1_DUO44HI45LO:E14	TRCN0000128273	C1QTNF6	trt_sh		KDA010_MCF7_96H_X2_B1_DUO44HI45LO:C19	TRCN0000208001	EMPTY	ctl_untrt
KDA008_MCF7_144H_X3_B1_DUO44HI45LO:E14	TRCN0000128273	C1QTNF6	trt_sh		KDA010_MCF7_96H_X2_B1_DUO44HI45LO:F17	TRCN0000208001	EMPTY	ctl_untrt
KDA008_MCF7_144H_X1_B1_DUO44HI45LO:B07	TRCN0000084090	FGFR1OP	trt_sh		KDA010_MCF7_96H_X3_B1_DUO44HI45LO:C16	TRCN0000208001	EMPTY	ctl_untrt
KDA008_MCF7_144H_X2_B1_DUO44HI45LO:B07	TRCN0000084090	FGFR1OP	trt_sh		KDA010_MCF7_96H_X3_B1_DUO44HI45LO:C19	TRCN0000208001	EMPTY	ctl_untrt
KDA008_MCF7_144H_X3_B1_DUO44HI45LO:B07	TRCN0000084090	FGFR1OP	trt_sh		KDA010_MCF7_96H_X3_B1_DUO44HI45LO:F17	TRCN0000208001	EMPTY	ctl_untrt
KDA008_MCF7_144H_X1_B1_DUO44HI45LO:J17	TRCN0000286955	FGFR1OP	trt_sh		KDA010_MCF7_96H_X3_B1_DUO44HI45LO:P12	TRCN0000208001	EMPTY	ctl_untrt
KDA008_MCF7_144H_X2_B1_DUO44HI45LO:J17	TRCN0000286955	FGFR1OP	trt_sh		KDB001_MCF7_144H_X1_B1_DUO53HI52LO:A17	TRCN0000000000	EMPTY	ctl_untrt
KDA008_MCF7_144H_X3_B1_DUO44HI45LO:J17	TRCN0000286955	FGFR1OP	trt_sh		KDB001_MCF7_144H_X1_B1_DUO53HI52LO:E18	TRCN0000000000	EMPTY	ctl_untrt
KDA008_MCF7_144H_X1_B1_DUO44HI45LO:L05	TRCN0000286956	FGFR1OP	trt_sh		KDB001_MCF7_144H_X1_B1_DUO53HI52LO:H13	TRCN0000000000	EMPTY	ctl_untrt
KDA008_MCF7_144H_X2_B1_DUO44HI45LO:L05	TRCN0000286956	FGFR1OP	trt_sh		KDB001_MCF7_144H_X1_B1_DUO53HI52LO:I15	TRCN0000000000	EMPTY	ctl_untrt
KDA008_MCF7_144H_X3_B1_DUO44HI45LO:L05	TRCN0000286956	FGFR1OP	trt_sh		KDB001_MCF7_144H_X1_B1_DUO53HI52LO:L13	TRCN0000000000	EMPTY	ctl_untrt
KDA008_MCF7_144H_X1_B1_DUO44HI45LO:J15	TRCN0000107186	GADD45B	trt_sh		KDB001_MCF7_144H_X1_B1_DUO53HI52LO:N10	TRCN0000000000	EMPTY	ctl_untrt
KDA008_MCF7_144H_X2_B1_DUO44HI45LO:J15	TRCN0000107186	GADD45B	trt_sh		KDB001_MCF7_144H_X1_B1_DUO53HI52LO:O14	TRCN0000000000	EMPTY	ctl_untrt
KDA008_MCF7_144H_X3_B1_DUO44HI45LO:J15	TRCN0000107186	GADD45B	trt_sh		KDB001_MCF7_144H_X1_B1_DUO53HI52LO:O21	TRCN0000000000	EMPTY	ctl_untrt
KDA008_MCF7_144H_X1_B1_DUO44HI45LO:J07	TRCN0000107187	GADD45B	trt_sh		KDB001_MCF7_144H_X1_B1_DUO53HI52LO:O22	TRCN0000000000	EMPTY	ctl_untrt
KDA008_MCF7_144H_X2_B1_DUO44HI45LO:J07	TRCN0000107187	GADD45B	trt_sh		KDB001_MCF7_144H_X1_B1_DUO53HI52LO:O23	TRCN0000000000	EMPTY	ctl_untrt
KDA008_MCF7_144H_X3_B1_DUO44HI45LO:J07	TRCN0000107187	GADD45B	trt_sh		KDB001_MCF7_144H_X1_B1_DUO53HI52LO:O24	TRCN0000000000	EMPTY	ctl_untrt
KDA008_MCF7_144H_X1_B1_DUO44HI45LO:B03	TRCN0000107189	GADD45B	trt_sh		KDB001_MCF7_144H_X1_B1_DUO53HI52LO:P10	TRCN0000000000	EMPTY	ctl_untrt
KDA008_MCF7_144H_X2_B1_DUO44HI45LO:B03	TRCN0000107189	GADD45B	trt_sh		KDB001_MCF7_144H_X3_B1_DUO53HI52LO:A17	TRCN0000000000	EMPTY	ctl_untrt
KDA008_MCF7_144H_X3_B1_DUO44HI45LO:B03	TRCN0000107189	GADD45B	trt_sh		KDB001_MCF7_144H_X3_B1_DUO53HI52LO:E18	TRCN0000000000	EMPTY	ctl_untrt
KDA008_MCF7_144H_X1_B1_DUO44HI45LO:E09	TRCN0000008748	HSP90AB1	trt_sh		KDB001_MCF7_144H_X3_B1_DUO53HI52LO:H13	TRCN0000000000	EMPTY	ctl_untrt
KDA008_MCF7_144H_X2_B1_DUO44HI45LO:E09	TRCN0000008748	HSP90AB1	trt_sh		KDB001_MCF7_144H_X3_B1_DUO53HI52LO:I15	TRCN0000000000	EMPTY	ctl_untrt
KDA008_MCF7_144H_X3_B1_DUO44HI45LO:E09	TRCN0000008748	HSP90AB1	trt_sh		KDB001_MCF7_144H_X3_B1_DUO53HI52LO:L13	TRCN0000000000	EMPTY	ctl_untrt
KDA008_MCF7_144H_X1_B1_DUO44HI45LO:G19	TRCN0000315415	HSP90AB1	trt_sh		KDB001_MCF7_144H_X3_B1_DUO53HI52LO:N10	TRCN0000000000	EMPTY	ctl_untrt
KDA008_MCF7_144H_X2_B1_DUO44HI45LO:G19	TRCN0000315415	HSP90AB1	trt_sh		KDB001_MCF7_144H_X3_B1_DUO53HI52LO:O14	TRCN0000000000	EMPTY	ctl_untrt
KDA008_MCF7_144H_X3_B1_DUO44HI45LO:G19	TRCN0000315415	HSP90AB1	trt_sh		KDB001_MCF7_144H_X3_B1_DUO53HI52LO:O21	TRCN0000000000	EMPTY	ctl_untrt
KDA008_MCF7_144H_X1_B1_DUO44HI45LO:I15	TRCN0000315416	HSP90AB1	trt_sh		KDB001_MCF7_144H_X3_B1_DUO53HI52LO:O22	TRCN0000000000	EMPTY	ctl_untrt
KDA008_MCF7_144H_X2_B1_DUO44HI45LO:I15	TRCN0000315416	HSP90AB1	trt_sh		KDB001_MCF7_144H_X3_B1_DUO53HI52LO:O23	TRCN0000000000	EMPTY	ctl_untrt
KDA008_MCF7_144H_X3_B1_DUO44HI45LO:I15	TRCN0000315416	HSP90AB1	trt_sh		KDB001_MCF7_144H_X3_B1_DUO53HI52LO:O24	TRCN0000000000	EMPTY	ctl_untrt
KDA008_MCF7_144H_X1_B1_DUO44HI45LO:L09	TRCN0000005737	IL18RAP	trt_sh		KDB001_MCF7_144H_X3_B1_DUO53HI52LO:P10	TRCN0000000000	EMPTY	ctl_untrt
KDA008_MCF7_144H_X2_B1_DUO44HI45LO:L09	TRCN0000005737	IL18RAP	trt_sh		KDB001_MCF7_144H_X3_B1_DUO53HI52LO:P21	TRCN0000000000	EMPTY	ctl_untrt
KDA008_MCF7_144H_X3_B1_DUO44HI45LO:L09	TRCN0000005737	IL18RAP	trt_sh		KDB001_MCF7_144H_X3_B1_DUO53HI52LO:P22	TRCN0000000000	EMPTY	ctl_untrt
KDA008_MCF7_144H_X1_B1_DUO44HI45LO:J09	TRCN0000005738	IL18RAP	trt_sh		KDB001_MCF7_144H_X1_B1_DUO53HI52LO:E17	TRCN0000208001	EMPTY	ctl_untrt
KDA008_MCF7_144H_X2_B1_DUO44HI45LO:J09	TRCN0000005738	IL18RAP	trt_sh		KDB001_MCF7_144H_X1_B1_DUO53HI52LO:F09	TRCN0000208001	EMPTY	ctl_untrt
KDA008_MCF7_144H_X3_B1_DUO44HI45LO:J09	TRCN0000005738	IL18RAP	trt_sh		KDB001_MCF7_144H_X1_B1_DUO53HI52LO:F22	TRCN0000208001	EMPTY	ctl_untrt
KDA008_MCF7_144H_X1_B1_DUO44HI45LO:B23	TRCN0000010962	IL18RAP	trt_sh		KDB001_MCF7_144H_X1_B1_DUO53HI52LO:I06	TRCN0000208001	EMPTY	ctl_untrt
KDA008_MCF7_144H_X2_B1_DUO44HI45LO:B23	TRCN0000010962	IL18RAP	trt_sh		KDB001_MCF7_144H_X3_B1_DUO53HI52LO:E17	TRCN0000208001	EMPTY	ctl_untrt
KDA008_MCF7_144H_X3_B1_DUO44HI45LO:B23	TRCN0000010962	IL18RAP	trt_sh		KDB001_MCF7_144H_X3_B1_DUO53HI52LO:F09	TRCN0000208001	EMPTY	ctl_untrt
KDA008_MCF7_144H_X1_B1_DUO44HI45LO:P13	TRCN0000002119	PIK3C2B	trt_sh		KDB001_MCF7_144H_X3_B1_DUO53HI52LO:F22	TRCN0000208001	EMPTY	ctl_untrt
KDA008_MCF7_144H_X2_B1_DUO44HI45LO:P13	TRCN0000002119	PIK3C2B	trt_sh		KDB001_MCF7_144H_X3_B1_DUO53HI52LO:I06	TRCN0000208001	EMPTY	ctl_untrt
KDA008_MCF7_144H_X3_B1_DUO44HI45LO:P13	TRCN0000002119	PIK3C2B	trt_sh		KDB002_MCF7_144H_X1_B1_DUO53HI52LO:A05	TRCN0000000000	EMPTY	ctl_untrt
KDA008_MCF7_144H_X1_B1_DUO44HI45LO:B17	TRCN0000002120	PIK3C2B	trt_sh		KDB002_MCF7_144H_X1_B1_DUO53HI52LO:B11	TRCN0000000000	EMPTY	ctl_untrt
KDA008_MCF7_144H_X2_B1_DUO44HI45LO:B17	TRCN0000002120	PIK3C2B	trt_sh		KDB002_MCF7_144H_X1_B1_DUO53HI52LO:B16	TRCN0000000000	EMPTY	ctl_untrt
KDA008_MCF7_144H_X3_B1_DUO44HI45LO:B17	TRCN0000002120	PIK3C2B	trt_sh		KDB002_MCF7_144H_X1_B1_DUO53HI52LO:H01	TRCN0000000000	EMPTY	ctl_untrt
KDA008_MCF7_144H_X1_B1_DUO44HI45LO:J03	TRCN0000002121	PIK3C2B	trt_sh		KDB002_MCF7_144H_X1_B1_DUO53HI52LO:K04	TRCN0000000000	EMPTY	ctl_untrt
KDA008_MCF7_144H_X2_B1_DUO44HI45LO:J03	TRCN0000002121	PIK3C2B	trt_sh		KDB002_MCF7_144H_X1_B1_DUO53HI52LO:M10	TRCN0000000000	EMPTY	ctl_untrt
KDA008_MCF7_144H_X3_B1_DUO44HI45LO:J03	TRCN0000002121	PIK3C2B	trt_sh		KDB002_MCF7_144H_X1_B1_DUO53HI52LO:O13	TRCN0000000000	EMPTY	ctl_untrt
KDA008_MCF7_144H_X1_B1_DUO44HI45LO:C01	TRCN0000338409	PIP4K2B	trt_sh		KDB002_MCF7_144H_X1_B1_DUO53HI52LO:O21	TRCN0000000000	EMPTY	ctl_untrt
KDA008_MCF7_144H_X2_B1_DUO44HI45LO:C01	TRCN0000338409	PIP4K2B	trt_sh		KDB002_MCF7_144H_X1_B1_DUO53HI52LO:O22	TRCN0000000000	EMPTY	ctl_untrt
KDA008_MCF7_144H_X3_B1_DUO44HI45LO:C01	TRCN0000338409	PIP4K2B	trt_sh		KDB002_MCF7_144H_X1_B1_DUO53HI52LO:O23	TRCN0000000000	EMPTY	ctl_untrt
KDA008_MCF7_144H_X1_B1_DUO44HI45LO:M11	TRCN0000338470	PIP4K2B	trt_sh		KDB002_MCF7_144H_X1_B1_DUO53HI52LO:O24	TRCN0000000000	EMPTY	ctl_untrt
KDA008_MCF7_144H_X2_B1_DUO44HI45LO:M11	TRCN0000338470	PIP4K2B	trt_sh		KDB002_MCF7_144H_X1_B1_DUO53HI52LO:P06	TRCN0000000000	EMPTY	ctl_untrt
KDA008_MCF7_144H_X3_B1_DUO44HI45LO:M11	TRCN0000338470	PIP4K2B	trt_sh		KDB002_MCF7_144H_X2_B1_DUO53HI52LO:A05	TRCN0000000000	EMPTY	ctl_untrt
KDA008_MCF7_144H_X1_B1_DUO44HI45LO:A09	TRCN0000338471	PIP4K2B	trt_sh		KDB002_MCF7_144H_X2_B1_DUO53HI52LO:B11	TRCN0000000000	EMPTY	ctl_untrt
KDA008_MCF7_144H_X2_B1_DUO44HI45LO:A09	TRCN0000338471	PIP4K2B	trt_sh		KDB002_MCF7_144H_X2_B1_DUO53HI52LO:B16	TRCN0000000000	EMPTY	ctl_untrt
KDA008_MCF7_144H_X3_B1_DUO44HI45LO:A09	TRCN0000338471	PIP4K2B	trt_sh		KDB002_MCF7_144H_X2_B1_DUO53HI52LO:H01	TRCN0000000000	EMPTY	ctl_untrt
KDA008_MCF7_144H_X1_B1_DUO44HI45LO:F21	TRCN0000236528	SLC25A28	trt_sh		KDB002_MCF7_144H_X2_B1_DUO53HI52LO:K04	TRCN0000000000	EMPTY	ctl_untrt
KDA008_MCF7_144H_X2_B1_DUO44HI45LO:F21	TRCN0000236528	SLC25A28	trt_sh		KDB002_MCF7_144H_X2_B1_DUO53HI52LO:M10	TRCN0000000000	EMPTY	ctl_untrt
KDA008_MCF7_144H_X3_B1_DUO44HI45LO:F21	TRCN0000236528	SLC25A28	trt_sh		KDB002_MCF7_144H_X2_B1_DUO53HI52LO:O13	TRCN0000000000	EMPTY	ctl_untrt
KDA008_MCF7_144H_X1_B1_DUO44HI45LO:B13	TRCN0000236529	SLC25A28	trt_sh		KDB002_MCF7_144H_X2_B1_DUO53HI52LO:O21	TRCN0000000000	EMPTY	ctl_untrt
KDA008_MCF7_144H_X2_B1_DUO44HI45LO:B13	TRCN0000236529	SLC25A28	trt_sh		KDB002_MCF7_144H_X2_B1_DUO53HI52LO:O22	TRCN0000000000	EMPTY	ctl_untrt
KDA008_MCF7_144H_X3_B1_DUO44HI45LO:B13	TRCN0000236529	SLC25A28	trt_sh		KDB002_MCF7_144H_X2_B1_DUO53HI52LO:O23	TRCN0000000000	EMPTY	ctl_untrt
KDA008_MCF7_144H_X1_B1_DUO44HI45LO:D15	TRCN0000236531	SLC25A28	trt_sh		KDB002_MCF7_144H_X2_B1_DUO53HI52LO:O24	TRCN0000000000	EMPTY	ctl_untrt
KDA008_MCF7_144H_X2_B1_DUO44HI45LO:D15	TRCN0000236531	SLC25A28	trt_sh		KDB002_MCF7_144H_X2_B1_DUO53HI52LO:P06	TRCN0000000000	EMPTY	ctl_untrt
KDA008_MCF7_144H_X3_B1_DUO44HI45LO:D15	TRCN0000236531	SLC25A28	trt_sh		KDB002_MCF7_144H_X2_B1_DUO53HI52LO:P21	TRCN0000000000	EMPTY	ctl_untrt
KDA008_MCF7_144H_X1_B1_DUO44HI45LO:K21	TRCN0000043688	SLC39A8	trt_sh		KDB002_MCF7_144H_X2_B1_DUO53HI52LO:P22	TRCN0000000000	EMPTY	ctl_untrt
KDA008_MCF7_144H_X2_B1_DUO44HI45LO:K21	TRCN0000043688	SLC39A8	trt_sh		KDB002_MCF7_144H_X3_B1_DUO53HI52LO:A05	TRCN0000000000	EMPTY	ctl_untrt
KDA008_MCF7_144H_X3_B1_DUO44HI45LO:K21	TRCN0000043688	SLC39A8	trt_sh		KDB002_MCF7_144H_X3_B1_DUO53HI52LO:B11	TRCN0000000000	EMPTY	ctl_untrt
KDA008_MCF7_144H_X1_B1_DUO44HI45LO:I07	TRCN0000043689	SLC39A8	trt_sh		KDB002_MCF7_144H_X3_B1_DUO53HI52LO:B16	TRCN0000000000	EMPTY	ctl_untrt
KDA008_MCF7_144H_X2_B1_DUO44HI45LO:I07	TRCN0000043689	SLC39A8	trt_sh		KDB002_MCF7_144H_X3_B1_DUO53HI52LO:H01	TRCN0000000000	EMPTY	ctl_untrt
KDA008_MCF7_144H_X3_B1_DUO44HI45LO:I07	TRCN0000043689	SLC39A8	trt_sh		KDB002_MCF7_144H_X3_B1_DUO53HI52LO:K04	TRCN0000000000	EMPTY	ctl_untrt
KDA008_MCF7_144H_X1_B1_DUO44HI45LO:K01	TRCN0000043690	SLC39A8	trt_sh		KDB002_MCF7_144H_X3_B1_DUO53HI52LO:M10	TRCN0000000000	EMPTY	ctl_untrt
KDA008_MCF7_144H_X2_B1_DUO44HI45LO:K01	TRCN0000043690	SLC39A8	trt_sh		KDB002_MCF7_144H_X3_B1_DUO53HI52LO:O13	TRCN0000000000	EMPTY	ctl_untrt
KDA008_MCF7_144H_X3_B1_DUO44HI45LO:K01	TRCN0000043690	SLC39A8	trt_sh		KDB002_MCF7_144H_X3_B1_DUO53HI52LO:O21	TRCN0000000000	EMPTY	ctl_untrt
KDA008_MCF7_144H_X1_B1_DUO44HI45LO:M22	TRCN0000301057	ST3GAL5	trt_sh		KDB002_MCF7_144H_X3_B1_DUO53HI52LO:O22	TRCN0000000000	EMPTY	ctl_untrt
KDA008_MCF7_144H_X2_B1_DUO44HI45LO:M22	TRCN0000301057	ST3GAL5	trt_sh		KDB002_MCF7_144H_X3_B1_DUO53HI52LO:O23	TRCN0000000000	EMPTY	ctl_untrt
KDA008_MCF7_144H_X3_B1_DUO44HI45LO:M22	TRCN0000301057	ST3GAL5	trt_sh		KDB002_MCF7_144H_X3_B1_DUO53HI52LO:O24	TRCN0000000000	EMPTY	ctl_untrt
KDA008_MCF7_144H_X1_B1_DUO44HI45LO:A20	TRCN0000301137	ST3GAL5	trt_sh		KDB002_MCF7_144H_X3_B1_DUO53HI52LO:P06	TRCN0000000000	EMPTY	ctl_untrt
KDA008_MCF7_144H_X2_B1_DUO44HI45LO:A20	TRCN0000301137	ST3GAL5	trt_sh		KDB002_MCF7_144H_X3_B1_DUO53HI52LO:P21	TRCN0000000000	EMPTY	ctl_untrt
KDA008_MCF7_144H_X3_B1_DUO44HI45LO:A20	TRCN0000301137	ST3GAL5	trt_sh		KDB002_MCF7_144H_X3_B1_DUO53HI52LO:P22	TRCN0000000000	EMPTY	ctl_untrt
KDA008_MCF7_144H_X1_B1_DUO44HI45LO:I16	TRCN0000323262	ST3GAL5	trt_sh		KDB002_MCF7_144H_X1_B1_DUO53HI52LO:F16	TRCN0000208001	EMPTY	ctl_untrt
KDA008_MCF7_144H_X2_B1_DUO44HI45LO:I16	TRCN0000323262	ST3GAL5	trt_sh		KDB002_MCF7_144H_X1_B1_DUO53HI52LO:H21	TRCN0000208001	EMPTY	ctl_untrt
KDA008_MCF7_144H_X3_B1_DUO44HI45LO:I16	TRCN0000323262	ST3GAL5	trt_sh		KDB002_MCF7_144H_X1_B1_DUO53HI52LO:I10	TRCN0000208001	EMPTY	ctl_untrt
KDA008_MCF7_144H_X1_B1_DUO44HI45LO:B11	TRCN0000279755	TNFRSF10B	trt_sh		KDB002_MCF7_144H_X1_B1_DUO53HI52LO:I13	TRCN0000208001	EMPTY	ctl_untrt
KDA008_MCF7_144H_X2_B1_DUO44HI45LO:B11	TRCN0000279755	TNFRSF10B	trt_sh		KDB002_MCF7_144H_X2_B1_DUO53HI52LO:F16	TRCN0000208001	EMPTY	ctl_untrt
KDA008_MCF7_144H_X3_B1_DUO44HI45LO:B11	TRCN0000279755	TNFRSF10B	trt_sh		KDB002_MCF7_144H_X2_B1_DUO53HI52LO:H21	TRCN0000208001	EMPTY	ctl_untrt
KDA008_MCF7_144H_X1_B1_DUO44HI45LO:J19	TRCN0000279756	TNFRSF10B	trt_sh		KDB002_MCF7_144H_X2_B1_DUO53HI52LO:I10	TRCN0000208001	EMPTY	ctl_untrt
KDA008_MCF7_144H_X2_B1_DUO44HI45LO:J19	TRCN0000279756	TNFRSF10B	trt_sh		KDB002_MCF7_144H_X2_B1_DUO53HI52LO:I13	TRCN0000208001	EMPTY	ctl_untrt
KDA008_MCF7_144H_X3_B1_DUO44HI45LO:J19	TRCN0000279756	TNFRSF10B	trt_sh		KDB002_MCF7_144H_X3_B1_DUO53HI52LO:F16	TRCN0000208001	EMPTY	ctl_untrt
KDA008_MCF7_144H_X1_B1_DUO44HI45LO:B21	TRCN0000279826	TNFRSF10B	trt_sh		KDB002_MCF7_144H_X3_B1_DUO53HI52LO:H21	TRCN0000208001	EMPTY	ctl_untrt
KDA008_MCF7_144H_X2_B1_DUO44HI45LO:B21	TRCN0000279826	TNFRSF10B	trt_sh		KDB002_MCF7_144H_X3_B1_DUO53HI52LO:I10	TRCN0000208001	EMPTY	ctl_untrt
KDA008_MCF7_144H_X3_B1_DUO44HI45LO:B21	TRCN0000279826	TNFRSF10B	trt_sh		KDB002_MCF7_144H_X3_B1_DUO53HI52LO:I13	TRCN0000208001	EMPTY	ctl_untrt
KDA008_MCF7_144H_X1_B1_DUO44HI45LO:F23	TRCN0000058898	TNFSF15	trt_sh		KDB003_MCF7_144H_X1_B1_DUO53HI52LO:A04	TRCN0000000000	EMPTY	ctl_untrt
KDA008_MCF7_144H_X2_B1_DUO44HI45LO:F23	TRCN0000058898	TNFSF15	trt_sh		KDB003_MCF7_144H_X1_B1_DUO53HI52LO:A08	TRCN0000000000	EMPTY	ctl_untrt
KDA008_MCF7_144H_X3_B1_DUO44HI45LO:F23	TRCN0000058898	TNFSF15	trt_sh		KDB003_MCF7_144H_X1_B1_DUO53HI52LO:A23	TRCN0000000000	EMPTY	ctl_untrt
KDA008_MCF7_144H_X1_B1_DUO44HI45LO:D19	TRCN0000058900	TNFSF15	trt_sh		KDB003_MCF7_144H_X1_B1_DUO53HI52LO:B09	TRCN0000000000	EMPTY	ctl_untrt
KDA008_MCF7_144H_X2_B1_DUO44HI45LO:D19	TRCN0000058900	TNFSF15	trt_sh		KDB003_MCF7_144H_X1_B1_DUO53HI52LO:C13	TRCN0000000000	EMPTY	ctl_untrt
KDA008_MCF7_144H_X3_B1_DUO44HI45LO:D19	TRCN0000058900	TNFSF15	trt_sh		KDB003_MCF7_144H_X1_B1_DUO53HI52LO:D20	TRCN0000000000	EMPTY	ctl_untrt
KDA008_MCF7_144H_X1_B1_DUO44HI45LO:D03	TRCN0000058902	TNFSF15	trt_sh		KDB003_MCF7_144H_X1_B1_DUO53HI52LO:J21	TRCN0000000000	EMPTY	ctl_untrt
KDA008_MCF7_144H_X2_B1_DUO44HI45LO:D03	TRCN0000058902	TNFSF15	trt_sh		KDB003_MCF7_144H_X1_B1_DUO53HI52LO:O21	TRCN0000000000	EMPTY	ctl_untrt
KDA008_MCF7_144H_X3_B1_DUO44HI45LO:D03	TRCN0000058902	TNFSF15	trt_sh		KDB003_MCF7_144H_X1_B1_DUO53HI52LO:O22	TRCN0000000000	EMPTY	ctl_untrt
KDA009_MCF7_144H_X1_B1_DUO44HI45LO:L06	TRCN0000129302	CLEC16A	trt_sh		KDB003_MCF7_144H_X1_B1_DUO53HI52LO:O23	TRCN0000000000	EMPTY	ctl_untrt
KDA009_MCF7_144H_X2_B1_DUO44HI45LO:L06	TRCN0000129302	CLEC16A	trt_sh		KDB003_MCF7_144H_X1_B1_DUO53HI52LO:O24	TRCN0000000000	EMPTY	ctl_untrt
KDA009_MCF7_144H_X3_B1_DUO45HI44LO:L06	TRCN0000129302	CLEC16A	trt_sh		KDB003_MCF7_144H_X1_B1_DUO53HI52LO:P14	TRCN0000000000	EMPTY	ctl_untrt
KDA009_MCF7_144H_X1_B1_DUO44HI45LO:P14	TRCN0000130227	CLEC16A	trt_sh		KDB003_MCF7_144H_X2_B1_DUO53HI52LO:A04	TRCN0000000000	EMPTY	ctl_untrt
KDA009_MCF7_144H_X2_B1_DUO44HI45LO:P14	TRCN0000130227	CLEC16A	trt_sh		KDB003_MCF7_144H_X2_B1_DUO53HI52LO:A08	TRCN0000000000	EMPTY	ctl_untrt
KDA009_MCF7_144H_X3_B1_DUO45HI44LO:P14	TRCN0000130227	CLEC16A	trt_sh		KDB003_MCF7_144H_X2_B1_DUO53HI52LO:A23	TRCN0000000000	EMPTY	ctl_untrt
KDA009_MCF7_144H_X1_B1_DUO44HI45LO:J12	TRCN0000130537	CLEC16A	trt_sh		KDB003_MCF7_144H_X2_B1_DUO53HI52LO:B09	TRCN0000000000	EMPTY	ctl_untrt
KDA009_MCF7_144H_X2_B1_DUO44HI45LO:J12	TRCN0000130537	CLEC16A	trt_sh		KDB003_MCF7_144H_X2_B1_DUO53HI52LO:C13	TRCN0000000000	EMPTY	ctl_untrt
KDA009_MCF7_144H_X3_B1_DUO45HI44LO:J12	TRCN0000130537	CLEC16A	trt_sh		KDB003_MCF7_144H_X2_B1_DUO53HI52LO:D20	TRCN0000000000	EMPTY	ctl_untrt
KDA009_MCF7_144H_X1_B1_DUO44HI45LO:N08	TRCN0000016439	CREB3L2	trt_sh		KDB003_MCF7_144H_X2_B1_DUO53HI52LO:J21	TRCN0000000000	EMPTY	ctl_untrt
KDA009_MCF7_144H_X2_B1_DUO44HI45LO:N08	TRCN0000016439	CREB3L2	trt_sh		KDB003_MCF7_144H_X2_B1_DUO53HI52LO:O21	TRCN0000000000	EMPTY	ctl_untrt
KDA009_MCF7_144H_X3_B1_DUO45HI44LO:N08	TRCN0000016439	CREB3L2	trt_sh		KDB003_MCF7_144H_X2_B1_DUO53HI52LO:O22	TRCN0000000000	EMPTY	ctl_untrt
KDA009_MCF7_144H_X1_B1_DUO44HI45LO:D06	TRCN0000274801	CREB3L2	trt_sh		KDB003_MCF7_144H_X2_B1_DUO53HI52LO:O23	TRCN0000000000	EMPTY	ctl_untrt
KDA009_MCF7_144H_X2_B1_DUO44HI45LO:D06	TRCN0000274801	CREB3L2	trt_sh		KDB003_MCF7_144H_X2_B1_DUO53HI52LO:O24	TRCN0000000000	EMPTY	ctl_untrt
KDA009_MCF7_144H_X3_B1_DUO45HI44LO:D06	TRCN0000274801	CREB3L2	trt_sh		KDB003_MCF7_144H_X2_B1_DUO53HI52LO:P14	TRCN0000000000	EMPTY	ctl_untrt
KDA009_MCF7_144H_X1_B1_DUO44HI45LO:B14	TRCN0000274872	CREB3L2	trt_sh		KDB003_MCF7_144H_X2_B1_DUO53HI52LO:P21	TRCN0000000000	EMPTY	ctl_untrt
KDA009_MCF7_144H_X2_B1_DUO44HI45LO:B14	TRCN0000274872	CREB3L2	trt_sh		KDB003_MCF7_144H_X2_B1_DUO53HI52LO:P22	TRCN0000000000	EMPTY	ctl_untrt
KDA009_MCF7_144H_X3_B1_DUO45HI44LO:B14	TRCN0000274872	CREB3L2	trt_sh		KDB003_MCF7_144H_X3_B1_DUO53HI52LO:A04	TRCN0000000000	EMPTY	ctl_untrt
KDA009_MCF7_144H_X1_B1_DUO44HI45LO:K23	TRCN0000107097	DENND1B	trt_sh		KDB003_MCF7_144H_X3_B1_DUO53HI52LO:A08	TRCN0000000000	EMPTY	ctl_untrt
KDA009_MCF7_144H_X2_B1_DUO44HI45LO:K23	TRCN0000107097	DENND1B	trt_sh		KDB003_MCF7_144H_X3_B1_DUO53HI52LO:A23	TRCN0000000000	EMPTY	ctl_untrt
KDA009_MCF7_144H_X3_B1_DUO45HI44LO:K23	TRCN0000107097	DENND1B	trt_sh		KDB003_MCF7_144H_X3_B1_DUO53HI52LO:B09	TRCN0000000000	EMPTY	ctl_untrt
KDA009_MCF7_144H_X1_B1_DUO44HI45LO:C17	TRCN0000130880	DENND1B	trt_sh		KDB003_MCF7_144H_X3_B1_DUO53HI52LO:C13	TRCN0000000000	EMPTY	ctl_untrt
KDA009_MCF7_144H_X2_B1_DUO44HI45LO:C17	TRCN0000130880	DENND1B	trt_sh		KDB003_MCF7_144H_X3_B1_DUO53HI52LO:D20	TRCN0000000000	EMPTY	ctl_untrt
KDA009_MCF7_144H_X3_B1_DUO45HI44LO:C17	TRCN0000130880	DENND1B	trt_sh		KDB003_MCF7_144H_X3_B1_DUO53HI52LO:J21	TRCN0000000000	EMPTY	ctl_untrt
KDA009_MCF7_144H_X1_B1_DUO44HI45LO:C21	TRCN0000131148	DENND1B	trt_sh		KDB003_MCF7_144H_X3_B1_DUO53HI52LO:O21	TRCN0000000000	EMPTY	ctl_untrt
KDA009_MCF7_144H_X2_B1_DUO44HI45LO:C21	TRCN0000131148	DENND1B	trt_sh		KDB003_MCF7_144H_X3_B1_DUO53HI52LO:O22	TRCN0000000000	EMPTY	ctl_untrt
KDA009_MCF7_144H_X3_B1_DUO45HI44LO:C21	TRCN0000131148	DENND1B	trt_sh		KDB003_MCF7_144H_X3_B1_DUO53HI52LO:O23	TRCN0000000000	EMPTY	ctl_untrt
KDA009_MCF7_144H_X1_B1_DUO44HI45LO:L18	TRCN0000004410	HERPUD1	trt_sh		KDB003_MCF7_144H_X3_B1_DUO53HI52LO:O24	TRCN0000000000	EMPTY	ctl_untrt
KDA009_MCF7_144H_X2_B1_DUO44HI45LO:L18	TRCN0000004410	HERPUD1	trt_sh		KDB003_MCF7_144H_X3_B1_DUO53HI52LO:P14	TRCN0000000000	EMPTY	ctl_untrt
KDA009_MCF7_144H_X3_B1_DUO45HI44LO:L18	TRCN0000004410	HERPUD1	trt_sh		KDB003_MCF7_144H_X3_B1_DUO53HI52LO:P21	TRCN0000000000	EMPTY	ctl_untrt
KDA009_MCF7_144H_X1_B1_DUO44HI45LO:P12	TRCN0000318635	HERPUD1	trt_sh		KDB003_MCF7_144H_X3_B1_DUO53HI52LO:P22	TRCN0000000000	EMPTY	ctl_untrt
KDA009_MCF7_144H_X2_B1_DUO44HI45LO:P12	TRCN0000318635	HERPUD1	trt_sh		KDB003_MCF7_144H_X1_B1_DUO53HI52LO:F19	TRCN0000208001	EMPTY	ctl_untrt
KDA009_MCF7_144H_X3_B1_DUO45HI44LO:P12	TRCN0000318635	HERPUD1	trt_sh		KDB003_MCF7_144H_X1_B1_DUO53HI52LO:I09	TRCN0000208001	EMPTY	ctl_untrt
KDA009_MCF7_144H_X1_B1_DUO44HI45LO:H04	TRCN0000318699	HERPUD1	trt_sh		KDB003_MCF7_144H_X1_B1_DUO53HI52LO:I18	TRCN0000208001	EMPTY	ctl_untrt
KDA009_MCF7_144H_X2_B1_DUO44HI45LO:H04	TRCN0000318699	HERPUD1	trt_sh		KDB003_MCF7_144H_X1_B1_DUO53HI52LO:J06	TRCN0000208001	EMPTY	ctl_untrt
KDA009_MCF7_144H_X3_B1_DUO45HI44LO:H04	TRCN0000318699	HERPUD1	trt_sh		KDB003_MCF7_144H_X2_B1_DUO53HI52LO:F19	TRCN0000208001	EMPTY	ctl_untrt
KDA009_MCF7_144H_X1_B1_DUO44HI45LO:C01	TRCN0000199830	MAPKAPK3	trt_sh		KDB003_MCF7_144H_X2_B1_DUO53HI52LO:I09	TRCN0000208001	EMPTY	ctl_untrt
KDA009_MCF7_144H_X3_B1_DUO45HI44LO:C01	TRCN0000199830	MAPKAPK3	trt_sh		KDB003_MCF7_144H_X2_B1_DUO53HI52LO:I18	TRCN0000208001	EMPTY	ctl_untrt
KDA009_MCF7_144H_X1_B1_DUO44HI45LO:C19	TRCN0000279765	MAPKAPK3	trt_sh		KDB003_MCF7_144H_X2_B1_DUO53HI52LO:J06	TRCN0000208001	EMPTY	ctl_untrt
KDA009_MCF7_144H_X2_B1_DUO44HI45LO:C19	TRCN0000279765	MAPKAPK3	trt_sh		KDB003_MCF7_144H_X3_B1_DUO53HI52LO:F19	TRCN0000208001	EMPTY	ctl_untrt
KDA009_MCF7_144H_X3_B1_DUO45HI44LO:C19	TRCN0000279765	MAPKAPK3	trt_sh		KDB003_MCF7_144H_X3_B1_DUO53HI52LO:I09	TRCN0000208001	EMPTY	ctl_untrt
KDA009_MCF7_144H_X1_B1_DUO44HI45LO:O13	TRCN0000297329	MAPKAPK3	trt_sh		KDB003_MCF7_144H_X3_B1_DUO53HI52LO:I18	TRCN0000208001	EMPTY	ctl_untrt
KDA009_MCF7_144H_X2_B1_DUO44HI45LO:O13	TRCN0000297329	MAPKAPK3	trt_sh		KDB003_MCF7_144H_X3_B1_DUO53HI52LO:J06	TRCN0000208001	EMPTY	ctl_untrt
KDA009_MCF7_144H_X3_B1_DUO45HI44LO:O13	TRCN0000297329	MAPKAPK3	trt_sh		KDB004_MCF7_144H_X1_B1_DUO53HI52LO:B15	TRCN0000000000	EMPTY	ctl_untrt
KDA009_MCF7_144H_X1_B1_DUO44HI45LO:D17	TRCN0000050963	PAFAH1B1	trt_sh		KDB004_MCF7_144H_X1_B1_DUO53HI52LO:C10	TRCN0000000000	EMPTY	ctl_untrt
KDA009_MCF7_144H_X2_B1_DUO44HI45LO:D17	TRCN0000050963	PAFAH1B1	trt_sh		KDB004_MCF7_144H_X1_B1_DUO53HI52LO:C23	TRCN0000000000	EMPTY	ctl_untrt
KDA009_MCF7_144H_X3_B1_DUO45HI44LO:D17	TRCN0000050963	PAFAH1B1	trt_sh		KDB004_MCF7_144H_X1_B1_DUO53HI52LO:D02	TRCN0000000000	EMPTY	ctl_untrt
KDA009_MCF7_144H_X1_B1_DUO44HI45LO:P07	TRCN0000050966	PAFAH1B1	trt_sh		KDB004_MCF7_144H_X1_B1_DUO53HI52LO:E10	TRCN0000000000	EMPTY	ctl_untrt
KDA009_MCF7_144H_X2_B1_DUO44HI45LO:P07	TRCN0000050966	PAFAH1B1	trt_sh		KDB004_MCF7_144H_X1_B1_DUO53HI52LO:G23	TRCN0000000000	EMPTY	ctl_untrt
KDA009_MCF7_144H_X3_B1_DUO45HI44LO:P07	TRCN0000050966	PAFAH1B1	trt_sh		KDB004_MCF7_144H_X1_B1_DUO53HI52LO:H23	TRCN0000000000	EMPTY	ctl_untrt
KDA009_MCF7_144H_X1_B1_DUO44HI45LO:N07	TRCN0000306835	PAFAH1B1	trt_sh		KDB004_MCF7_144H_X1_B1_DUO53HI52LO:J12	TRCN0000000000	EMPTY	ctl_untrt
KDA009_MCF7_144H_X2_B1_DUO44HI45LO:N07	TRCN0000306835	PAFAH1B1	trt_sh		KDB004_MCF7_144H_X1_B1_DUO53HI52LO:K06	TRCN0000000000	EMPTY	ctl_untrt
KDA009_MCF7_144H_X3_B1_DUO45HI44LO:N07	TRCN0000306835	PAFAH1B1	trt_sh		KDB004_MCF7_144H_X1_B1_DUO53HI52LO:N17	TRCN0000000000	EMPTY	ctl_untrt
KDA009_MCF7_144H_X1_B1_DUO44HI45LO:E08	TRCN0000029791	RAP1GDS1	trt_sh		KDB004_MCF7_144H_X1_B1_DUO53HI52LO:O21	TRCN0000000000	EMPTY	ctl_untrt
KDA009_MCF7_144H_X2_B1_DUO44HI45LO:E08	TRCN0000029791	RAP1GDS1	trt_sh		KDB004_MCF7_144H_X1_B1_DUO53HI52LO:O22	TRCN0000000000	EMPTY	ctl_untrt
KDA009_MCF7_144H_X3_B1_DUO45HI44LO:E08	TRCN0000029791	RAP1GDS1	trt_sh		KDB004_MCF7_144H_X1_B1_DUO53HI52LO:O23	TRCN0000000000	EMPTY	ctl_untrt
KDA009_MCF7_144H_X1_B1_DUO44HI45LO:K06	TRCN0000029792	RAP1GDS1	trt_sh		KDB004_MCF7_144H_X1_B1_DUO53HI52LO:O24	TRCN0000000000	EMPTY	ctl_untrt
KDA009_MCF7_144H_X2_B1_DUO44HI45LO:K06	TRCN0000029792	RAP1GDS1	trt_sh		KDB004_MCF7_144H_X1_B1_DUO53HI52LO:P07	TRCN0000000000	EMPTY	ctl_untrt
KDA009_MCF7_144H_X3_B1_DUO45HI44LO:K06	TRCN0000029792	RAP1GDS1	trt_sh		KDB004_MCF7_144H_X2_B1_DUO53HI52LO:B15	TRCN0000000000	EMPTY	ctl_untrt
KDA009_MCF7_144H_X1_B1_DUO44HI45LO:C04	TRCN0000344337	RAP1GDS1	trt_sh		KDB004_MCF7_144H_X2_B1_DUO53HI52LO:C10	TRCN0000000000	EMPTY	ctl_untrt
KDA009_MCF7_144H_X2_B1_DUO44HI45LO:C04	TRCN0000344337	RAP1GDS1	trt_sh		KDB004_MCF7_144H_X2_B1_DUO53HI52LO:C23	TRCN0000000000	EMPTY	ctl_untrt
KDA009_MCF7_144H_X3_B1_DUO45HI44LO:C04	TRCN0000344337	RAP1GDS1	trt_sh		KDB004_MCF7_144H_X2_B1_DUO53HI52LO:D02	TRCN0000000000	EMPTY	ctl_untrt
KDA009_MCF7_144H_X1_B1_DUO44HI45LO:N15	TRCN0000001385	RPS6KA1	trt_sh		KDB004_MCF7_144H_X2_B1_DUO53HI52LO:E10	TRCN0000000000	EMPTY	ctl_untrt
KDA009_MCF7_144H_X2_B1_DUO44HI45LO:N15	TRCN0000001385	RPS6KA1	trt_sh		KDB004_MCF7_144H_X2_B1_DUO53HI52LO:G23	TRCN0000000000	EMPTY	ctl_untrt
KDA009_MCF7_144H_X3_B1_DUO45HI44LO:N15	TRCN0000001385	RPS6KA1	trt_sh		KDB004_MCF7_144H_X2_B1_DUO53HI52LO:H23	TRCN0000000000	EMPTY	ctl_untrt
KDA009_MCF7_144H_X1_B1_DUO44HI45LO:B23	TRCN0000001388	RPS6KA1	trt_sh		KDB004_MCF7_144H_X2_B1_DUO53HI52LO:J12	TRCN0000000000	EMPTY	ctl_untrt
KDA009_MCF7_144H_X2_B1_DUO44HI45LO:B23	TRCN0000001388	RPS6KA1	trt_sh		KDB004_MCF7_144H_X2_B1_DUO53HI52LO:K06	TRCN0000000000	EMPTY	ctl_untrt
KDA009_MCF7_144H_X3_B1_DUO45HI44LO:B23	TRCN0000001388	RPS6KA1	trt_sh		KDB004_MCF7_144H_X2_B1_DUO53HI52LO:N17	TRCN0000000000	EMPTY	ctl_untrt
KDA009_MCF7_144H_X1_B1_DUO44HI45LO:J03	TRCN0000199052	RPS6KA1	trt_sh		KDB004_MCF7_144H_X2_B1_DUO53HI52LO:O21	TRCN0000000000	EMPTY	ctl_untrt
KDA009_MCF7_144H_X2_B1_DUO44HI45LO:J03	TRCN0000199052	RPS6KA1	trt_sh		KDB004_MCF7_144H_X2_B1_DUO53HI52LO:O22	TRCN0000000000	EMPTY	ctl_untrt
KDA009_MCF7_144H_X3_B1_DUO45HI44LO:J03	TRCN0000199052	RPS6KA1	trt_sh		KDB004_MCF7_144H_X2_B1_DUO53HI52LO:O23	TRCN0000000000	EMPTY	ctl_untrt
KDA009_MCF7_144H_X1_B1_DUO44HI45LO:A15	TRCN0000197173	RPS6KA3	trt_sh		KDB004_MCF7_144H_X2_B1_DUO53HI52LO:O24	TRCN0000000000	EMPTY	ctl_untrt
KDA009_MCF7_144H_X2_B1_DUO44HI45LO:A15	TRCN0000197173	RPS6KA3	trt_sh		KDB004_MCF7_144H_X2_B1_DUO53HI52LO:P07	TRCN0000000000	EMPTY	ctl_untrt
KDA009_MCF7_144H_X3_B1_DUO45HI44LO:A15	TRCN0000197173	RPS6KA3	trt_sh		KDB004_MCF7_144H_X2_B1_DUO53HI52LO:P21	TRCN0000000000	EMPTY	ctl_untrt
KDA009_MCF7_144H_X1_B1_DUO44HI45LO:O03	TRCN0000295847	RPS6KA3	trt_sh		KDB004_MCF7_144H_X2_B1_DUO53HI52LO:P22	TRCN0000000000	EMPTY	ctl_untrt
KDA009_MCF7_144H_X2_B1_DUO44HI45LO:O03	TRCN0000295847	RPS6KA3	trt_sh		KDB004_MCF7_144H_X3_B1_DUO53HI52LO:B15	TRCN0000000000	EMPTY	ctl_untrt
KDA009_MCF7_144H_X3_B1_DUO45HI44LO:O03	TRCN0000295847	RPS6KA3	trt_sh		KDB004_MCF7_144H_X3_B1_DUO53HI52LO:C10	TRCN0000000000	EMPTY	ctl_untrt
KDA009_MCF7_144H_X1_B1_DUO44HI45LO:E09	TRCN0000295894	RPS6KA3	trt_sh		KDB004_MCF7_144H_X3_B1_DUO53HI52LO:C23	TRCN0000000000	EMPTY	ctl_untrt
KDA009_MCF7_144H_X2_B1_DUO44HI45LO:E09	TRCN0000295894	RPS6KA3	trt_sh		KDB004_MCF7_144H_X3_B1_DUO53HI52LO:D02	TRCN0000000000	EMPTY	ctl_untrt
KDA009_MCF7_144H_X3_B1_DUO45HI44LO:E09	TRCN0000295894	RPS6KA3	trt_sh		KDB004_MCF7_144H_X3_B1_DUO53HI52LO:E10	TRCN0000000000	EMPTY	ctl_untrt
KDA009_MCF7_144H_X1_B1_DUO44HI45LO:M05	TRCN0000134685	TMEM154	trt_sh		KDB004_MCF7_144H_X3_B1_DUO53HI52LO:G23	TRCN0000000000	EMPTY	ctl_untrt
KDA009_MCF7_144H_X2_B1_DUO44HI45LO:M05	TRCN0000134685	TMEM154	trt_sh		KDB004_MCF7_144H_X3_B1_DUO53HI52LO:H23	TRCN0000000000	EMPTY	ctl_untrt
KDA009_MCF7_144H_X3_B1_DUO45HI44LO:M05	TRCN0000134685	TMEM154	trt_sh		KDB004_MCF7_144H_X3_B1_DUO53HI52LO:J12	TRCN0000000000	EMPTY	ctl_untrt
KDA009_MCF7_144H_X1_B1_DUO44HI45LO:E13	TRCN0000134958	TMEM154	trt_sh		KDB004_MCF7_144H_X3_B1_DUO53HI52LO:K06	TRCN0000000000	EMPTY	ctl_untrt
KDA009_MCF7_144H_X2_B1_DUO44HI45LO:E13	TRCN0000134958	TMEM154	trt_sh		KDB004_MCF7_144H_X3_B1_DUO53HI52LO:N17	TRCN0000000000	EMPTY	ctl_untrt
KDA009_MCF7_144H_X3_B1_DUO45HI44LO:E13	TRCN0000134958	TMEM154	trt_sh		KDB004_MCF7_144H_X3_B1_DUO53HI52LO:O21	TRCN0000000000	EMPTY	ctl_untrt
KDA009_MCF7_144H_X1_B1_DUO44HI45LO:A19	TRCN0000136782	TMEM154	trt_sh		KDB004_MCF7_144H_X3_B1_DUO53HI52LO:O22	TRCN0000000000	EMPTY	ctl_untrt
KDA009_MCF7_144H_X2_B1_DUO44HI45LO:A19	TRCN0000136782	TMEM154	trt_sh		KDB004_MCF7_144H_X3_B1_DUO53HI52LO:O23	TRCN0000000000	EMPTY	ctl_untrt
KDA009_MCF7_144H_X3_B1_DUO45HI44LO:A19	TRCN0000136782	TMEM154	trt_sh		KDB004_MCF7_144H_X3_B1_DUO53HI52LO:O24	TRCN0000000000	EMPTY	ctl_untrt
KDA009_MCF7_144H_X1_B1_DUO44HI45LO:J09	TRCN0000004487	UBASH3A	trt_sh		KDB004_MCF7_144H_X3_B1_DUO53HI52LO:P07	TRCN0000000000	EMPTY	ctl_untrt
KDA009_MCF7_144H_X2_B1_DUO44HI45LO:J09	TRCN0000004487	UBASH3A	trt_sh		KDB004_MCF7_144H_X3_B1_DUO53HI52LO:P21	TRCN0000000000	EMPTY	ctl_untrt
KDA009_MCF7_144H_X3_B1_DUO45HI44LO:J09	TRCN0000004487	UBASH3A	trt_sh		KDB004_MCF7_144H_X3_B1_DUO53HI52LO:P22	TRCN0000000000	EMPTY	ctl_untrt
KDA009_MCF7_144H_X1_B1_DUO44HI45LO:F19	TRCN0000010881	UBASH3A	trt_sh		KDB004_MCF7_144H_X1_B1_DUO53HI52LO:I24	TRCN0000208001	EMPTY	ctl_untrt
KDA009_MCF7_144H_X2_B1_DUO44HI45LO:F19	TRCN0000010881	UBASH3A	trt_sh		KDB004_MCF7_144H_X1_B1_DUO53HI52LO:J03	TRCN0000208001	EMPTY	ctl_untrt
KDA009_MCF7_144H_X3_B1_DUO45HI44LO:F19	TRCN0000010881	UBASH3A	trt_sh		KDB004_MCF7_144H_X1_B1_DUO53HI52LO:K01	TRCN0000208001	EMPTY	ctl_untrt
KDA009_MCF7_144H_X1_B1_DUO44HI45LO:B15	TRCN0000233571	UBASH3A	trt_sh		KDB004_MCF7_144H_X1_B1_DUO53HI52LO:N24	TRCN0000208001	EMPTY	ctl_untrt
KDA009_MCF7_144H_X2_B1_DUO44HI45LO:B15	TRCN0000233571	UBASH3A	trt_sh		KDB004_MCF7_144H_X2_B1_DUO53HI52LO:I24	TRCN0000208001	EMPTY	ctl_untrt
KDA009_MCF7_144H_X3_B1_DUO45HI44LO:B15	TRCN0000233571	UBASH3A	trt_sh		KDB004_MCF7_144H_X2_B1_DUO53HI52LO:J03	TRCN0000208001	EMPTY	ctl_untrt
KDA009_MCF7_144H_X1_B1_DUO44HI45LO:K16	TRCN0000050429	ZMPSTE24	trt_sh		KDB004_MCF7_144H_X2_B1_DUO53HI52LO:K01	TRCN0000208001	EMPTY	ctl_untrt
KDA009_MCF7_144H_X2_B1_DUO44HI45LO:K16	TRCN0000050429	ZMPSTE24	trt_sh		KDB004_MCF7_144H_X2_B1_DUO53HI52LO:N24	TRCN0000208001	EMPTY	ctl_untrt
KDA009_MCF7_144H_X3_B1_DUO45HI44LO:K16	TRCN0000050429	ZMPSTE24	trt_sh		KDB004_MCF7_144H_X3_B1_DUO53HI52LO:I24	TRCN0000208001	EMPTY	ctl_untrt
KDA009_MCF7_144H_X1_B1_DUO44HI45LO:I14	TRCN0000050430	ZMPSTE24	trt_sh		KDB004_MCF7_144H_X3_B1_DUO53HI52LO:J03	TRCN0000208001	EMPTY	ctl_untrt
KDA009_MCF7_144H_X2_B1_DUO44HI45LO:I14	TRCN0000050430	ZMPSTE24	trt_sh		KDB004_MCF7_144H_X3_B1_DUO53HI52LO:K01	TRCN0000208001	EMPTY	ctl_untrt
KDA009_MCF7_144H_X3_B1_DUO45HI44LO:I14	TRCN0000050430	ZMPSTE24	trt_sh		KDB004_MCF7_144H_X3_B1_DUO53HI52LO:N24	TRCN0000208001	EMPTY	ctl_untrt
KDA009_MCF7_144H_X1_B1_DUO44HI45LO:K04	TRCN0000294124	ZMPSTE24	trt_sh		KDB005_MCF7_144H_X1_B1_DUO53HI52LO:B15	TRCN0000000000	EMPTY	ctl_untrt
KDA009_MCF7_144H_X2_B1_DUO44HI45LO:K04	TRCN0000294124	ZMPSTE24	trt_sh		KDB005_MCF7_144H_X1_B1_DUO53HI52LO:C01	TRCN0000000000	EMPTY	ctl_untrt
KDA009_MCF7_144H_X3_B1_DUO45HI44LO:K04	TRCN0000294124	ZMPSTE24	trt_sh		KDB005_MCF7_144H_X1_B1_DUO53HI52LO:D04	TRCN0000000000	EMPTY	ctl_untrt
KDA010_MCF7_144H_X1_B1_DUO45HI44LO:N18	TRCN0000006308	BRD2	trt_sh		KDB005_MCF7_144H_X1_B1_DUO53HI52LO:E12	TRCN0000000000	EMPTY	ctl_untrt
KDA010_MCF7_144H_X3_B1_DUO44HI45LO:N18	TRCN0000006308	BRD2	trt_sh		KDB005_MCF7_144H_X1_B1_DUO53HI52LO:E23	TRCN0000000000	EMPTY	ctl_untrt
KDA010_MCF7_144H_X1_B1_DUO45HI44LO:B10	TRCN0000006309	BRD2	trt_sh		KDB005_MCF7_144H_X1_B1_DUO53HI52LO:G16	TRCN0000000000	EMPTY	ctl_untrt
KDA010_MCF7_144H_X3_B1_DUO44HI45LO:B10	TRCN0000006309	BRD2	trt_sh		KDB005_MCF7_144H_X1_B1_DUO53HI52LO:H11	TRCN0000000000	EMPTY	ctl_untrt
KDA010_MCF7_144H_X1_B1_DUO45HI44LO:J16	TRCN0000315433	BRD2	trt_sh		KDB005_MCF7_144H_X1_B1_DUO53HI52LO:N24	TRCN0000000000	EMPTY	ctl_untrt
KDA010_MCF7_144H_X3_B1_DUO44HI45LO:J16	TRCN0000315433	BRD2	trt_sh		KDB005_MCF7_144H_X1_B1_DUO53HI52LO:O21	TRCN0000000000	EMPTY	ctl_untrt
KDA010_MCF7_144H_X1_B1_DUO45HI44LO:F11	TRCN0000021376	BRD3	trt_sh		KDB005_MCF7_144H_X1_B1_DUO53HI52LO:O22	TRCN0000000000	EMPTY	ctl_untrt
KDA010_MCF7_144H_X3_B1_DUO44HI45LO:F11	TRCN0000021376	BRD3	trt_sh		KDB005_MCF7_144H_X1_B1_DUO53HI52LO:O23	TRCN0000000000	EMPTY	ctl_untrt
KDA010_MCF7_144H_X1_B1_DUO45HI44LO:F19	TRCN0000021377	BRD3	trt_sh		KDB005_MCF7_144H_X1_B1_DUO53HI52LO:O24	TRCN0000000000	EMPTY	ctl_untrt
KDA010_MCF7_144H_X3_B1_DUO44HI45LO:F19	TRCN0000021377	BRD3	trt_sh		KDB005_MCF7_144H_X2_B1_DUO53HI52LO:B15	TRCN0000000000	EMPTY	ctl_untrt
KDA010_MCF7_144H_X1_B1_DUO45HI44LO:D09	TRCN0000196574	BRD3	trt_sh		KDB005_MCF7_144H_X2_B1_DUO53HI52LO:C01	TRCN0000000000	EMPTY	ctl_untrt
KDA010_MCF7_144H_X3_B1_DUO44HI45LO:D09	TRCN0000196574	BRD3	trt_sh		KDB005_MCF7_144H_X2_B1_DUO53HI52LO:D04	TRCN0000000000	EMPTY	ctl_untrt
KDA010_MCF7_144H_X1_B1_DUO45HI44LO:D03	TRCN0000021426	BRD4	trt_sh		KDB005_MCF7_144H_X2_B1_DUO53HI52LO:E12	TRCN0000000000	EMPTY	ctl_untrt
KDA010_MCF7_144H_X3_B1_DUO44HI45LO:D03	TRCN0000021426	BRD4	trt_sh		KDB005_MCF7_144H_X2_B1_DUO53HI52LO:E23	TRCN0000000000	EMPTY	ctl_untrt
KDA010_MCF7_144H_X1_B1_DUO45HI44LO:H17	TRCN0000021427	BRD4	trt_sh		KDB005_MCF7_144H_X2_B1_DUO53HI52LO:G16	TRCN0000000000	EMPTY	ctl_untrt
KDA010_MCF7_144H_X3_B1_DUO44HI45LO:H17	TRCN0000021427	BRD4	trt_sh		KDB005_MCF7_144H_X2_B1_DUO53HI52LO:H11	TRCN0000000000	EMPTY	ctl_untrt
KDA010_MCF7_144H_X1_B1_DUO45HI44LO:D19	TRCN0000318773	BRD4	trt_sh		KDB005_MCF7_144H_X2_B1_DUO53HI52LO:N24	TRCN0000000000	EMPTY	ctl_untrt
KDA010_MCF7_144H_X3_B1_DUO44HI45LO:D19	TRCN0000318773	BRD4	trt_sh		KDB005_MCF7_144H_X2_B1_DUO53HI52LO:O21	TRCN0000000000	EMPTY	ctl_untrt
KDA010_MCF7_144H_X1_B1_DUO45HI44LO:D11	TRCN0000003824	BTG1	trt_sh		KDB005_MCF7_144H_X2_B1_DUO53HI52LO:O22	TRCN0000000000	EMPTY	ctl_untrt
KDA010_MCF7_144H_X3_B1_DUO44HI45LO:D11	TRCN0000003824	BTG1	trt_sh		KDB005_MCF7_144H_X2_B1_DUO53HI52LO:O23	TRCN0000000000	EMPTY	ctl_untrt
KDA010_MCF7_144H_X1_B1_DUO45HI44LO:D07	TRCN0000273339	BTG1	trt_sh		KDB005_MCF7_144H_X2_B1_DUO53HI52LO:O24	TRCN0000000000	EMPTY	ctl_untrt
KDA010_MCF7_144H_X3_B1_DUO44HI45LO:D07	TRCN0000273339	BTG1	trt_sh		KDB005_MCF7_144H_X2_B1_DUO53HI52LO:P21	TRCN0000000000	EMPTY	ctl_untrt
KDA010_MCF7_144H_X1_B1_DUO45HI44LO:J23	TRCN0000273342	BTG1	trt_sh		KDB005_MCF7_144H_X2_B1_DUO53HI52LO:P22	TRCN0000000000	EMPTY	ctl_untrt
KDA010_MCF7_144H_X3_B1_DUO44HI45LO:J23	TRCN0000273342	BTG1	trt_sh		KDB005_MCF7_144H_X3_B1_DUO53HI52LO:B15	TRCN0000000000	EMPTY	ctl_untrt
KDA010_MCF7_144H_X1_B1_DUO45HI44LO:F16	TRCN0000000801	BUB1	trt_sh		KDB005_MCF7_144H_X3_B1_DUO53HI52LO:C01	TRCN0000000000	EMPTY	ctl_untrt
KDA010_MCF7_144H_X3_B1_DUO44HI45LO:F16	TRCN0000000801	BUB1	trt_sh		KDB005_MCF7_144H_X3_B1_DUO53HI52LO:D04	TRCN0000000000	EMPTY	ctl_untrt
KDA010_MCF7_144H_X1_B1_DUO45HI44LO:B14	TRCN0000040154	BUB1	trt_sh		KDB005_MCF7_144H_X3_B1_DUO53HI52LO:E12	TRCN0000000000	EMPTY	ctl_untrt
KDA010_MCF7_144H_X3_B1_DUO44HI45LO:B14	TRCN0000040154	BUB1	trt_sh		KDB005_MCF7_144H_X3_B1_DUO53HI52LO:E23	TRCN0000000000	EMPTY	ctl_untrt
KDA010_MCF7_144H_X1_B1_DUO45HI44LO:F24	TRCN0000295895	BUB1	trt_sh		KDB005_MCF7_144H_X3_B1_DUO53HI52LO:G16	TRCN0000000000	EMPTY	ctl_untrt
KDA010_MCF7_144H_X3_B1_DUO44HI45LO:F24	TRCN0000295895	BUB1	trt_sh		KDB005_MCF7_144H_X3_B1_DUO53HI52LO:H11	TRCN0000000000	EMPTY	ctl_untrt
KDA010_MCF7_144H_X1_B1_DUO45HI44LO:A04	TRCN0000015088	C2orf3	trt_sh		KDB005_MCF7_144H_X3_B1_DUO53HI52LO:N24	TRCN0000000000	EMPTY	ctl_untrt
KDA010_MCF7_144H_X3_B1_DUO44HI45LO:A04	TRCN0000015088	C2orf3	trt_sh		KDB005_MCF7_144H_X3_B1_DUO53HI52LO:O21	TRCN0000000000	EMPTY	ctl_untrt
KDA010_MCF7_144H_X1_B1_DUO45HI44LO:K16	TRCN0000015090	C2orf3	trt_sh		KDB005_MCF7_144H_X3_B1_DUO53HI52LO:O22	TRCN0000000000	EMPTY	ctl_untrt
KDA010_MCF7_144H_X3_B1_DUO44HI45LO:K16	TRCN0000015090	C2orf3	trt_sh		KDB005_MCF7_144H_X3_B1_DUO53HI52LO:O23	TRCN0000000000	EMPTY	ctl_untrt
KDA010_MCF7_144H_X1_B1_DUO45HI44LO:C02	TRCN0000015091	C2orf3	trt_sh		KDB005_MCF7_144H_X3_B1_DUO53HI52LO:P21	TRCN0000000000	EMPTY	ctl_untrt
KDA010_MCF7_144H_X3_B1_DUO44HI45LO:C02	TRCN0000015091	C2orf3	trt_sh		KDB005_MCF7_144H_X3_B1_DUO53HI52LO:P22	TRCN0000000000	EMPTY	ctl_untrt
KDA010_MCF7_144H_X1_B1_DUO45HI44LO:L07	TRCN0000003576	CASP8	trt_sh		KDB005_MCF7_144H_X1_B1_DUO53HI52LO:A13	TRCN0000208001	EMPTY	ctl_untrt
KDA010_MCF7_144H_X3_B1_DUO44HI45LO:L07	TRCN0000003576	CASP8	trt_sh		KDB005_MCF7_144H_X1_B1_DUO53HI52LO:E02	TRCN0000208001	EMPTY	ctl_untrt
KDA010_MCF7_144H_X1_B1_DUO45HI44LO:L17	TRCN0000003577	CASP8	trt_sh		KDB005_MCF7_144H_X1_B1_DUO53HI52LO:H13	TRCN0000208001	EMPTY	ctl_untrt
KDA010_MCF7_144H_X3_B1_DUO44HI45LO:L17	TRCN0000003577	CASP8	trt_sh		KDB005_MCF7_144H_X1_B1_DUO53HI52LO:J06	TRCN0000208001	EMPTY	ctl_untrt
KDA010_MCF7_144H_X1_B1_DUO45HI44LO:J21	TRCN0000003579	CASP8	trt_sh		KDB005_MCF7_144H_X2_B1_DUO53HI52LO:A13	TRCN0000208001	EMPTY	ctl_untrt
KDA010_MCF7_144H_X3_B1_DUO44HI45LO:J21	TRCN0000003579	CASP8	trt_sh		KDB005_MCF7_144H_X2_B1_DUO53HI52LO:E02	TRCN0000208001	EMPTY	ctl_untrt
KDA010_MCF7_144H_X1_B1_DUO45HI44LO:D04	TRCN0000057675	CD24	trt_sh		KDB005_MCF7_144H_X2_B1_DUO53HI52LO:H13	TRCN0000208001	EMPTY	ctl_untrt
KDA010_MCF7_144H_X3_B1_DUO44HI45LO:D04	TRCN0000057675	CD24	trt_sh		KDB005_MCF7_144H_X3_B1_DUO53HI52LO:A13	TRCN0000208001	EMPTY	ctl_untrt
KDA010_MCF7_144H_X1_B1_DUO45HI44LO:L08	TRCN0000245101	CD24	trt_sh		KDB005_MCF7_144H_X3_B1_DUO53HI52LO:E02	TRCN0000208001	EMPTY	ctl_untrt
KDA010_MCF7_144H_X3_B1_DUO44HI45LO:L08	TRCN0000245101	CD24	trt_sh		KDB005_MCF7_144H_X3_B1_DUO53HI52LO:H13	TRCN0000208001	EMPTY	ctl_untrt
KDA010_MCF7_144H_X1_B1_DUO45HI44LO:N12	TRCN0000245104	CD24	trt_sh		KDB005_MCF7_144H_X3_B1_DUO53HI52LO:J06	TRCN0000208001	EMPTY	ctl_untrt
KDA010_MCF7_144H_X3_B1_DUO44HI45LO:N12	TRCN0000245104	CD24	trt_sh		KDB006_MCF7_144H_X1_B1_DUO53HI52LO:C09	TRCN0000000000	EMPTY	ctl_untrt
KDA010_MCF7_144H_X1_B1_DUO45HI44LO:J09	TRCN0000057505	CD99	trt_sh		KDB006_MCF7_144H_X1_B1_DUO53HI52LO:E18	TRCN0000000000	EMPTY	ctl_untrt
KDA010_MCF7_144H_X3_B1_DUO44HI45LO:J09	TRCN0000057505	CD99	trt_sh		KDB006_MCF7_144H_X1_B1_DUO53HI52LO:F08	TRCN0000000000	EMPTY	ctl_untrt
KDA010_MCF7_144H_X1_B1_DUO45HI44LO:P11	TRCN0000291644	CD99	trt_sh		KDB006_MCF7_144H_X1_B1_DUO53HI52LO:H15	TRCN0000000000	EMPTY	ctl_untrt
KDA010_MCF7_144H_X3_B1_DUO44HI45LO:P11	TRCN0000291644	CD99	trt_sh		KDB006_MCF7_144H_X1_B1_DUO53HI52LO:L23	TRCN0000000000	EMPTY	ctl_untrt
KDA010_MCF7_144H_X1_B1_DUO45HI44LO:H11	TRCN0000291710	CD99	trt_sh		KDB006_MCF7_144H_X1_B1_DUO53HI52LO:M03	TRCN0000000000	EMPTY	ctl_untrt
KDA010_MCF7_144H_X3_B1_DUO44HI45LO:H11	TRCN0000291710	CD99	trt_sh		KDB006_MCF7_144H_X1_B1_DUO53HI52LO:N16	TRCN0000000000	EMPTY	ctl_untrt
KDA010_MCF7_144H_X1_B1_DUO45HI44LO:H24	TRCN0000003172	CDC7	trt_sh		KDB006_MCF7_144H_X1_B1_DUO53HI52LO:O06	TRCN0000000000	EMPTY	ctl_untrt
KDA010_MCF7_144H_X3_B1_DUO44HI45LO:H24	TRCN0000003172	CDC7	trt_sh		KDB006_MCF7_144H_X1_B1_DUO53HI52LO:O21	TRCN0000000000	EMPTY	ctl_untrt
KDA010_MCF7_144H_X1_B1_DUO45HI44LO:F02	TRCN0000350364	CDC7	trt_sh		KDB006_MCF7_144H_X1_B1_DUO53HI52LO:O22	TRCN0000000000	EMPTY	ctl_untrt
KDA010_MCF7_144H_X3_B1_DUO44HI45LO:F02	TRCN0000350364	CDC7	trt_sh		KDB006_MCF7_144H_X1_B1_DUO53HI52LO:O23	TRCN0000000000	EMPTY	ctl_untrt
KDA010_MCF7_144H_X1_B1_DUO45HI44LO:I04	TRCN0000000363	CDK4	trt_sh		KDB006_MCF7_144H_X1_B1_DUO53HI52LO:O24	TRCN0000000000	EMPTY	ctl_untrt
KDA010_MCF7_144H_X3_B1_DUO44HI45LO:I04	TRCN0000000363	CDK4	trt_sh		KDB006_MCF7_144H_X1_B1_DUO53HI52LO:P16	TRCN0000000000	EMPTY	ctl_untrt
KDA010_MCF7_144H_X1_B1_DUO45HI44LO:K14	TRCN0000000365	CDK4	trt_sh		KDB006_MCF7_144H_X1_B1_DUO53HI52LO:P21	TRCN0000000000	EMPTY	ctl_untrt
KDA010_MCF7_144H_X3_B1_DUO44HI45LO:K14	TRCN0000000365	CDK4	trt_sh		KDB006_MCF7_144H_X1_B1_DUO53HI52LO:P22	TRCN0000000000	EMPTY	ctl_untrt
KDA010_MCF7_144H_X1_B1_DUO45HI44LO:M12	TRCN0000009876	CDK4	trt_sh		KDB006_MCF7_144H_X2_B1_DUO53HI52LO:C09	TRCN0000000000	EMPTY	ctl_untrt
KDA010_MCF7_144H_X3_B1_DUO44HI45LO:M12	TRCN0000009876	CDK4	trt_sh		KDB006_MCF7_144H_X2_B1_DUO53HI52LO:E18	TRCN0000000000	EMPTY	ctl_untrt
KDA010_MCF7_144H_X1_B1_DUO45HI44LO:N10	TRCN0000195463	CDK8	trt_sh		KDB006_MCF7_144H_X2_B1_DUO53HI52LO:F08	TRCN0000000000	EMPTY	ctl_untrt
KDA010_MCF7_144H_X3_B1_DUO44HI45LO:N10	TRCN0000195463	CDK8	trt_sh		KDB006_MCF7_144H_X2_B1_DUO53HI52LO:H15	TRCN0000000000	EMPTY	ctl_untrt
KDA010_MCF7_144H_X1_B1_DUO45HI44LO:L16	TRCN0000320651	CDK8	trt_sh		KDB006_MCF7_144H_X2_B1_DUO53HI52LO:L23	TRCN0000000000	EMPTY	ctl_untrt
KDA010_MCF7_144H_X3_B1_DUO44HI45LO:L16	TRCN0000320651	CDK8	trt_sh		KDB006_MCF7_144H_X2_B1_DUO53HI52LO:N16	TRCN0000000000	EMPTY	ctl_untrt
KDA010_MCF7_144H_X1_B1_DUO45HI44LO:L18	TRCN0000320652	CDK8	trt_sh		KDB006_MCF7_144H_X2_B1_DUO53HI52LO:O06	TRCN0000000000	EMPTY	ctl_untrt
KDA010_MCF7_144H_X3_B1_DUO44HI45LO:L18	TRCN0000320652	CDK8	trt_sh		KDB006_MCF7_144H_X2_B1_DUO53HI52LO:O21	TRCN0000000000	EMPTY	ctl_untrt
KDA010_MCF7_144H_X1_B1_DUO45HI44LO:L05	TRCN0000009856	CDKN1B	trt_sh		KDB006_MCF7_144H_X2_B1_DUO53HI52LO:O22	TRCN0000000000	EMPTY	ctl_untrt
KDA010_MCF7_144H_X3_B1_DUO44HI45LO:L05	TRCN0000009856	CDKN1B	trt_sh		KDB006_MCF7_144H_X2_B1_DUO53HI52LO:O23	TRCN0000000000	EMPTY	ctl_untrt
KDA010_MCF7_144H_X1_B1_DUO45HI44LO:P13	TRCN0000009857	CDKN1B	trt_sh		KDB006_MCF7_144H_X2_B1_DUO53HI52LO:O24	TRCN0000000000	EMPTY	ctl_untrt
KDA010_MCF7_144H_X3_B1_DUO44HI45LO:P13	TRCN0000009857	CDKN1B	trt_sh		KDB006_MCF7_144H_X2_B1_DUO53HI52LO:P16	TRCN0000000000	EMPTY	ctl_untrt
KDA010_MCF7_144H_X1_B1_DUO45HI44LO:J13	TRCN0000288586	CDKN1B	trt_sh		KDB006_MCF7_144H_X2_B1_DUO53HI52LO:P21	TRCN0000000000	EMPTY	ctl_untrt
KDA010_MCF7_144H_X3_B1_DUO44HI45LO:J13	TRCN0000288586	CDKN1B	trt_sh		KDB006_MCF7_144H_X2_B1_DUO53HI52LO:P22	TRCN0000000000	EMPTY	ctl_untrt
KDA010_MCF7_144H_X1_B1_DUO45HI44LO:L09	TRCN0000007440	CEBPB	trt_sh		KDB006_MCF7_144H_X1_B1_DUO53HI52LO:F23	TRCN0000208001	EMPTY	ctl_untrt
KDA010_MCF7_144H_X3_B1_DUO44HI45LO:L09	TRCN0000007440	CEBPB	trt_sh		KDB006_MCF7_144H_X1_B1_DUO53HI52LO:I21	TRCN0000208001	EMPTY	ctl_untrt
KDA010_MCF7_144H_X1_B1_DUO45HI44LO:B17	TRCN0000007442	CEBPB	trt_sh		KDB006_MCF7_144H_X1_B1_DUO53HI52LO:J14	TRCN0000208001	EMPTY	ctl_untrt
KDA010_MCF7_144H_X3_B1_DUO44HI45LO:B17	TRCN0000007442	CEBPB	trt_sh		KDB006_MCF7_144H_X1_B1_DUO53HI52LO:K18	TRCN0000208001	EMPTY	ctl_untrt
KDA010_MCF7_144H_X1_B1_DUO45HI44LO:P07	TRCN0000007444	CEBPB	trt_sh		KDB006_MCF7_144H_X2_B1_DUO53HI52LO:F23	TRCN0000208001	EMPTY	ctl_untrt
KDA010_MCF7_144H_X3_B1_DUO44HI45LO:P07	TRCN0000007444	CEBPB	trt_sh		KDB006_MCF7_144H_X2_B1_DUO53HI52LO:I21	TRCN0000208001	EMPTY	ctl_untrt
KDA010_MCF7_144H_X1_B1_DUO45HI44LO:E18	TRCN0000003837	CEBPG	trt_sh		KDB006_MCF7_144H_X2_B1_DUO53HI52LO:J14	TRCN0000208001	EMPTY	ctl_untrt
KDA010_MCF7_144H_X3_B1_DUO44HI45LO:E18	TRCN0000003837	CEBPG	trt_sh		KDB006_MCF7_144H_X2_B1_DUO53HI52LO:K18	TRCN0000208001	EMPTY	ctl_untrt
KDA010_MCF7_144H_X3_B1_DUO44HI45LO:M10	TRCN0000003838	CEBPG	trt_sh		KDB007_MCF7_144H_X1_B1_DUO53HI52LO:E20	TRCN0000000000	EMPTY	ctl_untrt
KDA010_MCF7_144H_X1_B1_DUO45HI44LO:I10	TRCN0000003839	CEBPG	trt_sh		KDB007_MCF7_144H_X1_B1_DUO53HI52LO:F12	TRCN0000000000	EMPTY	ctl_untrt
KDA010_MCF7_144H_X3_B1_DUO44HI45LO:I10	TRCN0000003839	CEBPG	trt_sh		KDB007_MCF7_144H_X1_B1_DUO53HI52LO:F14	TRCN0000000000	EMPTY	ctl_untrt
KDA010_MCF7_144H_X1_B1_DUO45HI44LO:F10	TRCN0000016508	CHD8	trt_sh		KDB007_MCF7_144H_X1_B1_DUO53HI52LO:G23	TRCN0000000000	EMPTY	ctl_untrt
KDA010_MCF7_144H_X3_B1_DUO44HI45LO:F10	TRCN0000016508	CHD8	trt_sh		KDB007_MCF7_144H_X1_B1_DUO53HI52LO:H07	TRCN0000000000	EMPTY	ctl_untrt
KDA010_MCF7_144H_X1_B1_DUO45HI44LO:B08	TRCN0000016510	CHD8	trt_sh		KDB007_MCF7_144H_X1_B1_DUO53HI52LO:H19	TRCN0000000000	EMPTY	ctl_untrt
KDA010_MCF7_144H_X3_B1_DUO44HI45LO:B08	TRCN0000016510	CHD8	trt_sh		KDB007_MCF7_144H_X1_B1_DUO53HI52LO:I06	TRCN0000000000	EMPTY	ctl_untrt
KDA010_MCF7_144H_X1_B1_DUO45HI44LO:P10	TRCN0000016511	CHD8	trt_sh		KDB007_MCF7_144H_X1_B1_DUO53HI52LO:M21	TRCN0000000000	EMPTY	ctl_untrt
KDA010_MCF7_144H_X3_B1_DUO44HI45LO:P10	TRCN0000016511	CHD8	trt_sh		KDB007_MCF7_144H_X1_B1_DUO53HI52LO:O21	TRCN0000000000	EMPTY	ctl_untrt
KDA010_MCF7_144H_X1_B1_DUO45HI44LO:L10	TRCN0000197205	CLK2	trt_sh		KDB007_MCF7_144H_X1_B1_DUO53HI52LO:O22	TRCN0000000000	EMPTY	ctl_untrt
KDA010_MCF7_144H_X3_B1_DUO44HI45LO:L10	TRCN0000197205	CLK2	trt_sh		KDB007_MCF7_144H_X1_B1_DUO53HI52LO:O23	TRCN0000000000	EMPTY	ctl_untrt
KDA010_MCF7_144H_X1_B1_DUO45HI44LO:J12	TRCN0000199189	CLK2	trt_sh		KDB007_MCF7_144H_X1_B1_DUO53HI52LO:O24	TRCN0000000000	EMPTY	ctl_untrt
KDA010_MCF7_144H_X3_B1_DUO44HI45LO:J12	TRCN0000199189	CLK2	trt_sh		KDB007_MCF7_144H_X2_B1_DUO53HI52LO:E20	TRCN0000000000	EMPTY	ctl_untrt
KDA010_MCF7_144H_X1_B1_DUO45HI44LO:J22	TRCN0000229971	CLK2	trt_sh		KDB007_MCF7_144H_X2_B1_DUO53HI52LO:F12	TRCN0000000000	EMPTY	ctl_untrt
KDA010_MCF7_144H_X3_B1_DUO44HI45LO:J22	TRCN0000229971	CLK2	trt_sh		KDB007_MCF7_144H_X2_B1_DUO53HI52LO:F14	TRCN0000000000	EMPTY	ctl_untrt
KDA010_MCF7_144H_X1_B1_DUO45HI44LO:F15	TRCN0000000745	CLK3	trt_sh		KDB007_MCF7_144H_X2_B1_DUO53HI52LO:G23	TRCN0000000000	EMPTY	ctl_untrt
KDA010_MCF7_144H_X3_B1_DUO44HI45LO:F15	TRCN0000000745	CLK3	trt_sh		KDB007_MCF7_144H_X2_B1_DUO53HI52LO:H07	TRCN0000000000	EMPTY	ctl_untrt
KDA010_MCF7_144H_X1_B1_DUO45HI44LO:N01	TRCN0000000747	CLK3	trt_sh		KDB007_MCF7_144H_X2_B1_DUO53HI52LO:H19	TRCN0000000000	EMPTY	ctl_untrt
KDA010_MCF7_144H_X3_B1_DUO44HI45LO:N01	TRCN0000000747	CLK3	trt_sh		KDB007_MCF7_144H_X2_B1_DUO53HI52LO:I06	TRCN0000000000	EMPTY	ctl_untrt
KDA010_MCF7_144H_X1_B1_DUO45HI44LO:N13	TRCN0000000748	CLK3	trt_sh		KDB007_MCF7_144H_X2_B1_DUO53HI52LO:M21	TRCN0000000000	EMPTY	ctl_untrt
KDA010_MCF7_144H_X3_B1_DUO44HI45LO:N13	TRCN0000000748	CLK3	trt_sh		KDB007_MCF7_144H_X2_B1_DUO53HI52LO:O21	TRCN0000000000	EMPTY	ctl_untrt
KDA010_MCF7_144H_X1_B1_DUO45HI44LO:D22	TRCN0000001353	CLK4	trt_sh		KDB007_MCF7_144H_X2_B1_DUO53HI52LO:O22	TRCN0000000000	EMPTY	ctl_untrt
KDA010_MCF7_144H_X3_B1_DUO44HI45LO:D22	TRCN0000001353	CLK4	trt_sh		KDB007_MCF7_144H_X2_B1_DUO53HI52LO:O23	TRCN0000000000	EMPTY	ctl_untrt
KDA010_MCF7_144H_X1_B1_DUO45HI44LO:F04	TRCN0000265717	CLK4	trt_sh		KDB007_MCF7_144H_X2_B1_DUO53HI52LO:O24	TRCN0000000000	EMPTY	ctl_untrt
KDA010_MCF7_144H_X3_B1_DUO44HI45LO:F04	TRCN0000265717	CLK4	trt_sh		KDB007_MCF7_144H_X2_B1_DUO53HI52LO:P21	TRCN0000000000	EMPTY	ctl_untrt
KDA010_MCF7_144H_X1_B1_DUO45HI44LO:P06	TRCN0000265730	CLK4	trt_sh		KDB007_MCF7_144H_X2_B1_DUO53HI52LO:P22	TRCN0000000000	EMPTY	ctl_untrt
KDA010_MCF7_144H_X3_B1_DUO44HI45LO:P06	TRCN0000265730	CLK4	trt_sh		KDB007_MCF7_144H_X3_B1_DUO53HI52LO:E20	TRCN0000000000	EMPTY	ctl_untrt
KDA010_MCF7_144H_X1_B1_DUO45HI44LO:K12	TRCN0000046288	COX4I1	trt_sh		KDB007_MCF7_144H_X3_B1_DUO53HI52LO:F12	TRCN0000000000	EMPTY	ctl_untrt
KDA010_MCF7_144H_X3_B1_DUO44HI45LO:K12	TRCN0000046288	COX4I1	trt_sh		KDB007_MCF7_144H_X3_B1_DUO53HI52LO:F14	TRCN0000000000	EMPTY	ctl_untrt
KDA010_MCF7_144H_X1_B1_DUO45HI44LO:G16	TRCN0000046290	COX4I1	trt_sh		KDB007_MCF7_144H_X3_B1_DUO53HI52LO:G23	TRCN0000000000	EMPTY	ctl_untrt
KDA010_MCF7_144H_X3_B1_DUO44HI45LO:G16	TRCN0000046290	COX4I1	trt_sh		KDB007_MCF7_144H_X3_B1_DUO53HI52LO:H07	TRCN0000000000	EMPTY	ctl_untrt
KDA010_MCF7_144H_X1_B1_DUO45HI44LO:E06	TRCN0000046291	COX4I1	trt_sh		KDB007_MCF7_144H_X3_B1_DUO53HI52LO:H19	TRCN0000000000	EMPTY	ctl_untrt
KDA010_MCF7_144H_X3_B1_DUO44HI45LO:E06	TRCN0000046291	COX4I1	trt_sh		KDB007_MCF7_144H_X3_B1_DUO53HI52LO:I06	TRCN0000000000	EMPTY	ctl_untrt
KDA010_MCF7_144H_X1_B1_DUO45HI44LO:C18	TRCN0000046268	COX5B	trt_sh		KDB007_MCF7_144H_X3_B1_DUO53HI52LO:M21	TRCN0000000000	EMPTY	ctl_untrt
KDA010_MCF7_144H_X3_B1_DUO44HI45LO:C18	TRCN0000046268	COX5B	trt_sh		KDB007_MCF7_144H_X3_B1_DUO53HI52LO:O21	TRCN0000000000	EMPTY	ctl_untrt
KDA010_MCF7_144H_X1_B1_DUO45HI44LO:I24	TRCN0000046269	COX5B	trt_sh		KDB007_MCF7_144H_X3_B1_DUO53HI52LO:O22	TRCN0000000000	EMPTY	ctl_untrt
KDA010_MCF7_144H_X3_B1_DUO44HI45LO:I24	TRCN0000046269	COX5B	trt_sh		KDB007_MCF7_144H_X3_B1_DUO53HI52LO:O23	TRCN0000000000	EMPTY	ctl_untrt
KDA010_MCF7_144H_X1_B1_DUO45HI44LO:G20	TRCN0000046270	COX5B	trt_sh		KDB007_MCF7_144H_X3_B1_DUO53HI52LO:O24	TRCN0000000000	EMPTY	ctl_untrt
KDA010_MCF7_144H_X3_B1_DUO44HI45LO:G20	TRCN0000046270	COX5B	trt_sh		KDB007_MCF7_144H_X3_B1_DUO53HI52LO:P21	TRCN0000000000	EMPTY	ctl_untrt
KDA010_MCF7_144H_X1_B1_DUO45HI44LO:E16	TRCN0000003843	CTNNB1	trt_sh		KDB007_MCF7_144H_X3_B1_DUO53HI52LO:P22	TRCN0000000000	EMPTY	ctl_untrt
KDA010_MCF7_144H_X3_B1_DUO44HI45LO:E16	TRCN0000003843	CTNNB1	trt_sh		KDB007_MCF7_144H_X1_B1_DUO53HI52LO:H02	TRCN0000208001	EMPTY	ctl_untrt
KDA010_MCF7_144H_X1_B1_DUO45HI44LO:O06	TRCN0000003844	CTNNB1	trt_sh		KDB007_MCF7_144H_X1_B1_DUO53HI52LO:K08	TRCN0000208001	EMPTY	ctl_untrt
KDA010_MCF7_144H_X3_B1_DUO44HI45LO:O06	TRCN0000003844	CTNNB1	trt_sh		KDB007_MCF7_144H_X1_B1_DUO53HI52LO:M07	TRCN0000208001	EMPTY	ctl_untrt
KDA010_MCF7_144H_X1_B1_DUO45HI44LO:G14	TRCN0000003845	CTNNB1	trt_sh		KDB007_MCF7_144H_X1_B1_DUO53HI52LO:P15	TRCN0000208001	EMPTY	ctl_untrt
KDA010_MCF7_144H_X3_B1_DUO44HI45LO:G14	TRCN0000003845	CTNNB1	trt_sh		KDB007_MCF7_144H_X2_B1_DUO53HI52LO:H02	TRCN0000208001	EMPTY	ctl_untrt
KDA010_MCF7_144H_X1_B1_DUO45HI44LO:M20	TRCN0000003657	CTSB	trt_sh		KDB007_MCF7_144H_X2_B1_DUO53HI52LO:K08	TRCN0000208001	EMPTY	ctl_untrt
KDA010_MCF7_144H_X3_B1_DUO44HI45LO:M20	TRCN0000003657	CTSB	trt_sh		KDB007_MCF7_144H_X2_B1_DUO53HI52LO:M07	TRCN0000208001	EMPTY	ctl_untrt
KDA010_MCF7_144H_X1_B1_DUO45HI44LO:G02	TRCN0000003658	CTSB	trt_sh		KDB007_MCF7_144H_X2_B1_DUO53HI52LO:P15	TRCN0000208001	EMPTY	ctl_untrt
KDA010_MCF7_144H_X3_B1_DUO44HI45LO:G02	TRCN0000003658	CTSB	trt_sh		KDB007_MCF7_144H_X3_B1_DUO53HI52LO:H02	TRCN0000208001	EMPTY	ctl_untrt
KDA010_MCF7_144H_X1_B1_DUO45HI44LO:K02	TRCN0000003659	CTSB	trt_sh		KDB007_MCF7_144H_X3_B1_DUO53HI52LO:K08	TRCN0000208001	EMPTY	ctl_untrt
KDA010_MCF7_144H_X3_B1_DUO44HI45LO:K02	TRCN0000003659	CTSB	trt_sh		KDB007_MCF7_144H_X3_B1_DUO53HI52LO:M07	TRCN0000208001	EMPTY	ctl_untrt
KDA010_MCF7_144H_X1_B1_DUO45HI44LO:C22	TRCN0000003674	CTSL1	trt_sh		KDB007_MCF7_144H_X3_B1_DUO53HI52LO:P15	TRCN0000208001	EMPTY	ctl_untrt
KDA010_MCF7_144H_X3_B1_DUO44HI45LO:C22	TRCN0000003674	CTSL1	trt_sh		KDB008_MCF7_144H_X2_B1_DUO53HI52LO:E06	TRCN0000000000	EMPTY	ctl_untrt
KDA010_MCF7_144H_X1_B1_DUO45HI44LO:A10	TRCN0000003675	CTSL1	trt_sh		KDB008_MCF7_144H_X2_B1_DUO53HI52LO:E17	TRCN0000000000	EMPTY	ctl_untrt
KDA010_MCF7_144H_X3_B1_DUO44HI45LO:A10	TRCN0000003675	CTSL1	trt_sh		KDB008_MCF7_144H_X2_B1_DUO53HI52LO:E24	TRCN0000000000	EMPTY	ctl_untrt
KDA010_MCF7_144H_X1_B1_DUO45HI44LO:M08	TRCN0000003677	CTSL1	trt_sh		KDB008_MCF7_144H_X2_B1_DUO53HI52LO:L04	TRCN0000000000	EMPTY	ctl_untrt
KDA010_MCF7_144H_X3_B1_DUO44HI45LO:M08	TRCN0000003677	CTSL1	trt_sh		KDB008_MCF7_144H_X2_B1_DUO53HI52LO:M09	TRCN0000000000	EMPTY	ctl_untrt
KDA010_MCF7_144H_X1_B1_DUO45HI44LO:D24	TRCN0000001128	DDX5	trt_sh		KDB008_MCF7_144H_X2_B1_DUO53HI52LO:N13	TRCN0000000000	EMPTY	ctl_untrt
KDA010_MCF7_144H_X3_B1_DUO44HI45LO:D24	TRCN0000001128	DDX5	trt_sh		KDB008_MCF7_144H_X2_B1_DUO53HI52LO:N23	TRCN0000000000	EMPTY	ctl_untrt
KDA010_MCF7_144H_X1_B1_DUO45HI44LO:D20	TRCN0000272436	DDX5	trt_sh		KDB008_MCF7_144H_X2_B1_DUO53HI52LO:O21	TRCN0000000000	EMPTY	ctl_untrt
KDA010_MCF7_144H_X3_B1_DUO44HI45LO:D20	TRCN0000272436	DDX5	trt_sh		KDB008_MCF7_144H_X2_B1_DUO53HI52LO:O22	TRCN0000000000	EMPTY	ctl_untrt
KDA010_MCF7_144H_X1_B1_DUO45HI44LO:P08	TRCN0000272488	DDX5	trt_sh		KDB008_MCF7_144H_X2_B1_DUO53HI52LO:O23	TRCN0000000000	EMPTY	ctl_untrt
KDA010_MCF7_144H_X3_B1_DUO44HI45LO:P08	TRCN0000272488	DDX5	trt_sh		KDB008_MCF7_144H_X2_B1_DUO53HI52LO:O24	TRCN0000000000	EMPTY	ctl_untrt
KDA010_MCF7_144H_X1_B1_DUO45HI44LO:C13	TRCN0000047208	EEF1D	trt_sh		KDB008_MCF7_144H_X2_B1_DUO53HI52LO:P06	TRCN0000000000	EMPTY	ctl_untrt
KDA010_MCF7_144H_X3_B1_DUO44HI45LO:C13	TRCN0000047208	EEF1D	trt_sh		KDB008_MCF7_144H_X2_B1_DUO53HI52LO:P21	TRCN0000000000	EMPTY	ctl_untrt
KDA010_MCF7_144H_X1_B1_DUO45HI44LO:O15	TRCN0000047209	EEF1D	trt_sh		KDB008_MCF7_144H_X2_B1_DUO53HI52LO:P22	TRCN0000000000	EMPTY	ctl_untrt
KDA010_MCF7_144H_X3_B1_DUO44HI45LO:O15	TRCN0000047209	EEF1D	trt_sh		KDB008_MCF7_144H_X3_B1_DUO53HI52LO:E06	TRCN0000000000	EMPTY	ctl_untrt
KDA010_MCF7_144H_X1_B1_DUO45HI44LO:O07	TRCN0000047210	EEF1D	trt_sh		KDB008_MCF7_144H_X3_B1_DUO53HI52LO:E17	TRCN0000000000	EMPTY	ctl_untrt
KDA010_MCF7_144H_X3_B1_DUO44HI45LO:O07	TRCN0000047210	EEF1D	trt_sh		KDB008_MCF7_144H_X3_B1_DUO53HI52LO:E24	TRCN0000000000	EMPTY	ctl_untrt
KDA010_MCF7_144H_X1_B1_DUO45HI44LO:P01	TRCN0000010230	EIF2AK1	trt_sh		KDB008_MCF7_144H_X3_B1_DUO53HI52LO:L04	TRCN0000000000	EMPTY	ctl_untrt
KDA010_MCF7_144H_X1_B1_DUO45HI44LO:N07	TRCN0000194754	EIF2AK1	trt_sh		KDB008_MCF7_144H_X3_B1_DUO53HI52LO:M09	TRCN0000000000	EMPTY	ctl_untrt
KDA010_MCF7_144H_X3_B1_DUO44HI45LO:N07	TRCN0000194754	EIF2AK1	trt_sh		KDB008_MCF7_144H_X3_B1_DUO53HI52LO:N13	TRCN0000000000	EMPTY	ctl_untrt
KDA010_MCF7_144H_X1_B1_DUO45HI44LO:B07	TRCN0000196736	EIF2AK1	trt_sh		KDB008_MCF7_144H_X3_B1_DUO53HI52LO:N23	TRCN0000000000	EMPTY	ctl_untrt
KDA010_MCF7_144H_X3_B1_DUO44HI45LO:B07	TRCN0000196736	EIF2AK1	trt_sh		KDB008_MCF7_144H_X3_B1_DUO53HI52LO:O21	TRCN0000000000	EMPTY	ctl_untrt
KDA010_MCF7_144H_X1_B1_DUO45HI44LO:C01	TRCN0000001379	EIF2AK2	trt_sh		KDB008_MCF7_144H_X3_B1_DUO53HI52LO:O22	TRCN0000000000	EMPTY	ctl_untrt
KDA010_MCF7_144H_X3_B1_DUO44HI45LO:C01	TRCN0000001379	EIF2AK2	trt_sh		KDB008_MCF7_144H_X3_B1_DUO53HI52LO:O23	TRCN0000000000	EMPTY	ctl_untrt
KDA010_MCF7_144H_X1_B1_DUO45HI44LO:O09	TRCN0000001381	EIF2AK2	trt_sh		KDB008_MCF7_144H_X3_B1_DUO53HI52LO:O24	TRCN0000000000	EMPTY	ctl_untrt
KDA010_MCF7_144H_X3_B1_DUO44HI45LO:O09	TRCN0000001381	EIF2AK2	trt_sh		KDB008_MCF7_144H_X3_B1_DUO53HI52LO:P06	TRCN0000000000	EMPTY	ctl_untrt
KDA010_MCF7_144H_X1_B1_DUO45HI44LO:I01	TRCN0000001382	EIF2AK2	trt_sh		KDB008_MCF7_144H_X3_B1_DUO53HI52LO:P21	TRCN0000000000	EMPTY	ctl_untrt
KDA010_MCF7_144H_X3_B1_DUO44HI45LO:I01	TRCN0000001382	EIF2AK2	trt_sh		KDB008_MCF7_144H_X3_B1_DUO53HI52LO:P22	TRCN0000000000	EMPTY	ctl_untrt
KDA010_MCF7_144H_X1_B1_DUO45HI44LO:D12	TRCN0000197197	EIF2AK3	trt_sh		KDB008_MCF7_144H_X2_B1_DUO53HI52LO:A08	TRCN0000208001	EMPTY	ctl_untrt
KDA010_MCF7_144H_X3_B1_DUO44HI45LO:D12	TRCN0000197197	EIF2AK3	trt_sh		KDB008_MCF7_144H_X2_B1_DUO53HI52LO:B11	TRCN0000208001	EMPTY	ctl_untrt
KDA010_MCF7_144H_X1_B1_DUO45HI44LO:P04	TRCN0000262373	EIF2AK3	trt_sh		KDB008_MCF7_144H_X2_B1_DUO53HI52LO:M05	TRCN0000208001	EMPTY	ctl_untrt
KDA010_MCF7_144H_X3_B1_DUO44HI45LO:P04	TRCN0000262373	EIF2AK3	trt_sh		KDB008_MCF7_144H_X2_B1_DUO53HI52LO:N18	TRCN0000208001	EMPTY	ctl_untrt
KDA010_MCF7_144H_X1_B1_DUO45HI44LO:N04	TRCN0000262379	EIF2AK3	trt_sh		KDB008_MCF7_144H_X3_B1_DUO53HI52LO:A08	TRCN0000208001	EMPTY	ctl_untrt
KDA010_MCF7_144H_X3_B1_DUO44HI45LO:N04	TRCN0000262379	EIF2AK3	trt_sh		KDB008_MCF7_144H_X3_B1_DUO53HI52LO:B11	TRCN0000208001	EMPTY	ctl_untrt
KDA010_MCF7_144H_X1_B1_DUO45HI44LO:H21	TRCN0000051869	EIF4A2	trt_sh		KDB008_MCF7_144H_X3_B1_DUO53HI52LO:M05	TRCN0000208001	EMPTY	ctl_untrt
KDA010_MCF7_144H_X3_B1_DUO44HI45LO:H21	TRCN0000051869	EIF4A2	trt_sh		KDB008_MCF7_144H_X3_B1_DUO53HI52LO:N18	TRCN0000208001	EMPTY	ctl_untrt
KDA010_MCF7_144H_X1_B1_DUO45HI44LO:B13	TRCN0000051870	EIF4A2	trt_sh		KDB009_MCF7_144H_X1_B1_DUO53HI52LO:C13	TRCN0000000000	EMPTY	ctl_untrt
KDA010_MCF7_144H_X3_B1_DUO44HI45LO:B13	TRCN0000051870	EIF4A2	trt_sh		KDB009_MCF7_144H_X1_B1_DUO53HI52LO:C16	TRCN0000000000	EMPTY	ctl_untrt
KDA010_MCF7_144H_X1_B1_DUO45HI44LO:D13	TRCN0000051872	EIF4A2	trt_sh		KDB009_MCF7_144H_X1_B1_DUO53HI52LO:F18	TRCN0000000000	EMPTY	ctl_untrt
KDA010_MCF7_144H_X3_B1_DUO44HI45LO:D13	TRCN0000051872	EIF4A2	trt_sh		KDB009_MCF7_144H_X1_B1_DUO53HI52LO:F22	TRCN0000000000	EMPTY	ctl_untrt
KDA010_MCF7_144H_X1_B1_DUO45HI44LO:E14	TRCN0000009884	EP300	trt_sh		KDB009_MCF7_144H_X1_B1_DUO53HI52LO:G22	TRCN0000000000	EMPTY	ctl_untrt
KDA010_MCF7_144H_X3_B1_DUO44HI45LO:E14	TRCN0000009884	EP300	trt_sh		KDB009_MCF7_144H_X1_B1_DUO53HI52LO:H05	TRCN0000000000	EMPTY	ctl_untrt
KDA010_MCF7_144H_X1_B1_DUO45HI44LO:I16	TRCN0000039884	EP300	trt_sh		KDB009_MCF7_144H_X1_B1_DUO53HI52LO:I21	TRCN0000000000	EMPTY	ctl_untrt
KDA010_MCF7_144H_X3_B1_DUO44HI45LO:I16	TRCN0000039884	EP300	trt_sh		KDB009_MCF7_144H_X1_B1_DUO53HI52LO:L04	TRCN0000000000	EMPTY	ctl_untrt
KDA010_MCF7_144H_X1_B1_DUO45HI44LO:A06	TRCN0000039885	EP300	trt_sh		KDB009_MCF7_144H_X1_B1_DUO53HI52LO:N07	TRCN0000000000	EMPTY	ctl_untrt
KDA010_MCF7_144H_X3_B1_DUO44HI45LO:A06	TRCN0000039885	EP300	trt_sh		KDB009_MCF7_144H_X1_B1_DUO53HI52LO:O21	TRCN0000000000	EMPTY	ctl_untrt
KDA010_MCF7_144H_X1_B1_DUO45HI44LO:H23	TRCN0000003804	EPAS1	trt_sh		KDB009_MCF7_144H_X1_B1_DUO53HI52LO:O22	TRCN0000000000	EMPTY	ctl_untrt
KDA010_MCF7_144H_X3_B1_DUO44HI45LO:H23	TRCN0000003804	EPAS1	trt_sh		KDB009_MCF7_144H_X1_B1_DUO53HI52LO:O23	TRCN0000000000	EMPTY	ctl_untrt
KDA010_MCF7_144H_X1_B1_DUO45HI44LO:D01	TRCN0000003805	EPAS1	trt_sh		KDB009_MCF7_144H_X1_B1_DUO53HI52LO:O24	TRCN0000000000	EMPTY	ctl_untrt
KDA010_MCF7_144H_X3_B1_DUO44HI45LO:D01	TRCN0000003805	EPAS1	trt_sh		KDB009_MCF7_144H_X1_B1_DUO53HI52LO:P21	TRCN0000000000	EMPTY	ctl_untrt
KDA010_MCF7_144H_X1_B1_DUO45HI44LO:P03	TRCN0000003806	EPAS1	trt_sh		KDB009_MCF7_144H_X1_B1_DUO53HI52LO:P22	TRCN0000000000	EMPTY	ctl_untrt
KDA010_MCF7_144H_X3_B1_DUO44HI45LO:P03	TRCN0000003806	EPAS1	trt_sh		KDB009_MCF7_144H_X2_B1_DUO53HI52LO:C13	TRCN0000000000	EMPTY	ctl_untrt
KDA010_MCF7_144H_X1_B1_DUO45HI44LO:I19	TRCN0000050508	EPHX1	trt_sh		KDB009_MCF7_144H_X2_B1_DUO53HI52LO:C16	TRCN0000000000	EMPTY	ctl_untrt
KDA010_MCF7_144H_X3_B1_DUO44HI45LO:I19	TRCN0000050508	EPHX1	trt_sh		KDB009_MCF7_144H_X2_B1_DUO53HI52LO:F18	TRCN0000000000	EMPTY	ctl_untrt
KDA010_MCF7_144H_X1_B1_DUO45HI44LO:M09	TRCN0000050509	EPHX1	trt_sh		KDB009_MCF7_144H_X2_B1_DUO53HI52LO:F22	TRCN0000000000	EMPTY	ctl_untrt
KDA010_MCF7_144H_X3_B1_DUO44HI45LO:M09	TRCN0000050509	EPHX1	trt_sh		KDB009_MCF7_144H_X2_B1_DUO53HI52LO:G22	TRCN0000000000	EMPTY	ctl_untrt
KDA010_MCF7_144H_X1_B1_DUO45HI44LO:M11	TRCN0000050511	EPHX1	trt_sh		KDB009_MCF7_144H_X2_B1_DUO53HI52LO:H05	TRCN0000000000	EMPTY	ctl_untrt
KDA010_MCF7_144H_X3_B1_DUO44HI45LO:M11	TRCN0000050511	EPHX1	trt_sh		KDB009_MCF7_144H_X2_B1_DUO53HI52LO:I21	TRCN0000000000	EMPTY	ctl_untrt
KDA010_MCF7_144H_X1_B1_DUO45HI44LO:D05	TRCN0000299641	EPS8	trt_sh		KDB009_MCF7_144H_X2_B1_DUO53HI52LO:L04	TRCN0000000000	EMPTY	ctl_untrt
KDA010_MCF7_144H_X3_B1_DUO44HI45LO:D05	TRCN0000299641	EPS8	trt_sh		KDB009_MCF7_144H_X2_B1_DUO53HI52LO:N07	TRCN0000000000	EMPTY	ctl_untrt
KDA010_MCF7_144H_X1_B1_DUO45HI44LO:J05	TRCN0000299643	EPS8	trt_sh		KDB009_MCF7_144H_X2_B1_DUO53HI52LO:O21	TRCN0000000000	EMPTY	ctl_untrt
KDA010_MCF7_144H_X3_B1_DUO44HI45LO:J05	TRCN0000299643	EPS8	trt_sh		KDB009_MCF7_144H_X2_B1_DUO53HI52LO:O22	TRCN0000000000	EMPTY	ctl_untrt
KDA010_MCF7_144H_X1_B1_DUO45HI44LO:N11	TRCN0000299644	EPS8	trt_sh		KDB009_MCF7_144H_X2_B1_DUO53HI52LO:O23	TRCN0000000000	EMPTY	ctl_untrt
KDA010_MCF7_144H_X3_B1_DUO44HI45LO:N11	TRCN0000299644	EPS8	trt_sh		KDB009_MCF7_144H_X2_B1_DUO53HI52LO:O24	TRCN0000000000	EMPTY	ctl_untrt
KDA010_MCF7_144H_X1_B1_DUO45HI44LO:A21	TRCN0000049918	ERCC1	trt_sh		KDB009_MCF7_144H_X2_B1_DUO53HI52LO:P21	TRCN0000000000	EMPTY	ctl_untrt
KDA010_MCF7_144H_X3_B1_DUO44HI45LO:A21	TRCN0000049918	ERCC1	trt_sh		KDB009_MCF7_144H_X2_B1_DUO53HI52LO:P22	TRCN0000000000	EMPTY	ctl_untrt
KDA010_MCF7_144H_X1_B1_DUO45HI44LO:K11	TRCN0000049921	ERCC1	trt_sh		KDB009_MCF7_144H_X1_B1_DUO53HI52LO:I04	TRCN0000208001	EMPTY	ctl_untrt
KDA010_MCF7_144H_X3_B1_DUO44HI45LO:K11	TRCN0000049921	ERCC1	trt_sh		KDB009_MCF7_144H_X1_B1_DUO53HI52LO:J06	TRCN0000208001	EMPTY	ctl_untrt
KDA010_MCF7_144H_X1_B1_DUO45HI44LO:A03	TRCN0000049922	ERCC1	trt_sh		KDB009_MCF7_144H_X1_B1_DUO53HI52LO:K01	TRCN0000208001	EMPTY	ctl_untrt
KDA010_MCF7_144H_X1_B1_DUO45HI44LO:M23	TRCN0000016359	ERCC6L	trt_sh		KDB009_MCF7_144H_X2_B1_DUO53HI52LO:I04	TRCN0000208001	EMPTY	ctl_untrt
KDA010_MCF7_144H_X3_B1_DUO44HI45LO:M23	TRCN0000016359	ERCC6L	trt_sh		KDB009_MCF7_144H_X2_B1_DUO53HI52LO:J06	TRCN0000208001	EMPTY	ctl_untrt
KDA010_MCF7_144H_X1_B1_DUO45HI44LO:O05	TRCN0000016361	ERCC6L	trt_sh		KDB009_MCF7_144H_X2_B1_DUO53HI52LO:J09	TRCN0000208001	EMPTY	ctl_untrt
KDA010_MCF7_144H_X3_B1_DUO44HI45LO:O05	TRCN0000016361	ERCC6L	trt_sh		KDB009_MCF7_144H_X2_B1_DUO53HI52LO:K01	TRCN0000208001	EMPTY	ctl_untrt
KDA010_MCF7_144H_X1_B1_DUO45HI44LO:E15	TRCN0000016362	ERCC6L	trt_sh		KDB010_MCF7_144H_X1_B1_DUO53HI52LO:D10	TRCN0000000000	EMPTY	ctl_untrt
KDA010_MCF7_144H_X1_B1_DUO45HI44LO:E24	TRCN0000040268	FADD	trt_sh		KDB010_MCF7_144H_X1_B1_DUO53HI52LO:D15	TRCN0000000000	EMPTY	ctl_untrt
KDA010_MCF7_144H_X3_B1_DUO44HI45LO:E24	TRCN0000040268	FADD	trt_sh		KDB010_MCF7_144H_X1_B1_DUO53HI52LO:E03	TRCN0000000000	EMPTY	ctl_untrt
KDA010_MCF7_144H_X1_B1_DUO45HI44LO:C04	TRCN0000040269	FADD	trt_sh		KDB010_MCF7_144H_X1_B1_DUO53HI52LO:F09	TRCN0000000000	EMPTY	ctl_untrt
KDA010_MCF7_144H_X3_B1_DUO44HI45LO:C04	TRCN0000040269	FADD	trt_sh		KDB010_MCF7_144H_X1_B1_DUO53HI52LO:G21	TRCN0000000000	EMPTY	ctl_untrt
KDA010_MCF7_144H_X1_B1_DUO45HI44LO:I22	TRCN0000040270	FADD	trt_sh		KDB010_MCF7_144H_X1_B1_DUO53HI52LO:I20	TRCN0000000000	EMPTY	ctl_untrt
KDA010_MCF7_144H_X3_B1_DUO44HI45LO:I22	TRCN0000040270	FADD	trt_sh		KDB010_MCF7_144H_X1_B1_DUO53HI52LO:J12	TRCN0000000000	EMPTY	ctl_untrt
KDA010_MCF7_144H_X1_B1_DUO45HI44LO:K15	TRCN0000004244	FAF1	trt_sh		KDB010_MCF7_144H_X1_B1_DUO53HI52LO:L22	TRCN0000000000	EMPTY	ctl_untrt
KDA010_MCF7_144H_X3_B1_DUO44HI45LO:K15	TRCN0000004244	FAF1	trt_sh		KDB010_MCF7_144H_X1_B1_DUO53HI52LO:O09	TRCN0000000000	EMPTY	ctl_untrt
KDA010_MCF7_144H_X1_B1_DUO45HI44LO:E19	TRCN0000004245	FAF1	trt_sh		KDB010_MCF7_144H_X1_B1_DUO53HI52LO:O14	TRCN0000000000	EMPTY	ctl_untrt
KDA010_MCF7_144H_X3_B1_DUO44HI45LO:E19	TRCN0000004245	FAF1	trt_sh		KDB010_MCF7_144H_X1_B1_DUO53HI52LO:O21	TRCN0000000000	EMPTY	ctl_untrt
KDA010_MCF7_144H_X1_B1_DUO45HI44LO:O03	TRCN0000004247	FAF1	trt_sh		KDB010_MCF7_144H_X1_B1_DUO53HI52LO:O22	TRCN0000000000	EMPTY	ctl_untrt
KDA010_MCF7_144H_X3_B1_DUO44HI45LO:O03	TRCN0000004247	FAF1	trt_sh		KDB010_MCF7_144H_X1_B1_DUO53HI52LO:O23	TRCN0000000000	EMPTY	ctl_untrt
KDA010_MCF7_144H_X1_B1_DUO45HI44LO:A19	TRCN0000045793	GARS	trt_sh		KDB010_MCF7_144H_X1_B1_DUO53HI52LO:O24	TRCN0000000000	EMPTY	ctl_untrt
KDA010_MCF7_144H_X3_B1_DUO44HI45LO:A19	TRCN0000045793	GARS	trt_sh		KDB010_MCF7_144H_X2_B1_DUO53HI52LO:D10	TRCN0000000000	EMPTY	ctl_untrt
KDA010_MCF7_144H_X1_B1_DUO45HI44LO:I13	TRCN0000045794	GARS	trt_sh		KDB010_MCF7_144H_X2_B1_DUO53HI52LO:D15	TRCN0000000000	EMPTY	ctl_untrt
KDA010_MCF7_144H_X3_B1_DUO44HI45LO:I13	TRCN0000045794	GARS	trt_sh		KDB010_MCF7_144H_X2_B1_DUO53HI52LO:E03	TRCN0000000000	EMPTY	ctl_untrt
KDA010_MCF7_144H_X1_B1_DUO45HI44LO:G24	TRCN0000010358	HRAS	trt_sh		KDB010_MCF7_144H_X2_B1_DUO53HI52LO:F09	TRCN0000000000	EMPTY	ctl_untrt
KDA010_MCF7_144H_X3_B1_DUO44HI45LO:G24	TRCN0000010358	HRAS	trt_sh		KDB010_MCF7_144H_X2_B1_DUO53HI52LO:G21	TRCN0000000000	EMPTY	ctl_untrt
KDA010_MCF7_144H_X1_B1_DUO45HI44LO:O16	TRCN0000033266	HRAS	trt_sh		KDB010_MCF7_144H_X2_B1_DUO53HI52LO:I20	TRCN0000000000	EMPTY	ctl_untrt
KDA010_MCF7_144H_X3_B1_DUO44HI45LO:O16	TRCN0000033266	HRAS	trt_sh		KDB010_MCF7_144H_X2_B1_DUO53HI52LO:J12	TRCN0000000000	EMPTY	ctl_untrt
KDA010_MCF7_144H_X1_B1_DUO45HI44LO:K07	TRCN0000050918	HRSP12	trt_sh		KDB010_MCF7_144H_X2_B1_DUO53HI52LO:L22	TRCN0000000000	EMPTY	ctl_untrt
KDA010_MCF7_144H_X3_B1_DUO44HI45LO:K07	TRCN0000050918	HRSP12	trt_sh		KDB010_MCF7_144H_X2_B1_DUO53HI52LO:O09	TRCN0000000000	EMPTY	ctl_untrt
KDA010_MCF7_144H_X1_B1_DUO45HI44LO:G15	TRCN0000050920	HRSP12	trt_sh		KDB010_MCF7_144H_X2_B1_DUO53HI52LO:O14	TRCN0000000000	EMPTY	ctl_untrt
KDA010_MCF7_144H_X3_B1_DUO44HI45LO:G15	TRCN0000050920	HRSP12	trt_sh		KDB010_MCF7_144H_X2_B1_DUO53HI52LO:O21	TRCN0000000000	EMPTY	ctl_untrt
KDA010_MCF7_144H_X1_B1_DUO45HI44LO:M05	TRCN0000050921	HRSP12	trt_sh		KDB010_MCF7_144H_X2_B1_DUO53HI52LO:O22	TRCN0000000000	EMPTY	ctl_untrt
KDA010_MCF7_144H_X3_B1_DUO44HI45LO:M05	TRCN0000050921	HRSP12	trt_sh		KDB010_MCF7_144H_X2_B1_DUO53HI52LO:O23	TRCN0000000000	EMPTY	ctl_untrt
KDA010_MCF7_144H_X1_B1_DUO45HI44LO:J02	TRCN0000008764	HSPA14	trt_sh		KDB010_MCF7_144H_X2_B1_DUO53HI52LO:P21	TRCN0000000000	EMPTY	ctl_untrt
KDA010_MCF7_144H_X3_B1_DUO44HI45LO:J02	TRCN0000008764	HSPA14	trt_sh		KDB010_MCF7_144H_X2_B1_DUO53HI52LO:P22	TRCN0000000000	EMPTY	ctl_untrt
KDA010_MCF7_144H_X1_B1_DUO45HI44LO:B24	TRCN0000008765	HSPA14	trt_sh		KDB010_MCF7_144H_X3_B1_DUO53HI52LO:D10	TRCN0000000000	EMPTY	ctl_untrt
KDA010_MCF7_144H_X3_B1_DUO44HI45LO:B24	TRCN0000008765	HSPA14	trt_sh		KDB010_MCF7_144H_X3_B1_DUO53HI52LO:D15	TRCN0000000000	EMPTY	ctl_untrt
KDA010_MCF7_144H_X1_B1_DUO45HI44LO:L12	TRCN0000280265	HSPA14	trt_sh		KDB010_MCF7_144H_X3_B1_DUO53HI52LO:E03	TRCN0000000000	EMPTY	ctl_untrt
KDA010_MCF7_144H_X3_B1_DUO44HI45LO:L12	TRCN0000280265	HSPA14	trt_sh		KDB010_MCF7_144H_X3_B1_DUO53HI52LO:F09	TRCN0000000000	EMPTY	ctl_untrt
KDA010_MCF7_144H_X1_B1_DUO45HI44LO:B05	TRCN0000001024	HSPA5	trt_sh		KDB010_MCF7_144H_X3_B1_DUO53HI52LO:G21	TRCN0000000000	EMPTY	ctl_untrt
KDA010_MCF7_144H_X3_B1_DUO44HI45LO:B05	TRCN0000001024	HSPA5	trt_sh		KDB010_MCF7_144H_X3_B1_DUO53HI52LO:I20	TRCN0000000000	EMPTY	ctl_untrt
KDA010_MCF7_144H_X1_B1_DUO45HI44LO:D15	TRCN0000218611	HSPA5	trt_sh		KDB010_MCF7_144H_X3_B1_DUO53HI52LO:J12	TRCN0000000000	EMPTY	ctl_untrt
KDA010_MCF7_144H_X3_B1_DUO44HI45LO:D15	TRCN0000218611	HSPA5	trt_sh		KDB010_MCF7_144H_X3_B1_DUO53HI52LO:L22	TRCN0000000000	EMPTY	ctl_untrt
KDA010_MCF7_144H_X1_B1_DUO45HI44LO:B03	TRCN0000231123	HSPA5	trt_sh		KDB010_MCF7_144H_X3_B1_DUO53HI52LO:O09	TRCN0000000000	EMPTY	ctl_untrt
KDA010_MCF7_144H_X3_B1_DUO44HI45LO:B03	TRCN0000231123	HSPA5	trt_sh		KDB010_MCF7_144H_X3_B1_DUO53HI52LO:O14	TRCN0000000000	EMPTY	ctl_untrt
KDA010_MCF7_144H_X1_B1_DUO45HI44LO:J17	TRCN0000017279	HSPA8	trt_sh		KDB010_MCF7_144H_X3_B1_DUO53HI52LO:O21	TRCN0000000000	EMPTY	ctl_untrt
KDA010_MCF7_144H_X3_B1_DUO44HI45LO:J17	TRCN0000017279	HSPA8	trt_sh		KDB010_MCF7_144H_X3_B1_DUO53HI52LO:O22	TRCN0000000000	EMPTY	ctl_untrt
KDA010_MCF7_144H_X1_B1_DUO45HI44LO:L21	TRCN0000017281	HSPA8	trt_sh		KDB010_MCF7_144H_X3_B1_DUO53HI52LO:O23	TRCN0000000000	EMPTY	ctl_untrt
KDA010_MCF7_144H_X3_B1_DUO44HI45LO:L21	TRCN0000017281	HSPA8	trt_sh		KDB010_MCF7_144H_X3_B1_DUO53HI52LO:O24	TRCN0000000000	EMPTY	ctl_untrt
KDA010_MCF7_144H_X1_B1_DUO45HI44LO:L11	TRCN0000226715	HSPA8	trt_sh		KDB010_MCF7_144H_X3_B1_DUO53HI52LO:P21	TRCN0000000000	EMPTY	ctl_untrt
KDA010_MCF7_144H_X3_B1_DUO44HI45LO:L11	TRCN0000226715	HSPA8	trt_sh		KDB010_MCF7_144H_X3_B1_DUO53HI52LO:P22	TRCN0000000000	EMPTY	ctl_untrt
KDA010_MCF7_144H_X1_B1_DUO45HI44LO:P14	TRCN0000029449	HSPA9	trt_sh		KDB010_MCF7_144H_X1_B1_DUO53HI52LO:G06	TRCN0000208001	EMPTY	ctl_untrt
KDA010_MCF7_144H_X3_B1_DUO44HI45LO:P14	TRCN0000029449	HSPA9	trt_sh		KDB010_MCF7_144H_X1_B1_DUO53HI52LO:H08	TRCN0000208001	EMPTY	ctl_untrt
KDA010_MCF7_144H_X1_B1_DUO45HI44LO:H08	TRCN0000343646	HSPA9	trt_sh		KDB010_MCF7_144H_X1_B1_DUO53HI52LO:K05	TRCN0000208001	EMPTY	ctl_untrt
KDA010_MCF7_144H_X3_B1_DUO44HI45LO:H08	TRCN0000343646	HSPA9	trt_sh		KDB010_MCF7_144H_X1_B1_DUO53HI52LO:P03	TRCN0000208001	EMPTY	ctl_untrt
KDA010_MCF7_144H_X1_B1_DUO45HI44LO:P16	TRCN0000343649	HSPA9	trt_sh		KDB010_MCF7_144H_X2_B1_DUO53HI52LO:G06	TRCN0000208001	EMPTY	ctl_untrt
KDA010_MCF7_144H_X3_B1_DUO44HI45LO:P16	TRCN0000343649	HSPA9	trt_sh		KDB010_MCF7_144H_X2_B1_DUO53HI52LO:H08	TRCN0000208001	EMPTY	ctl_untrt
KDA010_MCF7_144H_X1_B1_DUO45HI44LO:N23	TRCN0000199680	HSPB8	trt_sh		KDB010_MCF7_144H_X2_B1_DUO53HI52LO:K05	TRCN0000208001	EMPTY	ctl_untrt
KDA010_MCF7_144H_X3_B1_DUO44HI45LO:N23	TRCN0000199680	HSPB8	trt_sh		KDB010_MCF7_144H_X2_B1_DUO53HI52LO:P03	TRCN0000208001	EMPTY	ctl_untrt
KDA010_MCF7_144H_X1_B1_DUO45HI44LO:B09	TRCN0000342621	HSPB8	trt_sh		KDB010_MCF7_144H_X3_B1_DUO53HI52LO:G06	TRCN0000208001	EMPTY	ctl_untrt
KDA010_MCF7_144H_X3_B1_DUO44HI45LO:B09	TRCN0000342621	HSPB8	trt_sh		KDB010_MCF7_144H_X3_B1_DUO53HI52LO:H08	TRCN0000208001	EMPTY	ctl_untrt
KDA010_MCF7_144H_X1_B1_DUO45HI44LO:B15	TRCN0000352708	HSPB8	trt_sh		KDB010_MCF7_144H_X3_B1_DUO53HI52LO:K05	TRCN0000208001	EMPTY	ctl_untrt
KDA010_MCF7_144H_X3_B1_DUO44HI45LO:B15	TRCN0000352708	HSPB8	trt_sh		KDB010_MCF7_144H_X3_B1_DUO53HI52LO:P03	TRCN0000208001	EMPTY	ctl_untrt
KDA010_MCF7_144H_X1_B1_DUO45HI44LO:B22	TRCN0000029446	HSPD1	trt_sh		KDC009_MCF7_96H_X1_B4_DUO52HI53LO:D12	TRCN0000000000	EMPTY	ctl_untrt
KDA010_MCF7_144H_X3_B1_DUO44HI45LO:B22	TRCN0000029446	HSPD1	trt_sh		KDC009_MCF7_96H_X1_B4_DUO52HI53LO:E19	TRCN0000000000	EMPTY	ctl_untrt
KDA010_MCF7_144H_X1_B1_DUO45HI44LO:L06	TRCN0000029448	HSPD1	trt_sh		KDC009_MCF7_96H_X1_B4_DUO52HI53LO:G10	TRCN0000000000	EMPTY	ctl_untrt
KDA010_MCF7_144H_X3_B1_DUO44HI45LO:L06	TRCN0000029448	HSPD1	trt_sh		KDC009_MCF7_96H_X1_B4_DUO52HI53LO:L03	TRCN0000000000	EMPTY	ctl_untrt
KDA010_MCF7_144H_X1_B1_DUO45HI44LO:N24	TRCN0000343948	HSPD1	trt_sh		KDC009_MCF7_96H_X2_B4_DUO52HI53LO:D12	TRCN0000000000	EMPTY	ctl_untrt
KDA010_MCF7_144H_X3_B1_DUO44HI45LO:N24	TRCN0000343948	HSPD1	trt_sh		KDC009_MCF7_96H_X2_B4_DUO52HI53LO:E19	TRCN0000000000	EMPTY	ctl_untrt
KDA010_MCF7_144H_X1_B1_DUO45HI44LO:D16	TRCN0000027253	IDH1	trt_sh		KDC009_MCF7_96H_X2_B4_DUO52HI53LO:G10	TRCN0000000000	EMPTY	ctl_untrt
KDA010_MCF7_144H_X3_B1_DUO44HI45LO:D16	TRCN0000027253	IDH1	trt_sh		KDC009_MCF7_96H_X2_B4_DUO52HI53LO:L03	TRCN0000000000	EMPTY	ctl_untrt
KDA010_MCF7_144H_X1_B1_DUO45HI44LO:H04	TRCN0000027289	IDH1	trt_sh		KDC009_MCF7_96H_X3_B4_DUO52HI53LO:D12	TRCN0000000000	EMPTY	ctl_untrt
KDA010_MCF7_144H_X3_B1_DUO44HI45LO:H04	TRCN0000027289	IDH1	trt_sh		KDC009_MCF7_96H_X3_B4_DUO52HI53LO:E19	TRCN0000000000	EMPTY	ctl_untrt
KDA010_MCF7_144H_X1_B1_DUO45HI44LO:P02	TRCN0000027298	IDH1	trt_sh		KDC009_MCF7_96H_X3_B4_DUO52HI53LO:G10	TRCN0000000000	EMPTY	ctl_untrt
KDA010_MCF7_144H_X3_B1_DUO44HI45LO:P02	TRCN0000027298	IDH1	trt_sh		KDC009_MCF7_96H_X3_B4_DUO52HI53LO:L03	TRCN0000000000	EMPTY	ctl_untrt
KDA010_MCF7_144H_X1_B1_DUO45HI44LO:F09	TRCN0000219071	IDH2	trt_sh		KDC009_MCF7_96H_X1_B4_DUO52HI53LO:O11	TRCN0000208001	EMPTY	ctl_untrt
KDA010_MCF7_144H_X3_B1_DUO44HI45LO:F09	TRCN0000219071	IDH2	trt_sh		KDC009_MCF7_96H_X1_B4_DUO52HI53LO:O12	TRCN0000208001	EMPTY	ctl_untrt
KDA010_MCF7_144H_X1_B1_DUO45HI44LO:N05	TRCN0000229434	IDH2	trt_sh		KDC009_MCF7_96H_X1_B4_DUO52HI53LO:P11	TRCN0000208001	EMPTY	ctl_untrt
KDA010_MCF7_144H_X3_B1_DUO44HI45LO:N05	TRCN0000229434	IDH2	trt_sh		KDC009_MCF7_96H_X1_B4_DUO52HI53LO:P12	TRCN0000208001	EMPTY	ctl_untrt
KDA010_MCF7_144H_X1_B1_DUO45HI44LO:J07	TRCN0000229778	IDH2	trt_sh		KDC009_MCF7_96H_X2_B4_DUO52HI53LO:O11	TRCN0000208001	EMPTY	ctl_untrt
KDA010_MCF7_144H_X3_B1_DUO44HI45LO:J07	TRCN0000229778	IDH2	trt_sh		KDC009_MCF7_96H_X2_B4_DUO52HI53LO:O12	TRCN0000208001	EMPTY	ctl_untrt
KDA010_MCF7_144H_X1_B1_DUO45HI44LO:J24	TRCN0000072498	IGFBP4	trt_sh		KDC009_MCF7_96H_X2_B4_DUO52HI53LO:P11	TRCN0000208001	EMPTY	ctl_untrt
KDA010_MCF7_144H_X3_B1_DUO44HI45LO:J24	TRCN0000072498	IGFBP4	trt_sh		KDC009_MCF7_96H_X2_B4_DUO52HI53LO:P12	TRCN0000208001	EMPTY	ctl_untrt
KDA010_MCF7_144H_X1_B1_DUO45HI44LO:H20	TRCN0000072501	IGFBP4	trt_sh		KDC009_MCF7_96H_X3_B4_DUO52HI53LO:O11	TRCN0000208001	EMPTY	ctl_untrt
KDA010_MCF7_144H_X3_B1_DUO44HI45LO:H20	TRCN0000072501	IGFBP4	trt_sh		KDC009_MCF7_96H_X3_B4_DUO52HI53LO:O12	TRCN0000208001	EMPTY	ctl_untrt
KDA010_MCF7_144H_X1_B1_DUO45HI44LO:N20	TRCN0000072502	IGFBP4	trt_sh		KDC009_MCF7_96H_X3_B4_DUO52HI53LO:P11	TRCN0000208001	EMPTY	ctl_untrt
KDA010_MCF7_144H_X3_B1_DUO44HI45LO:N20	TRCN0000072502	IGFBP4	trt_sh		KDC009_MCF7_96H_X3_B4_DUO52HI53LO:P12	TRCN0000208001	EMPTY	ctl_untrt
KDA010_MCF7_144H_X1_B1_DUO45HI44LO:A12	TRCN0000022144	IKBKG	trt_sh		KDD003_MCF7_96H_X1_B4_DUO52HI53LO:E01	TRCN0000000000	EMPTY	ctl_untrt
KDA010_MCF7_144H_X3_B1_DUO44HI45LO:A12	TRCN0000022144	IKBKG	trt_sh		KDD003_MCF7_96H_X1_B4_DUO52HI53LO:G06	TRCN0000000000	EMPTY	ctl_untrt
KDA010_MCF7_144H_X1_B1_DUO45HI44LO:G04	TRCN0000022145	IKBKG	trt_sh		KDD003_MCF7_96H_X1_B4_DUO52HI53LO:H20	TRCN0000000000	EMPTY	ctl_untrt
KDA010_MCF7_144H_X3_B1_DUO44HI45LO:G04	TRCN0000022145	IKBKG	trt_sh		KDD003_MCF7_96H_X1_B4_DUO52HI53LO:N19	TRCN0000000000	EMPTY	ctl_untrt
KDA010_MCF7_144H_X1_B1_DUO45HI44LO:O04	TRCN0000022146	IKBKG	trt_sh		KDD003_MCF7_96H_X2_B4_DUO52HI53LO:E01	TRCN0000000000	EMPTY	ctl_untrt
KDA010_MCF7_144H_X3_B1_DUO44HI45LO:O04	TRCN0000022146	IKBKG	trt_sh		KDD003_MCF7_96H_X2_B4_DUO52HI53LO:G06	TRCN0000000000	EMPTY	ctl_untrt
KDA010_MCF7_144H_X1_B1_DUO45HI44LO:C11	TRCN0000058263	IL10RB	trt_sh		KDD003_MCF7_96H_X2_B4_DUO52HI53LO:H20	TRCN0000000000	EMPTY	ctl_untrt
KDA010_MCF7_144H_X3_B1_DUO44HI45LO:C11	TRCN0000058263	IL10RB	trt_sh		KDD003_MCF7_96H_X2_B4_DUO52HI53LO:N19	TRCN0000000000	EMPTY	ctl_untrt
KDA010_MCF7_144H_X1_B1_DUO45HI44LO:K19	TRCN0000058264	IL10RB	trt_sh		KDD003_MCF7_96H_X3_B4_DUO52HI53LO:E01	TRCN0000000000	EMPTY	ctl_untrt
KDA010_MCF7_144H_X1_B1_DUO45HI44LO:M01	TRCN0000058267	IL10RB	trt_sh		KDD003_MCF7_96H_X3_B4_DUO52HI53LO:G06	TRCN0000000000	EMPTY	ctl_untrt
KDA010_MCF7_144H_X3_B1_DUO44HI45LO:M01	TRCN0000058267	IL10RB	trt_sh		KDD003_MCF7_96H_X3_B4_DUO52HI53LO:H20	TRCN0000000000	EMPTY	ctl_untrt
KDA010_MCF7_144H_X1_B1_DUO45HI44LO:L23	TRCN0000329786	ILF3	trt_sh		KDD003_MCF7_96H_X3_B4_DUO52HI53LO:N19	TRCN0000000000	EMPTY	ctl_untrt
KDA010_MCF7_144H_X3_B1_DUO44HI45LO:L23	TRCN0000329786	ILF3	trt_sh		KDD003_MCF7_96H_X1_B4_DUO52HI53LO:O11	TRCN0000208001	EMPTY	ctl_untrt
KDA010_MCF7_144H_X1_B1_DUO45HI44LO:L13	TRCN0000329787	ILF3	trt_sh		KDD003_MCF7_96H_X1_B4_DUO52HI53LO:O12	TRCN0000208001	EMPTY	ctl_untrt
KDA010_MCF7_144H_X3_B1_DUO44HI45LO:L13	TRCN0000329787	ILF3	trt_sh		KDD003_MCF7_96H_X1_B4_DUO52HI53LO:P11	TRCN0000208001	EMPTY	ctl_untrt
KDA010_MCF7_144H_X3_B1_DUO44HI45LO:H05	TRCN0000353628	ILF3	trt_sh		KDD003_MCF7_96H_X1_B4_DUO52HI53LO:P12	TRCN0000208001	EMPTY	ctl_untrt
KDA010_MCF7_144H_X1_B1_DUO45HI44LO:K13	TRCN0000051808	IMPA1	trt_sh		KDD003_MCF7_96H_X2_B4_DUO52HI53LO:O11	TRCN0000208001	EMPTY	ctl_untrt
KDA010_MCF7_144H_X3_B1_DUO44HI45LO:K13	TRCN0000051808	IMPA1	trt_sh		KDD003_MCF7_96H_X2_B4_DUO52HI53LO:O12	TRCN0000208001	EMPTY	ctl_untrt
KDA010_MCF7_144H_X1_B1_DUO45HI44LO:G03	TRCN0000051811	IMPA1	trt_sh		KDD003_MCF7_96H_X2_B4_DUO52HI53LO:P11	TRCN0000208001	EMPTY	ctl_untrt
KDA010_MCF7_144H_X3_B1_DUO44HI45LO:G03	TRCN0000051811	IMPA1	trt_sh		KDD003_MCF7_96H_X2_B4_DUO52HI53LO:P12	TRCN0000208001	EMPTY	ctl_untrt
KDA010_MCF7_144H_X1_B1_DUO45HI44LO:G23	TRCN0000051812	IMPA1	trt_sh		KDD003_MCF7_96H_X3_B4_DUO52HI53LO:O11	TRCN0000208001	EMPTY	ctl_untrt
KDA010_MCF7_144H_X3_B1_DUO44HI45LO:G23	TRCN0000051812	IMPA1	trt_sh		KDD003_MCF7_96H_X3_B4_DUO52HI53LO:O12	TRCN0000208001	EMPTY	ctl_untrt
KDA010_MCF7_144H_X1_B1_DUO45HI44LO:A13	TRCN0000050319	IMPA2	trt_sh		KDD003_MCF7_96H_X3_B4_DUO52HI53LO:P11	TRCN0000208001	EMPTY	ctl_untrt
KDA010_MCF7_144H_X3_B1_DUO44HI45LO:A13	TRCN0000050319	IMPA2	trt_sh		KDD003_MCF7_96H_X3_B4_DUO52HI53LO:P12	TRCN0000208001	EMPTY	ctl_untrt
KDA010_MCF7_144H_X1_B1_DUO45HI44LO:C21	TRCN0000050320	IMPA2	trt_sh		KDD006_MCF7_96H_X1_B4_DUO52HI53LO:I14	TRCN0000000000	EMPTY	ctl_untrt
KDA010_MCF7_144H_X3_B1_DUO44HI45LO:C21	TRCN0000050320	IMPA2	trt_sh		KDD006_MCF7_96H_X1_B4_DUO52HI53LO:J02	TRCN0000000000	EMPTY	ctl_untrt
KDA010_MCF7_144H_X1_B1_DUO45HI44LO:C09	TRCN0000050321	IMPA2	trt_sh		KDD006_MCF7_96H_X1_B4_DUO52HI53LO:O09	TRCN0000000000	EMPTY	ctl_untrt
KDA010_MCF7_144H_X3_B1_DUO44HI45LO:C09	TRCN0000050321	IMPA2	trt_sh		KDD006_MCF7_96H_X1_B4_DUO52HI53LO:P01	TRCN0000000000	EMPTY	ctl_untrt
KDA010_MCF7_144H_X1_B1_DUO45HI44LO:A11	TRCN0000051599	INPP1	trt_sh		KDD006_MCF7_96H_X2_B4_DUO52HI53LO:I14	TRCN0000000000	EMPTY	ctl_untrt
KDA010_MCF7_144H_X3_B1_DUO44HI45LO:A11	TRCN0000051599	INPP1	trt_sh		KDD006_MCF7_96H_X2_B4_DUO52HI53LO:J02	TRCN0000000000	EMPTY	ctl_untrt
KDA010_MCF7_144H_X1_B1_DUO45HI44LO:C05	TRCN0000051600	INPP1	trt_sh		KDD006_MCF7_96H_X2_B4_DUO52HI53LO:O09	TRCN0000000000	EMPTY	ctl_untrt
KDA010_MCF7_144H_X3_B1_DUO44HI45LO:C05	TRCN0000051600	INPP1	trt_sh		KDD006_MCF7_96H_X2_B4_DUO52HI53LO:P01	TRCN0000000000	EMPTY	ctl_untrt
KDA010_MCF7_144H_X1_B1_DUO45HI44LO:A05	TRCN0000051601	INPP1	trt_sh		KDD006_MCF7_96H_X3_B4_DUO52HI53LO:I14	TRCN0000000000	EMPTY	ctl_untrt
KDA010_MCF7_144H_X3_B1_DUO44HI45LO:A05	TRCN0000051601	INPP1	trt_sh		KDD006_MCF7_96H_X3_B4_DUO52HI53LO:J02	TRCN0000000000	EMPTY	ctl_untrt
KDA010_MCF7_144H_X1_B1_DUO45HI44LO:M13	TRCN0000052808	INPPL1	trt_sh		KDD006_MCF7_96H_X3_B4_DUO52HI53LO:O09	TRCN0000000000	EMPTY	ctl_untrt
KDA010_MCF7_144H_X3_B1_DUO44HI45LO:M13	TRCN0000052808	INPPL1	trt_sh		KDD006_MCF7_96H_X3_B4_DUO52HI53LO:P01	TRCN0000000000	EMPTY	ctl_untrt
KDA010_MCF7_144H_X1_B1_DUO45HI44LO:K03	TRCN0000052809	INPPL1	trt_sh		KDD006_MCF7_96H_X1_B4_DUO52HI53LO:O11	TRCN0000208001	EMPTY	ctl_untrt
KDA010_MCF7_144H_X3_B1_DUO44HI45LO:K03	TRCN0000052809	INPPL1	trt_sh		KDD006_MCF7_96H_X1_B4_DUO52HI53LO:O12	TRCN0000208001	EMPTY	ctl_untrt
KDA010_MCF7_144H_X1_B1_DUO45HI44LO:I23	TRCN0000052810	INPPL1	trt_sh		KDD006_MCF7_96H_X1_B4_DUO52HI53LO:P11	TRCN0000208001	EMPTY	ctl_untrt
KDA010_MCF7_144H_X3_B1_DUO44HI45LO:I23	TRCN0000052810	INPPL1	trt_sh		KDD006_MCF7_96H_X1_B4_DUO52HI53LO:P12	TRCN0000208001	EMPTY	ctl_untrt
KDA010_MCF7_144H_X1_B1_DUO45HI44LO:E02	TRCN0000000543	IRAK1	trt_sh		KDD006_MCF7_96H_X2_B4_DUO52HI53LO:O11	TRCN0000208001	EMPTY	ctl_untrt
KDA010_MCF7_144H_X3_B1_DUO44HI45LO:E02	TRCN0000000543	IRAK1	trt_sh		KDD006_MCF7_96H_X2_B4_DUO52HI53LO:O12	TRCN0000208001	EMPTY	ctl_untrt
KDA010_MCF7_144H_X1_B1_DUO45HI44LO:C14	TRCN0000000544	IRAK1	trt_sh		KDD006_MCF7_96H_X2_B4_DUO52HI53LO:P11	TRCN0000208001	EMPTY	ctl_untrt
KDA010_MCF7_144H_X3_B1_DUO44HI45LO:C14	TRCN0000000544	IRAK1	trt_sh		KDD006_MCF7_96H_X2_B4_DUO52HI53LO:P12	TRCN0000208001	EMPTY	ctl_untrt
KDA010_MCF7_144H_X1_B1_DUO45HI44LO:M16	TRCN0000000546	IRAK1	trt_sh		KDD006_MCF7_96H_X3_B4_DUO52HI53LO:O11	TRCN0000208001	EMPTY	ctl_untrt
KDA010_MCF7_144H_X3_B1_DUO44HI45LO:M16	TRCN0000000546	IRAK1	trt_sh		KDD006_MCF7_96H_X3_B4_DUO52HI53LO:O12	TRCN0000208001	EMPTY	ctl_untrt
KDA010_MCF7_144H_X1_B1_DUO45HI44LO:B04	TRCN0000005920	IRF3	trt_sh		KDD006_MCF7_96H_X3_B4_DUO52HI53LO:P11	TRCN0000208001	EMPTY	ctl_untrt
KDA010_MCF7_144H_X3_B1_DUO44HI45LO:B04	TRCN0000005920	IRF3	trt_sh		KDD006_MCF7_96H_X3_B4_DUO52HI53LO:P12	TRCN0000208001	EMPTY	ctl_untrt
KDA010_MCF7_144H_X1_B1_DUO45HI44LO:B18	TRCN0000005921	IRF3	trt_sh		OEB001_MCF7_96H_X2_F1B3_DUO52HI53LO:A15	TRCN0000000000	UnTrt	ctl_untrt
KDA010_MCF7_144H_X3_B1_DUO44HI45LO:B18	TRCN0000005921	IRF3	trt_sh		OEB001_MCF7_96H_X2_F1B3_DUO52HI53LO:N08	TRCN0000000000	UnTrt	ctl_untrt
KDA010_MCF7_144H_X1_B1_DUO45HI44LO:F18	TRCN0000005922	IRF3	trt_sh		OEB001_MCF7_96H_X2_F1B3_DUO52HI53LO:N11	TRCN0000000000	UnTrt	ctl_untrt
KDA010_MCF7_144H_X3_B1_DUO44HI45LO:F18	TRCN0000005922	IRF3	trt_sh		OEB001_MCF7_96H_X3_F1B3_DUO52HI53LO:A15	TRCN0000000000	UnTrt	ctl_untrt
KDA010_MCF7_144H_X1_B1_DUO45HI44LO:H14	TRCN0000029648	ITGB1	trt_sh		OEB001_MCF7_96H_X3_F1B3_DUO52HI53LO:N08	TRCN0000000000	UnTrt	ctl_untrt
KDA010_MCF7_144H_X3_B1_DUO44HI45LO:H14	TRCN0000029648	ITGB1	trt_sh		OEB001_MCF7_96H_X3_F1B3_DUO52HI53LO:N11	TRCN0000000000	UnTrt	ctl_untrt
KDA010_MCF7_144H_X1_B1_DUO45HI44LO:H18	TRCN0000275083	ITGB1	trt_sh		OEB001_MCF7_96H_X4_F2B4_DUO52HI53LO:G16	TRCN0000000000	UnTrt	ctl_untrt
KDA010_MCF7_144H_X3_B1_DUO44HI45LO:H18	TRCN0000275083	ITGB1	trt_sh		OEB001_MCF7_96H_X4_F2B4_DUO52HI53LO:N08	TRCN0000000000	UnTrt	ctl_untrt
KDA010_MCF7_144H_X1_B1_DUO45HI44LO:F06	TRCN0000275133	ITGB1	trt_sh		OEB001_MCF7_96H_X4_F2B4_DUO52HI53LO:N11	TRCN0000000000	UnTrt	ctl_untrt
KDA010_MCF7_144H_X3_B1_DUO44HI45LO:F06	TRCN0000275133	ITGB1	trt_sh		OEB001_MCF7_96H_X5_F2B4_DUO52HI53LO:G16	TRCN0000000000	UnTrt	ctl_untrt
KDA010_MCF7_144H_X1_B1_DUO45HI44LO:L22	TRCN0000057769	ITGB4	trt_sh		OEB001_MCF7_96H_X5_F2B4_DUO52HI53LO:N08	TRCN0000000000	UnTrt	ctl_untrt
KDA010_MCF7_144H_X3_B1_DUO44HI45LO:L22	TRCN0000057769	ITGB4	trt_sh		OEB001_MCF7_96H_X5_F2B4_DUO52HI53LO:N11	TRCN0000000000	UnTrt	ctl_untrt
KDA010_MCF7_144H_X1_B1_DUO45HI44LO:D08	TRCN0000296114	ITGB4	trt_sh		OEB002_MCF7_96H_X1_F1B3_DUO52HI53LO:C17	TRCN0000000000	UnTrt	ctl_untrt
KDA010_MCF7_144H_X3_B1_DUO44HI45LO:D08	TRCN0000296114	ITGB4	trt_sh		OEB002_MCF7_96H_X1_F1B3_DUO52HI53LO:D13	TRCN0000000000	UnTrt	ctl_untrt
KDA010_MCF7_144H_X1_B1_DUO45HI44LO:D02	TRCN0000306738	ITGB4	trt_sh		OEB002_MCF7_96H_X1_F1B3_DUO52HI53LO:F16	TRCN0000000000	UnTrt	ctl_untrt
KDA010_MCF7_144H_X3_B1_DUO44HI45LO:D02	TRCN0000306738	ITGB4	trt_sh		OEB002_MCF7_96H_X2_F1B3_DUO52HI53LO:C17	TRCN0000000000	UnTrt	ctl_untrt
KDA010_MCF7_144H_X1_B1_DUO45HI44LO:F14	TRCN0000002009	ITSN1	trt_sh		OEB002_MCF7_96H_X2_F1B3_DUO52HI53LO:D13	TRCN0000000000	UnTrt	ctl_untrt
KDA010_MCF7_144H_X3_B1_DUO44HI45LO:F14	TRCN0000002009	ITSN1	trt_sh		OEB002_MCF7_96H_X2_F1B3_DUO52HI53LO:F16	TRCN0000000000	UnTrt	ctl_untrt
KDA010_MCF7_144H_X1_B1_DUO45HI44LO:B12	TRCN0000002010	ITSN1	trt_sh		OEB002_MCF7_96H_X2_F1B3_DUO52HI53LO:O16	TRCN0000000000	UnTrt	ctl_untrt
KDA010_MCF7_144H_X3_B1_DUO44HI45LO:B12	TRCN0000002010	ITSN1	trt_sh		OEB002_MCF7_96H_X3_F1B3_DUO52HI53LO:C17	TRCN0000000000	UnTrt	ctl_untrt
KDA010_MCF7_144H_X1_B1_DUO45HI44LO:B06	TRCN0000233548	ITSN1	trt_sh		OEB002_MCF7_96H_X3_F1B3_DUO52HI53LO:D13	TRCN0000000000	UnTrt	ctl_untrt
KDA010_MCF7_144H_X3_B1_DUO44HI45LO:B06	TRCN0000233548	ITSN1	trt_sh		OEB002_MCF7_96H_X3_F1B3_DUO52HI53LO:F16	TRCN0000000000	UnTrt	ctl_untrt
KDA010_MCF7_144H_X1_B1_DUO45HI44LO:F08	TRCN0000000046	KHDRBS1	trt_sh		OEB002_MCF7_96H_X3_F1B3_DUO52HI53LO:O16	TRCN0000000000	UnTrt	ctl_untrt
KDA010_MCF7_144H_X3_B1_DUO44HI45LO:F08	TRCN0000000046	KHDRBS1	trt_sh		OEB002_MCF7_96H_X5.L2_F2B5_DUO52HI53LO:C17	TRCN0000000000	UnTrt	ctl_untrt
KDA010_MCF7_144H_X1_B1_DUO45HI44LO:H06	TRCN0000000047	KHDRBS1	trt_sh		OEB002_MCF7_96H_X5.L2_F2B5_DUO52HI53LO:D13	TRCN0000000000	UnTrt	ctl_untrt
KDA010_MCF7_144H_X3_B1_DUO44HI45LO:H06	TRCN0000000047	KHDRBS1	trt_sh		OEB002_MCF7_96H_X5.L2_F2B5_DUO52HI53LO:F16	TRCN0000000000	UnTrt	ctl_untrt
KDA010_MCF7_144H_X1_B1_DUO45HI44LO:J14	TRCN0000000048	KHDRBS1	trt_sh		OEB002_MCF7_96H_X5.L2_F2B5_DUO52HI53LO:O16	TRCN0000000000	UnTrt	ctl_untrt
KDA010_MCF7_144H_X3_B1_DUO44HI45LO:J14	TRCN0000000048	KHDRBS1	trt_sh		OEB003_MCF7_96H_X1_F1B3_DUO52HI53LO:C20	TRCN0000000000	UnTrt	ctl_untrt
KDA010_MCF7_144H_X1_B1_DUO45HI44LO:B20	TRCN0000013636	KLF5	trt_sh		OEB003_MCF7_96H_X1_F1B3_DUO52HI53LO:K03	TRCN0000000000	UnTrt	ctl_untrt
KDA010_MCF7_144H_X3_B1_DUO44HI45LO:B20	TRCN0000013636	KLF5	trt_sh		OEB003_MCF7_96H_X1_F1B3_DUO52HI53LO:L08	TRCN0000000000	UnTrt	ctl_untrt
KDA010_MCF7_144H_X1_B1_DUO45HI44LO:J18	TRCN0000013637	KLF5	trt_sh		OEB003_MCF7_96H_X1_F1B3_DUO52HI53LO:P21	TRCN0000000000	UnTrt	ctl_untrt
KDA010_MCF7_144H_X3_B1_DUO44HI45LO:J18	TRCN0000013637	KLF5	trt_sh		OEB003_MCF7_96H_X2_F1B3_DUO52HI53LO:C20	TRCN0000000000	UnTrt	ctl_untrt
KDA010_MCF7_144H_X1_B1_DUO45HI44LO:D10	TRCN0000280340	KLF5	trt_sh		OEB003_MCF7_96H_X2_F1B3_DUO52HI53LO:K03	TRCN0000000000	UnTrt	ctl_untrt
KDA010_MCF7_144H_X3_B1_DUO44HI45LO:D10	TRCN0000280340	KLF5	trt_sh		OEB003_MCF7_96H_X2_F1B3_DUO52HI53LO:L08	TRCN0000000000	UnTrt	ctl_untrt
KDA010_MCF7_144H_X1_B1_DUO45HI44LO:E05	TRCN0000010369	KRAS	trt_sh		OEB003_MCF7_96H_X2_F1B3_DUO52HI53LO:P21	TRCN0000000000	UnTrt	ctl_untrt
KDA010_MCF7_144H_X3_B1_DUO44HI45LO:E05	TRCN0000010369	KRAS	trt_sh		OEB003_MCF7_96H_X3_F1B3_DUO52HI53LO:C20	TRCN0000000000	UnTrt	ctl_untrt
KDA010_MCF7_144H_X1_B1_DUO45HI44LO:K09	TRCN0000018337	KRAS	trt_sh		OEB003_MCF7_96H_X3_F1B3_DUO52HI53LO:K03	TRCN0000000000	UnTrt	ctl_untrt
KDA010_MCF7_144H_X3_B1_DUO44HI45LO:K09	TRCN0000018337	KRAS	trt_sh		OEB003_MCF7_96H_X3_F1B3_DUO52HI53LO:L08	TRCN0000000000	UnTrt	ctl_untrt
KDA010_MCF7_144H_X1_B1_DUO45HI44LO:G07	TRCN0000033259	KRAS	trt_sh		OEB003_MCF7_96H_X3_F1B3_DUO52HI53LO:P21	TRCN0000000000	UnTrt	ctl_untrt
KDA010_MCF7_144H_X3_B1_DUO44HI45LO:G07	TRCN0000033259	KRAS	trt_sh		OEB003_MCF7_96H_X4.L2_F2B5_DUO52HI53LO:C20	TRCN0000000000	UnTrt	ctl_untrt
KDA010_MCF7_144H_X1_B1_DUO45HI44LO:G21	TRCN0000033260	KRAS	trt_sh		OEB003_MCF7_96H_X4.L2_F2B5_DUO52HI53LO:K03	TRCN0000000000	UnTrt	ctl_untrt
KDA010_MCF7_144H_X3_B1_DUO44HI45LO:G21	TRCN0000033260	KRAS	trt_sh		OEB003_MCF7_96H_X4.L2_F2B5_DUO52HI53LO:L08	TRCN0000000000	UnTrt	ctl_untrt
KDA010_MCF7_144H_X1_B1_DUO45HI44LO:O13	TRCN0000033261	KRAS	trt_sh		OEB003_MCF7_96H_X4.L2_F2B5_DUO52HI53LO:P21	TRCN0000000000	UnTrt	ctl_untrt
KDA010_MCF7_144H_X3_B1_DUO44HI45LO:O13	TRCN0000033261	KRAS	trt_sh		OEB003_MCF7_96H_X5.L2_F1B5_DUO52HI53LO:C20	TRCN0000000000	UnTrt	ctl_untrt
KDA010_MCF7_144H_X1_B1_DUO45HI44LO:G09	TRCN0000033262	KRAS	trt_sh		OEB003_MCF7_96H_X5.L2_F1B5_DUO52HI53LO:K03	TRCN0000000000	UnTrt	ctl_untrt
KDA010_MCF7_144H_X3_B1_DUO44HI45LO:G09	TRCN0000033262	KRAS	trt_sh		OEB003_MCF7_96H_X5.L2_F1B5_DUO52HI53LO:L08	TRCN0000000000	UnTrt	ctl_untrt
KDA010_MCF7_144H_X1_B1_DUO45HI44LO:I17	TRCN0000033263	KRAS	trt_sh		OEB003_MCF7_96H_X5.L2_F1B5_DUO52HI53LO:P21	TRCN0000000000	UnTrt	ctl_untrt
KDA010_MCF7_144H_X3_B1_DUO44HI45LO:I17	TRCN0000033263	KRAS	trt_sh		OEB004_MCF7_96H_X2_F1B3_DUO52HI53LO:K24	TRCN0000000000	UnTrt	ctl_untrt
KDA010_MCF7_144H_X1_B1_DUO45HI44LO:G05	TRCN0000040148	KRAS	trt_sh		OEB004_MCF7_96H_X2_F1B3_DUO52HI53LO:N20	TRCN0000000000	UnTrt	ctl_untrt
KDA010_MCF7_144H_X3_B1_DUO44HI45LO:G05	TRCN0000040148	KRAS	trt_sh		OEB004_MCF7_96H_X2_F1B3_DUO52HI53LO:N21	TRCN0000000000	UnTrt	ctl_untrt
KDA010_MCF7_144H_X1_B1_DUO45HI44LO:E21	TRCN0000040149	KRAS	trt_sh		OEB004_MCF7_96H_X3_F1B3_DUO52HI53LO:E13	TRCN0000000000	UnTrt	ctl_untrt
KDA010_MCF7_144H_X3_B1_DUO44HI45LO:E21	TRCN0000040149	KRAS	trt_sh		OEB004_MCF7_96H_X3_F1B3_DUO52HI53LO:K24	TRCN0000000000	UnTrt	ctl_untrt
KDA010_MCF7_144H_X1_B1_DUO45HI44LO:K01	TRCN0000040150	KRAS	trt_sh		OEB004_MCF7_96H_X3_F1B3_DUO52HI53LO:N20	TRCN0000000000	UnTrt	ctl_untrt
KDA010_MCF7_144H_X3_B1_DUO44HI45LO:K01	TRCN0000040150	KRAS	trt_sh		OEB004_MCF7_96H_X3_F1B3_DUO52HI53LO:N21	TRCN0000000000	UnTrt	ctl_untrt
KDA010_MCF7_144H_X1_B1_DUO45HI44LO:I07	TRCN0000040151	KRAS	trt_sh		OEB004_MCF7_96H_X4_F1B5_DUO52HI53LO:E13	TRCN0000000000	UnTrt	ctl_untrt
KDA010_MCF7_144H_X3_B1_DUO44HI45LO:I07	TRCN0000040151	KRAS	trt_sh		OEB004_MCF7_96H_X4_F1B5_DUO52HI53LO:K24	TRCN0000000000	UnTrt	ctl_untrt
KDA010_MCF7_144H_X1_B1_DUO45HI44LO:I15	TRCN0000040152	KRAS	trt_sh		OEB004_MCF7_96H_X4_F1B5_DUO52HI53LO:N20	TRCN0000000000	UnTrt	ctl_untrt
KDA010_MCF7_144H_X3_B1_DUO44HI45LO:I15	TRCN0000040152	KRAS	trt_sh		OEB004_MCF7_96H_X4_F1B5_DUO52HI53LO:N21	TRCN0000000000	UnTrt	ctl_untrt
KDA010_MCF7_144H_X1_B1_DUO45HI44LO:E12	TRCN0000010495	MAP2K4	trt_sh		OEB005_MCF7_96H_X1_F1B3_DUO52HI53LO:D04	TRCN0000000000	UnTrt	ctl_untrt
KDA010_MCF7_144H_X3_B1_DUO44HI45LO:E12	TRCN0000010495	MAP2K4	trt_sh		OEB005_MCF7_96H_X1_F1B3_DUO52HI53LO:F09	TRCN0000000000	UnTrt	ctl_untrt
KDA010_MCF7_144H_X1_B1_DUO45HI44LO:M02	TRCN0000010496	MAP2K4	trt_sh		OEB005_MCF7_96H_X1_F1B3_DUO52HI53LO:G19	TRCN0000000000	UnTrt	ctl_untrt
KDA010_MCF7_144H_X3_B1_DUO44HI45LO:M02	TRCN0000010496	MAP2K4	trt_sh		OEB005_MCF7_96H_X1_F1B3_DUO52HI53LO:O10	TRCN0000000000	UnTrt	ctl_untrt
KDA010_MCF7_144H_X1_B1_DUO45HI44LO:K08	TRCN0000039913	MAP2K4	trt_sh		OEB005_MCF7_96H_X2_F1B3_DUO52HI53LO:D04	TRCN0000000000	UnTrt	ctl_untrt
KDA010_MCF7_144H_X3_B1_DUO44HI45LO:K08	TRCN0000039913	MAP2K4	trt_sh		OEB005_MCF7_96H_X2_F1B3_DUO52HI53LO:F09	TRCN0000000000	UnTrt	ctl_untrt
KDA010_MCF7_144H_X1_B1_DUO45HI44LO:P09	TRCN0000236185	NCOA4	trt_sh		OEB005_MCF7_96H_X2_F1B3_DUO52HI53LO:G19	TRCN0000000000	UnTrt	ctl_untrt
KDA010_MCF7_144H_X3_B1_DUO44HI45LO:P09	TRCN0000236185	NCOA4	trt_sh		OEB005_MCF7_96H_X2_F1B3_DUO52HI53LO:O10	TRCN0000000000	UnTrt	ctl_untrt
KDA010_MCF7_144H_X1_B1_DUO45HI44LO:J11	TRCN0000236186	NCOA4	trt_sh		OEB005_MCF7_96H_X3_F1B3_DUO52HI53LO:D04	TRCN0000000000	UnTrt	ctl_untrt
KDA010_MCF7_144H_X3_B1_DUO44HI45LO:J11	TRCN0000236186	NCOA4	trt_sh		OEB005_MCF7_96H_X3_F1B3_DUO52HI53LO:F09	TRCN0000000000	UnTrt	ctl_untrt
KDA010_MCF7_144H_X1_B1_DUO45HI44LO:N19	TRCN0000236187	NCOA4	trt_sh		OEB005_MCF7_96H_X3_F1B3_DUO52HI53LO:O10	TRCN0000000000	UnTrt	ctl_untrt
KDA010_MCF7_144H_X3_B1_DUO44HI45LO:N19	TRCN0000236187	NCOA4	trt_sh		OEB005_MCF7_96H_X5_F1B5_DUO52HI53LO:D04	TRCN0000000000	UnTrt	ctl_untrt
KDA010_MCF7_144H_X1_B1_DUO45HI44LO:L24	TRCN0000001698	NEK4	trt_sh		OEB005_MCF7_96H_X5_F1B5_DUO52HI53LO:F09	TRCN0000000000	UnTrt	ctl_untrt
KDA010_MCF7_144H_X3_B1_DUO44HI45LO:L24	TRCN0000001698	NEK4	trt_sh		OEB005_MCF7_96H_X5_F1B5_DUO52HI53LO:O10	TRCN0000000000	UnTrt	ctl_untrt
KDA010_MCF7_144H_X1_B1_DUO45HI44LO:H22	TRCN0000194937	NEK4	trt_sh		OEB006_MCF7_96H_X1_F1B3_DUO52HI53LO:C22	TRCN0000000000	UnTrt	ctl_untrt
KDA010_MCF7_144H_X3_B1_DUO44HI45LO:H22	TRCN0000194937	NEK4	trt_sh		OEB006_MCF7_96H_X1_F1B3_DUO52HI53LO:G13	TRCN0000000000	UnTrt	ctl_untrt
KDA010_MCF7_144H_X1_B1_DUO45HI44LO:N06	TRCN0000196243	NEK4	trt_sh		OEB006_MCF7_96H_X1_F1B3_DUO52HI53LO:L19	TRCN0000000000	UnTrt	ctl_untrt
KDA010_MCF7_144H_X3_B1_DUO44HI45LO:N06	TRCN0000196243	NEK4	trt_sh		OEB006_MCF7_96H_X1_F1B3_DUO52HI53LO:N18	TRCN0000000000	UnTrt	ctl_untrt
KDA010_MCF7_144H_X1_B1_DUO45HI44LO:B23	TRCN0000001966	NEK7	trt_sh		OEB006_MCF7_96H_X2_F1B3_DUO52HI53LO:C22	TRCN0000000000	UnTrt	ctl_untrt
KDA010_MCF7_144H_X3_B1_DUO44HI45LO:B23	TRCN0000001966	NEK7	trt_sh		OEB006_MCF7_96H_X2_F1B3_DUO52HI53LO:L19	TRCN0000000000	UnTrt	ctl_untrt
KDA010_MCF7_144H_X1_B1_DUO45HI44LO:F01	TRCN0000001968	NEK7	trt_sh		OEB006_MCF7_96H_X2_F1B3_DUO52HI53LO:N18	TRCN0000000000	UnTrt	ctl_untrt
KDA010_MCF7_144H_X3_B1_DUO44HI45LO:F01	TRCN0000001968	NEK7	trt_sh		OEB006_MCF7_96H_X3_F1B3_DUO52HI53LO:C22	TRCN0000000000	UnTrt	ctl_untrt
KDA010_MCF7_144H_X1_B1_DUO45HI44LO:D23	TRCN0000196722	NEK7	trt_sh		OEB006_MCF7_96H_X3_F1B3_DUO52HI53LO:G13	TRCN0000000000	UnTrt	ctl_untrt
KDA010_MCF7_144H_X3_B1_DUO44HI45LO:D23	TRCN0000196722	NEK7	trt_sh		OEB006_MCF7_96H_X3_F1B3_DUO52HI53LO:L19	TRCN0000000000	UnTrt	ctl_untrt
KDA010_MCF7_144H_X1_B1_DUO45HI44LO:N16	TRCN0000074562	NONO	trt_sh		OEB006_MCF7_96H_X4_F1B5_DUO52HI53LO:C22	TRCN0000000000	UnTrt	ctl_untrt
KDA010_MCF7_144H_X3_B1_DUO44HI45LO:N16	TRCN0000074562	NONO	trt_sh		OEB006_MCF7_96H_X4_F1B5_DUO52HI53LO:G13	TRCN0000000000	UnTrt	ctl_untrt
KDA010_MCF7_144H_X1_B1_DUO45HI44LO:D14	TRCN0000286693	NONO	trt_sh		OEB006_MCF7_96H_X4_F1B5_DUO52HI53LO:L19	TRCN0000000000	UnTrt	ctl_untrt
KDA010_MCF7_144H_X3_B1_DUO44HI45LO:D14	TRCN0000286693	NONO	trt_sh		OEB006_MCF7_96H_X4_F1B5_DUO52HI53LO:N18	TRCN0000000000	UnTrt	ctl_untrt
KDA010_MCF7_144H_X1_B1_DUO45HI44LO:H10	TRCN0000294049	NONO	trt_sh		DER001_MCF7_96H_X1_F1B6_DUO52HI53LO:A24	TRCN0000000000	UnTrt	ctl_untrt
KDA010_MCF7_144H_X3_B1_DUO44HI45LO:H10	TRCN0000294049	NONO	trt_sh		DER001_MCF7_96H_X1_F1B6_DUO52HI53LO:C04	TRCN0000000000	UnTrt	ctl_untrt
KDA010_MCF7_144H_X1_B1_DUO45HI44LO:D21	TRCN0000262587	NOTCH2	trt_sh		DER001_MCF7_96H_X1_F1B6_DUO52HI53LO:F09	TRCN0000000000	UnTrt	ctl_untrt
KDA010_MCF7_144H_X3_B1_DUO44HI45LO:D21	TRCN0000262587	NOTCH2	trt_sh		DER001_MCF7_96H_X1_F1B6_DUO52HI53LO:M05	TRCN0000000000	UnTrt	ctl_untrt
KDA010_MCF7_144H_X1_B1_DUO45HI44LO:B11	TRCN0000262588	NOTCH2	trt_sh		DER001_MCF7_96H_X1_F1B6_DUO52HI53LO:N12	TRCN0000000000	UnTrt	ctl_untrt
KDA010_MCF7_144H_X3_B1_DUO44HI45LO:B11	TRCN0000262588	NOTCH2	trt_sh		DER001_MCF7_96H_X1_F1B6_DUO52HI53LO:N18	TRCN0000000000	UnTrt	ctl_untrt
KDA010_MCF7_144H_X1_B1_DUO45HI44LO:H19	TRCN0000282339	NOTCH2	trt_sh		DER001_MCF7_96H_X1_F1B6_DUO52HI53LO:N23	TRCN0000000000	UnTrt	ctl_untrt
KDA010_MCF7_144H_X3_B1_DUO44HI45LO:H19	TRCN0000282339	NOTCH2	trt_sh		DER001_MCF7_96H_X1_F1B6_DUO52HI53LO:O11	TRCN0000000000	UnTrt	ctl_untrt
KDA010_MCF7_144H_X1_B1_DUO45HI44LO:F13	TRCN0000001440	NRBP1	trt_sh		DER001_MCF7_96H_X3_F1B6_DUO52HI53LO:A24	TRCN0000000000	UnTrt	ctl_untrt
KDA010_MCF7_144H_X3_B1_DUO44HI45LO:F13	TRCN0000001440	NRBP1	trt_sh		DER001_MCF7_96H_X3_F1B6_DUO52HI53LO:C04	TRCN0000000000	UnTrt	ctl_untrt
KDA010_MCF7_144H_X1_B1_DUO45HI44LO:P05	TRCN0000001441	NRBP1	trt_sh		DER001_MCF7_96H_X3_F1B6_DUO52HI53LO:F09	TRCN0000000000	UnTrt	ctl_untrt
KDA010_MCF7_144H_X3_B1_DUO44HI45LO:P05	TRCN0000001441	NRBP1	trt_sh		DER001_MCF7_96H_X3_F1B6_DUO52HI53LO:M05	TRCN0000000000	UnTrt	ctl_untrt
KDA010_MCF7_144H_X1_B1_DUO45HI44LO:N09	TRCN0000342386	NRBP1	trt_sh		DER001_MCF7_96H_X3_F1B6_DUO52HI53LO:N12	TRCN0000000000	UnTrt	ctl_untrt
KDA010_MCF7_144H_X3_B1_DUO44HI45LO:N09	TRCN0000342386	NRBP1	trt_sh		DER001_MCF7_96H_X3_F1B6_DUO52HI53LO:N18	TRCN0000000000	UnTrt	ctl_untrt
KDA010_MCF7_144H_X1_B1_DUO45HI44LO:F03	TRCN0000273261	NUAK1	trt_sh		DER001_MCF7_96H_X3_F1B6_DUO52HI53LO:N23	TRCN0000000000	UnTrt	ctl_untrt
KDA010_MCF7_144H_X3_B1_DUO44HI45LO:F03	TRCN0000273261	NUAK1	trt_sh		DER001_MCF7_96H_X3_F1B6_DUO52HI53LO:O11	TRCN0000000000	UnTrt	ctl_untrt
KDA010_MCF7_144H_X1_B1_DUO45HI44LO:P15	TRCN0000273319	NUAK1	trt_sh		KDA001_MCF7_96H_X1_B1_DUO45HI44LO:G02	TRCN0000000000	EMPTY	ctl_untrt
KDA010_MCF7_144H_X3_B1_DUO44HI45LO:P15	TRCN0000273319	NUAK1	trt_sh		KDA001_MCF7_96H_X1_B1_DUO45HI44LO:G03	TRCN0000000000	EMPTY	ctl_untrt
KDA010_MCF7_144H_X1_B1_DUO45HI44LO:L19	TRCN0000284951	NUAK1	trt_sh		KDA001_MCF7_96H_X1_B1_DUO45HI44LO:H05	TRCN0000000000	EMPTY	ctl_untrt
KDA010_MCF7_144H_X3_B1_DUO44HI45LO:L19	TRCN0000284951	NUAK1	trt_sh		KDA001_MCF7_96H_X1_B1_DUO45HI44LO:H18	TRCN0000000000	EMPTY	ctl_untrt
KDA010_MCF7_144H_X1_B1_DUO45HI44LO:K17	TRCN0000051478	NUDT6	trt_sh		KDA001_MCF7_96H_X1_B1_DUO45HI44LO:I12	TRCN0000000000	EMPTY	ctl_untrt
KDA010_MCF7_144H_X3_B1_DUO44HI45LO:K17	TRCN0000051478	NUDT6	trt_sh		KDA001_MCF7_96H_X1_B1_DUO45HI44LO:I16	TRCN0000000000	EMPTY	ctl_untrt
KDA010_MCF7_144H_X1_B1_DUO45HI44LO:E01	TRCN0000051480	NUDT6	trt_sh		KDA001_MCF7_96H_X1_B1_DUO45HI44LO:K10	TRCN0000000000	EMPTY	ctl_untrt
KDA010_MCF7_144H_X3_B1_DUO44HI45LO:E01	TRCN0000051480	NUDT6	trt_sh		KDA001_MCF7_96H_X1_B1_DUO45HI44LO:L07	TRCN0000000000	EMPTY	ctl_untrt
KDA010_MCF7_144H_X1_B1_DUO45HI44LO:E11	TRCN0000051482	NUDT6	trt_sh		KDA001_MCF7_96H_X1_B1_DUO45HI44LO:M15	TRCN0000000000	EMPTY	ctl_untrt
KDA010_MCF7_144H_X3_B1_DUO44HI45LO:E11	TRCN0000051482	NUDT6	trt_sh		KDA001_MCF7_96H_X1_B1_DUO45HI44LO:N13	TRCN0000000000	EMPTY	ctl_untrt
KDA010_MCF7_144H_X1_B1_DUO45HI44LO:C15	TRCN0000050273	NUDT9	trt_sh		KDA001_MCF7_96H_X1_B1_DUO45HI44LO:O21	TRCN0000000000	EMPTY	ctl_untrt
KDA010_MCF7_144H_X3_B1_DUO44HI45LO:C15	TRCN0000050273	NUDT9	trt_sh		KDA001_MCF7_96H_X1_B1_DUO45HI44LO:O22	TRCN0000000000	EMPTY	ctl_untrt
KDA010_MCF7_144H_X1_B1_DUO45HI44LO:M03	TRCN0000050274	NUDT9	trt_sh		KDA001_MCF7_96H_X1_B1_DUO45HI44LO:O23	TRCN0000000000	EMPTY	ctl_untrt
KDA010_MCF7_144H_X3_B1_DUO44HI45LO:M03	TRCN0000050274	NUDT9	trt_sh		KDA001_MCF7_96H_X1_B1_DUO45HI44LO:P01	TRCN0000000000	EMPTY	ctl_untrt
KDA010_MCF7_144H_X1_B1_DUO45HI44LO:G11	TRCN0000050276	NUDT9	trt_sh		KDA001_MCF7_96H_X1_B1_DUO45HI44LO:P06	TRCN0000000000	EMPTY	ctl_untrt
KDA010_MCF7_144H_X3_B1_DUO44HI45LO:G11	TRCN0000050276	NUDT9	trt_sh		KDA001_MCF7_96H_X1_B1_DUO45HI44LO:P23	TRCN0000000000	EMPTY	ctl_untrt
KDA010_MCF7_144H_X1_B1_DUO45HI44LO:I12	TRCN0000003861	PCNA	trt_sh		KDA001_MCF7_96H_X2_B1_DUO44HI45LO:G02	TRCN0000000000	EMPTY	ctl_untrt
KDA010_MCF7_144H_X3_B1_DUO44HI45LO:I12	TRCN0000003861	PCNA	trt_sh		KDA001_MCF7_96H_X2_B1_DUO44HI45LO:G03	TRCN0000000000	EMPTY	ctl_untrt
KDA010_MCF7_144H_X1_B1_DUO45HI44LO:A18	TRCN0000003862	PCNA	trt_sh		KDA001_MCF7_96H_X2_B1_DUO44HI45LO:H05	TRCN0000000000	EMPTY	ctl_untrt
KDA010_MCF7_144H_X3_B1_DUO44HI45LO:A18	TRCN0000003862	PCNA	trt_sh		KDA001_MCF7_96H_X2_B1_DUO44HI45LO:H18	TRCN0000000000	EMPTY	ctl_untrt
KDA010_MCF7_144H_X1_B1_DUO45HI44LO:C08	TRCN0000003863	PCNA	trt_sh		KDA001_MCF7_96H_X2_B1_DUO44HI45LO:I12	TRCN0000000000	EMPTY	ctl_untrt
KDA010_MCF7_144H_X3_B1_DUO44HI45LO:C08	TRCN0000003863	PCNA	trt_sh		KDA001_MCF7_96H_X2_B1_DUO44HI45LO:I16	TRCN0000000000	EMPTY	ctl_untrt
KDA010_MCF7_144H_X1_B1_DUO45HI44LO:F23	TRCN0000072393	PCSK7	trt_sh		KDA001_MCF7_96H_X2_B1_DUO44HI45LO:K10	TRCN0000000000	EMPTY	ctl_untrt
KDA010_MCF7_144H_X3_B1_DUO44HI45LO:F23	TRCN0000072393	PCSK7	trt_sh		KDA001_MCF7_96H_X2_B1_DUO44HI45LO:L07	TRCN0000000000	EMPTY	ctl_untrt
KDA010_MCF7_144H_X1_B1_DUO45HI44LO:N03	TRCN0000072396	PCSK7	trt_sh		KDA001_MCF7_96H_X2_B1_DUO44HI45LO:M15	TRCN0000000000	EMPTY	ctl_untrt
KDA010_MCF7_144H_X3_B1_DUO44HI45LO:N03	TRCN0000072396	PCSK7	trt_sh		KDA001_MCF7_96H_X2_B1_DUO44HI45LO:N13	TRCN0000000000	EMPTY	ctl_untrt
KDA010_MCF7_144H_X1_B1_DUO45HI44LO:H07	TRCN0000072397	PCSK7	trt_sh		KDA001_MCF7_96H_X2_B1_DUO44HI45LO:O21	TRCN0000000000	EMPTY	ctl_untrt
KDA010_MCF7_144H_X3_B1_DUO44HI45LO:H07	TRCN0000072397	PCSK7	trt_sh		KDA001_MCF7_96H_X2_B1_DUO44HI45LO:O22	TRCN0000000000	EMPTY	ctl_untrt
KDA010_MCF7_144H_X1_B1_DUO45HI44LO:H09	TRCN0000299605	PHB2	trt_sh		KDA001_MCF7_96H_X2_B1_DUO44HI45LO:O23	TRCN0000000000	EMPTY	ctl_untrt
KDA010_MCF7_144H_X3_B1_DUO44HI45LO:H09	TRCN0000299605	PHB2	trt_sh		KDA001_MCF7_96H_X2_B1_DUO44HI45LO:P01	TRCN0000000000	EMPTY	ctl_untrt
KDA010_MCF7_144H_X1_B1_DUO45HI44LO:J15	TRCN0000299608	PHB2	trt_sh		KDA001_MCF7_96H_X2_B1_DUO44HI45LO:P06	TRCN0000000000	EMPTY	ctl_untrt
KDA010_MCF7_144H_X3_B1_DUO44HI45LO:J15	TRCN0000299608	PHB2	trt_sh		KDA001_MCF7_96H_X2_B1_DUO44HI45LO:P21	TRCN0000000000	EMPTY	ctl_untrt
KDA010_MCF7_144H_X1_B1_DUO45HI44LO:I18	TRCN0000009860	PIK3CB	trt_sh		KDA001_MCF7_96H_X2_B1_DUO44HI45LO:P22	TRCN0000000000	EMPTY	ctl_untrt
KDA010_MCF7_144H_X3_B1_DUO44HI45LO:I18	TRCN0000009860	PIK3CB	trt_sh		KDA001_MCF7_96H_X2_B1_DUO44HI45LO:P23	TRCN0000000000	EMPTY	ctl_untrt
KDA010_MCF7_144H_X1_B1_DUO45HI44LO:G18	TRCN0000010017	PIK3CB	trt_sh		KDA001_MCF7_96H_X3_B1_DUO45HI44LO:G02	TRCN0000000000	EMPTY	ctl_untrt
KDA010_MCF7_144H_X3_B1_DUO44HI45LO:G18	TRCN0000010017	PIK3CB	trt_sh		KDA001_MCF7_96H_X3_B1_DUO45HI44LO:G03	TRCN0000000000	EMPTY	ctl_untrt
KDA010_MCF7_144H_X1_B1_DUO45HI44LO:M24	TRCN0000010025	PIK3CB	trt_sh		KDA001_MCF7_96H_X3_B1_DUO45HI44LO:H05	TRCN0000000000	EMPTY	ctl_untrt
KDA010_MCF7_144H_X3_B1_DUO44HI45LO:M24	TRCN0000010025	PIK3CB	trt_sh		KDA001_MCF7_96H_X3_B1_DUO45HI44LO:H18	TRCN0000000000	EMPTY	ctl_untrt
KDA010_MCF7_144H_X1_B1_DUO45HI44LO:A16	TRCN0000033288	PIK3R1	trt_sh		KDA001_MCF7_96H_X3_B1_DUO45HI44LO:I12	TRCN0000000000	EMPTY	ctl_untrt
KDA010_MCF7_144H_X3_B1_DUO44HI45LO:A16	TRCN0000033288	PIK3R1	trt_sh		KDA001_MCF7_96H_X3_B1_DUO45HI44LO:I16	TRCN0000000000	EMPTY	ctl_untrt
KDA010_MCF7_144H_X1_B1_DUO45HI44LO:C20	TRCN0000039904	PIK3R1	trt_sh		KDA001_MCF7_96H_X3_B1_DUO45HI44LO:K10	TRCN0000000000	EMPTY	ctl_untrt
KDA010_MCF7_144H_X3_B1_DUO44HI45LO:C20	TRCN0000039904	PIK3R1	trt_sh		KDA001_MCF7_96H_X3_B1_DUO45HI44LO:L07	TRCN0000000000	EMPTY	ctl_untrt
KDA010_MCF7_144H_X1_B1_DUO45HI44LO:A22	TRCN0000039906	PIK3R1	trt_sh		KDA001_MCF7_96H_X3_B1_DUO45HI44LO:M15	TRCN0000000000	EMPTY	ctl_untrt
KDA010_MCF7_144H_X3_B1_DUO44HI45LO:A22	TRCN0000039906	PIK3R1	trt_sh		KDA001_MCF7_96H_X3_B1_DUO45HI44LO:N13	TRCN0000000000	EMPTY	ctl_untrt
KDA010_MCF7_144H_X1_B1_DUO45HI44LO:G12	TRCN0000052635	PLAUR	trt_sh		KDA001_MCF7_96H_X3_B1_DUO45HI44LO:O21	TRCN0000000000	EMPTY	ctl_untrt
KDA010_MCF7_144H_X3_B1_DUO44HI45LO:G12	TRCN0000052635	PLAUR	trt_sh		KDA001_MCF7_96H_X3_B1_DUO45HI44LO:O22	TRCN0000000000	EMPTY	ctl_untrt
KDA010_MCF7_144H_X1_B1_DUO45HI44LO:K20	TRCN0000052636	PLAUR	trt_sh		KDA001_MCF7_96H_X3_B1_DUO45HI44LO:O23	TRCN0000000000	EMPTY	ctl_untrt
KDA010_MCF7_144H_X3_B1_DUO44HI45LO:K20	TRCN0000052636	PLAUR	trt_sh		KDA001_MCF7_96H_X3_B1_DUO45HI44LO:P01	TRCN0000000000	EMPTY	ctl_untrt
KDA010_MCF7_144H_X1_B1_DUO45HI44LO:I06	TRCN0000052637	PLAUR	trt_sh		KDA001_MCF7_96H_X3_B1_DUO45HI44LO:P06	TRCN0000000000	EMPTY	ctl_untrt
KDA010_MCF7_144H_X3_B1_DUO44HI45LO:I06	TRCN0000052637	PLAUR	trt_sh		KDA001_MCF7_96H_X3_B1_DUO45HI44LO:P21	TRCN0000000000	EMPTY	ctl_untrt
KDA010_MCF7_144H_X1_B1_DUO45HI44LO:L04	TRCN0000017023	POLR2I	trt_sh		KDA001_MCF7_96H_X3_B1_DUO45HI44LO:P22	TRCN0000000000	EMPTY	ctl_untrt
KDA010_MCF7_144H_X3_B1_DUO44HI45LO:L04	TRCN0000017023	POLR2I	trt_sh		KDA001_MCF7_96H_X3_B1_DUO45HI44LO:P23	TRCN0000000000	EMPTY	ctl_untrt
KDA010_MCF7_144H_X1_B1_DUO45HI44LO:H02	TRCN0000017026	POLR2I	trt_sh		KDA001_MCF7_96H_X1_B1_DUO45HI44LO:C23	TRCN0000208001	EMPTY	ctl_untrt
KDA010_MCF7_144H_X3_B1_DUO44HI45LO:H02	TRCN0000017026	POLR2I	trt_sh		KDA001_MCF7_96H_X1_B1_DUO45HI44LO:G24	TRCN0000208001	EMPTY	ctl_untrt
KDA010_MCF7_144H_X1_B1_DUO45HI44LO:N02	TRCN0000312403	POLR2I	trt_sh		KDA001_MCF7_96H_X1_B1_DUO45HI44LO:H22	TRCN0000208001	EMPTY	ctl_untrt
KDA010_MCF7_144H_X3_B1_DUO44HI45LO:N02	TRCN0000312403	POLR2I	trt_sh		KDA001_MCF7_96H_X1_B1_DUO45HI44LO:L19	TRCN0000208001	EMPTY	ctl_untrt
KDA010_MCF7_144H_X1_B1_DUO45HI44LO:O08	TRCN0000001661	PPARD	trt_sh		KDA001_MCF7_96H_X2_B1_DUO44HI45LO:C23	TRCN0000208001	EMPTY	ctl_untrt
KDA010_MCF7_144H_X1_B1_DUO45HI44LO:O12	TRCN0000001663	PPARD	trt_sh		KDA001_MCF7_96H_X2_B1_DUO44HI45LO:G24	TRCN0000208001	EMPTY	ctl_untrt
KDA010_MCF7_144H_X3_B1_DUO44HI45LO:O12	TRCN0000001663	PPARD	trt_sh		KDA001_MCF7_96H_X2_B1_DUO44HI45LO:H22	TRCN0000208001	EMPTY	ctl_untrt
KDA010_MCF7_144H_X1_B1_DUO45HI44LO:C12	TRCN0000001664	PPARD	trt_sh		KDA001_MCF7_96H_X2_B1_DUO44HI45LO:L19	TRCN0000208001	EMPTY	ctl_untrt
KDA010_MCF7_144H_X3_B1_DUO44HI45LO:C12	TRCN0000001664	PPARD	trt_sh		KDA001_MCF7_96H_X3_B1_DUO45HI44LO:C23	TRCN0000208001	EMPTY	ctl_untrt
KDA010_MCF7_144H_X1_B1_DUO45HI44LO:O02	TRCN0000002462	PPP1CC	trt_sh		KDA001_MCF7_96H_X3_B1_DUO45HI44LO:G24	TRCN0000208001	EMPTY	ctl_untrt
KDA010_MCF7_144H_X1_B1_DUO45HI44LO:O10	TRCN0000002464	PPP1CC	trt_sh		KDA001_MCF7_96H_X3_B1_DUO45HI44LO:H22	TRCN0000208001	EMPTY	ctl_untrt
KDA010_MCF7_144H_X3_B1_DUO44HI45LO:O10	TRCN0000002464	PPP1CC	trt_sh		KDA001_MCF7_96H_X3_B1_DUO45HI44LO:L19	TRCN0000208001	EMPTY	ctl_untrt
KDA010_MCF7_144H_X1_B1_DUO45HI44LO:K10	TRCN0000002466	PPP1CC	trt_sh		KDA002_MCF7_96H_X1_B1_DUO45HI44LO:C12	TRCN0000000000	EMPTY	ctl_untrt
KDA010_MCF7_144H_X3_B1_DUO44HI45LO:K10	TRCN0000002466	PPP1CC	trt_sh		KDA002_MCF7_96H_X1_B1_DUO45HI44LO:E14	TRCN0000000000	EMPTY	ctl_untrt
KDA010_MCF7_144H_X1_B1_DUO45HI44LO:G01	TRCN0000045468	PRPSAP2	trt_sh		KDA002_MCF7_96H_X1_B1_DUO45HI44LO:I21	TRCN0000000000	EMPTY	ctl_untrt
KDA010_MCF7_144H_X3_B1_DUO44HI45LO:G01	TRCN0000045468	PRPSAP2	trt_sh		KDA002_MCF7_96H_X1_B1_DUO45HI44LO:J18	TRCN0000000000	EMPTY	ctl_untrt
KDA010_MCF7_144H_X1_B1_DUO45HI44LO:C03	TRCN0000045469	PRPSAP2	trt_sh		KDA002_MCF7_96H_X1_B1_DUO45HI44LO:N07	TRCN0000000000	EMPTY	ctl_untrt
KDA010_MCF7_144H_X3_B1_DUO44HI45LO:C03	TRCN0000045469	PRPSAP2	trt_sh		KDA002_MCF7_96H_X1_B1_DUO45HI44LO:N09	TRCN0000000000	EMPTY	ctl_untrt
KDA010_MCF7_144H_X1_B1_DUO45HI44LO:O01	TRCN0000045472	PRPSAP2	trt_sh		KDA002_MCF7_96H_X1_B1_DUO45HI44LO:N14	TRCN0000000000	EMPTY	ctl_untrt
KDA010_MCF7_144H_X3_B1_DUO44HI45LO:O01	TRCN0000045472	PRPSAP2	trt_sh		KDA002_MCF7_96H_X1_B1_DUO45HI44LO:O03	TRCN0000000000	EMPTY	ctl_untrt
KDA010_MCF7_144H_X1_B1_DUO45HI44LO:M18	TRCN0000002746	PTEN	trt_sh		KDA002_MCF7_96H_X1_B1_DUO45HI44LO:O21	TRCN0000000000	EMPTY	ctl_untrt
KDA010_MCF7_144H_X3_B1_DUO44HI45LO:M18	TRCN0000002746	PTEN	trt_sh		KDA002_MCF7_96H_X1_B1_DUO45HI44LO:O22	TRCN0000000000	EMPTY	ctl_untrt
KDA010_MCF7_144H_X1_B1_DUO45HI44LO:C24	TRCN0000002747	PTEN	trt_sh		KDA002_MCF7_96H_X1_B1_DUO45HI44LO:O23	TRCN0000000000	EMPTY	ctl_untrt
KDA010_MCF7_144H_X3_B1_DUO44HI45LO:C24	TRCN0000002747	PTEN	trt_sh		KDA002_MCF7_96H_X1_B1_DUO45HI44LO:P12	TRCN0000000000	EMPTY	ctl_untrt
KDA010_MCF7_144H_X1_B1_DUO45HI44LO:K04	TRCN0000002748	PTEN	trt_sh		KDA002_MCF7_96H_X1_B1_DUO45HI44LO:P23	TRCN0000000000	EMPTY	ctl_untrt
KDA010_MCF7_144H_X3_B1_DUO44HI45LO:K04	TRCN0000002748	PTEN	trt_sh		KDA002_MCF7_96H_X2_B1_DUO44HI45LO:C12	TRCN0000000000	EMPTY	ctl_untrt
KDA010_MCF7_144H_X1_B1_DUO45HI44LO:M17	TRCN0000001064	RAF1	trt_sh		KDA002_MCF7_96H_X2_B1_DUO44HI45LO:E14	TRCN0000000000	EMPTY	ctl_untrt
KDA010_MCF7_144H_X3_B1_DUO44HI45LO:M17	TRCN0000001064	RAF1	trt_sh		KDA002_MCF7_96H_X2_B1_DUO44HI45LO:I21	TRCN0000000000	EMPTY	ctl_untrt
KDA010_MCF7_144H_X1_B1_DUO45HI44LO:C17	TRCN0000001065	RAF1	trt_sh		KDA002_MCF7_96H_X2_B1_DUO44HI45LO:J18	TRCN0000000000	EMPTY	ctl_untrt
KDA010_MCF7_144H_X3_B1_DUO44HI45LO:C17	TRCN0000001065	RAF1	trt_sh		KDA002_MCF7_96H_X2_B1_DUO44HI45LO:N07	TRCN0000000000	EMPTY	ctl_untrt
KDA010_MCF7_144H_X1_B1_DUO45HI44LO:A09	TRCN0000001068	RAF1	trt_sh		KDA002_MCF7_96H_X2_B1_DUO44HI45LO:N09	TRCN0000000000	EMPTY	ctl_untrt
KDA010_MCF7_144H_X3_B1_DUO44HI45LO:A09	TRCN0000001068	RAF1	trt_sh		KDA002_MCF7_96H_X2_B1_DUO44HI45LO:N14	TRCN0000000000	EMPTY	ctl_untrt
KDA010_MCF7_144H_X1_B1_DUO45HI44LO:J10	TRCN0000074705	RBM15	trt_sh		KDA002_MCF7_96H_X2_B1_DUO44HI45LO:O03	TRCN0000000000	EMPTY	ctl_untrt
KDA010_MCF7_144H_X3_B1_DUO44HI45LO:J10	TRCN0000074705	RBM15	trt_sh		KDA002_MCF7_96H_X2_B1_DUO44HI45LO:O21	TRCN0000000000	EMPTY	ctl_untrt
KDA010_MCF7_144H_X1_B1_DUO45HI44LO:L02	TRCN0000233465	RBM15	trt_sh		KDA002_MCF7_96H_X2_B1_DUO44HI45LO:O22	TRCN0000000000	EMPTY	ctl_untrt
KDA010_MCF7_144H_X3_B1_DUO44HI45LO:L02	TRCN0000233465	RBM15	trt_sh		KDA002_MCF7_96H_X2_B1_DUO44HI45LO:O23	TRCN0000000000	EMPTY	ctl_untrt
KDA010_MCF7_144H_X1_B1_DUO45HI44LO:L14	TRCN0000369860	RBM15	trt_sh		KDA002_MCF7_96H_X2_B1_DUO44HI45LO:P12	TRCN0000000000	EMPTY	ctl_untrt
KDA010_MCF7_144H_X3_B1_DUO44HI45LO:L14	TRCN0000369860	RBM15	trt_sh		KDA002_MCF7_96H_X2_B1_DUO44HI45LO:P21	TRCN0000000000	EMPTY	ctl_untrt
KDA010_MCF7_144H_X1_B1_DUO45HI44LO:E03	TRCN0000008615	RPL7	trt_sh		KDA002_MCF7_96H_X2_B1_DUO44HI45LO:P22	TRCN0000000000	EMPTY	ctl_untrt
KDA010_MCF7_144H_X3_B1_DUO44HI45LO:E03	TRCN0000008615	RPL7	trt_sh		KDA002_MCF7_96H_X2_B1_DUO44HI45LO:P23	TRCN0000000000	EMPTY	ctl_untrt
KDA010_MCF7_144H_X1_B1_DUO45HI44LO:K21	TRCN0000008616	RPL7	trt_sh		KDA002_MCF7_96H_X3_B1_DUO45HI44LO:C12	TRCN0000000000	EMPTY	ctl_untrt
KDA010_MCF7_144H_X3_B1_DUO44HI45LO:K21	TRCN0000008616	RPL7	trt_sh		KDA002_MCF7_96H_X3_B1_DUO45HI44LO:E14	TRCN0000000000	EMPTY	ctl_untrt
KDA010_MCF7_144H_X1_B1_DUO45HI44LO:C07	TRCN0000008619	RPL7	trt_sh		KDA002_MCF7_96H_X3_B1_DUO45HI44LO:I21	TRCN0000000000	EMPTY	ctl_untrt
KDA010_MCF7_144H_X3_B1_DUO44HI45LO:C07	TRCN0000008619	RPL7	trt_sh		KDA002_MCF7_96H_X3_B1_DUO45HI44LO:J18	TRCN0000000000	EMPTY	ctl_untrt
KDA010_MCF7_144H_X1_B1_DUO45HI44LO:E09	TRCN0000074764	RPS7	trt_sh		KDA002_MCF7_96H_X3_B1_DUO45HI44LO:N07	TRCN0000000000	EMPTY	ctl_untrt
KDA010_MCF7_144H_X3_B1_DUO44HI45LO:E09	TRCN0000074764	RPS7	trt_sh		KDA002_MCF7_96H_X3_B1_DUO45HI44LO:N09	TRCN0000000000	EMPTY	ctl_untrt
KDA010_MCF7_144H_X1_B1_DUO45HI44LO:I05	TRCN0000074765	RPS7	trt_sh		KDA002_MCF7_96H_X3_B1_DUO45HI44LO:N14	TRCN0000000000	EMPTY	ctl_untrt
KDA010_MCF7_144H_X3_B1_DUO44HI45LO:I05	TRCN0000074765	RPS7	trt_sh		KDA002_MCF7_96H_X3_B1_DUO45HI44LO:O03	TRCN0000000000	EMPTY	ctl_untrt
KDA010_MCF7_144H_X1_B1_DUO45HI44LO:E23	TRCN0000074767	RPS7	trt_sh		KDA002_MCF7_96H_X3_B1_DUO45HI44LO:O21	TRCN0000000000	EMPTY	ctl_untrt
KDA010_MCF7_144H_X3_B1_DUO44HI45LO:E23	TRCN0000074767	RPS7	trt_sh		KDA002_MCF7_96H_X3_B1_DUO45HI44LO:O22	TRCN0000000000	EMPTY	ctl_untrt
KDA010_MCF7_144H_X1_B1_DUO45HI44LO:A15	TRCN0000038959	RRM2	trt_sh		KDA002_MCF7_96H_X3_B1_DUO45HI44LO:O23	TRCN0000000000	EMPTY	ctl_untrt
KDA010_MCF7_144H_X3_B1_DUO44HI45LO:A15	TRCN0000038959	RRM2	trt_sh		KDA002_MCF7_96H_X3_B1_DUO45HI44LO:P12	TRCN0000000000	EMPTY	ctl_untrt
KDA010_MCF7_144H_X1_B1_DUO45HI44LO:I11	TRCN0000038960	RRM2	trt_sh		KDA002_MCF7_96H_X3_B1_DUO45HI44LO:P21	TRCN0000000000	EMPTY	ctl_untrt
KDA010_MCF7_144H_X3_B1_DUO44HI45LO:I11	TRCN0000038960	RRM2	trt_sh		KDA002_MCF7_96H_X3_B1_DUO45HI44LO:P22	TRCN0000000000	EMPTY	ctl_untrt
KDA010_MCF7_144H_X1_B1_DUO45HI44LO:A23	TRCN0000038961	RRM2	trt_sh		KDA002_MCF7_96H_X3_B1_DUO45HI44LO:P23	TRCN0000000000	EMPTY	ctl_untrt
KDA010_MCF7_144H_X3_B1_DUO44HI45LO:A23	TRCN0000038961	RRM2	trt_sh		KDA002_MCF7_96H_X1_B1_DUO45HI44LO:H07	TRCN0000208001	EMPTY	ctl_untrt
KDA010_MCF7_144H_X1_B1_DUO45HI44LO:M07	TRCN0000040173	SGK1	trt_sh		KDA002_MCF7_96H_X1_B1_DUO45HI44LO:I16	TRCN0000208001	EMPTY	ctl_untrt
KDA010_MCF7_144H_X3_B1_DUO44HI45LO:M07	TRCN0000040173	SGK1	trt_sh		KDA002_MCF7_96H_X1_B1_DUO45HI44LO:M19	TRCN0000208001	EMPTY	ctl_untrt
KDA010_MCF7_144H_X1_B1_DUO45HI44LO:I03	TRCN0000040174	SGK1	trt_sh		KDA002_MCF7_96H_X1_B1_DUO45HI44LO:N18	TRCN0000208001	EMPTY	ctl_untrt
KDA010_MCF7_144H_X3_B1_DUO44HI45LO:I03	TRCN0000040174	SGK1	trt_sh		KDA002_MCF7_96H_X2_B1_DUO44HI45LO:H07	TRCN0000208001	EMPTY	ctl_untrt
KDA010_MCF7_144H_X1_B1_DUO45HI44LO:C23	TRCN0000040177	SGK1	trt_sh		KDA002_MCF7_96H_X2_B1_DUO44HI45LO:I16	TRCN0000208001	EMPTY	ctl_untrt
KDA010_MCF7_144H_X3_B1_DUO44HI45LO:C23	TRCN0000040177	SGK1	trt_sh		KDA002_MCF7_96H_X2_B1_DUO44HI45LO:M19	TRCN0000208001	EMPTY	ctl_untrt
KDA010_MCF7_144H_X1_B1_DUO45HI44LO:B16	TRCN0000019305	STAT5A	trt_sh		KDA002_MCF7_96H_X2_B1_DUO44HI45LO:N18	TRCN0000208001	EMPTY	ctl_untrt
KDA010_MCF7_144H_X3_B1_DUO44HI45LO:B16	TRCN0000019305	STAT5A	trt_sh		KDA002_MCF7_96H_X3_B1_DUO45HI44LO:H07	TRCN0000208001	EMPTY	ctl_untrt
KDA010_MCF7_144H_X1_B1_DUO45HI44LO:F12	TRCN0000232132	STAT5A	trt_sh		KDA002_MCF7_96H_X3_B1_DUO45HI44LO:I16	TRCN0000208001	EMPTY	ctl_untrt
KDA010_MCF7_144H_X3_B1_DUO44HI45LO:F12	TRCN0000232132	STAT5A	trt_sh		KDA002_MCF7_96H_X3_B1_DUO45HI44LO:M19	TRCN0000208001	EMPTY	ctl_untrt
KDA010_MCF7_144H_X1_B1_DUO45HI44LO:D06	TRCN0000232134	STAT5A	trt_sh		KDA002_MCF7_96H_X3_B1_DUO45HI44LO:N18	TRCN0000208001	EMPTY	ctl_untrt
KDA010_MCF7_144H_X3_B1_DUO44HI45LO:D06	TRCN0000232134	STAT5A	trt_sh		KDA003_MCF7_96H_X1_B1_DUO45HI44LO:A12	TRCN0000000000	EMPTY	ctl_untrt
KDA010_MCF7_144H_X1_B1_DUO45HI44LO:G06	TRCN0000038725	SUZ12	trt_sh		KDA003_MCF7_96H_X1_B1_DUO45HI44LO:D23	TRCN0000000000	EMPTY	ctl_untrt
KDA010_MCF7_144H_X3_B1_DUO44HI45LO:G06	TRCN0000038725	SUZ12	trt_sh		KDA003_MCF7_96H_X1_B1_DUO45HI44LO:E11	TRCN0000000000	EMPTY	ctl_untrt
KDA010_MCF7_144H_X1_B1_DUO45HI44LO:I20	TRCN0000038727	SUZ12	trt_sh		KDA003_MCF7_96H_X1_B1_DUO45HI44LO:E21	TRCN0000000000	EMPTY	ctl_untrt
KDA010_MCF7_144H_X3_B1_DUO44HI45LO:I20	TRCN0000038727	SUZ12	trt_sh		KDA003_MCF7_96H_X1_B1_DUO45HI44LO:F09	TRCN0000000000	EMPTY	ctl_untrt
KDA010_MCF7_144H_X1_B1_DUO45HI44LO:K18	TRCN0000038728	SUZ12	trt_sh		KDA003_MCF7_96H_X1_B1_DUO45HI44LO:F18	TRCN0000000000	EMPTY	ctl_untrt
KDA010_MCF7_144H_X3_B1_DUO44HI45LO:K18	TRCN0000038728	SUZ12	trt_sh		KDA003_MCF7_96H_X1_B1_DUO45HI44LO:F22	TRCN0000000000	EMPTY	ctl_untrt
KDA010_MCF7_144H_X1_B1_DUO45HI44LO:I14	TRCN0000003182	TBK1	trt_sh		KDA003_MCF7_96H_X1_B1_DUO45HI44LO:G01	TRCN0000000000	EMPTY	ctl_untrt
KDA010_MCF7_144H_X3_B1_DUO44HI45LO:I14	TRCN0000003182	TBK1	trt_sh		KDA003_MCF7_96H_X1_B1_DUO45HI44LO:O16	TRCN0000000000	EMPTY	ctl_untrt
KDA010_MCF7_144H_X1_B1_DUO45HI44LO:E04	TRCN0000003183	TBK1	trt_sh		KDA003_MCF7_96H_X1_B1_DUO45HI44LO:O21	TRCN0000000000	EMPTY	ctl_untrt
KDA010_MCF7_144H_X3_B1_DUO44HI45LO:E04	TRCN0000003183	TBK1	trt_sh		KDA003_MCF7_96H_X1_B1_DUO45HI44LO:O22	TRCN0000000000	EMPTY	ctl_untrt
KDA010_MCF7_144H_X1_B1_DUO45HI44LO:G22	TRCN0000003184	TBK1	trt_sh		KDA003_MCF7_96H_X1_B1_DUO45HI44LO:O23	TRCN0000000000	EMPTY	ctl_untrt
KDA010_MCF7_144H_X3_B1_DUO44HI45LO:G22	TRCN0000003184	TBK1	trt_sh		KDA003_MCF7_96H_X1_B1_DUO45HI44LO:P23	TRCN0000000000	EMPTY	ctl_untrt
KDA010_MCF7_144H_X1_B1_DUO45HI44LO:M06	TRCN0000003185	TBK1	trt_sh		KDA003_MCF7_96H_X2_B1_DUO45HI44LO:A12	TRCN0000000000	EMPTY	ctl_untrt
KDA010_MCF7_144H_X3_B1_DUO44HI45LO:M06	TRCN0000003185	TBK1	trt_sh		KDA003_MCF7_96H_X2_B1_DUO45HI44LO:D23	TRCN0000000000	EMPTY	ctl_untrt
KDA010_MCF7_144H_X1_B1_DUO45HI44LO:I02	TRCN0000003186	TBK1	trt_sh		KDA003_MCF7_96H_X2_B1_DUO45HI44LO:E11	TRCN0000000000	EMPTY	ctl_untrt
KDA010_MCF7_144H_X3_B1_DUO44HI45LO:I02	TRCN0000003186	TBK1	trt_sh		KDA003_MCF7_96H_X2_B1_DUO45HI44LO:E21	TRCN0000000000	EMPTY	ctl_untrt
KDA010_MCF7_144H_X1_B1_DUO45HI44LO:A24	TRCN0000010453	TSC1	trt_sh		KDA003_MCF7_96H_X2_B1_DUO45HI44LO:F09	TRCN0000000000	EMPTY	ctl_untrt
KDA010_MCF7_144H_X3_B1_DUO44HI45LO:A24	TRCN0000010453	TSC1	trt_sh		KDA003_MCF7_96H_X2_B1_DUO45HI44LO:F18	TRCN0000000000	EMPTY	ctl_untrt
KDA010_MCF7_144H_X1_B1_DUO45HI44LO:A20	TRCN0000018361	TSC1	trt_sh		KDA003_MCF7_96H_X2_B1_DUO45HI44LO:F22	TRCN0000000000	EMPTY	ctl_untrt
KDA010_MCF7_144H_X3_B1_DUO44HI45LO:A20	TRCN0000018361	TSC1	trt_sh		KDA003_MCF7_96H_X2_B1_DUO45HI44LO:G01	TRCN0000000000	EMPTY	ctl_untrt
KDA010_MCF7_144H_X1_B1_DUO45HI44LO:G10	TRCN0000039734	TSC1	trt_sh		KDA003_MCF7_96H_X2_B1_DUO45HI44LO:O16	TRCN0000000000	EMPTY	ctl_untrt
KDA010_MCF7_144H_X3_B1_DUO44HI45LO:G10	TRCN0000039734	TSC1	trt_sh		KDA003_MCF7_96H_X2_B1_DUO45HI44LO:O21	TRCN0000000000	EMPTY	ctl_untrt
KDA010_MCF7_144H_X3_B1_DUO44HI45LO:I08	TRCN0000010455	TSC2	trt_sh		KDA003_MCF7_96H_X2_B1_DUO45HI44LO:O22	TRCN0000000000	EMPTY	ctl_untrt
KDA010_MCF7_144H_X1_B1_DUO45HI44LO:E20	TRCN0000040178	TSC2	trt_sh		KDA003_MCF7_96H_X2_B1_DUO45HI44LO:O23	TRCN0000000000	EMPTY	ctl_untrt
KDA010_MCF7_144H_X3_B1_DUO44HI45LO:E20	TRCN0000040178	TSC2	trt_sh		KDA003_MCF7_96H_X2_B1_DUO45HI44LO:P21	TRCN0000000000	EMPTY	ctl_untrt
KDA010_MCF7_144H_X1_B1_DUO45HI44LO:E22	TRCN0000040180	TSC2	trt_sh		KDA003_MCF7_96H_X2_B1_DUO45HI44LO:P22	TRCN0000000000	EMPTY	ctl_untrt
KDA010_MCF7_144H_X3_B1_DUO44HI45LO:E22	TRCN0000040180	TSC2	trt_sh		KDA003_MCF7_96H_X2_B1_DUO45HI44LO:P23	TRCN0000000000	EMPTY	ctl_untrt
KDA010_MCF7_144H_X1_B1_DUO45HI44LO:I21	TRCN0000002356	UNC13B	trt_sh		KDA003_MCF7_96H_X3_B1_DUO45HI44LO:A12	TRCN0000000000	EMPTY	ctl_untrt
KDA010_MCF7_144H_X3_B1_DUO44HI45LO:I21	TRCN0000002356	UNC13B	trt_sh		KDA003_MCF7_96H_X3_B1_DUO45HI44LO:D23	TRCN0000000000	EMPTY	ctl_untrt
KDA010_MCF7_144H_X1_B1_DUO45HI44LO:A07	TRCN0000002358	UNC13B	trt_sh		KDA003_MCF7_96H_X3_B1_DUO45HI44LO:E11	TRCN0000000000	EMPTY	ctl_untrt
KDA010_MCF7_144H_X3_B1_DUO44HI45LO:A07	TRCN0000002358	UNC13B	trt_sh		KDA003_MCF7_96H_X3_B1_DUO45HI44LO:E21	TRCN0000000000	EMPTY	ctl_untrt
KDA010_MCF7_144H_X1_B1_DUO45HI44LO:O11	TRCN0000002359	UNC13B	trt_sh		KDA003_MCF7_96H_X3_B1_DUO45HI44LO:F09	TRCN0000000000	EMPTY	ctl_untrt
KDA010_MCF7_144H_X3_B1_DUO44HI45LO:O11	TRCN0000002359	UNC13B	trt_sh		KDA003_MCF7_96H_X3_B1_DUO45HI44LO:F18	TRCN0000000000	EMPTY	ctl_untrt
KDA010_MCF7_144H_X1_B1_DUO45HI44LO:G19	TRCN0000107265	YAP1	trt_sh		KDA003_MCF7_96H_X3_B1_DUO45HI44LO:F22	TRCN0000000000	EMPTY	ctl_untrt
KDA010_MCF7_144H_X3_B1_DUO44HI45LO:G19	TRCN0000107265	YAP1	trt_sh		KDA003_MCF7_96H_X3_B1_DUO45HI44LO:G01	TRCN0000000000	EMPTY	ctl_untrt
KDA010_MCF7_144H_X1_B1_DUO45HI44LO:M19	TRCN0000107268	YAP1	trt_sh		KDA003_MCF7_96H_X3_B1_DUO45HI44LO:O16	TRCN0000000000	EMPTY	ctl_untrt
KDA010_MCF7_144H_X3_B1_DUO44HI45LO:M19	TRCN0000107268	YAP1	trt_sh		KDA003_MCF7_96H_X3_B1_DUO45HI44LO:O21	TRCN0000000000	EMPTY	ctl_untrt
KDA010_MCF7_144H_X1_B1_DUO45HI44LO:E13	TRCN0000107269	YAP1	trt_sh		KDA003_MCF7_96H_X3_B1_DUO45HI44LO:O22	TRCN0000000000	EMPTY	ctl_untrt
KDA010_MCF7_144H_X3_B1_DUO44HI45LO:E13	TRCN0000107269	YAP1	trt_sh		KDA003_MCF7_96H_X3_B1_DUO45HI44LO:O23	TRCN0000000000	EMPTY	ctl_untrt
KDA010_MCF7_96H_X2_B1_DUO44HI45LO:P01	TRCN0000010230	EIF2AK1	trt_sh		KDA003_MCF7_96H_X3_B1_DUO45HI44LO:P21	TRCN0000000000	EMPTY	ctl_untrt
KDA010_MCF7_96H_X3_B1_DUO44HI45LO:P01	TRCN0000010230	EIF2AK1	trt_sh		KDA003_MCF7_96H_X3_B1_DUO45HI44LO:P22	TRCN0000000000	EMPTY	ctl_untrt
KDA010_MCF7_96H_X1_B1_DUO45HI44LO:N07	TRCN0000194754	EIF2AK1	trt_sh		KDA003_MCF7_96H_X3_B1_DUO45HI44LO:P23	TRCN0000000000	EMPTY	ctl_untrt
KDA010_MCF7_96H_X2_B1_DUO44HI45LO:N07	TRCN0000194754	EIF2AK1	trt_sh		KDA003_MCF7_96H_X1_B1_DUO45HI44LO:H01	TRCN0000208001	EMPTY	ctl_untrt
KDA010_MCF7_96H_X3_B1_DUO44HI45LO:N07	TRCN0000194754	EIF2AK1	trt_sh		KDA003_MCF7_96H_X1_B1_DUO45HI44LO:H04	TRCN0000208001	EMPTY	ctl_untrt
KDA010_MCF7_96H_X1_B1_DUO45HI44LO:B07	TRCN0000196736	EIF2AK1	trt_sh		KDA003_MCF7_96H_X1_B1_DUO45HI44LO:K09	TRCN0000208001	EMPTY	ctl_untrt
KDA010_MCF7_96H_X2_B1_DUO44HI45LO:B07	TRCN0000196736	EIF2AK1	trt_sh		KDA003_MCF7_96H_X2_B1_DUO45HI44LO:C24	TRCN0000208001	EMPTY	ctl_untrt
KDA010_MCF7_96H_X3_B1_DUO44HI45LO:B07	TRCN0000196736	EIF2AK1	trt_sh		KDA003_MCF7_96H_X2_B1_DUO45HI44LO:H01	TRCN0000208001	EMPTY	ctl_untrt
KDA010_MCF7_96H_X1_B1_DUO45HI44LO:C01	TRCN0000001379	EIF2AK2	trt_sh		KDA003_MCF7_96H_X2_B1_DUO45HI44LO:H04	TRCN0000208001	EMPTY	ctl_untrt
KDA010_MCF7_96H_X2_B1_DUO44HI45LO:C01	TRCN0000001379	EIF2AK2	trt_sh		KDA003_MCF7_96H_X2_B1_DUO45HI44LO:K09	TRCN0000208001	EMPTY	ctl_untrt
KDA010_MCF7_96H_X3_B1_DUO44HI45LO:C01	TRCN0000001379	EIF2AK2	trt_sh		KDA003_MCF7_96H_X3_B1_DUO45HI44LO:C24	TRCN0000208001	EMPTY	ctl_untrt
KDA010_MCF7_96H_X1_B1_DUO45HI44LO:O09	TRCN0000001381	EIF2AK2	trt_sh		KDA003_MCF7_96H_X3_B1_DUO45HI44LO:H01	TRCN0000208001	EMPTY	ctl_untrt
KDA010_MCF7_96H_X2_B1_DUO44HI45LO:O09	TRCN0000001381	EIF2AK2	trt_sh		KDA003_MCF7_96H_X3_B1_DUO45HI44LO:H04	TRCN0000208001	EMPTY	ctl_untrt
KDA010_MCF7_96H_X3_B1_DUO44HI45LO:O09	TRCN0000001381	EIF2AK2	trt_sh		KDA003_MCF7_96H_X3_B1_DUO45HI44LO:K09	TRCN0000208001	EMPTY	ctl_untrt
KDA010_MCF7_96H_X1_B1_DUO45HI44LO:I01	TRCN0000001382	EIF2AK2	trt_sh		KDA004_MCF7_96H_X1_B1_DUO45HI44LO:A15	TRCN0000000000	EMPTY	ctl_untrt
KDA010_MCF7_96H_X2_B1_DUO44HI45LO:I01	TRCN0000001382	EIF2AK2	trt_sh		KDA004_MCF7_96H_X1_B1_DUO45HI44LO:C06	TRCN0000000000	EMPTY	ctl_untrt
KDA010_MCF7_96H_X3_B1_DUO44HI45LO:I01	TRCN0000001382	EIF2AK2	trt_sh		KDA004_MCF7_96H_X1_B1_DUO45HI44LO:D07	TRCN0000000000	EMPTY	ctl_untrt
KDA010_MCF7_96H_X1_B1_DUO45HI44LO:D12	TRCN0000197197	EIF2AK3	trt_sh		KDA004_MCF7_96H_X1_B1_DUO45HI44LO:E03	TRCN0000000000	EMPTY	ctl_untrt
KDA010_MCF7_96H_X2_B1_DUO44HI45LO:D12	TRCN0000197197	EIF2AK3	trt_sh		KDA004_MCF7_96H_X1_B1_DUO45HI44LO:H15	TRCN0000000000	EMPTY	ctl_untrt
KDA010_MCF7_96H_X3_B1_DUO44HI45LO:D12	TRCN0000197197	EIF2AK3	trt_sh		KDA004_MCF7_96H_X1_B1_DUO45HI44LO:I24	TRCN0000000000	EMPTY	ctl_untrt
KDA010_MCF7_96H_X1_B1_DUO45HI44LO:P04	TRCN0000262373	EIF2AK3	trt_sh		KDA004_MCF7_96H_X1_B1_DUO45HI44LO:J20	TRCN0000000000	EMPTY	ctl_untrt
KDA010_MCF7_96H_X2_B1_DUO44HI45LO:P04	TRCN0000262373	EIF2AK3	trt_sh		KDA004_MCF7_96H_X1_B1_DUO45HI44LO:O21	TRCN0000000000	EMPTY	ctl_untrt
KDA010_MCF7_96H_X3_B1_DUO44HI45LO:P04	TRCN0000262373	EIF2AK3	trt_sh		KDA004_MCF7_96H_X1_B1_DUO45HI44LO:O22	TRCN0000000000	EMPTY	ctl_untrt
KDA010_MCF7_96H_X1_B1_DUO45HI44LO:N04	TRCN0000262379	EIF2AK3	trt_sh		KDA004_MCF7_96H_X1_B1_DUO45HI44LO:O23	TRCN0000000000	EMPTY	ctl_untrt
KDA010_MCF7_96H_X2_B1_DUO44HI45LO:N04	TRCN0000262379	EIF2AK3	trt_sh		KDA004_MCF7_96H_X1_B1_DUO45HI44LO:P10	TRCN0000000000	EMPTY	ctl_untrt
KDA010_MCF7_96H_X3_B1_DUO44HI45LO:N04	TRCN0000262379	EIF2AK3	trt_sh		KDA004_MCF7_96H_X1_B1_DUO45HI44LO:P23	TRCN0000000000	EMPTY	ctl_untrt
KDA010_MCF7_96H_X1_B1_DUO45HI44LO:F08	TRCN0000000046	KHDRBS1	trt_sh		KDA004_MCF7_96H_X2_B1_DUO44HI45LO:A15	TRCN0000000000	EMPTY	ctl_untrt
KDA010_MCF7_96H_X2_B1_DUO44HI45LO:F08	TRCN0000000046	KHDRBS1	trt_sh		KDA004_MCF7_96H_X2_B1_DUO44HI45LO:C06	TRCN0000000000	EMPTY	ctl_untrt
KDA010_MCF7_96H_X3_B1_DUO44HI45LO:F08	TRCN0000000046	KHDRBS1	trt_sh		KDA004_MCF7_96H_X2_B1_DUO44HI45LO:D07	TRCN0000000000	EMPTY	ctl_untrt
KDA010_MCF7_96H_X1_B1_DUO45HI44LO:H06	TRCN0000000047	KHDRBS1	trt_sh		KDA004_MCF7_96H_X2_B1_DUO44HI45LO:E03	TRCN0000000000	EMPTY	ctl_untrt
KDA010_MCF7_96H_X2_B1_DUO44HI45LO:H06	TRCN0000000047	KHDRBS1	trt_sh		KDA004_MCF7_96H_X2_B1_DUO44HI45LO:H15	TRCN0000000000	EMPTY	ctl_untrt
KDA010_MCF7_96H_X3_B1_DUO44HI45LO:H06	TRCN0000000047	KHDRBS1	trt_sh		KDA004_MCF7_96H_X2_B1_DUO44HI45LO:I24	TRCN0000000000	EMPTY	ctl_untrt
KDA010_MCF7_96H_X1_B1_DUO45HI44LO:J14	TRCN0000000048	KHDRBS1	trt_sh		KDA004_MCF7_96H_X2_B1_DUO44HI45LO:J20	TRCN0000000000	EMPTY	ctl_untrt
KDA010_MCF7_96H_X2_B1_DUO44HI45LO:J14	TRCN0000000048	KHDRBS1	trt_sh		KDA004_MCF7_96H_X2_B1_DUO44HI45LO:O21	TRCN0000000000	EMPTY	ctl_untrt
KDA010_MCF7_96H_X3_B1_DUO44HI45LO:J14	TRCN0000000048	KHDRBS1	trt_sh		KDA004_MCF7_96H_X2_B1_DUO44HI45LO:O22	TRCN0000000000	EMPTY	ctl_untrt
KDA010_MCF7_96H_X1_B1_DUO45HI44LO:G01	TRCN0000045468	PRPSAP2	trt_sh		KDA004_MCF7_96H_X2_B1_DUO44HI45LO:O23	TRCN0000000000	EMPTY	ctl_untrt
KDA010_MCF7_96H_X2_B1_DUO44HI45LO:G01	TRCN0000045468	PRPSAP2	trt_sh		KDA004_MCF7_96H_X2_B1_DUO44HI45LO:P10	TRCN0000000000	EMPTY	ctl_untrt
KDA010_MCF7_96H_X3_B1_DUO44HI45LO:G01	TRCN0000045468	PRPSAP2	trt_sh		KDA004_MCF7_96H_X2_B1_DUO44HI45LO:P21	TRCN0000000000	EMPTY	ctl_untrt
KDA010_MCF7_96H_X1_B1_DUO45HI44LO:C03	TRCN0000045469	PRPSAP2	trt_sh		KDA004_MCF7_96H_X2_B1_DUO44HI45LO:P22	TRCN0000000000	EMPTY	ctl_untrt
KDA010_MCF7_96H_X2_B1_DUO44HI45LO:C03	TRCN0000045469	PRPSAP2	trt_sh		KDA004_MCF7_96H_X2_B1_DUO44HI45LO:P23	TRCN0000000000	EMPTY	ctl_untrt
KDA010_MCF7_96H_X3_B1_DUO44HI45LO:C03	TRCN0000045469	PRPSAP2	trt_sh		KDA004_MCF7_96H_X3_B1_DUO45HI44LO:A15	TRCN0000000000	EMPTY	ctl_untrt
KDA010_MCF7_96H_X1_B1_DUO45HI44LO:O01	TRCN0000045472	PRPSAP2	trt_sh		KDA004_MCF7_96H_X3_B1_DUO45HI44LO:C06	TRCN0000000000	EMPTY	ctl_untrt
KDA010_MCF7_96H_X2_B1_DUO44HI45LO:O01	TRCN0000045472	PRPSAP2	trt_sh		KDA004_MCF7_96H_X3_B1_DUO45HI44LO:D07	TRCN0000000000	EMPTY	ctl_untrt
KDA010_MCF7_96H_X3_B1_DUO44HI45LO:O01	TRCN0000045472	PRPSAP2	trt_sh		KDA004_MCF7_96H_X3_B1_DUO45HI44LO:E03	TRCN0000000000	EMPTY	ctl_untrt
KDB001_MCF7_144H_X1_B1_DUO53HI52LO:A19	TRCN0000134711	CCDC90A	trt_sh		KDA004_MCF7_96H_X3_B1_DUO45HI44LO:H15	TRCN0000000000	EMPTY	ctl_untrt
KDB001_MCF7_144H_X3_B1_DUO53HI52LO:A19	TRCN0000134711	CCDC90A	trt_sh		KDA004_MCF7_96H_X3_B1_DUO45HI44LO:I24	TRCN0000000000	EMPTY	ctl_untrt
KDB001_MCF7_144H_X1_B1_DUO53HI52LO:I23	TRCN0000136480	CCDC90A	trt_sh		KDA004_MCF7_96H_X3_B1_DUO45HI44LO:J20	TRCN0000000000	EMPTY	ctl_untrt
KDB001_MCF7_144H_X3_B1_DUO53HI52LO:I23	TRCN0000136480	CCDC90A	trt_sh		KDA004_MCF7_96H_X3_B1_DUO45HI44LO:O21	TRCN0000000000	EMPTY	ctl_untrt
KDB001_MCF7_144H_X3_B1_DUO53HI52LO:A23	TRCN0000137294	CCDC90A	trt_sh		KDA004_MCF7_96H_X3_B1_DUO45HI44LO:O22	TRCN0000000000	EMPTY	ctl_untrt
KDB001_MCF7_144H_X1_B1_DUO53HI52LO:J12	TRCN0000138153	CCP110	trt_sh		KDA004_MCF7_96H_X3_B1_DUO45HI44LO:O23	TRCN0000000000	EMPTY	ctl_untrt
KDB001_MCF7_144H_X3_B1_DUO53HI52LO:J12	TRCN0000138153	CCP110	trt_sh		KDA004_MCF7_96H_X3_B1_DUO45HI44LO:P10	TRCN0000000000	EMPTY	ctl_untrt
KDB001_MCF7_144H_X1_B1_DUO53HI52LO:P08	TRCN0000138285	CCP110	trt_sh		KDA004_MCF7_96H_X3_B1_DUO45HI44LO:P21	TRCN0000000000	EMPTY	ctl_untrt
KDB001_MCF7_144H_X3_B1_DUO53HI52LO:P08	TRCN0000138285	CCP110	trt_sh		KDA004_MCF7_96H_X3_B1_DUO45HI44LO:P22	TRCN0000000000	EMPTY	ctl_untrt
KDB001_MCF7_144H_X1_B1_DUO53HI52LO:B22	TRCN0000276607	CCP110	trt_sh		KDA004_MCF7_96H_X3_B1_DUO45HI44LO:P23	TRCN0000000000	EMPTY	ctl_untrt
KDB001_MCF7_144H_X1_B1_DUO53HI52LO:E20	TRCN0000136738	CIAPIN1	trt_sh		KDA004_MCF7_96H_X1_B1_DUO45HI44LO:C05	TRCN0000208001	EMPTY	ctl_untrt
KDB001_MCF7_144H_X3_B1_DUO53HI52LO:E20	TRCN0000136738	CIAPIN1	trt_sh		KDA004_MCF7_96H_X1_B1_DUO45HI44LO:D11	TRCN0000208001	EMPTY	ctl_untrt
KDB001_MCF7_144H_X1_B1_DUO53HI52LO:O12	TRCN0000343321	CIAPIN1	trt_sh		KDA004_MCF7_96H_X1_B1_DUO45HI44LO:F08	TRCN0000208001	EMPTY	ctl_untrt
KDB001_MCF7_144H_X3_B1_DUO53HI52LO:O12	TRCN0000343321	CIAPIN1	trt_sh		KDA004_MCF7_96H_X1_B1_DUO45HI44LO:M10	TRCN0000208001	EMPTY	ctl_untrt
KDB001_MCF7_144H_X1_B1_DUO53HI52LO:G04	TRCN0000343366	CIAPIN1	trt_sh		KDA004_MCF7_96H_X2_B1_DUO44HI45LO:C05	TRCN0000208001	EMPTY	ctl_untrt
KDB001_MCF7_144H_X3_B1_DUO53HI52LO:G04	TRCN0000343366	CIAPIN1	trt_sh		KDA004_MCF7_96H_X2_B1_DUO44HI45LO:D11	TRCN0000208001	EMPTY	ctl_untrt
KDB001_MCF7_144H_X1_B1_DUO53HI52LO:J20	TRCN0000333462	COPS7A	trt_sh		KDA004_MCF7_96H_X2_B1_DUO44HI45LO:F08	TRCN0000208001	EMPTY	ctl_untrt
KDB001_MCF7_144H_X3_B1_DUO53HI52LO:J20	TRCN0000333462	COPS7A	trt_sh		KDA004_MCF7_96H_X2_B1_DUO44HI45LO:M10	TRCN0000208001	EMPTY	ctl_untrt
KDB001_MCF7_144H_X1_B1_DUO53HI52LO:N22	TRCN0000333463	COPS7A	trt_sh		KDA004_MCF7_96H_X3_B1_DUO45HI44LO:C05	TRCN0000208001	EMPTY	ctl_untrt
KDB001_MCF7_144H_X3_B1_DUO53HI52LO:N22	TRCN0000333463	COPS7A	trt_sh		KDA004_MCF7_96H_X3_B1_DUO45HI44LO:D11	TRCN0000208001	EMPTY	ctl_untrt
KDB001_MCF7_144H_X1_B1_DUO53HI52LO:M20	TRCN0000128996	DCUN1D4	trt_sh		KDA004_MCF7_96H_X3_B1_DUO45HI44LO:F08	TRCN0000208001	EMPTY	ctl_untrt
KDB001_MCF7_144H_X3_B1_DUO53HI52LO:M20	TRCN0000128996	DCUN1D4	trt_sh		KDA004_MCF7_96H_X3_B1_DUO45HI44LO:M10	TRCN0000208001	EMPTY	ctl_untrt
KDB001_MCF7_144H_X1_B1_DUO53HI52LO:C18	TRCN0000129753	DCUN1D4	trt_sh		KDA005_MCF7_96H_X1_B1_DUO45HI44LO:D15	TRCN0000000000	EMPTY	ctl_untrt
KDB001_MCF7_144H_X3_B1_DUO53HI52LO:C18	TRCN0000129753	DCUN1D4	trt_sh		KDA005_MCF7_96H_X1_B1_DUO45HI44LO:E16	TRCN0000000000	EMPTY	ctl_untrt
KDB001_MCF7_144H_X1_B1_DUO53HI52LO:M16	TRCN0000147247	DCUN1D4	trt_sh		KDA005_MCF7_96H_X1_B1_DUO45HI44LO:F04	TRCN0000000000	EMPTY	ctl_untrt
KDB001_MCF7_144H_X3_B1_DUO53HI52LO:M16	TRCN0000147247	DCUN1D4	trt_sh		KDA005_MCF7_96H_X1_B1_DUO45HI44LO:G12	TRCN0000000000	EMPTY	ctl_untrt
KDB001_MCF7_144H_X1_B1_DUO53HI52LO:D05	TRCN0000243262	DENND2D	trt_sh		KDA005_MCF7_96H_X1_B1_DUO45HI44LO:J04	TRCN0000000000	EMPTY	ctl_untrt
KDB001_MCF7_144H_X3_B1_DUO53HI52LO:D05	TRCN0000243262	DENND2D	trt_sh		KDA005_MCF7_96H_X1_B1_DUO45HI44LO:J13	TRCN0000000000	EMPTY	ctl_untrt
KDB001_MCF7_144H_X1_B1_DUO53HI52LO:J01	TRCN0000243263	DENND2D	trt_sh		KDA005_MCF7_96H_X1_B1_DUO45HI44LO:M21	TRCN0000000000	EMPTY	ctl_untrt
KDB001_MCF7_144H_X3_B1_DUO53HI52LO:J01	TRCN0000243263	DENND2D	trt_sh		KDA005_MCF7_96H_X1_B1_DUO45HI44LO:O05	TRCN0000000000	EMPTY	ctl_untrt
KDB001_MCF7_144H_X1_B1_DUO53HI52LO:H23	TRCN0000243266	DENND2D	trt_sh		KDA005_MCF7_96H_X1_B1_DUO45HI44LO:O09	TRCN0000000000	EMPTY	ctl_untrt
KDB001_MCF7_144H_X3_B1_DUO53HI52LO:H23	TRCN0000243266	DENND2D	trt_sh		KDA005_MCF7_96H_X1_B1_DUO45HI44LO:O21	TRCN0000000000	EMPTY	ctl_untrt
KDB001_MCF7_144H_X1_B1_DUO53HI52LO:F21	TRCN0000161949	ELOVL6	trt_sh		KDA005_MCF7_96H_X1_B1_DUO45HI44LO:O22	TRCN0000000000	EMPTY	ctl_untrt
KDB001_MCF7_144H_X3_B1_DUO53HI52LO:F21	TRCN0000161949	ELOVL6	trt_sh		KDA005_MCF7_96H_X1_B1_DUO45HI44LO:O23	TRCN0000000000	EMPTY	ctl_untrt
KDB001_MCF7_144H_X1_B1_DUO53HI52LO:J03	TRCN0000163912	ELOVL6	trt_sh		KDA005_MCF7_96H_X1_B1_DUO45HI44LO:P23	TRCN0000000000	EMPTY	ctl_untrt
KDB001_MCF7_144H_X3_B1_DUO53HI52LO:J03	TRCN0000163912	ELOVL6	trt_sh		KDA005_MCF7_96H_X2_B1_DUO44HI45LO:D15	TRCN0000000000	EMPTY	ctl_untrt
KDB001_MCF7_144H_X1_B1_DUO53HI52LO:J19	TRCN0000278462	ELOVL6	trt_sh		KDA005_MCF7_96H_X2_B1_DUO44HI45LO:E16	TRCN0000000000	EMPTY	ctl_untrt
KDB001_MCF7_144H_X3_B1_DUO53HI52LO:J19	TRCN0000278462	ELOVL6	trt_sh		KDA005_MCF7_96H_X2_B1_DUO44HI45LO:F04	TRCN0000000000	EMPTY	ctl_untrt
KDB001_MCF7_144H_X1_B1_DUO53HI52LO:I08	TRCN0000117094	EPB41L2	trt_sh		KDA005_MCF7_96H_X2_B1_DUO44HI45LO:G12	TRCN0000000000	EMPTY	ctl_untrt
KDB001_MCF7_144H_X3_B1_DUO53HI52LO:I08	TRCN0000117094	EPB41L2	trt_sh		KDA005_MCF7_96H_X2_B1_DUO44HI45LO:J04	TRCN0000000000	EMPTY	ctl_untrt
KDB001_MCF7_144H_X1_B1_DUO53HI52LO:E24	TRCN0000288853	EPB41L2	trt_sh		KDA005_MCF7_96H_X2_B1_DUO44HI45LO:J13	TRCN0000000000	EMPTY	ctl_untrt
KDB001_MCF7_144H_X3_B1_DUO53HI52LO:E24	TRCN0000288853	EPB41L2	trt_sh		KDA005_MCF7_96H_X2_B1_DUO44HI45LO:M21	TRCN0000000000	EMPTY	ctl_untrt
KDB001_MCF7_144H_X1_B1_DUO53HI52LO:E16	TRCN0000288855	EPB41L2	trt_sh		KDA005_MCF7_96H_X2_B1_DUO44HI45LO:O05	TRCN0000000000	EMPTY	ctl_untrt
KDB001_MCF7_144H_X3_B1_DUO53HI52LO:E16	TRCN0000288855	EPB41L2	trt_sh		KDA005_MCF7_96H_X2_B1_DUO44HI45LO:O09	TRCN0000000000	EMPTY	ctl_untrt
KDB001_MCF7_144H_X1_B1_DUO53HI52LO:I17	TRCN0000159195	GOLT1B	trt_sh		KDA005_MCF7_96H_X2_B1_DUO44HI45LO:O21	TRCN0000000000	EMPTY	ctl_untrt
KDB001_MCF7_144H_X3_B1_DUO53HI52LO:I17	TRCN0000159195	GOLT1B	trt_sh		KDA005_MCF7_96H_X2_B1_DUO44HI45LO:O22	TRCN0000000000	EMPTY	ctl_untrt
KDB001_MCF7_144H_X1_B1_DUO53HI52LO:M09	TRCN0000159888	GOLT1B	trt_sh		KDA005_MCF7_96H_X2_B1_DUO44HI45LO:O23	TRCN0000000000	EMPTY	ctl_untrt
KDB001_MCF7_144H_X3_B1_DUO53HI52LO:M09	TRCN0000159888	GOLT1B	trt_sh		KDA005_MCF7_96H_X2_B1_DUO44HI45LO:P21	TRCN0000000000	EMPTY	ctl_untrt
KDB001_MCF7_144H_X1_B1_DUO53HI52LO:G15	TRCN0000343520	GOLT1B	trt_sh		KDA005_MCF7_96H_X2_B1_DUO44HI45LO:P22	TRCN0000000000	EMPTY	ctl_untrt
KDB001_MCF7_144H_X3_B1_DUO53HI52LO:G15	TRCN0000343520	GOLT1B	trt_sh		KDA005_MCF7_96H_X2_B1_DUO44HI45LO:P23	TRCN0000000000	EMPTY	ctl_untrt
KDB001_MCF7_144H_X1_B1_DUO53HI52LO:O16	TRCN0000234526	GPATCH8	trt_sh		KDA005_MCF7_96H_X3_B1_DUO44HI45LO:D15	TRCN0000000000	EMPTY	ctl_untrt
KDB001_MCF7_144H_X3_B1_DUO53HI52LO:O16	TRCN0000234526	GPATCH8	trt_sh		KDA005_MCF7_96H_X3_B1_DUO44HI45LO:E16	TRCN0000000000	EMPTY	ctl_untrt
KDB001_MCF7_144H_X1_B1_DUO53HI52LO:A06	TRCN0000234527	GPATCH8	trt_sh		KDA005_MCF7_96H_X3_B1_DUO44HI45LO:F04	TRCN0000000000	EMPTY	ctl_untrt
KDB001_MCF7_144H_X3_B1_DUO53HI52LO:A06	TRCN0000234527	GPATCH8	trt_sh		KDA005_MCF7_96H_X3_B1_DUO44HI45LO:G12	TRCN0000000000	EMPTY	ctl_untrt
KDB001_MCF7_144H_X1_B1_DUO53HI52LO:I14	TRCN0000234530	GPATCH8	trt_sh		KDA005_MCF7_96H_X3_B1_DUO44HI45LO:J04	TRCN0000000000	EMPTY	ctl_untrt
KDB001_MCF7_144H_X3_B1_DUO53HI52LO:I14	TRCN0000234530	GPATCH8	trt_sh		KDA005_MCF7_96H_X3_B1_DUO44HI45LO:J13	TRCN0000000000	EMPTY	ctl_untrt
KDB001_MCF7_144H_X1_B1_DUO53HI52LO:E02	TRCN0000343725	GTPBP8	trt_sh		KDA005_MCF7_96H_X3_B1_DUO44HI45LO:M21	TRCN0000000000	EMPTY	ctl_untrt
KDB001_MCF7_144H_X3_B1_DUO53HI52LO:E02	TRCN0000343725	GTPBP8	trt_sh		KDA005_MCF7_96H_X3_B1_DUO44HI45LO:O05	TRCN0000000000	EMPTY	ctl_untrt
KDB001_MCF7_144H_X1_B1_DUO53HI52LO:E06	TRCN0000343727	GTPBP8	trt_sh		KDA005_MCF7_96H_X3_B1_DUO44HI45LO:O09	TRCN0000000000	EMPTY	ctl_untrt
KDB001_MCF7_144H_X3_B1_DUO53HI52LO:E06	TRCN0000343727	GTPBP8	trt_sh		KDA005_MCF7_96H_X3_B1_DUO44HI45LO:O21	TRCN0000000000	EMPTY	ctl_untrt
KDB001_MCF7_144H_X1_B1_DUO53HI52LO:C12	TRCN0000343728	GTPBP8	trt_sh		KDA005_MCF7_96H_X3_B1_DUO44HI45LO:O22	TRCN0000000000	EMPTY	ctl_untrt
KDB001_MCF7_144H_X3_B1_DUO53HI52LO:C12	TRCN0000343728	GTPBP8	trt_sh		KDA005_MCF7_96H_X3_B1_DUO44HI45LO:O23	TRCN0000000000	EMPTY	ctl_untrt
KDB001_MCF7_144H_X1_B1_DUO53HI52LO:L24	TRCN0000106710	HIST1H2BK	trt_sh		KDA005_MCF7_96H_X3_B1_DUO44HI45LO:P21	TRCN0000000000	EMPTY	ctl_untrt
KDB001_MCF7_144H_X3_B1_DUO53HI52LO:L24	TRCN0000106710	HIST1H2BK	trt_sh		KDA005_MCF7_96H_X3_B1_DUO44HI45LO:P22	TRCN0000000000	EMPTY	ctl_untrt
KDB001_MCF7_144H_X1_B1_DUO53HI52LO:D16	TRCN0000106711	HIST1H2BK	trt_sh		KDA005_MCF7_96H_X3_B1_DUO44HI45LO:P23	TRCN0000000000	EMPTY	ctl_untrt
KDB001_MCF7_144H_X3_B1_DUO53HI52LO:D16	TRCN0000106711	HIST1H2BK	trt_sh		KDA005_MCF7_96H_X1_B1_DUO45HI44LO:D07	TRCN0000208001	EMPTY	ctl_untrt
KDB001_MCF7_144H_X1_B1_DUO53HI52LO:J08	TRCN0000106712	HIST1H2BK	trt_sh		KDA005_MCF7_96H_X1_B1_DUO45HI44LO:K18	TRCN0000208001	EMPTY	ctl_untrt
KDB001_MCF7_144H_X3_B1_DUO53HI52LO:J08	TRCN0000106712	HIST1H2BK	trt_sh		KDA005_MCF7_96H_X1_B1_DUO45HI44LO:N14	TRCN0000208001	EMPTY	ctl_untrt
KDB001_MCF7_144H_X1_B1_DUO53HI52LO:P07	TRCN0000275407	KBTBD2	trt_sh		KDA005_MCF7_96H_X1_B1_DUO45HI44LO:O13	TRCN0000208001	EMPTY	ctl_untrt
KDB001_MCF7_144H_X3_B1_DUO53HI52LO:P07	TRCN0000275407	KBTBD2	trt_sh		KDA005_MCF7_96H_X2_B1_DUO44HI45LO:D07	TRCN0000208001	EMPTY	ctl_untrt
KDB001_MCF7_144H_X1_B1_DUO53HI52LO:H17	TRCN0000275474	KBTBD2	trt_sh		KDA005_MCF7_96H_X2_B1_DUO44HI45LO:K18	TRCN0000208001	EMPTY	ctl_untrt
KDB001_MCF7_144H_X3_B1_DUO53HI52LO:H17	TRCN0000275474	KBTBD2	trt_sh		KDA005_MCF7_96H_X2_B1_DUO44HI45LO:N14	TRCN0000208001	EMPTY	ctl_untrt
KDB001_MCF7_144H_X1_B1_DUO53HI52LO:J05	TRCN0000285383	KBTBD2	trt_sh		KDA005_MCF7_96H_X2_B1_DUO44HI45LO:O13	TRCN0000208001	EMPTY	ctl_untrt
KDB001_MCF7_144H_X3_B1_DUO53HI52LO:J05	TRCN0000285383	KBTBD2	trt_sh		KDA005_MCF7_96H_X3_B1_DUO44HI45LO:D07	TRCN0000208001	EMPTY	ctl_untrt
KDB001_MCF7_144H_X1_B1_DUO53HI52LO:I18	TRCN0000128930	KIAA0100	trt_sh		KDA005_MCF7_96H_X3_B1_DUO44HI45LO:K18	TRCN0000208001	EMPTY	ctl_untrt
KDB001_MCF7_144H_X3_B1_DUO53HI52LO:I18	TRCN0000128930	KIAA0100	trt_sh		KDA005_MCF7_96H_X3_B1_DUO44HI45LO:N14	TRCN0000208001	EMPTY	ctl_untrt
KDB001_MCF7_144H_X1_B1_DUO53HI52LO:A20	TRCN0000130217	KIAA0100	trt_sh		KDA005_MCF7_96H_X3_B1_DUO44HI45LO:O13	TRCN0000208001	EMPTY	ctl_untrt
KDB001_MCF7_144H_X3_B1_DUO53HI52LO:A20	TRCN0000130217	KIAA0100	trt_sh		KDA006_MCF7_96H_X1_B1_DUO45HI44LO:B15	TRCN0000000000	EMPTY	ctl_untrt
KDB001_MCF7_144H_X1_B1_DUO53HI52LO:O04	TRCN0000278848	KIAA0100	trt_sh		KDA006_MCF7_96H_X1_B1_DUO45HI44LO:D16	TRCN0000000000	EMPTY	ctl_untrt
KDB001_MCF7_144H_X3_B1_DUO53HI52LO:O04	TRCN0000278848	KIAA0100	trt_sh		KDA006_MCF7_96H_X1_B1_DUO45HI44LO:E12	TRCN0000000000	EMPTY	ctl_untrt
KDB001_MCF7_144H_X1_B1_DUO53HI52LO:I24	TRCN0000130837	KIAA0355	trt_sh		KDA006_MCF7_96H_X1_B1_DUO45HI44LO:E17	TRCN0000000000	EMPTY	ctl_untrt
KDB001_MCF7_144H_X3_B1_DUO53HI52LO:I24	TRCN0000130837	KIAA0355	trt_sh		KDA006_MCF7_96H_X1_B1_DUO45HI44LO:H04	TRCN0000000000	EMPTY	ctl_untrt
KDB001_MCF7_144H_X1_B1_DUO53HI52LO:I10	TRCN0000277611	KIAA0355	trt_sh		KDA006_MCF7_96H_X1_B1_DUO45HI44LO:J13	TRCN0000000000	EMPTY	ctl_untrt
KDB001_MCF7_144H_X3_B1_DUO53HI52LO:I10	TRCN0000277611	KIAA0355	trt_sh		KDA006_MCF7_96H_X1_B1_DUO45HI44LO:M03	TRCN0000000000	EMPTY	ctl_untrt
KDB001_MCF7_144H_X1_B1_DUO53HI52LO:G14	TRCN0000277612	KIAA0355	trt_sh		KDA006_MCF7_96H_X1_B1_DUO45HI44LO:M22	TRCN0000000000	EMPTY	ctl_untrt
KDB001_MCF7_144H_X3_B1_DUO53HI52LO:G14	TRCN0000277612	KIAA0355	trt_sh		KDA006_MCF7_96H_X1_B1_DUO45HI44LO:O21	TRCN0000000000	EMPTY	ctl_untrt
KDB001_MCF7_144H_X1_B1_DUO53HI52LO:L16	TRCN0000142264	KIAA0907	trt_sh		KDA006_MCF7_96H_X1_B1_DUO45HI44LO:O22	TRCN0000000000	EMPTY	ctl_untrt
KDB001_MCF7_144H_X3_B1_DUO53HI52LO:L16	TRCN0000142264	KIAA0907	trt_sh		KDA006_MCF7_96H_X1_B1_DUO45HI44LO:O23	TRCN0000000000	EMPTY	ctl_untrt
KDB001_MCF7_144H_X1_B1_DUO53HI52LO:J18	TRCN0000142282	KIAA0907	trt_sh		KDA006_MCF7_96H_X1_B1_DUO45HI44LO:P23	TRCN0000000000	EMPTY	ctl_untrt
KDB001_MCF7_144H_X3_B1_DUO53HI52LO:J18	TRCN0000142282	KIAA0907	trt_sh		KDA006_MCF7_96H_X2_B1_DUO44HI45LO:B15	TRCN0000000000	EMPTY	ctl_untrt
KDB001_MCF7_144H_X1_B1_DUO53HI52LO:D08	TRCN0000144881	KIAA0907	trt_sh		KDA006_MCF7_96H_X2_B1_DUO44HI45LO:D16	TRCN0000000000	EMPTY	ctl_untrt
KDB001_MCF7_144H_X3_B1_DUO53HI52LO:D08	TRCN0000144881	KIAA0907	trt_sh		KDA006_MCF7_96H_X2_B1_DUO44HI45LO:E12	TRCN0000000000	EMPTY	ctl_untrt
KDB001_MCF7_144H_X1_B1_DUO53HI52LO:K13	TRCN0000121551	KIAA1033	trt_sh		KDA006_MCF7_96H_X2_B1_DUO44HI45LO:E17	TRCN0000000000	EMPTY	ctl_untrt
KDB001_MCF7_144H_X3_B1_DUO53HI52LO:K13	TRCN0000121551	KIAA1033	trt_sh		KDA006_MCF7_96H_X2_B1_DUO44HI45LO:H04	TRCN0000000000	EMPTY	ctl_untrt
KDB001_MCF7_144H_X1_B1_DUO53HI52LO:A21	TRCN0000143408	KIAA1033	trt_sh		KDA006_MCF7_96H_X2_B1_DUO44HI45LO:J13	TRCN0000000000	EMPTY	ctl_untrt
KDB001_MCF7_144H_X3_B1_DUO53HI52LO:A21	TRCN0000143408	KIAA1033	trt_sh		KDA006_MCF7_96H_X2_B1_DUO44HI45LO:M03	TRCN0000000000	EMPTY	ctl_untrt
KDB001_MCF7_144H_X1_B1_DUO53HI52LO:A07	TRCN0000144607	KIAA1033	trt_sh		KDA006_MCF7_96H_X2_B1_DUO44HI45LO:M22	TRCN0000000000	EMPTY	ctl_untrt
KDB001_MCF7_144H_X3_B1_DUO53HI52LO:A07	TRCN0000144607	KIAA1033	trt_sh		KDA006_MCF7_96H_X2_B1_DUO44HI45LO:O21	TRCN0000000000	EMPTY	ctl_untrt
KDB001_MCF7_144H_X1_B1_DUO53HI52LO:B21	TRCN0000161636	KLHDC2	trt_sh		KDA006_MCF7_96H_X2_B1_DUO44HI45LO:O22	TRCN0000000000	EMPTY	ctl_untrt
KDB001_MCF7_144H_X1_B1_DUO53HI52LO:N05	TRCN0000166249	KLHDC2	trt_sh		KDA006_MCF7_96H_X2_B1_DUO44HI45LO:O23	TRCN0000000000	EMPTY	ctl_untrt
KDB001_MCF7_144H_X1_B1_DUO53HI52LO:H19	TRCN0000280794	KLHDC2	trt_sh		KDA006_MCF7_96H_X2_B1_DUO44HI45LO:P21	TRCN0000000000	EMPTY	ctl_untrt
KDB001_MCF7_144H_X3_B1_DUO53HI52LO:H19	TRCN0000280794	KLHDC2	trt_sh		KDA006_MCF7_96H_X2_B1_DUO44HI45LO:P22	TRCN0000000000	EMPTY	ctl_untrt
KDB001_MCF7_144H_X1_B1_DUO53HI52LO:O02	TRCN0000165030	LRRC41	trt_sh		KDA006_MCF7_96H_X2_B1_DUO44HI45LO:P23	TRCN0000000000	EMPTY	ctl_untrt
KDB001_MCF7_144H_X1_B1_DUO53HI52LO:K08	TRCN0000292197	LRRC41	trt_sh		KDA006_MCF7_96H_X3_B1_DUO45HI44LO:B15	TRCN0000000000	EMPTY	ctl_untrt
KDB001_MCF7_144H_X3_B1_DUO53HI52LO:K08	TRCN0000292197	LRRC41	trt_sh		KDA006_MCF7_96H_X3_B1_DUO45HI44LO:D16	TRCN0000000000	EMPTY	ctl_untrt
KDB001_MCF7_144H_X1_B1_DUO53HI52LO:C20	TRCN0000292253	LRRC41	trt_sh		KDA006_MCF7_96H_X3_B1_DUO45HI44LO:E12	TRCN0000000000	EMPTY	ctl_untrt
KDB001_MCF7_144H_X3_B1_DUO53HI52LO:C20	TRCN0000292253	LRRC41	trt_sh		KDA006_MCF7_96H_X3_B1_DUO45HI44LO:E17	TRCN0000000000	EMPTY	ctl_untrt
KDB001_MCF7_144H_X1_B1_DUO53HI52LO:K17	TRCN0000141696	MAD2L1BP	trt_sh		KDA006_MCF7_96H_X3_B1_DUO45HI44LO:H04	TRCN0000000000	EMPTY	ctl_untrt
KDB001_MCF7_144H_X3_B1_DUO53HI52LO:K17	TRCN0000141696	MAD2L1BP	trt_sh		KDA006_MCF7_96H_X3_B1_DUO45HI44LO:J13	TRCN0000000000	EMPTY	ctl_untrt
KDB001_MCF7_144H_X1_B1_DUO53HI52LO:E09	TRCN0000142101	MAD2L1BP	trt_sh		KDA006_MCF7_96H_X3_B1_DUO45HI44LO:M03	TRCN0000000000	EMPTY	ctl_untrt
KDB001_MCF7_144H_X3_B1_DUO53HI52LO:E09	TRCN0000142101	MAD2L1BP	trt_sh		KDA006_MCF7_96H_X3_B1_DUO45HI44LO:M22	TRCN0000000000	EMPTY	ctl_untrt
KDB001_MCF7_144H_X1_B1_DUO53HI52LO:G05	TRCN0000143621	MAD2L1BP	trt_sh		KDA006_MCF7_96H_X3_B1_DUO45HI44LO:O21	TRCN0000000000	EMPTY	ctl_untrt
KDB001_MCF7_144H_X3_B1_DUO53HI52LO:G05	TRCN0000143621	MAD2L1BP	trt_sh		KDA006_MCF7_96H_X3_B1_DUO45HI44LO:O22	TRCN0000000000	EMPTY	ctl_untrt
KDB001_MCF7_144H_X1_B1_DUO53HI52LO:D09	TRCN0000271493	MAMLD1	trt_sh		KDA006_MCF7_96H_X3_B1_DUO45HI44LO:O23	TRCN0000000000	EMPTY	ctl_untrt
KDB001_MCF7_144H_X3_B1_DUO53HI52LO:D09	TRCN0000271493	MAMLD1	trt_sh		KDA006_MCF7_96H_X3_B1_DUO45HI44LO:P21	TRCN0000000000	EMPTY	ctl_untrt
KDB001_MCF7_144H_X1_B1_DUO53HI52LO:P01	TRCN0000271551	MAMLD1	trt_sh		KDA006_MCF7_96H_X3_B1_DUO45HI44LO:P22	TRCN0000000000	EMPTY	ctl_untrt
KDB001_MCF7_144H_X3_B1_DUO53HI52LO:P01	TRCN0000271551	MAMLD1	trt_sh		KDA006_MCF7_96H_X3_B1_DUO45HI44LO:P23	TRCN0000000000	EMPTY	ctl_untrt
KDB001_MCF7_144H_X1_B1_DUO53HI52LO:L23	TRCN0000271553	MAMLD1	trt_sh		KDA006_MCF7_96H_X1_B1_DUO45HI44LO:G19	TRCN0000208001	EMPTY	ctl_untrt
KDB001_MCF7_144H_X3_B1_DUO53HI52LO:L23	TRCN0000271553	MAMLD1	trt_sh		KDA006_MCF7_96H_X1_B1_DUO45HI44LO:L04	TRCN0000208001	EMPTY	ctl_untrt
KDB001_MCF7_144H_X1_B1_DUO53HI52LO:C05	TRCN0000165556	MAPK1IP1L	trt_sh		KDA006_MCF7_96H_X1_B1_DUO45HI44LO:L07	TRCN0000208001	EMPTY	ctl_untrt
KDB001_MCF7_144H_X3_B1_DUO53HI52LO:C05	TRCN0000165556	MAPK1IP1L	trt_sh		KDA006_MCF7_96H_X1_B1_DUO45HI44LO:M10	TRCN0000208001	EMPTY	ctl_untrt
KDB001_MCF7_144H_X1_B1_DUO53HI52LO:G07	TRCN0000330223	MAPK1IP1L	trt_sh		KDA006_MCF7_96H_X2_B1_DUO44HI45LO:G19	TRCN0000208001	EMPTY	ctl_untrt
KDB001_MCF7_144H_X3_B1_DUO53HI52LO:G07	TRCN0000330223	MAPK1IP1L	trt_sh		KDA006_MCF7_96H_X2_B1_DUO44HI45LO:L04	TRCN0000208001	EMPTY	ctl_untrt
KDB001_MCF7_144H_X1_B1_DUO53HI52LO:B20	TRCN0000277706	MRPL18	trt_sh		KDA006_MCF7_96H_X2_B1_DUO44HI45LO:L07	TRCN0000208001	EMPTY	ctl_untrt
KDB001_MCF7_144H_X3_B1_DUO53HI52LO:B20	TRCN0000277706	MRPL18	trt_sh		KDA006_MCF7_96H_X2_B1_DUO44HI45LO:M10	TRCN0000208001	EMPTY	ctl_untrt
KDB001_MCF7_144H_X1_B1_DUO53HI52LO:L06	TRCN0000286019	MRPL18	trt_sh		KDA006_MCF7_96H_X3_B1_DUO45HI44LO:G19	TRCN0000208001	EMPTY	ctl_untrt
KDB001_MCF7_144H_X3_B1_DUO53HI52LO:L06	TRCN0000286019	MRPL18	trt_sh		KDA006_MCF7_96H_X3_B1_DUO45HI44LO:L04	TRCN0000208001	EMPTY	ctl_untrt
KDB001_MCF7_144H_X1_B1_DUO53HI52LO:M23	TRCN0000229947	MTERFD1	trt_sh		KDA006_MCF7_96H_X3_B1_DUO45HI44LO:L07	TRCN0000208001	EMPTY	ctl_untrt
KDB001_MCF7_144H_X3_B1_DUO53HI52LO:M23	TRCN0000229947	MTERFD1	trt_sh		KDA006_MCF7_96H_X3_B1_DUO45HI44LO:M10	TRCN0000208001	EMPTY	ctl_untrt
KDB001_MCF7_144H_X1_B1_DUO53HI52LO:M05	TRCN0000229948	MTERFD1	trt_sh		KDA007_MCF7_96H_X2_B1_DUO44HI45LO:B18	TRCN0000000000	EMPTY	ctl_untrt
KDB001_MCF7_144H_X3_B1_DUO53HI52LO:M05	TRCN0000229948	MTERFD1	trt_sh		KDA007_MCF7_96H_X2_B1_DUO44HI45LO:C06	TRCN0000000000	EMPTY	ctl_untrt
KDB001_MCF7_144H_X1_B1_DUO53HI52LO:G03	TRCN0000257262	MTERFD1	trt_sh		KDA007_MCF7_96H_X2_B1_DUO44HI45LO:D06	TRCN0000000000	EMPTY	ctl_untrt
KDB001_MCF7_144H_X3_B1_DUO53HI52LO:G03	TRCN0000257262	MTERFD1	trt_sh		KDA007_MCF7_96H_X2_B1_DUO44HI45LO:H01	TRCN0000000000	EMPTY	ctl_untrt
KDB001_MCF7_144H_X1_B1_DUO53HI52LO:N12	TRCN0000159934	NIPSNAP1	trt_sh		KDA007_MCF7_96H_X2_B1_DUO44HI45LO:H09	TRCN0000000000	EMPTY	ctl_untrt
KDB001_MCF7_144H_X3_B1_DUO53HI52LO:N12	TRCN0000159934	NIPSNAP1	trt_sh		KDA007_MCF7_96H_X2_B1_DUO44HI45LO:I23	TRCN0000000000	EMPTY	ctl_untrt
KDB001_MCF7_144H_X1_B1_DUO53HI52LO:F08	TRCN0000162729	NIPSNAP1	trt_sh		KDA007_MCF7_96H_X2_B1_DUO44HI45LO:K08	TRCN0000000000	EMPTY	ctl_untrt
KDB001_MCF7_144H_X3_B1_DUO53HI52LO:F08	TRCN0000162729	NIPSNAP1	trt_sh		KDA007_MCF7_96H_X2_B1_DUO44HI45LO:O07	TRCN0000000000	EMPTY	ctl_untrt
KDB001_MCF7_144H_X1_B1_DUO53HI52LO:N18	TRCN0000162859	NIPSNAP1	trt_sh		KDA007_MCF7_96H_X2_B1_DUO44HI45LO:O21	TRCN0000000000	EMPTY	ctl_untrt
KDB001_MCF7_144H_X3_B1_DUO53HI52LO:N18	TRCN0000162859	NIPSNAP1	trt_sh		KDA007_MCF7_96H_X2_B1_DUO44HI45LO:O22	TRCN0000000000	EMPTY	ctl_untrt
KDB001_MCF7_144H_X1_B1_DUO53HI52LO:O11	TRCN0000133838	NUDCD3	trt_sh		KDA007_MCF7_96H_X2_B1_DUO44HI45LO:O23	TRCN0000000000	EMPTY	ctl_untrt
KDB001_MCF7_144H_X3_B1_DUO53HI52LO:O11	TRCN0000133838	NUDCD3	trt_sh		KDA007_MCF7_96H_X2_B1_DUO44HI45LO:P21	TRCN0000000000	EMPTY	ctl_untrt
KDB001_MCF7_144H_X1_B1_DUO53HI52LO:I11	TRCN0000338451	NUDCD3	trt_sh		KDA007_MCF7_96H_X2_B1_DUO44HI45LO:P22	TRCN0000000000	EMPTY	ctl_untrt
KDB001_MCF7_144H_X3_B1_DUO53HI52LO:I11	TRCN0000338451	NUDCD3	trt_sh		KDA007_MCF7_96H_X2_B1_DUO44HI45LO:P23	TRCN0000000000	EMPTY	ctl_untrt
KDB001_MCF7_144H_X1_B1_DUO53HI52LO:C19	TRCN0000338522	NUDCD3	trt_sh		KDA007_MCF7_96H_X3_B1_DUO44HI45LO:B18	TRCN0000000000	EMPTY	ctl_untrt
KDB001_MCF7_144H_X3_B1_DUO53HI52LO:C19	TRCN0000338522	NUDCD3	trt_sh		KDA007_MCF7_96H_X3_B1_DUO44HI45LO:C06	TRCN0000000000	EMPTY	ctl_untrt
KDB001_MCF7_144H_X1_B1_DUO53HI52LO:P02	TRCN0000142066	NUP133	trt_sh		KDA007_MCF7_96H_X3_B1_DUO44HI45LO:D06	TRCN0000000000	EMPTY	ctl_untrt
KDB001_MCF7_144H_X3_B1_DUO53HI52LO:P02	TRCN0000142066	NUP133	trt_sh		KDA007_MCF7_96H_X3_B1_DUO44HI45LO:H01	TRCN0000000000	EMPTY	ctl_untrt
KDB001_MCF7_144H_X1_B1_DUO53HI52LO:B10	TRCN0000144112	NUP133	trt_sh		KDA007_MCF7_96H_X3_B1_DUO44HI45LO:H09	TRCN0000000000	EMPTY	ctl_untrt
KDB001_MCF7_144H_X3_B1_DUO53HI52LO:B10	TRCN0000144112	NUP133	trt_sh		KDA007_MCF7_96H_X3_B1_DUO44HI45LO:I23	TRCN0000000000	EMPTY	ctl_untrt
KDB001_MCF7_144H_X1_B1_DUO53HI52LO:H18	TRCN0000145353	NUP133	trt_sh		KDA007_MCF7_96H_X3_B1_DUO44HI45LO:K08	TRCN0000000000	EMPTY	ctl_untrt
KDB001_MCF7_144H_X3_B1_DUO53HI52LO:H18	TRCN0000145353	NUP133	trt_sh		KDA007_MCF7_96H_X3_B1_DUO44HI45LO:O07	TRCN0000000000	EMPTY	ctl_untrt
KDB001_MCF7_144H_X1_B1_DUO53HI52LO:I12	TRCN0000137707	NUSAP1	trt_sh		KDA007_MCF7_96H_X3_B1_DUO44HI45LO:O21	TRCN0000000000	EMPTY	ctl_untrt
KDB001_MCF7_144H_X3_B1_DUO53HI52LO:I12	TRCN0000137707	NUSAP1	trt_sh		KDA007_MCF7_96H_X3_B1_DUO44HI45LO:O22	TRCN0000000000	EMPTY	ctl_untrt
KDB001_MCF7_144H_X1_B1_DUO53HI52LO:E12	TRCN0000138922	NUSAP1	trt_sh		KDA007_MCF7_96H_X3_B1_DUO44HI45LO:O23	TRCN0000000000	EMPTY	ctl_untrt
KDB001_MCF7_144H_X3_B1_DUO53HI52LO:E12	TRCN0000138922	NUSAP1	trt_sh		KDA007_MCF7_96H_X3_B1_DUO44HI45LO:P21	TRCN0000000000	EMPTY	ctl_untrt
KDB001_MCF7_144H_X1_B1_DUO53HI52LO:K20	TRCN0000292376	NUSAP1	trt_sh		KDA007_MCF7_96H_X3_B1_DUO44HI45LO:P22	TRCN0000000000	EMPTY	ctl_untrt
KDB001_MCF7_144H_X3_B1_DUO53HI52LO:K20	TRCN0000292376	NUSAP1	trt_sh		KDA007_MCF7_96H_X3_B1_DUO44HI45LO:P23	TRCN0000000000	EMPTY	ctl_untrt
KDB001_MCF7_144H_X1_B1_DUO53HI52LO:A04	TRCN0000161271	PDLIM1	trt_sh		KDA007_MCF7_96H_X2_B1_DUO44HI45LO:B10	TRCN0000208001	EMPTY	ctl_untrt
KDB001_MCF7_144H_X3_B1_DUO53HI52LO:A04	TRCN0000161271	PDLIM1	trt_sh		KDA007_MCF7_96H_X2_B1_DUO44HI45LO:G16	TRCN0000208001	EMPTY	ctl_untrt
KDB001_MCF7_144H_X1_B1_DUO53HI52LO:C24	TRCN0000297187	PDLIM1	trt_sh		KDA007_MCF7_96H_X2_B1_DUO44HI45LO:G19	TRCN0000208001	EMPTY	ctl_untrt
KDB001_MCF7_144H_X3_B1_DUO53HI52LO:C24	TRCN0000297187	PDLIM1	trt_sh		KDA007_MCF7_96H_X2_B1_DUO44HI45LO:J21	TRCN0000208001	EMPTY	ctl_untrt
KDB001_MCF7_144H_X1_B1_DUO53HI52LO:H09	TRCN0000121517	RAB11FIP2	trt_sh		KDA007_MCF7_96H_X3_B1_DUO44HI45LO:B10	TRCN0000208001	EMPTY	ctl_untrt
KDB001_MCF7_144H_X3_B1_DUO53HI52LO:H09	TRCN0000121517	RAB11FIP2	trt_sh		KDA007_MCF7_96H_X3_B1_DUO44HI45LO:G16	TRCN0000208001	EMPTY	ctl_untrt
KDB001_MCF7_144H_X1_B1_DUO53HI52LO:L09	TRCN0000322567	RAB11FIP2	trt_sh		KDA007_MCF7_96H_X3_B1_DUO44HI45LO:G19	TRCN0000208001	EMPTY	ctl_untrt
KDB001_MCF7_144H_X3_B1_DUO53HI52LO:L09	TRCN0000322567	RAB11FIP2	trt_sh		KDA007_MCF7_96H_X3_B1_DUO44HI45LO:J21	TRCN0000208001	EMPTY	ctl_untrt
KDB001_MCF7_144H_X1_B1_DUO53HI52LO:H05	TRCN0000322640	RAB11FIP2	trt_sh		KDA007_MCF7_96H_X1_B1_UNI4445L:C06	TRCN0000000000	UnTrt	ctl_untrt
KDB001_MCF7_144H_X3_B1_DUO53HI52LO:H05	TRCN0000322640	RAB11FIP2	trt_sh		KDA007_MCF7_96H_X1_B1_UNI4445L:D06	TRCN0000000000	UnTrt	ctl_untrt
KDB001_MCF7_144H_X1_B1_DUO53HI52LO:L02	TRCN0000158953	RAB3GAP1	trt_sh		KDA007_MCF7_96H_X1_B1_UNI4445L:H01	TRCN0000000000	UnTrt	ctl_untrt
KDB001_MCF7_144H_X3_B1_DUO53HI52LO:L02	TRCN0000158953	RAB3GAP1	trt_sh		KDA007_MCF7_96H_X1_B1_UNI4445L:H09	TRCN0000000000	UnTrt	ctl_untrt
KDB001_MCF7_144H_X1_B1_DUO53HI52LO:F10	TRCN0000279654	RAB3GAP1	trt_sh		KDA007_MCF7_96H_X1_B1_UNI4445L:K08	TRCN0000000000	UnTrt	ctl_untrt
KDB001_MCF7_144H_X3_B1_DUO53HI52LO:F10	TRCN0000279654	RAB3GAP1	trt_sh		KDA007_MCF7_96H_X1_B1_UNI4445L:O07	TRCN0000000000	UnTrt	ctl_untrt
KDB001_MCF7_144H_X1_B1_DUO53HI52LO:H14	TRCN0000297252	RAB3GAP1	trt_sh		KDA007_MCF7_96H_X1_B1_UNI4445R:B18	TRCN0000000000	UnTrt	ctl_untrt
KDB001_MCF7_144H_X3_B1_DUO53HI52LO:H14	TRCN0000297252	RAB3GAP1	trt_sh		KDA007_MCF7_96H_X1_B1_UNI4445R:I23	TRCN0000000000	UnTrt	ctl_untrt
KDB001_MCF7_144H_X1_B1_DUO53HI52LO:B23	TRCN0000135036	RBM15B	trt_sh		KDA007_MCF7_96H_X1_B1_UNI4445R:O21	TRCN0000000000	UnTrt	ctl_untrt
KDB001_MCF7_144H_X3_B1_DUO53HI52LO:B23	TRCN0000135036	RBM15B	trt_sh		KDA007_MCF7_96H_X1_B1_UNI4445R:O22	TRCN0000000000	UnTrt	ctl_untrt
KDB001_MCF7_144H_X1_B1_DUO53HI52LO:J15	TRCN0000138284	RBM15B	trt_sh		KDA007_MCF7_96H_X1_B1_UNI4445R:O23	TRCN0000000000	UnTrt	ctl_untrt
KDB001_MCF7_144H_X3_B1_DUO53HI52LO:J15	TRCN0000138284	RBM15B	trt_sh		KDA007_MCF7_96H_X1_B1_UNI4445R:P21	TRCN0000000000	UnTrt	ctl_untrt
KDB001_MCF7_144H_X1_B1_DUO53HI52LO:L17	TRCN0000138870	RBM15B	trt_sh		KDA008_MCF7_96H_X2_B1_DUO44HI45LO:E07	TRCN0000000000	EMPTY	ctl_untrt
KDB001_MCF7_144H_X3_B1_DUO53HI52LO:L17	TRCN0000138870	RBM15B	trt_sh		KDA008_MCF7_96H_X2_B1_DUO44HI45LO:F15	TRCN0000000000	EMPTY	ctl_untrt
KDB001_MCF7_144H_X1_B1_DUO53HI52LO:K23	TRCN0000343739	SCCPDH	trt_sh		KDA008_MCF7_96H_X2_B1_DUO44HI45LO:G02	TRCN0000000000	EMPTY	ctl_untrt
KDB001_MCF7_144H_X3_B1_DUO53HI52LO:K23	TRCN0000343739	SCCPDH	trt_sh		KDA008_MCF7_96H_X2_B1_DUO44HI45LO:J22	TRCN0000000000	EMPTY	ctl_untrt
KDB001_MCF7_144H_X1_B1_DUO53HI52LO:M17	TRCN0000343796	SCCPDH	trt_sh		KDA008_MCF7_96H_X2_B1_DUO44HI45LO:K05	TRCN0000000000	EMPTY	ctl_untrt
KDB001_MCF7_144H_X3_B1_DUO53HI52LO:M17	TRCN0000343796	SCCPDH	trt_sh		KDA008_MCF7_96H_X2_B1_DUO44HI45LO:K24	TRCN0000000000	EMPTY	ctl_untrt
KDB001_MCF7_144H_X1_B1_DUO53HI52LO:M07	TRCN0000343797	SCCPDH	trt_sh		KDA008_MCF7_96H_X2_B1_DUO44HI45LO:L03	TRCN0000000000	EMPTY	ctl_untrt
KDB001_MCF7_144H_X3_B1_DUO53HI52LO:M07	TRCN0000343797	SCCPDH	trt_sh		KDA008_MCF7_96H_X2_B1_DUO44HI45LO:N16	TRCN0000000000	EMPTY	ctl_untrt
KDB001_MCF7_144H_X1_B1_DUO53HI52LO:P12	TRCN0000140073	SH3BP5	trt_sh		KDA008_MCF7_96H_X2_B1_DUO44HI45LO:O21	TRCN0000000000	EMPTY	ctl_untrt
KDB001_MCF7_144H_X3_B1_DUO53HI52LO:P12	TRCN0000140073	SH3BP5	trt_sh		KDA008_MCF7_96H_X2_B1_DUO44HI45LO:O22	TRCN0000000000	EMPTY	ctl_untrt
KDB001_MCF7_144H_X1_B1_DUO53HI52LO:P14	TRCN0000140434	SH3BP5	trt_sh		KDA008_MCF7_96H_X2_B1_DUO44HI45LO:O23	TRCN0000000000	EMPTY	ctl_untrt
KDB001_MCF7_144H_X3_B1_DUO53HI52LO:P14	TRCN0000140434	SH3BP5	trt_sh		KDA008_MCF7_96H_X2_B1_DUO44HI45LO:P21	TRCN0000000000	EMPTY	ctl_untrt
KDB001_MCF7_144H_X1_B1_DUO53HI52LO:F20	TRCN0000319318	SH3BP5	trt_sh		KDA008_MCF7_96H_X2_B1_DUO44HI45LO:P22	TRCN0000000000	EMPTY	ctl_untrt
KDB001_MCF7_144H_X3_B1_DUO53HI52LO:F20	TRCN0000319318	SH3BP5	trt_sh		KDA008_MCF7_96H_X2_B1_DUO44HI45LO:P23	TRCN0000000000	EMPTY	ctl_untrt
KDB001_MCF7_144H_X1_B1_DUO53HI52LO:C11	TRCN0000154826	SPECC1L	trt_sh		KDA008_MCF7_96H_X3_B1_DUO44HI45LO:E07	TRCN0000000000	EMPTY	ctl_untrt
KDB001_MCF7_144H_X3_B1_DUO53HI52LO:C11	TRCN0000154826	SPECC1L	trt_sh		KDA008_MCF7_96H_X3_B1_DUO44HI45LO:F15	TRCN0000000000	EMPTY	ctl_untrt
KDB001_MCF7_144H_X1_B1_DUO53HI52LO:O05	TRCN0000155143	SPECC1L	trt_sh		KDA008_MCF7_96H_X3_B1_DUO44HI45LO:G02	TRCN0000000000	EMPTY	ctl_untrt
KDB001_MCF7_144H_X3_B1_DUO53HI52LO:O05	TRCN0000155143	SPECC1L	trt_sh		KDA008_MCF7_96H_X3_B1_DUO44HI45LO:J22	TRCN0000000000	EMPTY	ctl_untrt
KDB001_MCF7_144H_X1_B1_DUO53HI52LO:A13	TRCN0000155846	SPECC1L	trt_sh		KDA008_MCF7_96H_X3_B1_DUO44HI45LO:K05	TRCN0000000000	EMPTY	ctl_untrt
KDB001_MCF7_144H_X3_B1_DUO53HI52LO:A13	TRCN0000155846	SPECC1L	trt_sh		KDA008_MCF7_96H_X3_B1_DUO44HI45LO:K24	TRCN0000000000	EMPTY	ctl_untrt
KDB001_MCF7_144H_X1_B1_DUO53HI52LO:M02	TRCN0000146943	STXBP1	trt_sh		KDA008_MCF7_96H_X3_B1_DUO44HI45LO:L03	TRCN0000000000	EMPTY	ctl_untrt
KDB001_MCF7_144H_X3_B1_DUO53HI52LO:M02	TRCN0000146943	STXBP1	trt_sh		KDA008_MCF7_96H_X3_B1_DUO44HI45LO:N16	TRCN0000000000	EMPTY	ctl_untrt
KDB001_MCF7_144H_X1_B1_DUO53HI52LO:I02	TRCN0000147480	STXBP1	trt_sh		KDA008_MCF7_96H_X3_B1_DUO44HI45LO:O21	TRCN0000000000	EMPTY	ctl_untrt
KDB001_MCF7_144H_X3_B1_DUO53HI52LO:I02	TRCN0000147480	STXBP1	trt_sh		KDA008_MCF7_96H_X3_B1_DUO44HI45LO:O22	TRCN0000000000	EMPTY	ctl_untrt
KDB001_MCF7_144H_X1_B1_DUO53HI52LO:K06	TRCN0000147929	STXBP1	trt_sh		KDA008_MCF7_96H_X3_B1_DUO44HI45LO:O23	TRCN0000000000	EMPTY	ctl_untrt
KDB001_MCF7_144H_X3_B1_DUO53HI52LO:K06	TRCN0000147929	STXBP1	trt_sh		KDA008_MCF7_96H_X3_B1_DUO44HI45LO:P21	TRCN0000000000	EMPTY	ctl_untrt
KDB001_MCF7_144H_X1_B1_DUO53HI52LO:L05	TRCN0000167681	TCEAL4	trt_sh		KDA008_MCF7_96H_X3_B1_DUO44HI45LO:P22	TRCN0000000000	EMPTY	ctl_untrt
KDB001_MCF7_144H_X3_B1_DUO53HI52LO:L05	TRCN0000167681	TCEAL4	trt_sh		KDA008_MCF7_96H_X3_B1_DUO44HI45LO:P23	TRCN0000000000	EMPTY	ctl_untrt
KDB001_MCF7_144H_X1_B1_DUO53HI52LO:B05	TRCN0000167824	TCEAL4	trt_sh		KDA008_MCF7_96H_X2_B1_DUO44HI45LO:G10	TRCN0000208001	EMPTY	ctl_untrt
KDB001_MCF7_144H_X3_B1_DUO53HI52LO:B05	TRCN0000167824	TCEAL4	trt_sh		KDA008_MCF7_96H_X2_B1_DUO44HI45LO:G15	TRCN0000208001	EMPTY	ctl_untrt
KDB001_MCF7_144H_X1_B1_DUO53HI52LO:N11	TRCN0000168796	TCEAL4	trt_sh		KDA008_MCF7_96H_X2_B1_DUO44HI45LO:H13	TRCN0000208001	EMPTY	ctl_untrt
KDB001_MCF7_144H_X3_B1_DUO53HI52LO:N11	TRCN0000168796	TCEAL4	trt_sh		KDA008_MCF7_96H_X2_B1_DUO44HI45LO:J06	TRCN0000208001	EMPTY	ctl_untrt
KDB001_MCF7_144H_X1_B1_DUO53HI52LO:H08	TRCN0000144064	TMEM109	trt_sh		KDA008_MCF7_96H_X3_B1_DUO44HI45LO:G10	TRCN0000208001	EMPTY	ctl_untrt
KDB001_MCF7_144H_X3_B1_DUO53HI52LO:H08	TRCN0000144064	TMEM109	trt_sh		KDA008_MCF7_96H_X3_B1_DUO44HI45LO:G15	TRCN0000208001	EMPTY	ctl_untrt
KDB001_MCF7_144H_X1_B1_DUO53HI52LO:J06	TRCN0000343251	TMEM109	trt_sh		KDA008_MCF7_96H_X3_B1_DUO44HI45LO:H13	TRCN0000208001	EMPTY	ctl_untrt
KDB001_MCF7_144H_X3_B1_DUO53HI52LO:J06	TRCN0000343251	TMEM109	trt_sh		KDA008_MCF7_96H_X3_B1_DUO44HI45LO:J06	TRCN0000208001	EMPTY	ctl_untrt
KDB001_MCF7_144H_X1_B1_DUO53HI52LO:F24	TRCN0000343252	TMEM109	trt_sh		KDA008_MCF7_96H_X1_B1_UNI4445L:E07	TRCN0000000000	UnTrt	ctl_untrt
KDB001_MCF7_144H_X3_B1_DUO53HI52LO:F24	TRCN0000343252	TMEM109	trt_sh		KDA008_MCF7_96H_X1_B1_UNI4445L:G02	TRCN0000000000	UnTrt	ctl_untrt
KDB001_MCF7_144H_X1_B1_DUO53HI52LO:E21	TRCN0000159302	TP53TG1	trt_sh		KDA008_MCF7_96H_X1_B1_UNI4445L:K05	TRCN0000000000	UnTrt	ctl_untrt
KDB001_MCF7_144H_X3_B1_DUO53HI52LO:E21	TRCN0000159302	TP53TG1	trt_sh		KDA008_MCF7_96H_X1_B1_UNI4445L:L03	TRCN0000000000	UnTrt	ctl_untrt
KDB001_MCF7_144H_X1_B1_DUO53HI52LO:K07	TRCN0000162019	TP53TG1	trt_sh		KDA008_MCF7_96H_X1_B1_UNI4445R:F15	TRCN0000000000	UnTrt	ctl_untrt
KDB001_MCF7_144H_X3_B1_DUO53HI52LO:K07	TRCN0000162019	TP53TG1	trt_sh		KDA008_MCF7_96H_X1_B1_UNI4445R:J22	TRCN0000000000	UnTrt	ctl_untrt
KDB001_MCF7_144H_X1_B1_DUO53HI52LO:C13	TRCN0000164185	TP53TG1	trt_sh		KDA008_MCF7_96H_X1_B1_UNI4445R:K24	TRCN0000000000	UnTrt	ctl_untrt
KDB001_MCF7_144H_X3_B1_DUO53HI52LO:C13	TRCN0000164185	TP53TG1	trt_sh		KDA008_MCF7_96H_X1_B1_UNI4445R:N16	TRCN0000000000	UnTrt	ctl_untrt
KDB001_MCF7_144H_X1_B1_DUO53HI52LO:D07	TRCN0000179048	TRAPPC6A	trt_sh		KDA008_MCF7_96H_X1_B1_UNI4445R:O21	TRCN0000000000	UnTrt	ctl_untrt
KDB001_MCF7_144H_X3_B1_DUO53HI52LO:D07	TRCN0000179048	TRAPPC6A	trt_sh		KDA008_MCF7_96H_X1_B1_UNI4445R:O22	TRCN0000000000	UnTrt	ctl_untrt
KDB001_MCF7_144H_X1_B1_DUO53HI52LO:H07	TRCN0000180510	TRAPPC6A	trt_sh		KDA008_MCF7_96H_X1_B1_UNI4445R:O23	TRCN0000000000	UnTrt	ctl_untrt
KDB001_MCF7_144H_X3_B1_DUO53HI52LO:H07	TRCN0000180510	TRAPPC6A	trt_sh		KDA008_MCF7_96H_X1_B1_UNI4445R:O24	TRCN0000000000	UnTrt	ctl_untrt
KDB001_MCF7_144H_X1_B1_DUO53HI52LO:N01	TRCN0000180596	TRAPPC6A	trt_sh		KDA009_MCF7_96H_X1_B1_DUO45HI44LO:E07	TRCN0000000000	EMPTY	ctl_untrt
KDB001_MCF7_144H_X3_B1_DUO53HI52LO:N01	TRCN0000180596	TRAPPC6A	trt_sh		KDA009_MCF7_96H_X1_B1_DUO45HI44LO:E10	TRCN0000000000	EMPTY	ctl_untrt
KDB001_MCF7_144H_X1_B1_DUO53HI52LO:C09	TRCN0000153171	TSPAN6	trt_sh		KDA009_MCF7_96H_X1_B1_DUO45HI44LO:H09	TRCN0000000000	EMPTY	ctl_untrt
KDB001_MCF7_144H_X3_B1_DUO53HI52LO:C09	TRCN0000153171	TSPAN6	trt_sh		KDA009_MCF7_96H_X1_B1_DUO45HI44LO:K03	TRCN0000000000	EMPTY	ctl_untrt
KDB001_MCF7_144H_X1_B1_DUO53HI52LO:C07	TRCN0000157444	TSPAN6	trt_sh		KDA009_MCF7_96H_X1_B1_DUO45HI44LO:L14	TRCN0000000000	EMPTY	ctl_untrt
KDB001_MCF7_144H_X3_B1_DUO53HI52LO:C07	TRCN0000157444	TSPAN6	trt_sh		KDA009_MCF7_96H_X1_B1_DUO45HI44LO:M16	TRCN0000000000	EMPTY	ctl_untrt
KDB001_MCF7_144H_X1_B1_DUO53HI52LO:K11	TRCN0000312422	TSPAN6	trt_sh		KDA009_MCF7_96H_X1_B1_DUO45HI44LO:N13	TRCN0000000000	EMPTY	ctl_untrt
KDB001_MCF7_144H_X3_B1_DUO53HI52LO:K11	TRCN0000312422	TSPAN6	trt_sh		KDA009_MCF7_96H_X1_B1_DUO45HI44LO:N24	TRCN0000000000	EMPTY	ctl_untrt
KDB001_MCF7_144H_X1_B1_DUO53HI52LO:P03	TRCN0000253832	USP6NL	trt_sh		KDA009_MCF7_96H_X1_B1_DUO45HI44LO:O21	TRCN0000000000	EMPTY	ctl_untrt
KDB001_MCF7_144H_X3_B1_DUO53HI52LO:P03	TRCN0000253832	USP6NL	trt_sh		KDA009_MCF7_96H_X1_B1_DUO45HI44LO:O22	TRCN0000000000	EMPTY	ctl_untrt
KDB001_MCF7_144H_X1_B1_DUO53HI52LO:D15	TRCN0000253833	USP6NL	trt_sh		KDA009_MCF7_96H_X1_B1_DUO45HI44LO:O23	TRCN0000000000	EMPTY	ctl_untrt
KDB001_MCF7_144H_X3_B1_DUO53HI52LO:D15	TRCN0000253833	USP6NL	trt_sh		KDA009_MCF7_96H_X1_B1_DUO45HI44LO:P23	TRCN0000000000	EMPTY	ctl_untrt
KDB001_MCF7_144H_X1_B1_DUO53HI52LO:D01	TRCN0000253834	USP6NL	trt_sh		KDA009_MCF7_96H_X2_B1_DUO45HI44LO:E07	TRCN0000000000	EMPTY	ctl_untrt
KDB001_MCF7_144H_X3_B1_DUO53HI52LO:D01	TRCN0000253834	USP6NL	trt_sh		KDA009_MCF7_96H_X2_B1_DUO45HI44LO:E10	TRCN0000000000	EMPTY	ctl_untrt
KDB001_MCF7_144H_X1_B1_DUO53HI52LO:I22	TRCN0000160302	ZDHHC6	trt_sh		KDA009_MCF7_96H_X2_B1_DUO45HI44LO:H09	TRCN0000000000	EMPTY	ctl_untrt
KDB001_MCF7_144H_X3_B1_DUO53HI52LO:I22	TRCN0000160302	ZDHHC6	trt_sh		KDA009_MCF7_96H_X2_B1_DUO45HI44LO:K03	TRCN0000000000	EMPTY	ctl_untrt
KDB001_MCF7_144H_X1_B1_DUO53HI52LO:A16	TRCN0000365335	ZDHHC6	trt_sh		KDA009_MCF7_96H_X2_B1_DUO45HI44LO:L14	TRCN0000000000	EMPTY	ctl_untrt
KDB001_MCF7_144H_X3_B1_DUO53HI52LO:A16	TRCN0000365335	ZDHHC6	trt_sh		KDA009_MCF7_96H_X2_B1_DUO45HI44LO:M16	TRCN0000000000	EMPTY	ctl_untrt
KDB001_MCF7_144H_X1_B1_DUO53HI52LO:C10	TRCN0000365405	ZDHHC6	trt_sh		KDA009_MCF7_96H_X2_B1_DUO45HI44LO:N13	TRCN0000000000	EMPTY	ctl_untrt
KDB001_MCF7_144H_X3_B1_DUO53HI52LO:C10	TRCN0000365405	ZDHHC6	trt_sh		KDA009_MCF7_96H_X2_B1_DUO45HI44LO:N24	TRCN0000000000	EMPTY	ctl_untrt
KDB001_MCF7_144H_X1_B1_DUO53HI52LO:E03	TRCN0000254328	ZNF131	trt_sh		KDA009_MCF7_96H_X2_B1_DUO45HI44LO:O21	TRCN0000000000	EMPTY	ctl_untrt
KDB001_MCF7_144H_X3_B1_DUO53HI52LO:E03	TRCN0000254328	ZNF131	trt_sh		KDA009_MCF7_96H_X2_B1_DUO45HI44LO:O22	TRCN0000000000	EMPTY	ctl_untrt
KDB001_MCF7_144H_X1_B1_DUO53HI52LO:K01	TRCN0000254329	ZNF131	trt_sh		KDA009_MCF7_96H_X2_B1_DUO45HI44LO:O23	TRCN0000000000	EMPTY	ctl_untrt
KDB001_MCF7_144H_X1_B1_DUO53HI52LO:I21	TRCN0000254331	ZNF131	trt_sh		KDA009_MCF7_96H_X2_B1_DUO45HI44LO:P21	TRCN0000000000	EMPTY	ctl_untrt
KDB001_MCF7_144H_X3_B1_DUO53HI52LO:I21	TRCN0000254331	ZNF131	trt_sh		KDA009_MCF7_96H_X2_B1_DUO45HI44LO:P22	TRCN0000000000	EMPTY	ctl_untrt
KDB001_MCF7_144H_X1_B1_DUO53HI52LO:O09	TRCN0000133950	ZNF318	trt_sh		KDA009_MCF7_96H_X2_B1_DUO45HI44LO:P23	TRCN0000000000	EMPTY	ctl_untrt
KDB001_MCF7_144H_X3_B1_DUO53HI52LO:O09	TRCN0000133950	ZNF318	trt_sh		KDA009_MCF7_96H_X3_B1_DUO45HI44LO:E07	TRCN0000000000	EMPTY	ctl_untrt
KDB001_MCF7_144H_X1_B1_DUO53HI52LO:C15	TRCN0000134392	ZNF318	trt_sh		KDA009_MCF7_96H_X3_B1_DUO45HI44LO:E10	TRCN0000000000	EMPTY	ctl_untrt
KDB001_MCF7_144H_X3_B1_DUO53HI52LO:C15	TRCN0000134392	ZNF318	trt_sh		KDA009_MCF7_96H_X3_B1_DUO45HI44LO:H09	TRCN0000000000	EMPTY	ctl_untrt
KDB001_MCF7_144H_X1_B1_DUO53HI52LO:O01	TRCN0000163260	ZNF318	trt_sh		KDA009_MCF7_96H_X3_B1_DUO45HI44LO:K03	TRCN0000000000	EMPTY	ctl_untrt
KDB001_MCF7_144H_X3_B1_DUO53HI52LO:O01	TRCN0000163260	ZNF318	trt_sh		KDA009_MCF7_96H_X3_B1_DUO45HI44LO:L14	TRCN0000000000	EMPTY	ctl_untrt
KDB001_MCF7_144H_X1_B1_DUO53HI52LO:D03	TRCN0000151451	ZNF451	trt_sh		KDA009_MCF7_96H_X3_B1_DUO45HI44LO:M16	TRCN0000000000	EMPTY	ctl_untrt
KDB001_MCF7_144H_X3_B1_DUO53HI52LO:D03	TRCN0000151451	ZNF451	trt_sh		KDA009_MCF7_96H_X3_B1_DUO45HI44LO:N13	TRCN0000000000	EMPTY	ctl_untrt
KDB001_MCF7_144H_X1_B1_DUO53HI52LO:N07	TRCN0000154370	ZNF451	trt_sh		KDA009_MCF7_96H_X3_B1_DUO45HI44LO:N24	TRCN0000000000	EMPTY	ctl_untrt
KDB001_MCF7_144H_X3_B1_DUO53HI52LO:N07	TRCN0000154370	ZNF451	trt_sh		KDA009_MCF7_96H_X3_B1_DUO45HI44LO:O21	TRCN0000000000	EMPTY	ctl_untrt
KDB001_MCF7_144H_X1_B1_DUO53HI52LO:F17	TRCN0000154426	ZNF451	trt_sh		KDA009_MCF7_96H_X3_B1_DUO45HI44LO:O22	TRCN0000000000	EMPTY	ctl_untrt
KDB001_MCF7_144H_X3_B1_DUO53HI52LO:F17	TRCN0000154426	ZNF451	trt_sh		KDA009_MCF7_96H_X3_B1_DUO45HI44LO:O23	TRCN0000000000	EMPTY	ctl_untrt
KDB001_MCF7_96H_X2_B1_DUO52HI53LO:L24	TRCN0000106710	HIST1H2BK	trt_sh		KDA009_MCF7_96H_X3_B1_DUO45HI44LO:P21	TRCN0000000000	EMPTY	ctl_untrt
KDB001_MCF7_96H_X3_B1_DUO53HI52LO:L24	TRCN0000106710	HIST1H2BK	trt_sh		KDA009_MCF7_96H_X3_B1_DUO45HI44LO:P22	TRCN0000000000	EMPTY	ctl_untrt
KDB001_MCF7_96H_X2_B1_DUO52HI53LO:D16	TRCN0000106711	HIST1H2BK	trt_sh		KDA009_MCF7_96H_X3_B1_DUO45HI44LO:P23	TRCN0000000000	EMPTY	ctl_untrt
KDB001_MCF7_96H_X3_B1_DUO53HI52LO:D16	TRCN0000106711	HIST1H2BK	trt_sh		KDA009_MCF7_96H_X1_B1_DUO45HI44LO:G14	TRCN0000208001	EMPTY	ctl_untrt
KDB001_MCF7_96H_X2_B1_DUO52HI53LO:J08	TRCN0000106712	HIST1H2BK	trt_sh		KDA009_MCF7_96H_X1_B1_DUO45HI44LO:H05	TRCN0000208001	EMPTY	ctl_untrt
KDB001_MCF7_96H_X3_B1_DUO53HI52LO:J08	TRCN0000106712	HIST1H2BK	trt_sh		KDA009_MCF7_96H_X1_B1_DUO45HI44LO:J08	TRCN0000208001	EMPTY	ctl_untrt
KDB001_MCF7_96H_X2_B1_DUO52HI53LO:C05	TRCN0000165556	MAPK1IP1L	trt_sh		KDA009_MCF7_96H_X1_B1_DUO45HI44LO:O09	TRCN0000208001	EMPTY	ctl_untrt
KDB001_MCF7_96H_X3_B1_DUO53HI52LO:C05	TRCN0000165556	MAPK1IP1L	trt_sh		KDA009_MCF7_96H_X2_B1_DUO45HI44LO:G14	TRCN0000208001	EMPTY	ctl_untrt
KDB001_MCF7_96H_X2_B1_DUO52HI53LO:G07	TRCN0000330223	MAPK1IP1L	trt_sh		KDA009_MCF7_96H_X2_B1_DUO45HI44LO:H05	TRCN0000208001	EMPTY	ctl_untrt
KDB001_MCF7_96H_X3_B1_DUO53HI52LO:G07	TRCN0000330223	MAPK1IP1L	trt_sh		KDA009_MCF7_96H_X2_B1_DUO45HI44LO:J08	TRCN0000208001	EMPTY	ctl_untrt
KDB001_MCF7_96H_X2_B1_DUO52HI53LO:H09	TRCN0000121517	RAB11FIP2	trt_sh		KDA009_MCF7_96H_X2_B1_DUO45HI44LO:O09	TRCN0000208001	EMPTY	ctl_untrt
KDB001_MCF7_96H_X3_B1_DUO53HI52LO:H09	TRCN0000121517	RAB11FIP2	trt_sh		KDA009_MCF7_96H_X3_B1_DUO45HI44LO:G14	TRCN0000208001	EMPTY	ctl_untrt
KDB001_MCF7_96H_X2_B1_DUO52HI53LO:L09	TRCN0000322567	RAB11FIP2	trt_sh		KDA009_MCF7_96H_X3_B1_DUO45HI44LO:H05	TRCN0000208001	EMPTY	ctl_untrt
KDB001_MCF7_96H_X3_B1_DUO53HI52LO:L09	TRCN0000322567	RAB11FIP2	trt_sh		KDA009_MCF7_96H_X3_B1_DUO45HI44LO:J08	TRCN0000208001	EMPTY	ctl_untrt
KDB001_MCF7_96H_X2_B1_DUO52HI53LO:H05	TRCN0000322640	RAB11FIP2	trt_sh		KDA009_MCF7_96H_X3_B1_DUO45HI44LO:O09	TRCN0000208001	EMPTY	ctl_untrt
KDB001_MCF7_96H_X3_B1_DUO53HI52LO:H05	TRCN0000322640	RAB11FIP2	trt_sh		KDB001_MCF7_96H_X2_B1_DUO52HI53LO:A17	TRCN0000000000	EMPTY	ctl_untrt
KDB002_MCF7_144H_X1_B1_DUO53HI52LO:A03	TRCN0000147007	ANKRD10	trt_sh		KDB001_MCF7_96H_X2_B1_DUO52HI53LO:E18	TRCN0000000000	EMPTY	ctl_untrt
KDB002_MCF7_144H_X2_B1_DUO53HI52LO:A03	TRCN0000147007	ANKRD10	trt_sh		KDB001_MCF7_96H_X2_B1_DUO52HI53LO:H13	TRCN0000000000	EMPTY	ctl_untrt
KDB002_MCF7_144H_X3_B1_DUO53HI52LO:A03	TRCN0000147007	ANKRD10	trt_sh		KDB001_MCF7_96H_X2_B1_DUO52HI53LO:I15	TRCN0000000000	EMPTY	ctl_untrt
KDB002_MCF7_144H_X1_B1_DUO53HI52LO:M15	TRCN0000150050	ANKRD10	trt_sh		KDB001_MCF7_96H_X2_B1_DUO52HI53LO:L13	TRCN0000000000	EMPTY	ctl_untrt
KDB002_MCF7_144H_X2_B1_DUO53HI52LO:M15	TRCN0000150050	ANKRD10	trt_sh		KDB001_MCF7_96H_X2_B1_DUO52HI53LO:N10	TRCN0000000000	EMPTY	ctl_untrt
KDB002_MCF7_144H_X3_B1_DUO53HI52LO:M15	TRCN0000150050	ANKRD10	trt_sh		KDB001_MCF7_96H_X2_B1_DUO52HI53LO:O14	TRCN0000000000	EMPTY	ctl_untrt
KDB002_MCF7_144H_X1_B1_DUO53HI52LO:I03	TRCN0000180643	ANKRD10	trt_sh		KDB001_MCF7_96H_X2_B1_DUO52HI53LO:O21	TRCN0000000000	EMPTY	ctl_untrt
KDB002_MCF7_144H_X2_B1_DUO53HI52LO:I03	TRCN0000180643	ANKRD10	trt_sh		KDB001_MCF7_96H_X2_B1_DUO52HI53LO:O22	TRCN0000000000	EMPTY	ctl_untrt
KDB002_MCF7_144H_X3_B1_DUO53HI52LO:I03	TRCN0000180643	ANKRD10	trt_sh		KDB001_MCF7_96H_X2_B1_DUO52HI53LO:O23	TRCN0000000000	EMPTY	ctl_untrt
KDB002_MCF7_144H_X1_B1_DUO53HI52LO:K13	TRCN0000146353	ARID4B	trt_sh		KDB001_MCF7_96H_X2_B1_DUO52HI53LO:O24	TRCN0000000000	EMPTY	ctl_untrt
KDB002_MCF7_144H_X2_B1_DUO53HI52LO:K13	TRCN0000146353	ARID4B	trt_sh		KDB001_MCF7_96H_X2_B1_DUO52HI53LO:P10	TRCN0000000000	EMPTY	ctl_untrt
KDB002_MCF7_144H_X3_B1_DUO53HI52LO:K13	TRCN0000146353	ARID4B	trt_sh		KDB001_MCF7_96H_X2_B1_DUO52HI53LO:P21	TRCN0000000000	EMPTY	ctl_untrt
KDB002_MCF7_144H_X1_B1_DUO53HI52LO:I23	TRCN0000147109	ARID4B	trt_sh		KDB001_MCF7_96H_X2_B1_DUO52HI53LO:P22	TRCN0000000000	EMPTY	ctl_untrt
KDB002_MCF7_144H_X2_B1_DUO53HI52LO:I23	TRCN0000147109	ARID4B	trt_sh		KDB001_MCF7_96H_X3_B1_DUO53HI52LO:A17	TRCN0000000000	EMPTY	ctl_untrt
KDB002_MCF7_144H_X3_B1_DUO53HI52LO:I23	TRCN0000147109	ARID4B	trt_sh		KDB001_MCF7_96H_X3_B1_DUO53HI52LO:E18	TRCN0000000000	EMPTY	ctl_untrt
KDB002_MCF7_144H_X1_B1_DUO53HI52LO:C15	TRCN0000147816	ARID4B	trt_sh		KDB001_MCF7_96H_X3_B1_DUO53HI52LO:H13	TRCN0000000000	EMPTY	ctl_untrt
KDB002_MCF7_144H_X2_B1_DUO53HI52LO:C15	TRCN0000147816	ARID4B	trt_sh		KDB001_MCF7_96H_X3_B1_DUO53HI52LO:I15	TRCN0000000000	EMPTY	ctl_untrt
KDB002_MCF7_144H_X3_B1_DUO53HI52LO:C15	TRCN0000147816	ARID4B	trt_sh		KDB001_MCF7_96H_X3_B1_DUO53HI52LO:L13	TRCN0000000000	EMPTY	ctl_untrt
KDB002_MCF7_144H_X1_B1_DUO53HI52LO:A13	TRCN0000151040	ARID5B	trt_sh		KDB001_MCF7_96H_X3_B1_DUO53HI52LO:N10	TRCN0000000000	EMPTY	ctl_untrt
KDB002_MCF7_144H_X2_B1_DUO53HI52LO:A13	TRCN0000151040	ARID5B	trt_sh		KDB001_MCF7_96H_X3_B1_DUO53HI52LO:O14	TRCN0000000000	EMPTY	ctl_untrt
KDB002_MCF7_144H_X3_B1_DUO53HI52LO:A13	TRCN0000151040	ARID5B	trt_sh		KDB001_MCF7_96H_X3_B1_DUO53HI52LO:O21	TRCN0000000000	EMPTY	ctl_untrt
KDB002_MCF7_144H_X1_B1_DUO53HI52LO:K21	TRCN0000151281	ARID5B	trt_sh		KDB001_MCF7_96H_X3_B1_DUO53HI52LO:O22	TRCN0000000000	EMPTY	ctl_untrt
KDB002_MCF7_144H_X2_B1_DUO53HI52LO:K21	TRCN0000151281	ARID5B	trt_sh		KDB001_MCF7_96H_X3_B1_DUO53HI52LO:O23	TRCN0000000000	EMPTY	ctl_untrt
KDB002_MCF7_144H_X3_B1_DUO53HI52LO:K21	TRCN0000151281	ARID5B	trt_sh		KDB001_MCF7_96H_X3_B1_DUO53HI52LO:O24	TRCN0000000000	EMPTY	ctl_untrt
KDB002_MCF7_144H_X1_B1_DUO53HI52LO:I15	TRCN0000154242	ARID5B	trt_sh		KDB001_MCF7_96H_X3_B1_DUO53HI52LO:P10	TRCN0000000000	EMPTY	ctl_untrt
KDB002_MCF7_144H_X2_B1_DUO53HI52LO:I15	TRCN0000154242	ARID5B	trt_sh		KDB001_MCF7_96H_X3_B1_DUO53HI52LO:P21	TRCN0000000000	EMPTY	ctl_untrt
KDB002_MCF7_144H_X3_B1_DUO53HI52LO:I15	TRCN0000154242	ARID5B	trt_sh		KDB001_MCF7_96H_X3_B1_DUO53HI52LO:P22	TRCN0000000000	EMPTY	ctl_untrt
KDB002_MCF7_144H_X1_B1_DUO53HI52LO:C24	TRCN0000160408	ARPP19	trt_sh		KDB001_MCF7_96H_X2_B1_DUO52HI53LO:E17	TRCN0000208001	EMPTY	ctl_untrt
KDB002_MCF7_144H_X2_B1_DUO53HI52LO:C24	TRCN0000160408	ARPP19	trt_sh		KDB001_MCF7_96H_X2_B1_DUO52HI53LO:F09	TRCN0000208001	EMPTY	ctl_untrt
KDB002_MCF7_144H_X3_B1_DUO53HI52LO:C24	TRCN0000160408	ARPP19	trt_sh		KDB001_MCF7_96H_X2_B1_DUO52HI53LO:F22	TRCN0000208001	EMPTY	ctl_untrt
KDB002_MCF7_144H_X1_B1_DUO53HI52LO:I02	TRCN0000344219	ARPP19	trt_sh		KDB001_MCF7_96H_X2_B1_DUO52HI53LO:I06	TRCN0000208001	EMPTY	ctl_untrt
KDB002_MCF7_144H_X2_B1_DUO53HI52LO:I02	TRCN0000344219	ARPP19	trt_sh		KDB001_MCF7_96H_X3_B1_DUO53HI52LO:E17	TRCN0000208001	EMPTY	ctl_untrt
KDB002_MCF7_144H_X3_B1_DUO53HI52LO:I02	TRCN0000344219	ARPP19	trt_sh		KDB001_MCF7_96H_X3_B1_DUO53HI52LO:F09	TRCN0000208001	EMPTY	ctl_untrt
KDB002_MCF7_144H_X1_B1_DUO53HI52LO:O02	TRCN0000344299	ARPP19	trt_sh		KDB001_MCF7_96H_X3_B1_DUO53HI52LO:F22	TRCN0000208001	EMPTY	ctl_untrt
KDB002_MCF7_144H_X2_B1_DUO53HI52LO:O02	TRCN0000344299	ARPP19	trt_sh		KDB001_MCF7_96H_X3_B1_DUO53HI52LO:I06	TRCN0000208001	EMPTY	ctl_untrt
KDB002_MCF7_144H_X3_B1_DUO53HI52LO:O02	TRCN0000344299	ARPP19	trt_sh		KDB004_MCF7_96H_X2_B1_DUO52HI53LO:B15	TRCN0000000000	EMPTY	ctl_untrt
KDB002_MCF7_144H_X1_B1_DUO53HI52LO:F22	TRCN0000136044	C2CD2L	trt_sh		KDB004_MCF7_96H_X2_B1_DUO52HI53LO:C10	TRCN0000000000	EMPTY	ctl_untrt
KDB002_MCF7_144H_X2_B1_DUO53HI52LO:F22	TRCN0000136044	C2CD2L	trt_sh		KDB004_MCF7_96H_X2_B1_DUO52HI53LO:C23	TRCN0000000000	EMPTY	ctl_untrt
KDB002_MCF7_144H_X3_B1_DUO53HI52LO:F22	TRCN0000136044	C2CD2L	trt_sh		KDB004_MCF7_96H_X2_B1_DUO52HI53LO:D02	TRCN0000000000	EMPTY	ctl_untrt
KDB002_MCF7_144H_X1_B1_DUO53HI52LO:L04	TRCN0000137871	C2CD2L	trt_sh		KDB004_MCF7_96H_X2_B1_DUO52HI53LO:E10	TRCN0000000000	EMPTY	ctl_untrt
KDB002_MCF7_144H_X2_B1_DUO53HI52LO:L04	TRCN0000137871	C2CD2L	trt_sh		KDB004_MCF7_96H_X2_B1_DUO52HI53LO:G23	TRCN0000000000	EMPTY	ctl_untrt
KDB002_MCF7_144H_X3_B1_DUO53HI52LO:L04	TRCN0000137871	C2CD2L	trt_sh		KDB004_MCF7_96H_X2_B1_DUO52HI53LO:H23	TRCN0000000000	EMPTY	ctl_untrt
KDB002_MCF7_144H_X1_B1_DUO53HI52LO:J16	TRCN0000138698	C2CD2L	trt_sh		KDB004_MCF7_96H_X2_B1_DUO52HI53LO:J12	TRCN0000000000	EMPTY	ctl_untrt
KDB002_MCF7_144H_X2_B1_DUO53HI52LO:J16	TRCN0000138698	C2CD2L	trt_sh		KDB004_MCF7_96H_X2_B1_DUO52HI53LO:K06	TRCN0000000000	EMPTY	ctl_untrt
KDB002_MCF7_144H_X3_B1_DUO53HI52LO:J16	TRCN0000138698	C2CD2L	trt_sh		KDB004_MCF7_96H_X2_B1_DUO52HI53LO:N17	TRCN0000000000	EMPTY	ctl_untrt
KDB002_MCF7_144H_X1_B1_DUO53HI52LO:A11	TRCN0000141395	CABIN1	trt_sh		KDB004_MCF7_96H_X2_B1_DUO52HI53LO:O21	TRCN0000000000	EMPTY	ctl_untrt
KDB002_MCF7_144H_X2_B1_DUO53HI52LO:A11	TRCN0000141395	CABIN1	trt_sh		KDB004_MCF7_96H_X2_B1_DUO52HI53LO:O22	TRCN0000000000	EMPTY	ctl_untrt
KDB002_MCF7_144H_X3_B1_DUO53HI52LO:A11	TRCN0000141395	CABIN1	trt_sh		KDB004_MCF7_96H_X2_B1_DUO52HI53LO:O23	TRCN0000000000	EMPTY	ctl_untrt
KDB002_MCF7_144H_X1_B1_DUO53HI52LO:M19	TRCN0000142076	CABIN1	trt_sh		KDB004_MCF7_96H_X2_B1_DUO52HI53LO:O24	TRCN0000000000	EMPTY	ctl_untrt
KDB002_MCF7_144H_X2_B1_DUO53HI52LO:M19	TRCN0000142076	CABIN1	trt_sh		KDB004_MCF7_96H_X2_B1_DUO52HI53LO:P07	TRCN0000000000	EMPTY	ctl_untrt
KDB002_MCF7_144H_X3_B1_DUO53HI52LO:M19	TRCN0000142076	CABIN1	trt_sh		KDB004_MCF7_96H_X2_B1_DUO52HI53LO:P21	TRCN0000000000	EMPTY	ctl_untrt
KDB002_MCF7_144H_X1_B1_DUO53HI52LO:G09	TRCN0000143405	CABIN1	trt_sh		KDB004_MCF7_96H_X2_B1_DUO52HI53LO:P22	TRCN0000000000	EMPTY	ctl_untrt
KDB002_MCF7_144H_X2_B1_DUO53HI52LO:G09	TRCN0000143405	CABIN1	trt_sh		KDB004_MCF7_96H_X3_B1_DUO53HI52LO:B15	TRCN0000000000	EMPTY	ctl_untrt
KDB002_MCF7_144H_X3_B1_DUO53HI52LO:G09	TRCN0000143405	CABIN1	trt_sh		KDB004_MCF7_96H_X3_B1_DUO53HI52LO:C10	TRCN0000000000	EMPTY	ctl_untrt
KDB002_MCF7_144H_X1_B1_DUO53HI52LO:I11	TRCN0000242752	CCDC85B	trt_sh		KDB004_MCF7_96H_X3_B1_DUO53HI52LO:C23	TRCN0000000000	EMPTY	ctl_untrt
KDB002_MCF7_144H_X2_B1_DUO53HI52LO:I11	TRCN0000242752	CCDC85B	trt_sh		KDB004_MCF7_96H_X3_B1_DUO53HI52LO:D02	TRCN0000000000	EMPTY	ctl_untrt
KDB002_MCF7_144H_X3_B1_DUO53HI52LO:I11	TRCN0000242752	CCDC85B	trt_sh		KDB004_MCF7_96H_X3_B1_DUO53HI52LO:E10	TRCN0000000000	EMPTY	ctl_untrt
KDB002_MCF7_144H_X1_B1_DUO53HI52LO:E07	TRCN0000242754	CCDC85B	trt_sh		KDB004_MCF7_96H_X3_B1_DUO53HI52LO:G23	TRCN0000000000	EMPTY	ctl_untrt
KDB002_MCF7_144H_X2_B1_DUO53HI52LO:E07	TRCN0000242754	CCDC85B	trt_sh		KDB004_MCF7_96H_X3_B1_DUO53HI52LO:H23	TRCN0000000000	EMPTY	ctl_untrt
KDB002_MCF7_144H_X3_B1_DUO53HI52LO:E07	TRCN0000242754	CCDC85B	trt_sh		KDB004_MCF7_96H_X3_B1_DUO53HI52LO:J12	TRCN0000000000	EMPTY	ctl_untrt
KDB002_MCF7_144H_X1_B1_DUO53HI52LO:K19	TRCN0000242755	CCDC85B	trt_sh		KDB004_MCF7_96H_X3_B1_DUO53HI52LO:K06	TRCN0000000000	EMPTY	ctl_untrt
KDB002_MCF7_144H_X2_B1_DUO53HI52LO:K19	TRCN0000242755	CCDC85B	trt_sh		KDB004_MCF7_96H_X3_B1_DUO53HI52LO:N17	TRCN0000000000	EMPTY	ctl_untrt
KDB002_MCF7_144H_X3_B1_DUO53HI52LO:K19	TRCN0000242755	CCDC85B	trt_sh		KDB004_MCF7_96H_X3_B1_DUO53HI52LO:O21	TRCN0000000000	EMPTY	ctl_untrt
KDB002_MCF7_144H_X1_B1_DUO53HI52LO:C13	TRCN0000242467	CCDC86	trt_sh		KDB004_MCF7_96H_X3_B1_DUO53HI52LO:O22	TRCN0000000000	EMPTY	ctl_untrt
KDB002_MCF7_144H_X2_B1_DUO53HI52LO:C13	TRCN0000242467	CCDC86	trt_sh		KDB004_MCF7_96H_X3_B1_DUO53HI52LO:O23	TRCN0000000000	EMPTY	ctl_untrt
KDB002_MCF7_144H_X3_B1_DUO53HI52LO:C13	TRCN0000242467	CCDC86	trt_sh		KDB004_MCF7_96H_X3_B1_DUO53HI52LO:O24	TRCN0000000000	EMPTY	ctl_untrt
KDB002_MCF7_144H_X1_B1_DUO53HI52LO:O01	TRCN0000242468	CCDC86	trt_sh		KDB004_MCF7_96H_X3_B1_DUO53HI52LO:P07	TRCN0000000000	EMPTY	ctl_untrt
KDB002_MCF7_144H_X2_B1_DUO53HI52LO:O01	TRCN0000242468	CCDC86	trt_sh		KDB004_MCF7_96H_X3_B1_DUO53HI52LO:P21	TRCN0000000000	EMPTY	ctl_untrt
KDB002_MCF7_144H_X3_B1_DUO53HI52LO:O01	TRCN0000242468	CCDC86	trt_sh		KDB004_MCF7_96H_X3_B1_DUO53HI52LO:P22	TRCN0000000000	EMPTY	ctl_untrt
KDB002_MCF7_144H_X1_B1_DUO53HI52LO:E13	TRCN0000242469	CCDC86	trt_sh		KDB004_MCF7_96H_X2_B1_DUO52HI53LO:I24	TRCN0000208001	EMPTY	ctl_untrt
KDB002_MCF7_144H_X2_B1_DUO53HI52LO:E13	TRCN0000242469	CCDC86	trt_sh		KDB004_MCF7_96H_X2_B1_DUO52HI53LO:J03	TRCN0000208001	EMPTY	ctl_untrt
KDB002_MCF7_144H_X3_B1_DUO53HI52LO:E13	TRCN0000242469	CCDC86	trt_sh		KDB004_MCF7_96H_X2_B1_DUO52HI53LO:K01	TRCN0000208001	EMPTY	ctl_untrt
KDB002_MCF7_144H_X1_B1_DUO53HI52LO:C03	TRCN0000134896	CHCHD7	trt_sh		KDB004_MCF7_96H_X2_B1_DUO52HI53LO:N24	TRCN0000208001	EMPTY	ctl_untrt
KDB002_MCF7_144H_X2_B1_DUO53HI52LO:C03	TRCN0000134896	CHCHD7	trt_sh		KDB004_MCF7_96H_X3_B1_DUO53HI52LO:I24	TRCN0000208001	EMPTY	ctl_untrt
KDB002_MCF7_144H_X3_B1_DUO53HI52LO:C03	TRCN0000134896	CHCHD7	trt_sh		KDB004_MCF7_96H_X3_B1_DUO53HI52LO:J03	TRCN0000208001	EMPTY	ctl_untrt
KDB002_MCF7_144H_X1_B1_DUO53HI52LO:G15	TRCN0000137035	CHCHD7	trt_sh		KDB004_MCF7_96H_X3_B1_DUO53HI52LO:K01	TRCN0000208001	EMPTY	ctl_untrt
KDB002_MCF7_144H_X2_B1_DUO53HI52LO:G15	TRCN0000137035	CHCHD7	trt_sh		KDB004_MCF7_96H_X3_B1_DUO53HI52LO:N24	TRCN0000208001	EMPTY	ctl_untrt
KDB002_MCF7_144H_X3_B1_DUO53HI52LO:G15	TRCN0000137035	CHCHD7	trt_sh		KDB006_MCF7_96H_X2_B1_DUO52HI53LO:C09	TRCN0000000000	EMPTY	ctl_untrt
KDB002_MCF7_144H_X1_B1_DUO53HI52LO:K15	TRCN0000137392	CHCHD7	trt_sh		KDB006_MCF7_96H_X2_B1_DUO52HI53LO:E18	TRCN0000000000	EMPTY	ctl_untrt
KDB002_MCF7_144H_X3_B1_DUO53HI52LO:K15	TRCN0000137392	CHCHD7	trt_sh		KDB006_MCF7_96H_X2_B1_DUO52HI53LO:F08	TRCN0000000000	EMPTY	ctl_untrt
KDB002_MCF7_144H_X1_B1_DUO53HI52LO:I07	TRCN0000117272	CTNNAL1	trt_sh		KDB006_MCF7_96H_X2_B1_DUO52HI53LO:H15	TRCN0000000000	EMPTY	ctl_untrt
KDB002_MCF7_144H_X2_B1_DUO53HI52LO:I07	TRCN0000117272	CTNNAL1	trt_sh		KDB006_MCF7_96H_X2_B1_DUO52HI53LO:L23	TRCN0000000000	EMPTY	ctl_untrt
KDB002_MCF7_144H_X3_B1_DUO53HI52LO:I07	TRCN0000117272	CTNNAL1	trt_sh		KDB006_MCF7_96H_X2_B1_DUO52HI53LO:M03	TRCN0000000000	EMPTY	ctl_untrt
KDB002_MCF7_144H_X1_B1_DUO53HI52LO:M13	TRCN0000117273	CTNNAL1	trt_sh		KDB006_MCF7_96H_X2_B1_DUO52HI53LO:N16	TRCN0000000000	EMPTY	ctl_untrt
KDB002_MCF7_144H_X2_B1_DUO53HI52LO:M13	TRCN0000117273	CTNNAL1	trt_sh		KDB006_MCF7_96H_X2_B1_DUO52HI53LO:O06	TRCN0000000000	EMPTY	ctl_untrt
KDB002_MCF7_144H_X3_B1_DUO53HI52LO:M13	TRCN0000117273	CTNNAL1	trt_sh		KDB006_MCF7_96H_X2_B1_DUO52HI53LO:O21	TRCN0000000000	EMPTY	ctl_untrt
KDB002_MCF7_144H_X1_B1_DUO53HI52LO:C19	TRCN0000117276	CTNNAL1	trt_sh		KDB006_MCF7_96H_X2_B1_DUO52HI53LO:O22	TRCN0000000000	EMPTY	ctl_untrt
KDB002_MCF7_144H_X2_B1_DUO53HI52LO:C19	TRCN0000117276	CTNNAL1	trt_sh		KDB006_MCF7_96H_X2_B1_DUO52HI53LO:O23	TRCN0000000000	EMPTY	ctl_untrt
KDB002_MCF7_144H_X3_B1_DUO53HI52LO:C19	TRCN0000117276	CTNNAL1	trt_sh		KDB006_MCF7_96H_X2_B1_DUO52HI53LO:O24	TRCN0000000000	EMPTY	ctl_untrt
KDB002_MCF7_144H_X1_B1_DUO53HI52LO:D05	TRCN0000122987	CTNND1	trt_sh		KDB006_MCF7_96H_X2_B1_DUO52HI53LO:P16	TRCN0000000000	EMPTY	ctl_untrt
KDB002_MCF7_144H_X2_B1_DUO53HI52LO:D05	TRCN0000122987	CTNND1	trt_sh		KDB006_MCF7_96H_X2_B1_DUO52HI53LO:P21	TRCN0000000000	EMPTY	ctl_untrt
KDB002_MCF7_144H_X3_B1_DUO53HI52LO:D05	TRCN0000122987	CTNND1	trt_sh		KDB006_MCF7_96H_X2_B1_DUO52HI53LO:P22	TRCN0000000000	EMPTY	ctl_untrt
KDB002_MCF7_144H_X1_B1_DUO53HI52LO:J09	TRCN0000333450	CTNND1	trt_sh		KDB006_MCF7_96H_X3_B1_DUO53HI52LO:C09	TRCN0000000000	EMPTY	ctl_untrt
KDB002_MCF7_144H_X2_B1_DUO53HI52LO:J09	TRCN0000333450	CTNND1	trt_sh		KDB006_MCF7_96H_X3_B1_DUO53HI52LO:E18	TRCN0000000000	EMPTY	ctl_untrt
KDB002_MCF7_144H_X3_B1_DUO53HI52LO:J09	TRCN0000333450	CTNND1	trt_sh		KDB006_MCF7_96H_X3_B1_DUO53HI52LO:F08	TRCN0000000000	EMPTY	ctl_untrt
KDB002_MCF7_144H_X1_B1_DUO53HI52LO:B23	TRCN0000344830	CTNND1	trt_sh		KDB006_MCF7_96H_X3_B1_DUO53HI52LO:H15	TRCN0000000000	EMPTY	ctl_untrt
KDB002_MCF7_144H_X2_B1_DUO53HI52LO:B23	TRCN0000344830	CTNND1	trt_sh		KDB006_MCF7_96H_X3_B1_DUO53HI52LO:L23	TRCN0000000000	EMPTY	ctl_untrt
KDB002_MCF7_144H_X3_B1_DUO53HI52LO:B23	TRCN0000344830	CTNND1	trt_sh		KDB006_MCF7_96H_X3_B1_DUO53HI52LO:M03	TRCN0000000000	EMPTY	ctl_untrt
KDB002_MCF7_144H_X1_B1_DUO53HI52LO:B04	TRCN0000151430	DNAJC15	trt_sh		KDB006_MCF7_96H_X3_B1_DUO53HI52LO:N16	TRCN0000000000	EMPTY	ctl_untrt
KDB002_MCF7_144H_X2_B1_DUO53HI52LO:B04	TRCN0000151430	DNAJC15	trt_sh		KDB006_MCF7_96H_X3_B1_DUO53HI52LO:O06	TRCN0000000000	EMPTY	ctl_untrt
KDB002_MCF7_144H_X3_B1_DUO53HI52LO:B04	TRCN0000151430	DNAJC15	trt_sh		KDB006_MCF7_96H_X3_B1_DUO53HI52LO:O21	TRCN0000000000	EMPTY	ctl_untrt
KDB002_MCF7_144H_X1_B1_DUO53HI52LO:D02	TRCN0000276310	DNAJC15	trt_sh		KDB006_MCF7_96H_X3_B1_DUO53HI52LO:O22	TRCN0000000000	EMPTY	ctl_untrt
KDB002_MCF7_144H_X2_B1_DUO53HI52LO:D02	TRCN0000276310	DNAJC15	trt_sh		KDB006_MCF7_96H_X3_B1_DUO53HI52LO:O23	TRCN0000000000	EMPTY	ctl_untrt
KDB002_MCF7_144H_X3_B1_DUO53HI52LO:D02	TRCN0000276310	DNAJC15	trt_sh		KDB006_MCF7_96H_X3_B1_DUO53HI52LO:O24	TRCN0000000000	EMPTY	ctl_untrt
KDB002_MCF7_144H_X1_B1_DUO53HI52LO:D08	TRCN0000276361	DNAJC15	trt_sh		KDB006_MCF7_96H_X3_B1_DUO53HI52LO:P16	TRCN0000000000	EMPTY	ctl_untrt
KDB002_MCF7_144H_X2_B1_DUO53HI52LO:D08	TRCN0000276361	DNAJC15	trt_sh		KDB006_MCF7_96H_X3_B1_DUO53HI52LO:P21	TRCN0000000000	EMPTY	ctl_untrt
KDB002_MCF7_144H_X3_B1_DUO53HI52LO:D08	TRCN0000276361	DNAJC15	trt_sh		KDB006_MCF7_96H_X3_B1_DUO53HI52LO:P22	TRCN0000000000	EMPTY	ctl_untrt
KDB002_MCF7_144H_X1_B1_DUO53HI52LO:G11	TRCN0000133665	FAM114A2	trt_sh		KDB006_MCF7_96H_X2_B1_DUO52HI53LO:F23	TRCN0000208001	EMPTY	ctl_untrt
KDB002_MCF7_144H_X2_B1_DUO53HI52LO:G11	TRCN0000133665	FAM114A2	trt_sh		KDB006_MCF7_96H_X2_B1_DUO52HI53LO:I21	TRCN0000208001	EMPTY	ctl_untrt
KDB002_MCF7_144H_X3_B1_DUO53HI52LO:G11	TRCN0000133665	FAM114A2	trt_sh		KDB006_MCF7_96H_X2_B1_DUO52HI53LO:J14	TRCN0000208001	EMPTY	ctl_untrt
KDB002_MCF7_144H_X1_B1_DUO53HI52LO:O11	TRCN0000133977	FAM114A2	trt_sh		KDB006_MCF7_96H_X2_B1_DUO52HI53LO:K18	TRCN0000208001	EMPTY	ctl_untrt
KDB002_MCF7_144H_X2_B1_DUO53HI52LO:O11	TRCN0000133977	FAM114A2	trt_sh		KDB006_MCF7_96H_X3_B1_DUO53HI52LO:F23	TRCN0000208001	EMPTY	ctl_untrt
KDB002_MCF7_144H_X3_B1_DUO53HI52LO:O11	TRCN0000133977	FAM114A2	trt_sh		KDB006_MCF7_96H_X3_B1_DUO53HI52LO:I21	TRCN0000208001	EMPTY	ctl_untrt
KDB002_MCF7_144H_X1_B1_DUO53HI52LO:K03	TRCN0000134439	FAM114A2	trt_sh		KDB006_MCF7_96H_X3_B1_DUO53HI52LO:J14	TRCN0000208001	EMPTY	ctl_untrt
KDB002_MCF7_144H_X2_B1_DUO53HI52LO:K03	TRCN0000134439	FAM114A2	trt_sh		KDB006_MCF7_96H_X3_B1_DUO53HI52LO:K18	TRCN0000208001	EMPTY	ctl_untrt
KDB002_MCF7_144H_X3_B1_DUO53HI52LO:K03	TRCN0000134439	FAM114A2	trt_sh		KDB007_MCF7_96H_X2_B1_DUO52HI53LO:E20	TRCN0000000000	EMPTY	ctl_untrt
KDB002_MCF7_144H_X1_B1_DUO53HI52LO:F05	TRCN0000323401	FAM57A	trt_sh		KDB007_MCF7_96H_X2_B1_DUO52HI53LO:F12	TRCN0000000000	EMPTY	ctl_untrt
KDB002_MCF7_144H_X2_B1_DUO53HI52LO:F05	TRCN0000323401	FAM57A	trt_sh		KDB007_MCF7_96H_X2_B1_DUO52HI53LO:F14	TRCN0000000000	EMPTY	ctl_untrt
KDB002_MCF7_144H_X3_B1_DUO53HI52LO:F05	TRCN0000323401	FAM57A	trt_sh		KDB007_MCF7_96H_X2_B1_DUO52HI53LO:G23	TRCN0000000000	EMPTY	ctl_untrt
KDB002_MCF7_144H_X1_B1_DUO53HI52LO:H23	TRCN0000336562	FAM57A	trt_sh		KDB007_MCF7_96H_X2_B1_DUO52HI53LO:H07	TRCN0000000000	EMPTY	ctl_untrt
KDB002_MCF7_144H_X2_B1_DUO53HI52LO:H23	TRCN0000336562	FAM57A	trt_sh		KDB007_MCF7_96H_X2_B1_DUO52HI53LO:H19	TRCN0000000000	EMPTY	ctl_untrt
KDB002_MCF7_144H_X3_B1_DUO53HI52LO:H23	TRCN0000336562	FAM57A	trt_sh		KDB007_MCF7_96H_X2_B1_DUO52HI53LO:I06	TRCN0000000000	EMPTY	ctl_untrt
KDB002_MCF7_144H_X1_B1_DUO53HI52LO:H15	TRCN0000336563	FAM57A	trt_sh		KDB007_MCF7_96H_X2_B1_DUO52HI53LO:M21	TRCN0000000000	EMPTY	ctl_untrt
KDB002_MCF7_144H_X2_B1_DUO53HI52LO:H15	TRCN0000336563	FAM57A	trt_sh		KDB007_MCF7_96H_X2_B1_DUO52HI53LO:O21	TRCN0000000000	EMPTY	ctl_untrt
KDB002_MCF7_144H_X3_B1_DUO53HI52LO:H15	TRCN0000336563	FAM57A	trt_sh		KDB007_MCF7_96H_X2_B1_DUO52HI53LO:O22	TRCN0000000000	EMPTY	ctl_untrt
KDB002_MCF7_144H_X1_B1_DUO53HI52LO:G14	TRCN0000167470	FAM63A	trt_sh		KDB007_MCF7_96H_X2_B1_DUO52HI53LO:O23	TRCN0000000000	EMPTY	ctl_untrt
KDB002_MCF7_144H_X2_B1_DUO53HI52LO:G14	TRCN0000167470	FAM63A	trt_sh		KDB007_MCF7_96H_X2_B1_DUO52HI53LO:O24	TRCN0000000000	EMPTY	ctl_untrt
KDB002_MCF7_144H_X3_B1_DUO53HI52LO:G14	TRCN0000167470	FAM63A	trt_sh		KDB007_MCF7_96H_X2_B1_DUO52HI53LO:P21	TRCN0000000000	EMPTY	ctl_untrt
KDB002_MCF7_144H_X1_B1_DUO53HI52LO:C16	TRCN0000167708	FAM63A	trt_sh		KDB007_MCF7_96H_X2_B1_DUO52HI53LO:P22	TRCN0000000000	EMPTY	ctl_untrt
KDB002_MCF7_144H_X2_B1_DUO53HI52LO:C16	TRCN0000167708	FAM63A	trt_sh		KDB007_MCF7_96H_X3_B1_DUO53HI52LO:E20	TRCN0000000000	EMPTY	ctl_untrt
KDB002_MCF7_144H_X3_B1_DUO53HI52LO:C16	TRCN0000167708	FAM63A	trt_sh		KDB007_MCF7_96H_X3_B1_DUO53HI52LO:F12	TRCN0000000000	EMPTY	ctl_untrt
KDB002_MCF7_144H_X1_B1_DUO53HI52LO:G24	TRCN0000168531	FAM63A	trt_sh		KDB007_MCF7_96H_X3_B1_DUO53HI52LO:F14	TRCN0000000000	EMPTY	ctl_untrt
KDB002_MCF7_144H_X2_B1_DUO53HI52LO:G24	TRCN0000168531	FAM63A	trt_sh		KDB007_MCF7_96H_X3_B1_DUO53HI52LO:G23	TRCN0000000000	EMPTY	ctl_untrt
KDB002_MCF7_144H_X3_B1_DUO53HI52LO:G24	TRCN0000168531	FAM63A	trt_sh		KDB007_MCF7_96H_X3_B1_DUO53HI52LO:H07	TRCN0000000000	EMPTY	ctl_untrt
KDB002_MCF7_144H_X1_B1_DUO53HI52LO:H05	TRCN0000134431	FAM69A	trt_sh		KDB007_MCF7_96H_X3_B1_DUO53HI52LO:H19	TRCN0000000000	EMPTY	ctl_untrt
KDB002_MCF7_144H_X2_B1_DUO53HI52LO:H05	TRCN0000134431	FAM69A	trt_sh		KDB007_MCF7_96H_X3_B1_DUO53HI52LO:I06	TRCN0000000000	EMPTY	ctl_untrt
KDB002_MCF7_144H_X3_B1_DUO53HI52LO:H05	TRCN0000134431	FAM69A	trt_sh		KDB007_MCF7_96H_X3_B1_DUO53HI52LO:M21	TRCN0000000000	EMPTY	ctl_untrt
KDB002_MCF7_144H_X1_B1_DUO53HI52LO:N17	TRCN0000134529	FAM69A	trt_sh		KDB007_MCF7_96H_X3_B1_DUO53HI52LO:O21	TRCN0000000000	EMPTY	ctl_untrt
KDB002_MCF7_144H_X2_B1_DUO53HI52LO:N17	TRCN0000134529	FAM69A	trt_sh		KDB007_MCF7_96H_X3_B1_DUO53HI52LO:O22	TRCN0000000000	EMPTY	ctl_untrt
KDB002_MCF7_144H_X3_B1_DUO53HI52LO:N17	TRCN0000134529	FAM69A	trt_sh		KDB007_MCF7_96H_X3_B1_DUO53HI52LO:O23	TRCN0000000000	EMPTY	ctl_untrt
KDB002_MCF7_144H_X1_B1_DUO53HI52LO:D03	TRCN0000136871	FAM69A	trt_sh		KDB007_MCF7_96H_X3_B1_DUO53HI52LO:O24	TRCN0000000000	EMPTY	ctl_untrt
KDB002_MCF7_144H_X2_B1_DUO53HI52LO:D03	TRCN0000136871	FAM69A	trt_sh		KDB007_MCF7_96H_X2_B1_DUO52HI53LO:H02	TRCN0000208001	EMPTY	ctl_untrt
KDB002_MCF7_144H_X3_B1_DUO53HI52LO:D03	TRCN0000136871	FAM69A	trt_sh		KDB007_MCF7_96H_X2_B1_DUO52HI53LO:K08	TRCN0000208001	EMPTY	ctl_untrt
KDB002_MCF7_144H_X1_B1_DUO53HI52LO:B20	TRCN0000123225	FASTKD5	trt_sh		KDB007_MCF7_96H_X2_B1_DUO52HI53LO:M07	TRCN0000208001	EMPTY	ctl_untrt
KDB002_MCF7_144H_X2_B1_DUO53HI52LO:B20	TRCN0000123225	FASTKD5	trt_sh		KDB007_MCF7_96H_X2_B1_DUO52HI53LO:P15	TRCN0000208001	EMPTY	ctl_untrt
KDB002_MCF7_144H_X3_B1_DUO53HI52LO:B20	TRCN0000123225	FASTKD5	trt_sh		KDB007_MCF7_96H_X3_B1_DUO53HI52LO:H02	TRCN0000208001	EMPTY	ctl_untrt
KDB002_MCF7_144H_X1_B1_DUO53HI52LO:L08	TRCN0000290190	FASTKD5	trt_sh		KDB007_MCF7_96H_X3_B1_DUO53HI52LO:K08	TRCN0000208001	EMPTY	ctl_untrt
KDB002_MCF7_144H_X2_B1_DUO53HI52LO:L08	TRCN0000290190	FASTKD5	trt_sh		KDB007_MCF7_96H_X3_B1_DUO53HI52LO:M07	TRCN0000208001	EMPTY	ctl_untrt
KDB002_MCF7_144H_X3_B1_DUO53HI52LO:L08	TRCN0000290190	FASTKD5	trt_sh		KDB007_MCF7_96H_X3_B1_DUO53HI52LO:P15	TRCN0000208001	EMPTY	ctl_untrt
KDB002_MCF7_144H_X1_B1_DUO53HI52LO:D10	TRCN0000307163	FASTKD5	trt_sh		KDB008_MCF7_96H_X2_B1_DUO52HI53LO:E06	TRCN0000000000	EMPTY	ctl_untrt
KDB002_MCF7_144H_X2_B1_DUO53HI52LO:D10	TRCN0000307163	FASTKD5	trt_sh		KDB008_MCF7_96H_X2_B1_DUO52HI53LO:E17	TRCN0000000000	EMPTY	ctl_untrt
KDB002_MCF7_144H_X3_B1_DUO53HI52LO:D10	TRCN0000307163	FASTKD5	trt_sh		KDB008_MCF7_96H_X2_B1_DUO52HI53LO:E24	TRCN0000000000	EMPTY	ctl_untrt
KDB002_MCF7_144H_X1_B1_DUO53HI52LO:J23	TRCN0000143576	GOLIM4	trt_sh		KDB008_MCF7_96H_X2_B1_DUO52HI53LO:L04	TRCN0000000000	EMPTY	ctl_untrt
KDB002_MCF7_144H_X2_B1_DUO53HI52LO:J23	TRCN0000143576	GOLIM4	trt_sh		KDB008_MCF7_96H_X2_B1_DUO52HI53LO:M09	TRCN0000000000	EMPTY	ctl_untrt
KDB002_MCF7_144H_X3_B1_DUO53HI52LO:J23	TRCN0000143576	GOLIM4	trt_sh		KDB008_MCF7_96H_X2_B1_DUO52HI53LO:N13	TRCN0000000000	EMPTY	ctl_untrt
KDB002_MCF7_144H_X1_B1_DUO53HI52LO:F21	TRCN0000144373	GOLIM4	trt_sh		KDB008_MCF7_96H_X2_B1_DUO52HI53LO:N23	TRCN0000000000	EMPTY	ctl_untrt
KDB002_MCF7_144H_X2_B1_DUO53HI52LO:F21	TRCN0000144373	GOLIM4	trt_sh		KDB008_MCF7_96H_X2_B1_DUO52HI53LO:O21	TRCN0000000000	EMPTY	ctl_untrt
KDB002_MCF7_144H_X3_B1_DUO53HI52LO:F21	TRCN0000144373	GOLIM4	trt_sh		KDB008_MCF7_96H_X2_B1_DUO52HI53LO:O22	TRCN0000000000	EMPTY	ctl_untrt
KDB002_MCF7_144H_X1_B1_DUO53HI52LO:B07	TRCN0000144554	GOLIM4	trt_sh		KDB008_MCF7_96H_X2_B1_DUO52HI53LO:O23	TRCN0000000000	EMPTY	ctl_untrt
KDB002_MCF7_144H_X2_B1_DUO53HI52LO:B07	TRCN0000144554	GOLIM4	trt_sh		KDB008_MCF7_96H_X2_B1_DUO52HI53LO:O24	TRCN0000000000	EMPTY	ctl_untrt
KDB002_MCF7_144H_X3_B1_DUO53HI52LO:B07	TRCN0000144554	GOLIM4	trt_sh		KDB008_MCF7_96H_X2_B1_DUO52HI53LO:P06	TRCN0000000000	EMPTY	ctl_untrt
KDB002_MCF7_144H_X1_B1_DUO53HI52LO:I21	TRCN0000136842	GPR125	trt_sh		KDB008_MCF7_96H_X2_B1_DUO52HI53LO:P21	TRCN0000000000	EMPTY	ctl_untrt
KDB002_MCF7_144H_X2_B1_DUO53HI52LO:I21	TRCN0000136842	GPR125	trt_sh		KDB008_MCF7_96H_X2_B1_DUO52HI53LO:P22	TRCN0000000000	EMPTY	ctl_untrt
KDB002_MCF7_144H_X3_B1_DUO53HI52LO:I21	TRCN0000136842	GPR125	trt_sh		KDB008_MCF7_96H_X3_B1_DUO53HI52LO:E06	TRCN0000000000	EMPTY	ctl_untrt
KDB002_MCF7_144H_X1_B1_DUO53HI52LO:M09	TRCN0000138303	GPR125	trt_sh		KDB008_MCF7_96H_X3_B1_DUO53HI52LO:E17	TRCN0000000000	EMPTY	ctl_untrt
KDB002_MCF7_144H_X2_B1_DUO53HI52LO:M09	TRCN0000138303	GPR125	trt_sh		KDB008_MCF7_96H_X3_B1_DUO53HI52LO:E24	TRCN0000000000	EMPTY	ctl_untrt
KDB002_MCF7_144H_X3_B1_DUO53HI52LO:M09	TRCN0000138303	GPR125	trt_sh		KDB008_MCF7_96H_X3_B1_DUO53HI52LO:L04	TRCN0000000000	EMPTY	ctl_untrt
KDB002_MCF7_144H_X1_B1_DUO53HI52LO:E15	TRCN0000138388	GPR125	trt_sh		KDB008_MCF7_96H_X3_B1_DUO53HI52LO:M09	TRCN0000000000	EMPTY	ctl_untrt
KDB002_MCF7_144H_X2_B1_DUO53HI52LO:E15	TRCN0000138388	GPR125	trt_sh		KDB008_MCF7_96H_X3_B1_DUO53HI52LO:N13	TRCN0000000000	EMPTY	ctl_untrt
KDB002_MCF7_144H_X3_B1_DUO53HI52LO:E15	TRCN0000138388	GPR125	trt_sh		KDB008_MCF7_96H_X3_B1_DUO53HI52LO:N23	TRCN0000000000	EMPTY	ctl_untrt
KDB002_MCF7_144H_X1_B1_DUO53HI52LO:K10	TRCN0000136697	HEATR1	trt_sh		KDB008_MCF7_96H_X3_B1_DUO53HI52LO:O21	TRCN0000000000	EMPTY	ctl_untrt
KDB002_MCF7_144H_X1_B1_DUO53HI52LO:A04	TRCN0000312432	HEATR1	trt_sh		KDB008_MCF7_96H_X3_B1_DUO53HI52LO:O22	TRCN0000000000	EMPTY	ctl_untrt
KDB002_MCF7_144H_X2_B1_DUO53HI52LO:A04	TRCN0000312432	HEATR1	trt_sh		KDB008_MCF7_96H_X3_B1_DUO53HI52LO:O23	TRCN0000000000	EMPTY	ctl_untrt
KDB002_MCF7_144H_X3_B1_DUO53HI52LO:A04	TRCN0000312432	HEATR1	trt_sh		KDB008_MCF7_96H_X3_B1_DUO53HI52LO:O24	TRCN0000000000	EMPTY	ctl_untrt
KDB002_MCF7_144H_X1_B1_DUO53HI52LO:O16	TRCN0000349727	HEATR1	trt_sh		KDB008_MCF7_96H_X3_B1_DUO53HI52LO:P06	TRCN0000000000	EMPTY	ctl_untrt
KDB002_MCF7_144H_X2_B1_DUO53HI52LO:O16	TRCN0000349727	HEATR1	trt_sh		KDB008_MCF7_96H_X3_B1_DUO53HI52LO:P21	TRCN0000000000	EMPTY	ctl_untrt
KDB002_MCF7_144H_X3_B1_DUO53HI52LO:O16	TRCN0000349727	HEATR1	trt_sh		KDB008_MCF7_96H_X3_B1_DUO53HI52LO:P22	TRCN0000000000	EMPTY	ctl_untrt
KDB002_MCF7_144H_X1_B1_DUO53HI52LO:B18	TRCN0000234702	HIGD2A	trt_sh		KDB008_MCF7_96H_X2_B1_DUO52HI53LO:A08	TRCN0000208001	EMPTY	ctl_untrt
KDB002_MCF7_144H_X2_B1_DUO53HI52LO:B18	TRCN0000234702	HIGD2A	trt_sh		KDB008_MCF7_96H_X2_B1_DUO52HI53LO:B11	TRCN0000208001	EMPTY	ctl_untrt
KDB002_MCF7_144H_X3_B1_DUO53HI52LO:B18	TRCN0000234702	HIGD2A	trt_sh		KDB008_MCF7_96H_X2_B1_DUO52HI53LO:M05	TRCN0000208001	EMPTY	ctl_untrt
KDB002_MCF7_144H_X1_B1_DUO53HI52LO:D24	TRCN0000234703	HIGD2A	trt_sh		KDB008_MCF7_96H_X2_B1_DUO52HI53LO:N18	TRCN0000208001	EMPTY	ctl_untrt
KDB002_MCF7_144H_X2_B1_DUO53HI52LO:D24	TRCN0000234703	HIGD2A	trt_sh		KDB008_MCF7_96H_X3_B1_DUO53HI52LO:A08	TRCN0000208001	EMPTY	ctl_untrt
KDB002_MCF7_144H_X3_B1_DUO53HI52LO:D24	TRCN0000234703	HIGD2A	trt_sh		KDB008_MCF7_96H_X3_B1_DUO53HI52LO:B11	TRCN0000208001	EMPTY	ctl_untrt
KDB002_MCF7_144H_X1_B1_DUO53HI52LO:F18	TRCN0000234705	HIGD2A	trt_sh		KDB008_MCF7_96H_X3_B1_DUO53HI52LO:M05	TRCN0000208001	EMPTY	ctl_untrt
KDB002_MCF7_144H_X2_B1_DUO53HI52LO:F18	TRCN0000234705	HIGD2A	trt_sh		KDB008_MCF7_96H_X3_B1_DUO53HI52LO:N18	TRCN0000208001	EMPTY	ctl_untrt
KDB002_MCF7_144H_X3_B1_DUO53HI52LO:F18	TRCN0000234705	HIGD2A	trt_sh		KDB008_MCF7_96H_X2_B1_UNI5253L:E06	TRCN0000000000	UnTrt	ctl_untrt
KDB002_MCF7_144H_X1_B1_DUO53HI52LO:K08	TRCN0000106721	HIST2H2BE	trt_sh		KDB008_MCF7_96H_X2_B1_UNI5253L:L04	TRCN0000000000	UnTrt	ctl_untrt
KDB002_MCF7_144H_X2_B1_DUO53HI52LO:K08	TRCN0000106721	HIST2H2BE	trt_sh		KDB008_MCF7_96H_X2_B1_UNI5253L:M09	TRCN0000000000	UnTrt	ctl_untrt
KDB002_MCF7_144H_X3_B1_DUO53HI52LO:K08	TRCN0000106721	HIST2H2BE	trt_sh		KDB008_MCF7_96H_X2_B1_UNI5253L:P06	TRCN0000000000	UnTrt	ctl_untrt
KDB002_MCF7_144H_X1_B1_DUO53HI52LO:C18	TRCN0000106722	HIST2H2BE	trt_sh		KDB008_MCF7_96H_X2_B1_UNI5253R:E17	TRCN0000000000	UnTrt	ctl_untrt
KDB002_MCF7_144H_X2_B1_DUO53HI52LO:C18	TRCN0000106722	HIST2H2BE	trt_sh		KDB008_MCF7_96H_X2_B1_UNI5253R:E24	TRCN0000000000	UnTrt	ctl_untrt
KDB002_MCF7_144H_X3_B1_DUO53HI52LO:C18	TRCN0000106722	HIST2H2BE	trt_sh		KDB008_MCF7_96H_X2_B1_UNI5253R:N13	TRCN0000000000	UnTrt	ctl_untrt
KDB002_MCF7_144H_X1_B1_DUO53HI52LO:I14	TRCN0000106723	HIST2H2BE	trt_sh		KDB008_MCF7_96H_X2_B1_UNI5253R:N23	TRCN0000000000	UnTrt	ctl_untrt
KDB002_MCF7_144H_X2_B1_DUO53HI52LO:I14	TRCN0000106723	HIST2H2BE	trt_sh		KDB008_MCF7_96H_X2_B1_UNI5253R:O21	TRCN0000000000	UnTrt	ctl_untrt
KDB002_MCF7_144H_X3_B1_DUO53HI52LO:I14	TRCN0000106723	HIST2H2BE	trt_sh		KDB008_MCF7_96H_X2_B1_UNI5253R:O22	TRCN0000000000	UnTrt	ctl_untrt
KDB002_MCF7_144H_X1_B1_DUO53HI52LO:P11	TRCN0000117997	KAZALD1	trt_sh		KDB008_MCF7_96H_X2_B1_UNI5253R:P21	TRCN0000000000	UnTrt	ctl_untrt
KDB002_MCF7_144H_X2_B1_DUO53HI52LO:P11	TRCN0000117997	KAZALD1	trt_sh		KDB008_MCF7_96H_X2_B1_UNI5253R:P22	TRCN0000000000	UnTrt	ctl_untrt
KDB002_MCF7_144H_X3_B1_DUO53HI52LO:P11	TRCN0000117997	KAZALD1	trt_sh		KDB010_MCF7_96H_X2_B1_DUO52HI53LO:D10	TRCN0000000000	EMPTY	ctl_untrt
KDB002_MCF7_144H_X1_B1_DUO53HI52LO:H17	TRCN0000117998	KAZALD1	trt_sh		KDB010_MCF7_96H_X2_B1_DUO52HI53LO:D15	TRCN0000000000	EMPTY	ctl_untrt
KDB002_MCF7_144H_X2_B1_DUO53HI52LO:H17	TRCN0000117998	KAZALD1	trt_sh		KDB010_MCF7_96H_X2_B1_DUO52HI53LO:E03	TRCN0000000000	EMPTY	ctl_untrt
KDB002_MCF7_144H_X3_B1_DUO53HI52LO:H17	TRCN0000117998	KAZALD1	trt_sh		KDB010_MCF7_96H_X2_B1_DUO52HI53LO:F09	TRCN0000000000	EMPTY	ctl_untrt
KDB002_MCF7_144H_X1_B1_DUO53HI52LO:J05	TRCN0000118000	KAZALD1	trt_sh		KDB010_MCF7_96H_X2_B1_DUO52HI53LO:G21	TRCN0000000000	EMPTY	ctl_untrt
KDB002_MCF7_144H_X2_B1_DUO53HI52LO:J05	TRCN0000118000	KAZALD1	trt_sh		KDB010_MCF7_96H_X2_B1_DUO52HI53LO:I20	TRCN0000000000	EMPTY	ctl_untrt
KDB002_MCF7_144H_X3_B1_DUO53HI52LO:J05	TRCN0000118000	KAZALD1	trt_sh		KDB010_MCF7_96H_X2_B1_DUO52HI53LO:J12	TRCN0000000000	EMPTY	ctl_untrt
KDB002_MCF7_144H_X1_B1_DUO53HI52LO:P09	TRCN0000167098	KIAA0753	trt_sh		KDB010_MCF7_96H_X2_B1_DUO52HI53LO:L22	TRCN0000000000	EMPTY	ctl_untrt
KDB002_MCF7_144H_X2_B1_DUO53HI52LO:P09	TRCN0000167098	KIAA0753	trt_sh		KDB010_MCF7_96H_X2_B1_DUO52HI53LO:O09	TRCN0000000000	EMPTY	ctl_untrt
KDB002_MCF7_144H_X3_B1_DUO53HI52LO:P09	TRCN0000167098	KIAA0753	trt_sh		KDB010_MCF7_96H_X2_B1_DUO52HI53LO:O14	TRCN0000000000	EMPTY	ctl_untrt
KDB002_MCF7_144H_X1_B1_DUO53HI52LO:J01	TRCN0000172574	KIAA0753	trt_sh		KDB010_MCF7_96H_X2_B1_DUO52HI53LO:O21	TRCN0000000000	EMPTY	ctl_untrt
KDB002_MCF7_144H_X2_B1_DUO53HI52LO:J01	TRCN0000172574	KIAA0753	trt_sh		KDB010_MCF7_96H_X2_B1_DUO52HI53LO:O22	TRCN0000000000	EMPTY	ctl_untrt
KDB002_MCF7_144H_X3_B1_DUO53HI52LO:J01	TRCN0000172574	KIAA0753	trt_sh		KDB010_MCF7_96H_X2_B1_DUO52HI53LO:O23	TRCN0000000000	EMPTY	ctl_untrt
KDB002_MCF7_144H_X1_B1_DUO53HI52LO:D17	TRCN0000172929	KIAA0753	trt_sh		KDB010_MCF7_96H_X2_B1_DUO52HI53LO:O24	TRCN0000000000	EMPTY	ctl_untrt
KDB002_MCF7_144H_X2_B1_DUO53HI52LO:D17	TRCN0000172929	KIAA0753	trt_sh		KDB010_MCF7_96H_X2_B1_DUO52HI53LO:P21	TRCN0000000000	EMPTY	ctl_untrt
KDB002_MCF7_144H_X3_B1_DUO53HI52LO:D17	TRCN0000172929	KIAA0753	trt_sh		KDB010_MCF7_96H_X2_B1_DUO52HI53LO:P22	TRCN0000000000	EMPTY	ctl_untrt
KDB002_MCF7_144H_X1_B1_DUO53HI52LO:D07	TRCN0000134727	KIAA0922	trt_sh		KDB010_MCF7_96H_X3_B1_DUO53HI52LO:D10	TRCN0000000000	EMPTY	ctl_untrt
KDB002_MCF7_144H_X2_B1_DUO53HI52LO:D07	TRCN0000134727	KIAA0922	trt_sh		KDB010_MCF7_96H_X3_B1_DUO53HI52LO:D15	TRCN0000000000	EMPTY	ctl_untrt
KDB002_MCF7_144H_X3_B1_DUO53HI52LO:D07	TRCN0000134727	KIAA0922	trt_sh		KDB010_MCF7_96H_X3_B1_DUO53HI52LO:E03	TRCN0000000000	EMPTY	ctl_untrt
KDB002_MCF7_144H_X1_B1_DUO53HI52LO:N03	TRCN0000135011	KIAA0922	trt_sh		KDB010_MCF7_96H_X3_B1_DUO53HI52LO:F09	TRCN0000000000	EMPTY	ctl_untrt
KDB002_MCF7_144H_X2_B1_DUO53HI52LO:N03	TRCN0000135011	KIAA0922	trt_sh		KDB010_MCF7_96H_X3_B1_DUO53HI52LO:G21	TRCN0000000000	EMPTY	ctl_untrt
KDB002_MCF7_144H_X3_B1_DUO53HI52LO:N03	TRCN0000135011	KIAA0922	trt_sh		KDB010_MCF7_96H_X3_B1_DUO53HI52LO:I20	TRCN0000000000	EMPTY	ctl_untrt
KDB002_MCF7_144H_X1_B1_DUO53HI52LO:P07	TRCN0000135183	KIAA0922	trt_sh		KDB010_MCF7_96H_X3_B1_DUO53HI52LO:J12	TRCN0000000000	EMPTY	ctl_untrt
KDB002_MCF7_144H_X2_B1_DUO53HI52LO:P07	TRCN0000135183	KIAA0922	trt_sh		KDB010_MCF7_96H_X3_B1_DUO53HI52LO:L22	TRCN0000000000	EMPTY	ctl_untrt
KDB002_MCF7_144H_X3_B1_DUO53HI52LO:P07	TRCN0000135183	KIAA0922	trt_sh		KDB010_MCF7_96H_X3_B1_DUO53HI52LO:O09	TRCN0000000000	EMPTY	ctl_untrt
KDB002_MCF7_144H_X1_B1_DUO53HI52LO:K23	TRCN0000264149	KIAA1009	trt_sh		KDB010_MCF7_96H_X3_B1_DUO53HI52LO:O14	TRCN0000000000	EMPTY	ctl_untrt
KDB002_MCF7_144H_X2_B1_DUO53HI52LO:K23	TRCN0000264149	KIAA1009	trt_sh		KDB010_MCF7_96H_X3_B1_DUO53HI52LO:O21	TRCN0000000000	EMPTY	ctl_untrt
KDB002_MCF7_144H_X3_B1_DUO53HI52LO:K23	TRCN0000264149	KIAA1009	trt_sh		KDB010_MCF7_96H_X3_B1_DUO53HI52LO:O22	TRCN0000000000	EMPTY	ctl_untrt
KDB002_MCF7_144H_X1_B1_DUO53HI52LO:I05	TRCN0000264150	KIAA1009	trt_sh		KDB010_MCF7_96H_X3_B1_DUO53HI52LO:O23	TRCN0000000000	EMPTY	ctl_untrt
KDB002_MCF7_144H_X2_B1_DUO53HI52LO:I05	TRCN0000264150	KIAA1009	trt_sh		KDB010_MCF7_96H_X3_B1_DUO53HI52LO:O24	TRCN0000000000	EMPTY	ctl_untrt
KDB002_MCF7_144H_X3_B1_DUO53HI52LO:I05	TRCN0000264150	KIAA1009	trt_sh		KDB010_MCF7_96H_X3_B1_DUO53HI52LO:P21	TRCN0000000000	EMPTY	ctl_untrt
KDB002_MCF7_144H_X1_B1_DUO53HI52LO:E05	TRCN0000264152	KIAA1009	trt_sh		KDB010_MCF7_96H_X3_B1_DUO53HI52LO:P22	TRCN0000000000	EMPTY	ctl_untrt
KDB002_MCF7_144H_X2_B1_DUO53HI52LO:E05	TRCN0000264152	KIAA1009	trt_sh		KDB010_MCF7_96H_X2_B1_DUO52HI53LO:G06	TRCN0000208001	EMPTY	ctl_untrt
KDB002_MCF7_144H_X3_B1_DUO53HI52LO:E05	TRCN0000264152	KIAA1009	trt_sh		KDB010_MCF7_96H_X2_B1_DUO52HI53LO:H08	TRCN0000208001	EMPTY	ctl_untrt
KDB002_MCF7_144H_X1_B1_DUO53HI52LO:E10	TRCN0000161041	KIAA1279	trt_sh		KDB010_MCF7_96H_X2_B1_DUO52HI53LO:K05	TRCN0000208001	EMPTY	ctl_untrt
KDB002_MCF7_144H_X2_B1_DUO53HI52LO:E10	TRCN0000161041	KIAA1279	trt_sh		KDB010_MCF7_96H_X2_B1_DUO52HI53LO:P03	TRCN0000208001	EMPTY	ctl_untrt
KDB002_MCF7_144H_X3_B1_DUO53HI52LO:E10	TRCN0000161041	KIAA1279	trt_sh		KDB010_MCF7_96H_X3_B1_DUO53HI52LO:G06	TRCN0000208001	EMPTY	ctl_untrt
KDB002_MCF7_144H_X1_B1_DUO53HI52LO:G08	TRCN0000161106	KIAA1279	trt_sh		KDB010_MCF7_96H_X3_B1_DUO53HI52LO:H08	TRCN0000208001	EMPTY	ctl_untrt
KDB002_MCF7_144H_X2_B1_DUO53HI52LO:G08	TRCN0000161106	KIAA1279	trt_sh		KDB010_MCF7_96H_X3_B1_DUO53HI52LO:K05	TRCN0000208001	EMPTY	ctl_untrt
KDB002_MCF7_144H_X3_B1_DUO53HI52LO:G08	TRCN0000161106	KIAA1279	trt_sh		KDB010_MCF7_96H_X3_B1_DUO53HI52LO:P03	TRCN0000208001	EMPTY	ctl_untrt
KDB002_MCF7_144H_X1_B1_DUO53HI52LO:I24	TRCN0000166181	KIAA1279	trt_sh		KDC001_MCF7_96H_X1_B4_DUO52HI53LO:A07	TRCN0000000000	EMPTY	ctl_untrt
KDB002_MCF7_144H_X2_B1_DUO53HI52LO:I24	TRCN0000166181	KIAA1279	trt_sh		KDC001_MCF7_96H_X1_B4_DUO52HI53LO:C12	TRCN0000000000	EMPTY	ctl_untrt
KDB002_MCF7_144H_X3_B1_DUO53HI52LO:I24	TRCN0000166181	KIAA1279	trt_sh		KDC001_MCF7_96H_X1_B4_DUO52HI53LO:D05	TRCN0000000000	EMPTY	ctl_untrt
KDB002_MCF7_144H_X1_B1_DUO53HI52LO:J02	TRCN0000160725	LRRC16A	trt_sh		KDC001_MCF7_96H_X1_B4_DUO52HI53LO:J14	TRCN0000000000	EMPTY	ctl_untrt
KDB002_MCF7_144H_X2_B1_DUO53HI52LO:J02	TRCN0000160725	LRRC16A	trt_sh		KDC001_MCF7_96H_X3_B4_DUO52HI53LO:A07	TRCN0000000000	EMPTY	ctl_untrt
KDB002_MCF7_144H_X3_B1_DUO53HI52LO:J02	TRCN0000160725	LRRC16A	trt_sh		KDC001_MCF7_96H_X3_B4_DUO52HI53LO:C12	TRCN0000000000	EMPTY	ctl_untrt
KDB002_MCF7_144H_X1_B1_DUO53HI52LO:F08	TRCN0000161672	LRRC16A	trt_sh		KDC001_MCF7_96H_X3_B4_DUO52HI53LO:D05	TRCN0000000000	EMPTY	ctl_untrt
KDB002_MCF7_144H_X2_B1_DUO53HI52LO:F08	TRCN0000161672	LRRC16A	trt_sh		KDC001_MCF7_96H_X3_B4_DUO52HI53LO:J14	TRCN0000000000	EMPTY	ctl_untrt
KDB002_MCF7_144H_X3_B1_DUO53HI52LO:F08	TRCN0000161672	LRRC16A	trt_sh		KDC001_MCF7_96H_X1_B4_DUO52HI53LO:O11	TRCN0000208001	EMPTY	ctl_untrt
KDB002_MCF7_144H_X1_B1_DUO53HI52LO:J22	TRCN0000162103	LRRC16A	trt_sh		KDC001_MCF7_96H_X1_B4_DUO52HI53LO:O12	TRCN0000208001	EMPTY	ctl_untrt
KDB002_MCF7_144H_X2_B1_DUO53HI52LO:J22	TRCN0000162103	LRRC16A	trt_sh		KDC001_MCF7_96H_X1_B4_DUO52HI53LO:P11	TRCN0000208001	EMPTY	ctl_untrt
KDB002_MCF7_144H_X3_B1_DUO53HI52LO:J22	TRCN0000162103	LRRC16A	trt_sh		KDC001_MCF7_96H_X1_B4_DUO52HI53LO:P12	TRCN0000208001	EMPTY	ctl_untrt
KDB002_MCF7_144H_X1_B1_DUO53HI52LO:B13	TRCN0000062134	MICALL1	trt_sh		KDC001_MCF7_96H_X3_B4_DUO52HI53LO:O11	TRCN0000208001	EMPTY	ctl_untrt
KDB002_MCF7_144H_X2_B1_DUO53HI52LO:B13	TRCN0000062134	MICALL1	trt_sh		KDC001_MCF7_96H_X3_B4_DUO52HI53LO:O12	TRCN0000208001	EMPTY	ctl_untrt
KDB002_MCF7_144H_X3_B1_DUO53HI52LO:B13	TRCN0000062134	MICALL1	trt_sh		KDC001_MCF7_96H_X3_B4_DUO52HI53LO:P11	TRCN0000208001	EMPTY	ctl_untrt
KDB002_MCF7_144H_X1_B1_DUO53HI52LO:H11	TRCN0000062136	MICALL1	trt_sh		KDC001_MCF7_96H_X3_B4_DUO52HI53LO:P12	TRCN0000208001	EMPTY	ctl_untrt
KDB002_MCF7_144H_X2_B1_DUO53HI52LO:H11	TRCN0000062136	MICALL1	trt_sh		KDC002_MCF7_96H_X1_B4_DUO52HI53LO:F03	TRCN0000000000	EMPTY	ctl_untrt
KDB002_MCF7_144H_X3_B1_DUO53HI52LO:H11	TRCN0000062136	MICALL1	trt_sh		KDC002_MCF7_96H_X1_B4_DUO52HI53LO:I21	TRCN0000000000	EMPTY	ctl_untrt
KDB002_MCF7_144H_X1_B1_DUO53HI52LO:B15	TRCN0000062137	MICALL1	trt_sh		KDC002_MCF7_96H_X1_B4_DUO52HI53LO:O16	TRCN0000000000	EMPTY	ctl_untrt
KDB002_MCF7_144H_X2_B1_DUO53HI52LO:B15	TRCN0000062137	MICALL1	trt_sh		KDC002_MCF7_96H_X1_B4_DUO52HI53LO:P20	TRCN0000000000	EMPTY	ctl_untrt
KDB002_MCF7_144H_X3_B1_DUO53HI52LO:B15	TRCN0000062137	MICALL1	trt_sh		KDC002_MCF7_96H_X2_B4_DUO52HI53LO:F03	TRCN0000000000	EMPTY	ctl_untrt
KDB002_MCF7_144H_X1_B1_DUO53HI52LO:F15	TRCN0000160949	NSFL1C	trt_sh		KDC002_MCF7_96H_X2_B4_DUO52HI53LO:I21	TRCN0000000000	EMPTY	ctl_untrt
KDB002_MCF7_144H_X2_B1_DUO53HI52LO:F15	TRCN0000160949	NSFL1C	trt_sh		KDC002_MCF7_96H_X2_B4_DUO52HI53LO:O16	TRCN0000000000	EMPTY	ctl_untrt
KDB002_MCF7_144H_X3_B1_DUO53HI52LO:F15	TRCN0000160949	NSFL1C	trt_sh		KDC002_MCF7_96H_X2_B4_DUO52HI53LO:P20	TRCN0000000000	EMPTY	ctl_untrt
KDB002_MCF7_144H_X1_B1_DUO53HI52LO:L23	TRCN0000163558	NSFL1C	trt_sh		KDC002_MCF7_96H_X3_B4_DUO52HI53LO:F03	TRCN0000000000	EMPTY	ctl_untrt
KDB002_MCF7_144H_X2_B1_DUO53HI52LO:L23	TRCN0000163558	NSFL1C	trt_sh		KDC002_MCF7_96H_X3_B4_DUO52HI53LO:I21	TRCN0000000000	EMPTY	ctl_untrt
KDB002_MCF7_144H_X3_B1_DUO53HI52LO:L23	TRCN0000163558	NSFL1C	trt_sh		KDC002_MCF7_96H_X3_B4_DUO52HI53LO:O16	TRCN0000000000	EMPTY	ctl_untrt
KDB002_MCF7_144H_X1_B1_DUO53HI52LO:J11	TRCN0000164655	NSFL1C	trt_sh		KDC002_MCF7_96H_X3_B4_DUO52HI53LO:P20	TRCN0000000000	EMPTY	ctl_untrt
KDB002_MCF7_144H_X2_B1_DUO53HI52LO:J11	TRCN0000164655	NSFL1C	trt_sh		KDC002_MCF7_96H_X1_B4_DUO52HI53LO:O11	TRCN0000208001	EMPTY	ctl_untrt
KDB002_MCF7_144H_X3_B1_DUO53HI52LO:J11	TRCN0000164655	NSFL1C	trt_sh		KDC002_MCF7_96H_X1_B4_DUO52HI53LO:O12	TRCN0000208001	EMPTY	ctl_untrt
KDB002_MCF7_144H_X1_B1_DUO53HI52LO:A17	TRCN0000229355	PET112	trt_sh		KDC002_MCF7_96H_X1_B4_DUO52HI53LO:P11	TRCN0000208001	EMPTY	ctl_untrt
KDB002_MCF7_144H_X2_B1_DUO53HI52LO:A17	TRCN0000229355	PET112	trt_sh		KDC002_MCF7_96H_X1_B4_DUO52HI53LO:P12	TRCN0000208001	EMPTY	ctl_untrt
KDB002_MCF7_144H_X3_B1_DUO53HI52LO:A17	TRCN0000229355	PET112	trt_sh		KDC002_MCF7_96H_X2_B4_DUO52HI53LO:O11	TRCN0000208001	EMPTY	ctl_untrt
KDB002_MCF7_144H_X1_B1_DUO53HI52LO:E01	TRCN0000229356	PET112	trt_sh		KDC002_MCF7_96H_X2_B4_DUO52HI53LO:O12	TRCN0000208001	EMPTY	ctl_untrt
KDB002_MCF7_144H_X2_B1_DUO53HI52LO:E01	TRCN0000229356	PET112	trt_sh		KDC002_MCF7_96H_X2_B4_DUO52HI53LO:P12	TRCN0000208001	EMPTY	ctl_untrt
KDB002_MCF7_144H_X3_B1_DUO53HI52LO:E01	TRCN0000229356	PET112	trt_sh		KDC002_MCF7_96H_X3_B4_DUO52HI53LO:O11	TRCN0000208001	EMPTY	ctl_untrt
KDB002_MCF7_144H_X1_B1_DUO53HI52LO:G13	TRCN0000229358	PET112	trt_sh		KDC002_MCF7_96H_X3_B4_DUO52HI53LO:O12	TRCN0000208001	EMPTY	ctl_untrt
KDB002_MCF7_144H_X2_B1_DUO53HI52LO:G13	TRCN0000229358	PET112	trt_sh		KDC002_MCF7_96H_X3_B4_DUO52HI53LO:P12	TRCN0000208001	EMPTY	ctl_untrt
KDB002_MCF7_144H_X3_B1_DUO53HI52LO:G13	TRCN0000229358	PET112	trt_sh		KDC003_MCF7_96H_X1_B4_DUO52HI53LO:B05	TRCN0000000000	EMPTY	ctl_untrt
KDB002_MCF7_144H_X1_B1_DUO53HI52LO:A09	TRCN0000242626	PIH1D1	trt_sh		KDC003_MCF7_96H_X1_B4_DUO52HI53LO:C19	TRCN0000000000	EMPTY	ctl_untrt
KDB002_MCF7_144H_X2_B1_DUO53HI52LO:A09	TRCN0000242626	PIH1D1	trt_sh		KDC003_MCF7_96H_X1_B4_DUO52HI53LO:E16	TRCN0000000000	EMPTY	ctl_untrt
KDB002_MCF7_144H_X3_B1_DUO53HI52LO:A09	TRCN0000242626	PIH1D1	trt_sh		KDC003_MCF7_96H_X1_B4_DUO52HI53LO:H20	TRCN0000000000	EMPTY	ctl_untrt
KDB002_MCF7_144H_X1_B1_DUO53HI52LO:M11	TRCN0000242629	PIH1D1	trt_sh		KDC003_MCF7_96H_X2_B4_DUO52HI53LO:B05	TRCN0000000000	EMPTY	ctl_untrt
KDB002_MCF7_144H_X2_B1_DUO53HI52LO:M11	TRCN0000242629	PIH1D1	trt_sh		KDC003_MCF7_96H_X2_B4_DUO52HI53LO:C19	TRCN0000000000	EMPTY	ctl_untrt
KDB002_MCF7_144H_X3_B1_DUO53HI52LO:M11	TRCN0000242629	PIH1D1	trt_sh		KDC003_MCF7_96H_X2_B4_DUO52HI53LO:E16	TRCN0000000000	EMPTY	ctl_untrt
KDB002_MCF7_144H_X1_B1_DUO53HI52LO:I17	TRCN0000242630	PIH1D1	trt_sh		KDC003_MCF7_96H_X2_B4_DUO52HI53LO:H20	TRCN0000000000	EMPTY	ctl_untrt
KDB002_MCF7_144H_X2_B1_DUO53HI52LO:I17	TRCN0000242630	PIH1D1	trt_sh		KDC003_MCF7_96H_X3_B4_DUO52HI53LO:B05	TRCN0000000000	EMPTY	ctl_untrt
KDB002_MCF7_144H_X3_B1_DUO53HI52LO:I17	TRCN0000242630	PIH1D1	trt_sh		KDC003_MCF7_96H_X3_B4_DUO52HI53LO:C19	TRCN0000000000	EMPTY	ctl_untrt
KDB002_MCF7_144H_X1_B1_DUO53HI52LO:D23	TRCN0000162271	PLEKHJ1	trt_sh		KDC003_MCF7_96H_X3_B4_DUO52HI53LO:E16	TRCN0000000000	EMPTY	ctl_untrt
KDB002_MCF7_144H_X2_B1_DUO53HI52LO:D23	TRCN0000162271	PLEKHJ1	trt_sh		KDC003_MCF7_96H_X3_B4_DUO52HI53LO:H20	TRCN0000000000	EMPTY	ctl_untrt
KDB002_MCF7_144H_X3_B1_DUO53HI52LO:D23	TRCN0000162271	PLEKHJ1	trt_sh		KDC003_MCF7_96H_X1_B4_DUO52HI53LO:O11	TRCN0000208001	EMPTY	ctl_untrt
KDB002_MCF7_144H_X1_B1_DUO53HI52LO:F13	TRCN0000163814	PLEKHJ1	trt_sh		KDC003_MCF7_96H_X1_B4_DUO52HI53LO:O12	TRCN0000208001	EMPTY	ctl_untrt
KDB002_MCF7_144H_X2_B1_DUO53HI52LO:F13	TRCN0000163814	PLEKHJ1	trt_sh		KDC003_MCF7_96H_X1_B4_DUO52HI53LO:P11	TRCN0000208001	EMPTY	ctl_untrt
KDB002_MCF7_144H_X3_B1_DUO53HI52LO:F13	TRCN0000163814	PLEKHJ1	trt_sh		KDC003_MCF7_96H_X1_B4_DUO52HI53LO:P12	TRCN0000208001	EMPTY	ctl_untrt
KDB002_MCF7_144H_X1_B1_DUO53HI52LO:H09	TRCN0000166671	PLEKHJ1	trt_sh		KDC003_MCF7_96H_X2_B4_DUO52HI53LO:O11	TRCN0000208001	EMPTY	ctl_untrt
KDB002_MCF7_144H_X2_B1_DUO53HI52LO:H09	TRCN0000166671	PLEKHJ1	trt_sh		KDC003_MCF7_96H_X2_B4_DUO52HI53LO:O12	TRCN0000208001	EMPTY	ctl_untrt
KDB002_MCF7_144H_X3_B1_DUO53HI52LO:H09	TRCN0000166671	PLEKHJ1	trt_sh		KDC003_MCF7_96H_X2_B4_DUO52HI53LO:P11	TRCN0000208001	EMPTY	ctl_untrt
KDB002_MCF7_144H_X1_B1_DUO53HI52LO:A14	TRCN0000134245	PLEKHM1	trt_sh		KDC003_MCF7_96H_X2_B4_DUO52HI53LO:P12	TRCN0000208001	EMPTY	ctl_untrt
KDB002_MCF7_144H_X2_B1_DUO53HI52LO:A14	TRCN0000134245	PLEKHM1	trt_sh		KDC003_MCF7_96H_X3_B4_DUO52HI53LO:O11	TRCN0000208001	EMPTY	ctl_untrt
KDB002_MCF7_144H_X3_B1_DUO53HI52LO:A14	TRCN0000134245	PLEKHM1	trt_sh		KDC003_MCF7_96H_X3_B4_DUO52HI53LO:O12	TRCN0000208001	EMPTY	ctl_untrt
KDB002_MCF7_144H_X1_B1_DUO53HI52LO:O14	TRCN0000137480	PLEKHM1	trt_sh		KDC003_MCF7_96H_X3_B4_DUO52HI53LO:P11	TRCN0000208001	EMPTY	ctl_untrt
KDB002_MCF7_144H_X2_B1_DUO53HI52LO:O14	TRCN0000137480	PLEKHM1	trt_sh		KDC003_MCF7_96H_X3_B4_DUO52HI53LO:P12	TRCN0000208001	EMPTY	ctl_untrt
KDB002_MCF7_144H_X3_B1_DUO53HI52LO:O14	TRCN0000137480	PLEKHM1	trt_sh		KDC004_MCF7_96H_X1_B4_DUO52HI53LO:A13	TRCN0000000000	EMPTY	ctl_untrt
KDB002_MCF7_144H_X1_B1_DUO53HI52LO:G22	TRCN0000164055	PLEKHM1	trt_sh		KDC004_MCF7_96H_X1_B4_DUO52HI53LO:I06	TRCN0000000000	EMPTY	ctl_untrt
KDB002_MCF7_144H_X2_B1_DUO53HI52LO:G22	TRCN0000164055	PLEKHM1	trt_sh		KDC004_MCF7_96H_X1_B4_DUO52HI53LO:N09	TRCN0000000000	EMPTY	ctl_untrt
KDB002_MCF7_144H_X3_B1_DUO53HI52LO:G22	TRCN0000164055	PLEKHM1	trt_sh		KDC004_MCF7_96H_X1_B4_DUO52HI53LO:P10	TRCN0000000000	EMPTY	ctl_untrt
KDB002_MCF7_144H_X1_B1_DUO53HI52LO:I04	TRCN0000107076	PRR15L	trt_sh		KDC004_MCF7_96H_X2_B4_DUO52HI53LO:A13	TRCN0000000000	EMPTY	ctl_untrt
KDB002_MCF7_144H_X2_B1_DUO53HI52LO:I04	TRCN0000107076	PRR15L	trt_sh		KDC004_MCF7_96H_X2_B4_DUO52HI53LO:I06	TRCN0000000000	EMPTY	ctl_untrt
KDB002_MCF7_144H_X3_B1_DUO53HI52LO:I04	TRCN0000107076	PRR15L	trt_sh		KDC004_MCF7_96H_X2_B4_DUO52HI53LO:N09	TRCN0000000000	EMPTY	ctl_untrt
KDB002_MCF7_144H_X1_B1_DUO53HI52LO:A06	TRCN0000107077	PRR15L	trt_sh		KDC004_MCF7_96H_X2_B4_DUO52HI53LO:P10	TRCN0000000000	EMPTY	ctl_untrt
KDB002_MCF7_144H_X2_B1_DUO53HI52LO:A06	TRCN0000107077	PRR15L	trt_sh		KDC004_MCF7_96H_X3_B4_DUO52HI53LO:A13	TRCN0000000000	EMPTY	ctl_untrt
KDB002_MCF7_144H_X3_B1_DUO53HI52LO:A06	TRCN0000107077	PRR15L	trt_sh		KDC004_MCF7_96H_X3_B4_DUO52HI53LO:I06	TRCN0000000000	EMPTY	ctl_untrt
[truncated: 51,767 more rows]
