# Supplementary material for: Systematic Identification and Assessment of Therapeutic Targets for Breast Cancer Based on Genome-Wide RNA Interference Transcriptomes
Source: Genes (Basel). 2017 Feb 24;8(3):86. doi: 10.3390/genes8030086 (PMC5368690; doi:10.3390/genes8030086)
Supplement: Supplementary file 1 [file genes-08-00086-s001.zip › genes-167720-sups/Supplementary Table 3.xlsx]

## Sheet: Luminal A
Supplementary Table 3
This table gives the differential expression analysis result of limma for luminal subtype A.
ID	logFC	AveExpr	t	P.Value	adj.P.Val	B
SLC6A2	-3.50018	1.39548	-29.0129	8.13675e-108	4.94511e-104	235.347
RYR3	-3.70252	3.70254	-26.1655	1.42255e-94	4.32277e-91	205.03
CPA1	-3.60554	1.28879	-24.644	2.19136e-87	4.21876e-84	188.569
NDRG2	-2.76646	10.4199	-24.3052	8.89671e-86	1.35174e-82	184.885
DMD	-3.81809	7.91958	-24.2761	1.22333e-85	1.65218e-82	184.568
CA4	-6.24458	2.5307	-23.2887	6.14503e-81	7.46929e-78	173.8
FAM13A	-2.54981	8.72192	-23.2554	8.85588e-81	9.78574e-78	173.436
DPP6	-3.79573	2.05636	-23.1133	4.21591e-80	4.27037e-77	171.884
HIF3A	-5.04951	3.27647	-22.8296	9.52292e-79	7.72672e-76	168.782
MRAS	-2.54952	9.18573	-22.8295	9.53524e-79	7.72672e-76	168.781
CRYAB	-4.29981	8.96921	-22.7012	3.90539e-78	2.79236e-75	167.378
SPRY2	-2.76015	7.9875	-22.3352	2.18441e-76	1.47509e-73	163.374
LYVE1	-4.66411	5.90833	-22.1843	1.14941e-75	7.35319e-73	161.722
CAV2	-2.81018	9.29671	-22.0335	6.03535e-75	3.33453e-72	160.072
FIGF	-5.85686	3.9678	-22.0041	8.33943e-75	4.40721e-72	159.75
PRRG3	-2.71742	1.49774	-21.9187	2.13275e-74	1.03694e-71	158.816
CAV1	-2.97791	10.9572	-21.9071	2.42333e-74	1.13291e-71	158.689
TRPM3	-2.40283	0.982045	-21.81	7.05231e-74	3.17485e-71	157.626
MYOC	-5.27702	2.11899	-21.5902	7.91895e-73	3.43767e-70	155.22
SPTBN1	-1.70458	12.725	-21.4337	4.42539e-72	1.85485e-69	153.508
FBXW7	-1.13565	8.63999	-21.2616	2.93771e-71	1.19026e-68	151.625
ANXA1	-2.67101	11.3021	-21.1387	1.13506e-70	4.31146e-68	150.28
PAMR1	-3.65925	7.03516	-21.0129	4.5247e-70	1.6666e-67	148.904
ADAMTS5	-3.29877	8.2926	-20.9278	1.15321e-69	3.89368e-67	147.973
KLHL29	-3.11111	6.32724	-20.8931	1.68868e-69	5.54754e-67	147.593
NRG2	-4.12761	2.96551	-20.8629	2.35355e-69	7.33522e-67	147.263
SYNM	-4.36802	9.68335	-20.7944	4.99285e-69	1.505e-66	146.515
HOXA4	-2.74134	4.94064	-20.7929	5.07652e-69	1.505e-66	146.498
PPP1R12B	-1.98382	10.2135	-20.7838	5.61054e-69	1.62372e-66	146.399
IGFBP6	-3.01441	7.53925	-20.6836	1.68747e-68	4.66164e-66	145.303
GSN	-2.24174	13.1283	-20.6786	1.7825e-68	4.81474e-66	145.249
SDPR	-4.09418	7.81905	-20.6719	1.91819e-68	5.0686e-66	145.176
B3GALT1	-3.02616	1.55515	-20.5621	6.40868e-68	1.58974e-65	143.975
UGP2	-1.23575	11.1685	-20.5423	7.96324e-68	1.93586e-65	143.759
ADRA1A	-3.53601	1.80613	-20.3816	4.64862e-67	1.10792e-64	142.004
PLA2G4A	-2.74248	6.01291	-20.3685	5.3679e-67	1.25475e-64	141.861
KANK1	-1.94461	9.73552	-20.363	5.69731e-67	1.30662e-64	141.801
HSPB2	-2.74858	5.96068	-20.3367	7.60626e-67	1.71211e-64	141.514
LIFR	-2.50942	9.82349	-20.3338	7.85425e-67	1.73579e-64	141.482
ITIH5	-3.71806	8.78667	-19.9312	6.48657e-65	1.31407e-62	137.09
CLEC3B	-3.23987	7.74569	-19.9262	6.8512e-65	1.36519e-62	137.036
TNS1	-2.39704	11.9854	-19.8562	1.47427e-64	2.79996e-62	136.273
DENND2A	-2.39907	6.32066	-19.7887	3.08765e-64	5.60154e-62	135.538
EHBP1	-1.19469	9.63342	-19.7585	4.29504e-64	7.56611e-62	135.21
ANGPTL7	-4.89988	2.4273	-19.7157	6.86217e-64	1.17478e-61	134.743
MYOM1	-3.46399	5.6233	-19.7093	7.36484e-64	1.24333e-61	134.673
NMT2	-2.05977	8.0393	-19.687	9.39302e-64	1.564e-61	134.431
CXCL2	-4.73247	4.44618	-19.6848	9.62201e-64	1.57828e-61	134.407
KCNJ16	-4.55899	2.69077	-19.6837	9.73846e-64	1.57828e-61	134.395
HPSE2	-3.93113	2.03046	-19.5941	2.59674e-63	4.04659e-61	133.419
SIK2	-2.01297	9.42006	-19.5183	5.94586e-63	8.81365e-61	132.595
METTL7A	-1.89497	10.4175	-19.4896	8.13575e-63	1.17726e-60	132.283
GNAI1	-2.53419	7.84375	-19.4787	9.16613e-63	1.31076e-60	132.164
PPAP2B	-1.85473	10.4457	-19.423	1.68514e-62	2.3276e-60	131.559
S100B	-4.69538	5.79828	-19.3484	3.80318e-62	5.13641e-60	130.749
PALMD	-2.70145	9.05201	-19.3124	5.63502e-62	7.44496e-60	130.357
APOB	-4.59291	2.58299	-19.2902	7.18535e-62	9.3141e-60	130.116
MME	-3.93002	9.00555	-19.2899	7.20301e-62	9.3141e-60	130.113
IL11RA	-1.88085	7.25453	-19.1872	2.21018e-61	2.76957e-59	128.998
HYMAI	-1.76924	0.941931	-19.1718	2.61355e-61	3.24161e-59	128.831
EPHB1	-3.17231	5.34807	-19.1569	3.07514e-61	3.77559e-59	128.669
PDE2A	-2.86893	7.56779	-19.1294	4.15278e-61	5.04771e-59	128.37
FAM107A	-3.78296	6.70488	-19.1011	5.65492e-61	6.80551e-59	128.063
ADH5	-0.897621	11.0237	-19.0926	6.20399e-61	7.39309e-59	127.971
ANGPT4	-2.63029	1.61533	-19.006	1.59416e-60	1.86318e-58	127.032
NPR1	-3.12405	7.63439	-19.002	1.66373e-60	1.92597e-58	126.989
TNXB	-3.93484	9.22419	-18.9514	2.88845e-60	3.22102e-58	126.441
NAALAD2	-2.78704	3.99992	-18.9253	3.83626e-60	4.23906e-58	126.158
CXCL3	-2.9997	1.89201	-18.8857	5.9043e-60	6.46548e-58	125.729
KCNB1	-3.72132	3.40853	-18.8703	6.98019e-60	7.57538e-58	125.563
LPIN1	-1.63751	8.99968	-18.7735	2.00243e-59	2.11649e-57	124.514
SLC17A7	-3.10825	3.91859	-18.7641	2.21653e-59	2.32258e-57	124.413
CAPN11	-3.0493	3.81465	-18.7483	2.63231e-59	2.73467e-57	124.242
LMOD1	-2.68178	9.17963	-18.7401	2.87867e-59	2.96527e-57	124.153
SLC2A4	-4.06561	4.7386	-18.6907	4.9264e-59	5.03196e-57	123.619
CX3CL1	-3.13431	9.77533	-18.6811	5.46527e-59	5.53586e-57	123.515
FHL1	-3.77623	9.81028	-18.6627	6.67346e-59	6.7038e-57	123.317
TANK	-1.02396	9.81367	-18.6595	6.91259e-59	6.88709e-57	123.282
CEP68	-1.06929	9.75905	-18.6086	1.20185e-58	1.17811e-56	122.731
OCA2	-2.46188	1.05133	-18.5593	2.05156e-58	1.9791e-56	122.199
MASP1	-4.00538	3.12745	-18.5541	2.17095e-58	2.07778e-56	122.143
MPL	-1.45913	3.82416	-18.5397	2.53971e-58	2.41173e-56	121.987
NIPSNAP3B	-2.42038	5.00408	-18.505	3.69845e-58	3.48486e-56	121.613
ANGPT1	-2.88539	6.0707	-18.4422	7.31396e-58	6.83856e-56	120.935
HPD	-3.13271	1.2347	-18.4377	7.6755e-58	7.12181e-56	120.887
OLAH	-1.58342	0.658228	-18.3727	1.55364e-57	1.41989e-55	120.185
ADRB2	-2.82368	5.75827	-18.3266	2.55986e-57	2.30482e-55	119.688
CAT	-1.63186	10.9282	-18.3164	2.85998e-57	2.5561e-55	119.578
KLF11	-1.36199	9.06349	-18.2322	7.11102e-57	6.17389e-55	118.672
KLF15	-3.52723	5.09618	-18.173	1.35011e-56	1.16387e-54	118.034
SH3D19	-1.55144	10.5906	-18.0903	3.3024e-56	2.73066e-54	117.144
ANKRD53	-2.66464	3.29591	-18.0887	3.35759e-56	2.75753e-54	117.128
DCT	-2.85774	1.12353	-18.0631	4.42846e-56	3.58853e-54	116.852
LPL	-4.23031	9.37941	-17.9935	9.39385e-56	7.46289e-54	116.104
DST	-2.39556	12.1493	-17.9272	1.92162e-55	1.50692e-53	115.392
KCNAB1	-1.9009	6.15303	-17.925	1.96808e-55	1.53346e-53	115.369
LDB2	-1.90234	8.30567	-17.9136	2.22453e-55	1.72224e-53	115.247
LHCGR	-2.53978	0.813641	-17.9057	2.42359e-55	1.86448e-53	115.162
ACE2	-2.92355	2.01817	-17.8889	2.90487e-55	2.20679e-53	114.981
BMP2	-2.76311	4.91926	-17.8833	3.08337e-55	2.32785e-53	114.922
CREB5	-2.47224	6.74256	-17.872	3.48435e-55	2.5983e-53	114.8
SH3TC2	-2.33107	4.7041	-17.8607	3.93515e-55	2.91657e-53	114.679
GPR12	-3.45675	1.98086	-17.8457	4.62545e-55	3.40742e-53	114.519
TTYH1	-3.97777	4.36001	-17.8145	6.47658e-55	4.71394e-53	114.184
PALM2-AKAP2	-1.98489	9.94749	-17.8079	6.95569e-55	5.03253e-53	114.113
HOXA5	-2.95571	4.86077	-17.8055	7.13868e-55	5.13436e-53	114.087
SORBS1	-2.76802	10.4052	-17.7405	1.43756e-54	1.01003e-52	113.391
GLYAT	-5.10832	2.64711	-17.7244	1.71015e-54	1.18782e-52	113.218
GYPC	-1.99186	8.52556	-17.7216	1.76103e-54	1.20934e-52	113.189
FXYD1	-4.43909	4.76364	-17.6554	3.58973e-54	2.4513e-52	112.48
RPE65	-1.79554	0.593823	-17.6546	3.62376e-54	2.46072e-52	112.471
LRRTM2	-2.49296	3.62791	-17.6453	4.00365e-54	2.70357e-52	112.372
CCDC82	-1.74241	7.56312	-17.6235	5.06144e-54	3.37194e-52	112.138
LIMS2	-1.98922	8.49168	-17.6227	5.10438e-54	3.37194e-52	112.13
STAB2	-3.74754	2.46707	-17.5083	1.74424e-53	1.13985e-51	110.908
SLCO1A2	-3.66263	1.62697	-17.463	2.83929e-53	1.82601e-51	110.423
SAA4	-3.3883	2.44142	-17.441	3.59342e-53	2.2868e-51	110.189
NMUR1	-3.07359	3.20202	-17.4113	4.94397e-53	3.12989e-51	109.871
PLAGL1	-2.31175	7.54553	-17.3878	6.35587e-53	4.00288e-51	109.622
ACADL	-4.44092	2.95629	-17.3852	6.53635e-53	4.07433e-51	109.594
PDE1C	-3.46544	4.10774	-17.3842	6.60538e-53	4.09635e-51	109.583
GPR144	-3.61084	1.1108	-17.3818	6.77885e-53	4.18259e-51	109.557
HSPB6	-4.02181	8.28232	-17.3416	1.04328e-52	6.34053e-51	109.129
CA6	-2.75982	0.745366	-17.3144	1.39664e-52	8.44587e-51	108.838
CA3	-4.47027	4.44706	-17.2814	1.98691e-52	1.1897e-50	108.488
RDH5	-3.78813	5.34076	-17.2719	2.20131e-52	1.29976e-50	108.386
GRIN2B	-2.02583	0.834837	-17.2668	2.32425e-52	1.36479e-50	108.332
GABARAPL1	-1.47052	9.86997	-17.2596	2.51097e-52	1.46033e-50	108.255
ITGA7	-3.16948	7.94293	-17.2151	4.04013e-52	2.29476e-50	107.782
ALDH1L1	-5.02495	4.51707	-17.1984	4.83187e-52	2.73169e-50	107.604
PAK3	-3.21833	2.77182	-17.1855	5.54723e-52	3.10722e-50	107.467
TMOD1	-2.27943	6.89643	-17.182	5.75679e-52	3.19789e-50	107.43
SAV1	-1.05381	9.88631	-17.172	6.4063e-52	3.53948e-50	107.323
LRRC2	-3.14995	3.66026	-17.1713	6.4531e-52	3.54921e-50	107.316
FMO2	-4.05496	8.08982	-17.1537	7.79287e-52	4.26677e-50	107.129
TNMD	-4.43474	3.02583	-17.138	9.21093e-52	5.02058e-50	106.962
MATN2	-3.28598	9.1094	-17.1371	9.30676e-52	5.05017e-50	106.952
LTBP4	-1.80466	9.85945	-17.13	1.00356e-51	5.41322e-50	106.877
PYGM	-3.37887	3.77801	-17.1296	1.00841e-51	5.41322e-50	106.872
MOCS1	-1.62847	8.65766	-17.1293	1.01094e-51	5.41322e-50	106.87
EGFR	-3.45925	7.69953	-17.1099	1.24386e-51	6.60226e-50	106.663
WASF3	-2.50772	7.44359	-17.1088	1.25943e-51	6.65581e-50	106.651
PPM1F	-1.19898	9.3118	-17.0806	1.70143e-51	8.83798e-50	106.352
EZH1	-1.14577	9.74122	-17.0652	2.00438e-51	1.03673e-49	106.189
CDC14B	-1.83821	7.9639	-17.0506	2.34282e-51	1.20156e-49	106.034
PPARA	-1.73916	8.15247	-17.0435	2.52754e-51	1.29085e-49	105.958
C12orf39	-3.68607	1.23936	-17.0046	3.82909e-51	1.94739e-49	105.545
FOXO1	-1.72079	9.46762	-16.9977	4.12254e-51	2.08789e-49	105.472
JPH2	-2.99338	6.04351	-16.9735	5.33311e-51	2.68979e-49	105.216
MT1X	-2.70002	8.57311	-16.9592	6.21037e-51	3.1193e-49	105.064
KLHL21	-1.32746	10.0244	-16.9578	6.30753e-51	3.15506e-49	105.049
ATP1A2	-4.4175	6.00059	-16.9194	9.4968e-51	4.71157e-49	104.642
LDHB	-2.12345	10.9395	-16.8905	1.2912e-50	6.35409e-49	104.336
CDKN1C	-2.2091	7.82747	-16.8736	1.54529e-50	7.54338e-49	104.157
GABRE	-3.86706	5.13263	-16.8369	2.28553e-50	1.1068e-48	103.768
CLCA4	-3.76217	2.03709	-16.833	2.38207e-50	1.14443e-48	103.727
ACSBG1	-1.66962	2.4867	-16.8284	2.50189e-50	1.19726e-48	103.678
RCAN1	-2.3383	9.86855	-16.7609	5.12898e-50	2.43526e-48	102.964
TGFBR2	-2.02435	11.3159	-16.7005	9.73762e-50	4.56992e-48	102.327
LEPREL1	-1.96579	7.08308	-16.6805	1.20368e-49	5.58424e-48	102.116
FGFBP1	-4.40521	2.10781	-16.6705	1.3382e-49	6.18471e-48	102.01
SIRPA	-1.56305	9.98051	-16.6582	1.52593e-49	7.02562e-48	101.88
PAPPA2	-2.90419	2.09865	-16.6525	1.62059e-49	7.43329e-48	101.82
DLK1	-4.88339	2.05048	-16.6413	1.82458e-49	8.33751e-48	101.702
ACACB	-2.88524	9.30596	-16.6214	2.25289e-49	1.02179e-47	101.492
NCALD	-2.35322	8.75763	-16.617	2.36163e-49	1.06712e-47	101.446
GPRASP1	-2.0715	7.31937	-16.6161	2.38355e-49	1.07304e-47	101.436
GPM6B	-2.43774	7.30183	-16.6047	2.6903e-49	1.20666e-47	101.316
GPR17	-2.38372	2.32703	-16.6023	2.76051e-49	1.2336e-47	101.29
EPHB6	-2.60811	5.89774	-16.5686	3.94545e-49	1.75025e-47	100.935
PLSCR4	-1.76119	9.0394	-16.5601	4.31468e-49	1.90709e-47	100.846
GLP2R	-2.01074	0.653114	-16.5598	4.33176e-49	1.9077e-47	100.842
KCNA4	-1.81509	0.59339	-16.559	4.36807e-49	1.91675e-47	100.834
PER1	-2.26368	9.47272	-16.557	4.45856e-49	1.94942e-47	100.814
SOBP	-2.00429	6.30325	-16.5334	5.72501e-49	2.49417e-47	100.565
TINAGL1	-2.36317	8.98167	-16.5303	5.91843e-49	2.56923e-47	100.532
MAP1LC3C	-3.27608	2.95269	-16.5239	6.3314e-49	2.73873e-47	100.465
TMEM100	-3.54066	5.0461	-16.5091	7.40566e-49	3.18077e-47	100.309
APBA1	-1.77119	6.93773	-16.5076	7.52223e-49	3.21946e-47	100.293
AOC3	-2.95986	9.93376	-16.505	7.73695e-49	3.29974e-47	100.265
CUTC	-1.01882	7.78043	-16.4689	1.13378e-48	4.80178e-47	99.8854
SFRP1	-4.93689	9.91689	-16.4463	1.43912e-48	6.07377e-47	99.6482
RGS6	-3.37617	3.42125	-16.4333	1.65137e-48	6.89774e-47	99.5114
CRHBP	-2.93133	3.12423	-16.4075	2.16977e-48	9.03204e-47	99.2399
ROBO3	-2.22263	5.63508	-16.4067	2.18754e-48	9.07492e-47	99.2318
ASPA	-2.9596	3.60659	-16.4011	2.32137e-48	9.59737e-47	99.1727
NRN1	-2.26944	7.84503	-16.3988	2.37851e-48	9.80027e-47	99.1486
CD34	-1.7469	10.5821	-16.3932	2.52399e-48	1.03646e-46	99.0895
PRNP	-1.78283	10.6417	-16.3614	3.53103e-48	1.44026e-46	98.7556
SYN2	-3.67969	4.61245	-16.352	3.89658e-48	1.58405e-46	98.6577
GFAP	-3.62817	3.24048	-16.3469	4.11299e-48	1.66645e-46	98.6039
CYP3A4	-1.50369	0.737769	-16.3419	4.33747e-48	1.75156e-46	98.5511
TXNIP	-1.85664	13.6382	-16.317	5.6398e-48	2.26244e-46	98.29
GPRC5B	-1.92068	8.9819	-16.3115	5.9759e-48	2.38938e-46	98.2324
LEPR	-2.5724	8.17814	-16.2945	7.14887e-48	2.849e-46	98.0542
PHYHIP	-2.48092	4.68973	-16.2857	7.84993e-48	3.10801e-46	97.9612
NES	-1.72839	10.3636	-16.2725	9.01927e-48	3.53643e-46	97.8231
PDK4	-3.41599	9.95584	-16.2712	9.14357e-48	3.57364e-46	97.8095
HSPB7	-3.85145	6.08767	-16.2658	9.67738e-48	3.77015e-46	97.753
ENPP2	-2.73558	9.24684	-16.2524	1.11509e-47	4.32789e-46	97.6121
DNAJB4	-1.40877	8.51391	-16.2521	1.11802e-47	4.32789e-46	97.6095
KCNA2	-2.17156	1.2163	-16.2492	1.15337e-47	4.45054e-46	97.5785
KANK3	-1.80267	6.37237	-16.2432	1.2276e-47	4.72197e-46	97.5165
ID4	-3.12534	7.83839	-16.2331	1.36591e-47	5.23744e-46	97.4103
SSTR1	-2.6119	3.4006	-16.2313	1.39213e-47	5.32116e-46	97.3914
BMP3	-3.2799	1.92798	-16.2132	1.68429e-47	6.41771e-46	97.202
GNAL	-2.57052	5.79314	-16.1881	2.19371e-47	8.33267e-46	96.9392
MAB21L1	-2.62731	4.91469	-16.1628	2.86301e-47	1.08411e-45	96.6744
SOD3	-2.86845	7.72119	-16.1605	2.93339e-47	1.10731e-45	96.6503
MT1M	-2.9973	4.48707	-16.1438	3.49896e-47	1.31672e-45	96.475
FEZF2	-1.43577	0.339677	-16.1371	3.75201e-47	1.40758e-45	96.4055
CKMT2	-3.01601	3.9185	-16.1324	3.94285e-47	1.47463e-45	96.3562
GIPC2	-2.80779	4.97977	-16.1066	5.1711e-47	1.9163e-45	96.0865
HBB	-3.90517	7.13075	-16.0855	6.45231e-47	2.3766e-45	95.8664
GNG11	-1.83645	9.13889	-16.0829	6.63079e-47	2.43496e-45	95.8393
FZD4	-1.95353	10.3363	-16.0722	7.42397e-47	2.71802e-45	95.7269
KCNIP2	-4.35814	5.83501	-16.0586	8.56137e-47	3.11567e-45	95.5852
ROPN1B	-3.87804	2.8773	-16.0573	8.68038e-47	3.14018e-45	95.5715
MID1	-2.51648	7.32271	-16.0495	9.42564e-47	3.39966e-45	95.4896
HOXA6	-2.71623	2.57825	-16.0437	1.00173e-46	3.59174e-45	95.429
CDO1	-3.32985	6.36853	-16.0263	1.20215e-46	4.29767e-45	95.2477
CNKSR2	-2.72399	2.56064	-16.0201	1.28311e-46	4.57366e-45	95.1829
EPB41L2	-1.671	10.3479	-16.0134	1.37593e-46	4.87593e-45	95.1134
SCN4A	-3.14846	5.13365	-16.001	1.56824e-46	5.5252e-45	94.9833
CPA2	-1.63287	0.569485	-15.9691	2.19014e-46	7.67181e-45	94.6512
GPLD1	-2.96086	3.69618	-15.9544	2.55394e-46	8.89488e-45	94.4984
CALCOCO1	-0.920077	10.7718	-15.945	2.82038e-46	9.77774e-45	94.3997
ADH1C	-4.37042	4.11992	-15.9449	2.82352e-46	9.77774e-45	94.3986
MYLK	-2.17549	11.32	-15.9371	3.06213e-46	1.05739e-44	94.318
PPARG	-2.84636	7.54141	-15.9306	3.27831e-46	1.12883e-44	94.2501
RNF186	-2.9781	1.67498	-15.9276	3.38487e-46	1.16223e-44	94.2183
TTC28	-1.22336	9.24136	-15.9247	3.48875e-46	1.19453e-44	94.1883
CCDC69	-2.49386	8.80191	-15.914	3.90098e-46	1.32819e-44	94.0772
CORO2B	-2.24595	6.31794	-15.908	4.15579e-46	1.41099e-44	94.0143
SCN3A	-3.21551	4.04613	-15.9076	4.17091e-46	1.41218e-44	94.0107
ADH1A	-4.31363	2.94193	-15.8919	4.9154e-46	1.65963e-44	93.8474
GABRA4	-1.96211	0.632081	-15.8899	5.02179e-46	1.69085e-44	93.8261
MCAM	-1.76681	11.0759	-15.8667	6.40508e-46	2.14473e-44	93.5842
TNFRSF10D	-2.22015	5.76058	-15.8523	7.44227e-46	2.47838e-44	93.435
KIAA0408	-4.98576	2.85832	-15.8517	7.49308e-46	2.48848e-44	93.4282
HADH	-1.14824	10.5867	-15.8354	8.88607e-46	2.93506e-44	93.2587
PENK	-4.05878	2.91717	-15.8185	1.06016e-45	3.47337e-44	93.0831
DLGAP2	-2.16671	2.03897	-15.8061	1.20597e-45	3.93579e-44	92.955
ITM2A	-2.60386	8.66606	-15.806	1.20777e-45	3.93579e-44	92.9535
FRMD1	-3.0693	2.00516	-15.8028	1.24874e-45	4.05841e-44	92.9204
PGM1	-1.33581	10.2023	-15.8025	1.25232e-45	4.05918e-44	92.9175
AQP1	-2.02213	11.8	-15.7932	1.38096e-45	4.46425e-44	92.8203
DPYSL2	-1.55371	10.7744	-15.791	1.41228e-45	4.52935e-44	92.798
EDNRB	-2.15282	7.99434	-15.7888	1.44546e-45	4.62357e-44	92.7749
HOXA2	-2.55472	3.17897	-15.7846	1.51048e-45	4.81887e-44	92.7312
CXorf36	-1.80875	8.91521	-15.7777	1.62369e-45	5.16648e-44	92.6593
ACSM5	-2.90196	4.81095	-15.7495	2.17981e-45	6.86414e-44	92.3664
PPAP2A	-1.60013	9.72577	-15.7267	2.76465e-45	8.66091e-44	92.1301
NFIB	-2.61874	10.48	-15.678	4.59692e-45	1.43271e-43	91.6246
PROS1	-2.01858	8.98828	-15.6737	4.80402e-45	1.49342e-43	91.5808
HLF	-3.47537	7.12812	-15.6722	4.88197e-45	1.50993e-43	91.5648
HPS5	-0.827052	9.36564	-15.6651	5.25682e-45	1.62174e-43	91.4912
RELN	-4.50574	4.65389	-15.6645	5.2874e-45	1.62705e-43	91.4854
NR3C2	-2.49099	7.20164	-15.6588	5.61083e-45	1.72221e-43	91.4264
HBA2	-3.62127	6.75608	-15.6457	6.43102e-45	1.969e-43	91.2908
CNN1	-3.03511	8.65056	-15.6337	7.28923e-45	2.22057e-43	91.1662
FGF2	-3.10338	7.5758	-15.6305	7.53452e-45	2.28384e-43	91.1333
HOXA3	-2.52552	5.25162	-15.6206	8.35974e-45	2.5214e-43	91.03
LHFP	-1.78764	9.67017	-15.577	1.31571e-44	3.95852e-43	90.5791
KLF9	-1.66623	10.2329	-15.5721	1.38511e-44	4.15705e-43	90.528
F8	-1.42372	8.86819	-15.5669	1.46103e-44	4.3741e-43	90.4749
CUBN	-1.68331	5.04148	-15.5593	1.58174e-44	4.71227e-43	90.396
RRAGD	-1.90969	7.76228	-15.5566	1.62649e-44	4.83373e-43	90.3683
EPB42	-2.94429	1.22042	-15.554	1.67184e-44	4.95639e-43	90.3409
KCNMB1	-2.6242	6.69643	-15.5425	1.88258e-44	5.54223e-43	90.2229
TMEM43	-0.781077	11.2228	-15.5396	1.94069e-44	5.69785e-43	90.1927
SEC14L1	-0.869484	10.6693	-15.5359	2.01787e-44	5.91017e-43	90.1539
MYH11	-3.3105	10.5274	-15.5261	2.23314e-44	6.52495e-43	90.0531
ABLIM1	-1.5012	11.3088	-15.5214	2.34459e-44	6.82803e-43	90.0047
CLDN5	-2.60942	7.46823	-15.5213	2.3481e-44	6.82803e-43	90.0032
TRIM2	-2.01461	9.06277	-15.5153	2.49859e-44	7.24829e-43	89.9414
SAMD4A	-1.7202	8.24314	-15.5143	2.52385e-44	7.30416e-43	89.9314
STAC	-2.59726	4.36407	-15.5139	2.53527e-44	7.31976e-43	89.927
TPO	-2.66909	3.36396	-15.5128	2.56576e-44	7.39023e-43	89.9151
PTRF	-1.78699	12.4589	-15.5074	2.71283e-44	7.79539e-43	89.8597
CHODL	-2.50913	2.94163	-15.4803	3.59537e-44	1.02586e-42	89.5796
LALBA	-2.65519	0.490203	-15.4791	3.64052e-44	1.03631e-42	89.5672
TF	-4.63462	6.4164	-15.4764	3.74446e-44	1.06341e-42	89.5392
NTRK2	-3.49394	9.97745	-15.4717	3.93088e-44	1.11375e-42	89.4909
IFRD1	-1.1085	8.73654	-15.4652	4.20235e-44	1.1879e-42	89.4246
PELI1	-1.39941	9.15179	-15.4575	4.55339e-44	1.28414e-42	89.3448
TENC1	-1.1996	10.8679	-15.4294	6.0972e-44	1.70371e-42	89.0545
CABP1	-2.04063	2.47675	-15.4185	6.82588e-44	1.89859e-42	88.9423
ADCYAP1R1	-2.82584	2.18061	-15.3954	8.66865e-44	2.40565e-42	88.7047
SRPX	-2.51663	8.36619	-15.3823	9.93427e-44	2.74434e-42	88.5692
GDF10	-3.75546	4.26785	-15.3814	1.00303e-43	2.76458e-42	88.5597
EPAS1	-1.66322	11.7191	-15.376	1.0607e-43	2.91693e-42	88.5041
AQP7	-5.07566	5.01241	-15.3706	1.1209e-43	3.06859e-42	88.4492
KIT	-3.39799	8.97899	-15.3635	1.20656e-43	3.29567e-42	88.376
ALDH1A2	-3.40808	5.48568	-15.3468	1.43463e-43	3.8924e-42	88.2039
HYAL1	-2.07186	5.35734	-15.3421	1.50562e-43	4.07591e-42	88.1559
PID1	-2.49402	6.57668	-15.3353	1.61571e-43	4.36422e-42	88.0857
MFGE8	-1.78351	10.9393	-15.3159	1.97441e-43	5.3095e-42	87.8864
MET	-2.63532	8.50285	-15.3027	2.26383e-43	6.06099e-42	87.7504
STAT5B	-1.10118	10.8786	-15.3018	2.28637e-43	6.10787e-42	87.7406
FAM49A	-1.98966	6.06557	-15.2986	2.36294e-43	6.29859e-42	87.7078
MAP7D3	-2.06026	6.9687	-15.2971	2.39929e-43	6.38148e-42	87.6926
STXBP6	-2.6672	3.14556	-15.2941	2.47484e-43	6.56806e-42	87.6618
AKAP6	-2.17103	5.9601	-15.2824	2.79367e-43	7.39806e-42	87.5414
IGF2BP2	-2.6432	5.09699	-15.2737	3.05658e-43	8.07667e-42	87.452
FMO6P	-1.4186	0.600309	-15.2643	3.36764e-43	8.84096e-42	87.3556
LIPE	-3.42885	8.40769	-15.2461	4.06422e-43	1.06238e-41	87.1687
RHOQ	-1.34843	10.4516	-15.2437	4.16555e-43	1.08653e-41	87.1442
LARP6	-1.84728	7.42671	-15.2296	4.82172e-43	1.25499e-41	86.9988
GCOM1	-2.8738	7.50269	-15.2211	5.26113e-43	1.36643e-41	86.9121
TRPM6	-2.84586	3.07035	-15.219	5.37585e-43	1.39325e-41	86.8907
SEMA3G	-2.26784	9.22257	-15.2108	5.84965e-43	1.50961e-41	86.8067
RCBTB2	-1.19033	8.17942	-15.1962	6.80201e-43	1.75166e-41	86.6568
TESC	-2.61904	4.88937	-15.1924	7.07594e-43	1.81835e-41	86.6175
PDE9A	-2.0698	6.47	-15.1892	7.31238e-43	1.87515e-41	86.5848
FOXC1	-2.11767	7.26007	-15.1876	7.43825e-43	1.90341e-41	86.5679
MCCC1	-1.10258	8.96738	-15.1613	9.74902e-43	2.47907e-41	86.2989
BMP5	-3.68232	2.3343	-15.1545	1.04621e-42	2.64932e-41	86.2288
CCL16	-1.72805	1.09707	-15.1366	1.2576e-42	3.16482e-41	86.0458
BMP6	-2.19392	6.04894	-15.136	1.26611e-42	3.17967e-41	86.0391
KIAA1045	-2.35198	2.83285	-15.1226	1.45246e-42	3.63265e-41	85.9026
CBX7	-1.45637	9.62453	-15.1216	1.46859e-42	3.66543e-41	85.8917
MAFF	-1.76879	8.42628	-15.1187	1.51206e-42	3.7662e-41	85.8627
ESR2	-1.88422	3.01215	-15.1098	1.65771e-42	4.12054e-41	85.7713
OXTR	-3.95518	7.60862	-15.1075	1.69715e-42	4.20997e-41	85.7479
LEP	-6.37603	5.07758	-15.0882	2.0699e-42	5.11374e-41	85.5505
IFNGR1	-0.995555	10.7327	-15.0855	2.12925e-42	5.24971e-41	85.5224
PDZD2	-2.38144	8.85635	-15.0812	2.22622e-42	5.47767e-41	85.4781
ARHGEF4	-2.4026	5.68155	-15.0722	2.44026e-42	5.98012e-41	85.3869
ABCD2	-3.43695	4.26557	-15.0695	2.50935e-42	6.13705e-41	85.3591
GYS2	-2.55998	0.953039	-15.0574	2.84211e-42	6.93692e-41	85.2354
PCOLCE2	-4.89182	5.40657	-15.0513	3.02566e-42	7.35538e-41	85.1732
EIF4EBP2	-0.857315	12.0866	-15.0333	3.64402e-42	8.82331e-41	84.9883
MEIS2	-1.92515	6.953	-15.0104	4.60671e-42	1.111e-40	84.7553
FERMT2	-1.64293	10.0975	-15.0079	4.72872e-42	1.13817e-40	84.7293
MICAL3	-1.32064	9.32117	-14.9976	5.25563e-42	1.26249e-40	84.6243
PTX3	-3.27662	4.5602	-14.9972	5.27946e-42	1.26572e-40	84.6198
RAB6B	-1.77326	6.91891	-14.9944	5.43081e-42	1.29944e-40	84.5917
CHST3	-1.92759	8.74352	-14.9784	6.40337e-42	1.52914e-40	84.428
ACSL1	-2.42802	10.8786	-14.964	7.42475e-42	1.76265e-40	84.2809
TSPAN7	-2.46509	8.1313	-14.9575	7.93408e-42	1.8799e-40	84.2149
HTR2A	-2.69508	2.32733	-14.9564	8.02612e-42	1.89801e-40	84.2035
PHKG1	-2.55332	3.21702	-14.9554	8.10731e-42	1.91348e-40	84.1934
PFKFB1	-3.09268	3.75897	-14.948	8.74975e-42	2.05712e-40	84.1176
NDEL1	-0.679719	9.50664	-14.9387	9.62386e-42	2.25391e-40	84.023
PELI2	-1.74213	7.51192	-14.9344	1.00554e-41	2.35046e-40	83.9794
ZFAND5	-0.854123	11.7271	-14.9233	1.12635e-41	2.6278e-40	83.8666
GHR	-2.70836	8.57673	-14.9054	1.35437e-41	3.14167e-40	83.6834
FAM171A1	-1.73937	8.13821	-14.9012	1.41328e-41	3.27207e-40	83.6411
RBMS2	-1.0395	9.82947	-14.8956	1.4962e-41	3.45748e-40	83.5844
KL	-2.37232	5.55804	-14.8616	2.11959e-41	4.87947e-40	83.2382
RASSF9	-2.18467	4.80029	-14.8569	2.2251e-41	5.11269e-40	83.1899
TAL1	-1.71202	5.9107	-14.8491	2.41007e-41	5.52724e-40	83.1106
GPX3	-3.14397	10.2383	-14.8391	2.66977e-41	6.11132e-40	83.0088
GPC3	-3.40536	7.92594	-14.8337	2.8214e-41	6.43417e-40	82.9539
CDH4	-2.25113	1.50506	-14.8333	2.83252e-41	6.44744e-40	82.95
C10orf10	-2.30794	10.335	-14.8178	3.32044e-41	7.52984e-40	82.7921
TSHZ2	-2.72565	6.83618	-14.8172	3.33865e-41	7.55703e-40	82.7866
LOC100124692	-3.28969	2.13722	-14.8101	3.58998e-41	8.08079e-40	82.7145
PHF17	-1.05524	9.70084	-14.788	4.49901e-41	1.01082e-39	82.4902
RGS2	-2.5592	8.65191	-14.7749	5.14315e-41	1.15341e-39	82.3572
AVPR2	-2.70696	3.94078	-14.7735	5.2217e-41	1.16887e-39	82.3421
SLC22A3	-3.2871	4.84844	-14.7686	5.48688e-41	1.22598e-39	82.2929
SLC7A10	-4.29811	2.9189	-14.7562	6.22809e-41	1.38396e-39	82.1669
SH3GLB1	-0.74826	11.4425	-14.7429	7.13786e-41	1.58322e-39	82.0314
FOXN3	-1.49148	10.3786	-14.7373	7.55366e-41	1.66936e-39	81.9752
AKR1C1	-4.32515	6.91192	-14.7333	7.86648e-41	1.73534e-39	81.9348
KCNS1	-2.77155	2.54229	-14.7296	8.17047e-41	1.79913e-39	81.8971
MAGEB4	-1.38311	0.468451	-14.7255	8.52351e-41	1.87348e-39	81.8551
F10	-2.54349	4.98236	-14.7179	9.20775e-41	2.01658e-39	81.7784
FGF1	-2.06733	8.34294	-14.7126	9.71642e-41	2.12416e-39	81.7249
EPHA2	-1.46518	8.02571	-14.7043	1.05757e-40	2.30785e-39	81.6407
SLC16A7	-2.79378	4.78313	-14.7006	1.09815e-40	2.39212e-39	81.6033
CHST2	-1.43053	6.77026	-14.6877	1.25285e-40	2.72423e-39	81.4723
PPARGC1A	-2.62296	4.63415	-14.6832	1.31193e-40	2.84251e-39	81.4265
ADAMTSL4	-2.11428	7.48301	-14.6816	1.33279e-40	2.88257e-39	81.4108
WNT6	-2.31969	2.27149	-14.6808	1.34394e-40	2.90153e-39	81.4025
ROBO4	-1.57529	8.81425	-14.6763	1.40704e-40	3.03238e-39	81.3569
RGN	-3.15756	4.37276	-14.6756	1.41783e-40	3.05021e-39	81.3493
SUN2	-1.09935	11.4151	-14.6614	1.63748e-40	3.50414e-39	81.2062
AADAC	-3.56465	1.58799	-14.6286	2.28694e-40	4.88536e-39	80.8742
SNTG2	-2.41208	1.53434	-14.6273	2.31783e-40	4.94266e-39	80.8609
SCN5A	-2.54485	2.84096	-14.6169	2.57628e-40	5.48417e-39	80.7558
KLF4	-2.2562	9.25249	-14.6101	2.75979e-40	5.86454e-39	80.6874
MEST	-1.81924	9.76686	-14.59	3.38855e-40	7.17559e-39	80.4834
KCNJ2	-1.59476	6.82387	-14.5893	3.41178e-40	7.21221e-39	80.4767
ASB1	-0.967806	8.57577	-14.5688	4.20372e-40	8.85549e-39	80.2692
NR3C1	-1.56568	10.4275	-14.5586	4.65906e-40	9.79773e-39	80.167
GFRA2	-2.57727	3.76172	-14.557	4.73881e-40	9.94823e-39	80.1501
ELANE	-1.7635	0.960791	-14.5406	5.59619e-40	1.17077e-38	79.9849
RGL1	-1.60087	8.92197	-14.5348	5.93769e-40	1.24008e-38	79.926
CD36	-4.3038	10.1575	-14.5335	6.01335e-40	1.25373e-38	79.9134
PPP1R1A	-4.60013	6.47614	-14.5287	6.3138e-40	1.31411e-38	79.865
ALDH1A1	-2.48954	8.87115	-14.5172	7.09548e-40	1.47428e-38	79.749
N4BP2L1	-1.3032	8.13289	-14.5141	7.32042e-40	1.51842e-38	79.718
TRDN	-3.39391	1.71922	-14.5023	8.2511e-40	1.70855e-38	79.599
MATN4	-1.97718	1.11176	-14.4985	8.58235e-40	1.77111e-38	79.5599
CHL1	-3.39145	7.2175	-14.4953	8.85837e-40	1.82497e-38	79.5285
ITSN1	-1.22896	9.83412	-14.4925	9.1148e-40	1.87463e-38	79.5001
SNCA	-1.82662	5.57177	-14.4811	1.02345e-39	2.10136e-38	79.385
TFPI	-2.07522	8.45868	-14.4744	1.09499e-39	2.2369e-38	79.3178
HOXA7	-2.54429	6.30218	-14.47	1.14549e-39	2.33615e-38	79.273
PGM5	-2.52271	7.30898	-14.4647	1.2082e-39	2.45991e-38	79.22
FAM13C	-2.26227	6.23296	-14.4527	1.36446e-39	2.76417e-38	79.0992
SGK2	-2.99847	3.96715	-14.452	1.37404e-39	2.77895e-38	79.0922
SOX17	-1.97661	6.15604	-14.4515	1.38181e-39	2.79001e-38	79.0866
SVEP1	-2.70954	9.23977	-14.4469	1.44742e-39	2.91281e-38	79.0405
CNGA1	-2.85491	3.33128	-14.4447	1.47984e-39	2.96822e-38	79.0185
AMOTL2	-1.27145	10.6337	-14.4356	1.62309e-39	3.2502e-38	78.9267
FRMPD4	-1.38031	0.779643	-14.4234	1.83712e-39	3.67274e-38	78.8036
GPR116	-1.56699	9.77378	-14.423	1.84469e-39	3.68182e-38	78.7995
KLF6	-1.46778	11.8519	-14.4069	2.17015e-39	4.31017e-38	78.638
STAT5A	-1.39678	10.1181	-14.4043	2.2278e-39	4.41743e-38	78.612
KCNMB2	-2.08909	1.6994	-14.3995	2.33974e-39	4.62432e-38	78.5633
PROX1	-2.74301	3.2505	-14.3983	2.36664e-39	4.66989e-38	78.5519
CYP39A1	-2.89121	4.84215	-14.3977	2.38207e-39	4.69271e-38	78.5455
PNRC1	-1.06237	10.5378	-14.3954	2.4376e-39	4.79434e-38	78.5226
TYRO3	-1.73739	7.44702	-14.376	2.96509e-39	5.80303e-38	78.3279
CGB7	-1.83155	1.35995	-14.3759	2.96955e-39	5.80303e-38	78.3264
RASIP1	-1.65269	7.62192	-14.3683	3.20634e-39	6.25572e-38	78.2502
EMP1	-1.68367	11.7872	-14.3639	3.35377e-39	6.53287e-38	78.2055
ADAMTS1	-2.55098	9.79853	-14.3623	3.40777e-39	6.62743e-38	78.1896
ETV5	-1.48455	8.44352	-14.3585	3.54199e-39	6.87745e-38	78.1512
ABCA5	-1.80535	8.34461	-14.3442	4.08999e-39	7.92884e-38	78.0083
CSN1S1	-2.95607	0.84168	-14.3292	4.75967e-39	9.19773e-38	77.8576
C6orf123	-1.72897	2.13196	-14.3254	4.94665e-39	9.53045e-38	77.8193
FEZ2	-0.832727	9.73553	-14.3254	4.94752e-39	9.53045e-38	77.8191
AOC2	-2.25479	3.82036	-14.3182	5.32015e-39	1.02159e-37	77.747
AKR1C2	-4.45839	6.57613	-14.3104	5.75163e-39	1.10096e-37	77.6695
CDH20	-2.32244	1.60969	-14.2887	7.16089e-39	1.36856e-37	77.4517
DUSP6	-1.6253	10.4368	-14.2884	7.18482e-39	1.37098e-37	77.4484
HAAO	-1.77707	5.82075	-14.2523	1.03389e-38	1.96358e-37	77.0868
SAA2	-4.59333	6.43395	-14.2477	1.08271e-38	2.0531e-37	77.0409
NMB	-2.00059	6.0554	-14.2399	1.1712e-38	2.21399e-37	76.9629
RGR	-1.10381	0.387083	-14.2333	1.25206e-38	2.3595e-37	76.8966
CHRDL1	-4.88154	7.71224	-14.2292	1.3051e-38	2.45186e-37	76.8553
SUCLG1	-0.677232	10.4216	-14.21	1.58337e-38	2.96547e-37	76.6633
WBP4	-0.757998	8.15783	-14.2017	1.72101e-38	3.21829e-37	76.5805
FZD9	-1.95339	2.25246	-14.1858	2.01947e-38	3.75906e-37	76.4216
DUSP22	-0.854118	9.2743	-14.1839	2.05778e-38	3.8245e-37	76.4029
RERGL	-3.80437	4.07336	-14.1833	2.07086e-38	3.84294e-37	76.3966
EIF3L	-1.01359	12.6223	-14.1789	2.16445e-38	4.0105e-37	76.3527
GYG2	-3.08865	8.12816	-14.1734	2.28618e-38	4.22961e-37	76.2983
NPY2R	-4.7642	2.35766	-14.1684	2.40419e-38	4.44118e-37	76.2483
GFRA3	-2.04395	1.76685	-14.1597	2.62407e-38	4.83266e-37	76.1613
LRRTM4	-1.64275	0.674425	-14.1553	2.74394e-38	5.04314e-37	76.117
GSTM5	-3.70133	5.73639	-14.1544	2.76985e-38	5.07806e-37	76.1076
ACSM2B	-1.00853	0.274838	-14.1519	2.83934e-38	5.19762e-37	76.083
SGK1	-1.74607	10.0033	-14.1201	3.90554e-38	7.09837e-37	75.7662
SSPN	-1.68685	9.50517	-14.1114	4.26463e-38	7.7368e-37	75.6788
SCN11A	-2.07363	3.0619	-14.1038	4.6008e-38	8.32184e-37	75.6034
RXRG	-2.42899	1.98022	-14.0924	5.15718e-38	9.26546e-37	75.49
RAPGEF3	-1.54603	8.36006	-14.0719	6.33534e-38	1.13578e-36	75.2856
POU6F1	-1.15965	7.37792	-14.0712	6.38209e-38	1.14248e-36	75.2783
GPR97	-2.48838	2.48362	-14.0641	6.85424e-38	1.2252e-36	75.2074
WIF1	-4.91868	2.96238	-14.0627	6.95081e-38	1.24063e-36	75.1935
MGAT3	-2.02149	6.20061	-14.0611	7.06014e-38	1.2583e-36	75.178
GPR125	-1.23417	9.21326	-14.0607	7.0922e-38	1.26216e-36	75.1735
ARHGAP10	-1.76213	7.77297	-14.0577	7.30278e-38	1.29584e-36	75.1444
ZBTB16	-3.5614	5.501	-14.0513	7.79091e-38	1.38044e-36	75.0801
CYP7A1	-1.18536	0.895125	-14.0499	7.89955e-38	1.39766e-36	75.0664
TACR1	-3.35461	5.31503	-14.0496	7.92418e-38	1.39998e-36	75.0633
TLN2	-1.49235	9.77756	-14.0473	8.11161e-38	1.43101e-36	75.04
RAPGEF2	-0.890323	9.53196	-14.0445	8.33901e-38	1.46343e-36	75.0126
POLR1E	-0.841031	8.75888	-14.0444	8.34356e-38	1.46343e-36	75.012
MEOX2	-2.8873	6.35115	-14.0361	9.0705e-38	1.58636e-36	74.929
CSF3	-2.75571	1.12869	-14.0295	9.68809e-38	1.68951e-36	74.8636
PTCH1	-2.06173	6.94677	-14.0172	1.09568e-37	1.90529e-36	74.7413
ARL4A	-1.69287	8.53284	-14.0137	1.13542e-37	1.97158e-36	74.7059
JAM2	-1.78854	7.55339	-14.0076	1.20704e-37	2.09295e-36	74.6452
STX12	-0.641436	10.4296	-13.9825	1.55096e-37	2.67784e-36	74.3961
MYCT1	-1.59165	7.85554	-13.9679	1.79417e-37	3.08897e-36	74.2514
P2RX6	-2.22403	2.0705	-13.9634	1.87676e-37	3.2266e-36	74.2066
FBLN5	-1.87244	9.97447	-13.9553	2.03567e-37	3.48992e-36	74.1259
NEUROG2	-2.96646	1.41734	-13.9539	2.06485e-37	3.53496e-36	74.1118
RBP4	-4.91692	6.2039	-13.9508	2.12958e-37	3.64065e-36	74.0811
TGFBR3	-2.81828	9.97041	-13.9477	2.19588e-37	3.74872e-36	74.0506
AKAP7	-1.16335	6.92459	-13.943	2.30205e-37	3.92446e-36	74.0037
CLCN6	-0.922969	8.47854	-13.9349	2.49626e-37	4.23772e-36	73.9233
TBC1D4	-1.39237	9.89873	-13.921	2.86673e-37	4.8396e-36	73.7858
CLIP4	-2.26685	8.08728	-13.9087	3.23976e-37	5.46176e-36	73.6643
QKI	-1.22405	10.6732	-13.9041	3.39346e-37	5.70506e-36	73.6182
SCRG1	-2.6538	2.24787	-13.887	4.02544e-37	6.75818e-36	73.4485
TMBIM1	-1.03441	11.4214	-13.8838	4.15494e-37	6.96597e-36	73.4171
MMRN2	-1.56044	9.72065	-13.8671	4.9055e-37	8.2017e-36	73.2521
PARK2	-1.8558	5.58036	-13.8664	4.94097e-37	8.24965e-36	73.245
KCNQ4	-2.17435	2.26119	-13.8536	5.61451e-37	9.33576e-36	73.118
ALDOC	-2.66811	7.67861	-13.8401	6.41754e-37	1.06419e-35	72.9852
CXCL5	-2.71141	2.00261	-13.8369	6.62807e-37	1.0976e-35	72.9531
IQSEC3	-2.41375	3.98325	-13.836	6.68613e-37	1.10571e-35	72.9445
CDADC1	-0.789421	7.24939	-13.8308	7.03993e-37	1.15949e-35	72.8933
FAM149A	-2.0696	5.74253	-13.7942	1.01349e-36	1.658e-35	72.5313
PRSS12	-2.94908	4.10828	-13.7819	1.14538e-36	1.87124e-35	72.4098
PDGFD	-1.66026	9.28055	-13.7653	1.35027e-36	2.19419e-35	72.2463
CES1	-3.68573	7.61465	-13.7632	1.37991e-36	2.23637e-35	72.2247
PRKCA	-1.76049	7.16591	-13.7569	1.46817e-36	2.37309e-35	72.1631
NUDT7	-1.55219	5.79365	-13.741	1.71984e-36	2.76516e-35	72.006
CTNNAL1	-1.1968	8.72298	-13.7393	1.74864e-36	2.80776e-35	71.9895
S1PR1	-1.854	9.11559	-13.7282	1.95179e-36	3.12982e-35	71.8803
CRY2	-0.89582	10.2869	-13.7252	2.01093e-36	3.22041e-35	71.8506
MLXIPL	-3.27054	5.00219	-13.7237	2.04128e-36	3.2647e-35	71.8357
KCNE1	-3.34777	4.05926	-13.7103	2.33235e-36	3.72532e-35	71.7033
WSCD2	-2.69936	3.69915	-13.6925	2.78287e-36	4.43326e-35	71.5279
ETS2	-1.37226	10.033	-13.6797	3.15802e-36	5.01775e-35	71.4023
CRTAP	-0.81933	11.953	-13.6733	3.36389e-36	5.33787e-35	71.3396
CELF2	-1.93703	9.07845	-13.6718	3.4145e-36	5.41112e-35	71.3247
NODAL	-1.40489	1.9919	-13.6714	3.4289e-36	5.42686e-35	71.3205
PLD1	-1.58042	8.04794	-13.6705	3.45839e-36	5.46641e-35	71.312
CSRP1	-1.2642	12.5803	-13.6698	3.48402e-36	5.49977e-35	71.3047
SCN9A	-2.20859	4.10764	-13.6493	4.26676e-36	6.69193e-35	71.1034
CRYBG3	-2.00494	7.98317	-13.6436	4.51462e-36	7.07155e-35	71.0473
PI3	-3.68902	2.5476	-13.6214	5.62307e-36	8.76262e-35	70.8292
LPHN3	-2.85236	4.78272	-13.619	5.75962e-36	8.96392e-35	70.8054
AASS	-1.63304	7.9412	-13.6137	6.07019e-36	9.42313e-35	70.7532
NBLA00301	-1.92625	3.68998	-13.6124	6.14532e-36	9.5276e-35	70.741
KALRN	-1.62005	7.82532	-13.6044	6.64977e-36	1.02835e-34	70.6626
GDF5	-2.41746	2.88245	-13.6011	6.87531e-36	1.06187e-34	70.6295
FXYD6	-1.52565	8.64536	-13.5962	7.21304e-36	1.1098e-34	70.5819
ARAP3	-1.27505	8.12469	-13.5949	7.30474e-36	1.12249e-34	70.5693
RIMS3	-2.03286	6.625	-13.5845	8.09502e-36	1.24079e-34	70.4673
PTGS2	-3.00044	5.41966	-13.5843	8.11148e-36	1.24175e-34	70.4653
GAS2	-1.94502	3.50895	-13.5805	8.42526e-36	1.28816e-34	70.4276
BMX	-2.85489	4.34749	-13.5746	8.92939e-36	1.36353e-34	70.3699
ACO1	-1.30663	10.0813	-13.5686	9.4694e-36	1.44417e-34	70.3115
GRIA4	-4.13044	3.48708	-13.5683	9.50234e-36	1.44738e-34	70.3081
PCNX	-1.00267	10.3843	-13.5673	9.59167e-36	1.45916e-34	70.2988
MTMR10	-0.835743	9.71823	-13.5501	1.13715e-35	1.71916e-34	70.1297
LPPR1	-3.06788	2.3298	-13.5494	1.14485e-35	1.72865e-34	70.123
MMP27	-2.10958	1.54074	-13.5435	1.21406e-35	1.82862e-34	70.0647
CDH19	-2.54306	1.36022	-13.5433	1.21569e-35	1.8288e-34	70.0634
ACAA2	-1.19911	9.90832	-13.5341	1.33193e-35	2.00118e-34	69.9727
CFD	-3.15849	8.56033	-13.5161	1.5907e-35	2.38408e-34	69.7964
BCL2L2	-0.871613	10.0592	-13.5072	1.73527e-35	2.59436e-34	69.71
ALAS2	-1.67907	0.684818	-13.487	2.11791e-35	3.15867e-34	69.512
CHST7	-1.27703	5.67569	-13.484	2.18223e-35	3.24841e-34	69.4823
PLIN1	-4.92425	8.31879	-13.4839	2.18342e-35	3.24841e-34	69.4818
PKD2	-1.38659	9.30124	-13.4831	2.20075e-35	3.27019e-34	69.4739
ARID5B	-1.52211	10.7841	-13.4787	2.29874e-35	3.41162e-34	69.4307
CYP2U1	-1.35361	7.87805	-13.4736	2.41613e-35	3.58148e-34	69.3812
NDN	-1.68747	8.27759	-13.4683	2.54579e-35	3.76448e-34	69.3293
PCDH9	-3.17733	4.18377	-13.4593	2.78082e-35	4.09211e-34	69.2416
VAMP3	-0.628691	11.0673	-13.4574	2.83429e-35	4.16575e-34	69.2227
DKFZP434L187	-1.14005	0.54525	-13.4545	2.91527e-35	4.2796e-34	69.1947
TUBB6	-1.38196	10.0569	-13.453	2.95815e-35	4.33732e-34	69.1802
HABP4	-1.14874	7.83949	-13.4483	3.09762e-35	4.53634e-34	69.1344
BNC1	-2.80218	3.19644	-13.4457	3.18001e-35	4.65138e-34	69.1084
FABP7	-4.29295	3.02205	-13.4421	3.29311e-35	4.81103e-34	69.0737
C4BPA	-3.49485	2.23681	-13.4406	3.34325e-35	4.87841e-34	69.0586
G0S2	-3.77416	7.06133	-13.4242	3.92765e-35	5.7106e-34	68.8986
MPZ	-2.13001	3.70877	-13.4226	3.98798e-35	5.79139e-34	68.8835
GPD1	-5.21056	7.51301	-13.4211	4.05082e-35	5.87562e-34	68.868
CSN3	-2.72006	0.753653	-13.405	4.74134e-35	6.86901e-34	68.7117
PLP1	-3.28857	4.67662	-13.4039	4.79512e-35	6.93865e-34	68.7005
PCCA	-1.11217	8.50633	-13.4008	4.94135e-35	7.14175e-34	68.6706
KIAA1614	-1.47738	5.13123	-13.3952	5.22163e-35	7.53787e-34	68.6158
NOTCH4	-1.27148	8.97111	-13.3822	5.92993e-35	8.55021e-34	68.4895
RRN3P1	-1.97982	3.82483	-13.3769	6.24878e-35	8.978e-34	68.4375
AHNAK	-1.16995	15.4812	-13.3677	6.83646e-35	9.7992e-34	68.3482
AKR1C3	-2.40568	8.36602	-13.3562	7.65102e-35	1.0941e-33	68.2364
NFAT5	-1.02418	10.493	-13.355	7.74814e-35	1.10668e-33	68.2239
CLEC1A	-1.56208	5.7051	-13.3489	8.22206e-35	1.16888e-33	68.1649
SLC19A3	-4.68141	5.56536	-13.3485	8.25282e-35	1.17188e-33	68.1612
ACTG2	-3.44228	8.49674	-13.3358	9.3517e-35	1.32174e-33	68.0371
ALDH1A3	-2.2779	8.79556	-13.3316	9.74043e-35	1.37509e-33	67.9966
CRIM1	-1.52515	11.5893	-13.3278	1.01125e-34	1.42431e-33	67.9594
VGLL1	-3.51681	2.82602	-13.3165	1.1296e-34	1.58732e-33	67.8495
TIMP4	-3.94002	5.92557	-13.3142	1.15536e-34	1.62165e-33	67.8271
TMPRSS5	-1.60182	2.01703	-13.3074	1.23506e-34	1.72951e-33	67.7609
CLDN11	-2.60527	7.27913	-13.3055	1.2578e-34	1.75731e-33	67.7428
DNASE1L3	-3.30519	4.01247	-13.3046	1.2684e-34	1.77008e-33	67.7344
NPR2	-1.57371	7.46906	-13.2941	1.40652e-34	1.96058e-33	67.6318
ERG	-1.41985	8.52171	-13.29	1.4631e-34	2.03246e-33	67.5926
BIN1	-1.67987	8.04767	-13.2765	1.67024e-34	2.31491e-33	67.4611
EPM2A	-0.993843	7.22226	-13.2749	1.69613e-34	2.34812e-33	67.4458
ABCA8	-4.01784	6.9129	-13.2705	1.77098e-34	2.44617e-33	67.403
EGR1	-2.66065	12.1433	-13.2691	1.79574e-34	2.47754e-33	67.3892
DSG1	-3.88676	3.17489	-13.2664	1.84386e-34	2.54105e-33	67.3629
FOSB	-3.67696	9.52998	-13.2656	1.85866e-34	2.55855e-33	67.355
MMD	-2.01019	8.47252	-13.2602	1.95888e-34	2.69042e-33	67.3028
EDAR	-2.59295	1.90405	-13.2589	1.98321e-34	2.72075e-33	67.2906
SOD2	-1.21502	11.6631	-13.2531	2.10016e-34	2.86825e-33	67.2337
MBNL1	-0.897033	11.4526	-13.2482	2.20271e-34	3.00156e-33	67.1863
MYH1	-2.83954	1.39523	-13.2414	2.35237e-34	3.20191e-33	67.121
ST3GAL6	-1.29963	6.32673	-13.2396	2.39438e-34	3.25181e-33	67.1035
CNTFR	-4.01569	5.12203	-13.23	2.62945e-34	3.56708e-33	67.0105
FABP4	-5.18875	8.96469	-13.2209	2.87606e-34	3.89293e-33	66.9214
MAOA	-3.07456	8.90496	-13.2099	3.20181e-34	4.32903e-33	66.8149
CLIC5	-2.05688	7.07303	-13.2013	3.48202e-34	4.69744e-33	66.7316
CSNK2A2	-0.798938	8.66817	-13.1971	3.62457e-34	4.87892e-33	66.6917
SKI	-0.722266	10.9197	-13.1921	3.80562e-34	5.11695e-33	66.6433
FGF17	-1.28597	0.776346	-13.1916	3.8261e-34	5.13881e-33	66.638
SEPP1	-1.51434	12.6881	-13.1701	4.71535e-34	6.31919e-33	66.4305
AKAP12	-2.08817	9.8033	-13.1691	4.76363e-34	6.37686e-33	66.4204
ECHDC1	-1.34396	9.43539	-13.1568	5.36911e-34	7.17159e-33	66.3016
VIP	-1.54481	1.26881	-13.148	5.84798e-34	7.7941e-33	66.2167
EHD2	-1.45299	11.1709	-13.1436	6.10378e-34	8.12611e-33	66.1742
TCF21	-1.48918	1.06496	-13.139	6.38544e-34	8.49179e-33	66.1294
MSRA	-1.19856	7.01243	-13.136	6.57614e-34	8.71679e-33	66.1002
ALX4	-2.69658	2.30658	-13.1346	6.66687e-34	8.82744e-33	66.0866
ADAMTS3	-1.79009	5.0095	-13.1126	8.25349e-34	1.09045e-32	65.8746
SPRY1	-1.79886	9.61568	-13.1055	8.847e-34	1.16759e-32	65.8057
FAM184A	-2.03384	5.63509	-13.1011	9.22799e-34	1.21508e-32	65.7638
SHMT1	-1.08116	9.27395	-13.101	9.23682e-34	1.21508e-32	65.7629
ALK	-1.9358	1.91339	-13.0873	1.05534e-33	1.38677e-32	65.6306
INPP1	-1.19915	7.75862	-13.0842	1.08775e-33	1.42627e-32	65.6005
CD209	-2.64064	5.71355	-13.0693	1.2566e-33	1.64236e-32	65.4572
ESYT1	-0.858122	11.7379	-13.0617	1.35327e-33	1.76681e-32	65.3837
ARHGAP19	-0.952487	8.95327	-13.0476	1.55176e-33	2.01944e-32	65.2478
DLK2	-2.88001	3.36241	-13.0438	1.60913e-33	2.08964e-32	65.2117
PSAT1	-2.37724	5.57076	-13.0306	1.82993e-33	2.37131e-32	65.084
CSDE1	-0.682958	13.7807	-13.0304	1.83391e-33	2.37393e-32	65.0819
TNNT3	-3.55581	3.15829	-13.0207	2.01309e-33	2.60033e-32	64.9893
HADHA	-0.596091	12.2542	-13.0203	2.02117e-33	2.608e-32	64.9854
EMCN	-1.71745	8.56842	-13.0131	2.16724e-33	2.79352e-32	64.9161
AQP4	-2.63343	2.91664	-13.009	2.25522e-33	2.90076e-32	64.8766
SCN2B	-2.87083	4.52021	-13.0039	2.36867e-33	3.04347e-32	64.8278
PVRL3	-1.8796	5.6325	-12.9809	2.96001e-33	3.78328e-32	64.6066
NNAT	-3.1188	4.6011	-12.9803	2.97725e-33	3.80131e-32	64.6008
MPRIP	-0.73224	10.6763	-12.9755	3.12049e-33	3.98002e-32	64.5541
TSKS	-1.49315	1.01313	-12.9738	3.17234e-33	4.04191e-32	64.5378
GNE	-1.0078	9.27079	-12.9574	3.71638e-33	4.73012e-32	64.3806
PIK3R1	-1.43625	11.6795	-12.954	3.84173e-33	4.87435e-32	64.3477
TLE4	-1.67879	7.78762	-12.9489	4.03284e-33	5.10616e-32	64.2995
BNIP2	-0.790411	9.55235	-12.9482	4.06345e-33	5.13957e-32	64.292
MARCO	-3.67929	3.59607	-12.9432	4.26258e-33	5.38583e-32	64.2445
IL17B	-2.88577	2.60178	-12.9367	4.5383e-33	5.72825e-32	64.1823
FZD7	-1.57614	9.77674	-12.9331	4.69931e-33	5.92532e-32	64.1477
NLGN1	-2.89056	3.11901	-12.9285	4.91123e-33	6.18612e-32	64.1039
LMO2	-1.13303	8.13974	-12.9271	4.98064e-33	6.26705e-32	64.0899
ITGB1BP1	-1.00132	9.62438	-12.9192	5.37596e-33	6.7421e-32	64.0141
NAB1	-1.003	9.73381	-12.9191	5.38037e-33	6.7421e-32	64.0133
ABCA6	-2.62785	6.87802	-12.915	5.59756e-33	7.00704e-32	63.974
MYOM2	-2.43573	4.29182	-12.9103	5.85639e-33	7.3235e-32	63.9291
FRMD4A	-1.07074	9.42548	-12.9071	6.04186e-33	7.54767e-32	63.8982
LETMD1	-0.819911	9.80399	-12.9021	6.34113e-33	7.89717e-32	63.8502
LCAT	-1.47046	5.32646	-12.8851	7.46594e-33	9.28848e-32	63.6881
CDKN2C	-1.29606	8.11007	-12.8816	7.72244e-33	9.59778e-32	63.6545
CPS1	-2.12602	5.94009	-12.8686	8.75851e-33	1.08743e-31	63.5295
DYNC1I1	-1.6959	4.56918	-12.8572	9.77514e-33	1.20995e-31	63.4205
ALPL	-2.05493	7.94796	-12.8531	1.01695e-32	1.25748e-31	63.3813
COX7A1	-2.05101	6.98841	-12.8509	1.0378e-32	1.28196e-31	63.3611
MPP6	-1.90078	4.94617	-12.8416	1.13526e-32	1.40092e-31	63.272
MAPK4	-3.24029	3.07386	-12.8361	1.19677e-32	1.47533e-31	63.2196
PDE7B	-1.61309	6.20592	-12.8333	1.22976e-32	1.51447e-31	63.1926
CD302	-1.28995	9.95307	-12.8299	1.27068e-32	1.56327e-31	63.1601
TEF	-1.21637	9.3348	-12.822	1.37137e-32	1.68034e-31	63.0844
KCTD9	-0.92983	9.24482	-12.8082	1.56633e-32	1.91537e-31	62.9525
SACS	-1.40624	8.64369	-12.7936	1.80185e-32	2.19674e-31	62.8134
DEFB1	-3.27185	4.07488	-12.7915	1.83836e-32	2.23901e-31	62.7935
CDH13	-1.30672	8.48737	-12.7887	1.88932e-32	2.29876e-31	62.7663
RND3	-1.82733	9.65253	-12.7877	1.90592e-32	2.31665e-31	62.7577
YAP1	-1.12043	11.3293	-12.781	2.03383e-32	2.46718e-31	62.6932
TRHDE	-2.98275	2.5684	-12.7808	2.03769e-32	2.4694e-31	62.6913
MMRN1	-3.17845	6.85115	-12.7788	2.07783e-32	2.51554e-31	62.6719
SCN2A	-2.95515	4.49056	-12.7781	2.09032e-32	2.52814e-31	62.666
PPP1R15A	-1.27301	10.0505	-12.7729	2.19814e-32	2.65591e-31	62.6161
WSCD1	-1.78096	5.42505	-12.7658	2.35401e-32	2.84141e-31	62.5481
GRK5	-1.20594	7.91146	-12.7568	2.56614e-32	3.09132e-31	62.4624
CIDEC	-5.3445	5.95352	-12.7525	2.67273e-32	3.21654e-31	62.422
DIXDC1	-1.15746	9.7884	-12.7481	2.78959e-32	3.34723e-31	62.3795
BHMT2	-2.4348	5.90809	-12.746	2.84544e-32	3.41088e-31	62.3598
A2M	-1.2995	13.7354	-12.739	3.0442e-32	3.64195e-31	62.2928
SCN3B	-2.48776	4.57809	-12.731	3.28561e-32	3.92304e-31	62.2171
SYNE1	-1.34691	10.0825	-12.7287	3.35857e-32	4.00622e-31	62.1953
SLC6A16	-2.01515	3.20247	-12.7265	3.43008e-32	4.08751e-31	62.1743
GRAMD3	-1.42936	8.93543	-12.7263	3.43805e-32	4.093e-31	62.172
CFLAR	-1.03356	9.4238	-12.7151	3.82553e-32	4.54539e-31	62.066
SEPT10	-0.898263	10.379	-12.7055	4.19312e-32	4.96759e-31	61.975
PTPN21	-1.34377	8.77223	-12.7046	4.23037e-32	5.00683e-31	61.9662
DPT	-2.88402	9.4211	-12.6992	4.45713e-32	5.27008e-31	61.9144
RBMS3	-2.01689	5.71245	-12.691	4.81751e-32	5.68513e-31	61.8372
ADRA2B	-1.64097	3.77988	-12.6874	4.98657e-32	5.87323e-31	61.8029
B4GALT6	-1.42427	6.03757	-12.6868	5.01749e-32	5.90393e-31	61.7968
PZP	-1.37669	0.999298	-12.6837	5.16834e-32	6.06968e-31	61.7674
GSTA1	-3.9408	2.50892	-12.6831	5.19765e-32	6.09821e-31	61.7618
KCTD14	-2.54737	6.22745	-12.6702	5.87888e-32	6.88418e-31	61.6395
TCF7L1	-1.77255	8.57714	-12.6684	5.98277e-32	6.99909e-31	61.6221
DRD2	-2.84198	3.10882	-12.668	6.00691e-32	7.02057e-31	61.6182
GPR64	-2.15338	4.24187	-12.663	6.29854e-32	7.34024e-31	61.5711
PER2	-0.986292	9.83568	-12.6605	6.45002e-32	7.50958e-31	61.5475
ARHGEF15	-1.42243	8.27265	-12.6577	6.62428e-32	7.70509e-31	61.521
SEMA3D	-2.6816	6.24912	-12.6532	6.91855e-32	8.03967e-31	61.4779
SOS1	-0.762707	10.3355	-12.6501	7.12483e-32	8.27148e-31	61.4487
KCTD12	-1.44858	11.1266	-12.6475	7.30652e-32	8.47431e-31	61.4237
UGT8	-2.78705	3.70179	-12.6307	8.58071e-32	9.9332e-31	61.2642
ADRBK2	-1.31259	9.46014	-12.6296	8.66933e-32	1.00262e-30	61.254
FAHD2A	-0.822716	7.89263	-12.6286	8.74707e-32	1.01065e-30	61.2451
CAV3	-1.38063	0.484788	-12.6269	8.88966e-32	1.02615e-30	61.2291
REV3L	-1.07393	9.34881	-12.6129	1.01638e-31	1.16879e-30	61.0961
VWF	-1.59107	11.9929	-12.6006	1.14334e-31	1.30983e-30	60.9793
VLDLR	-1.89407	8.11828	-12.5908	1.25498e-31	1.43637e-30	60.8868
TCF7L2	-1.38111	9.11585	-12.5886	1.28209e-31	1.46602e-30	60.8656
IL33	-3.28237	7.64217	-12.5806	1.38326e-31	1.57874e-30	60.7902
HCRTR1	-0.941246	0.487989	-12.5793	1.40105e-31	1.59754e-30	60.7775
PLTP	-1.57334	9.9352	-12.5712	1.5134e-31	1.72402e-30	60.701
PTGFR	-2.76956	5.14432	-12.5674	1.5679e-31	1.78277e-30	60.6659
TK2	-0.81634	9.7212	-12.5651	1.60297e-31	1.82095e-30	60.6439
MYH3	-1.71293	4.1068	-12.5594	1.69301e-31	1.92143e-30	60.5897
DAAM2	-1.63072	8.64515	-12.5572	1.72783e-31	1.95913e-30	60.5695
CAPN3	-1.94964	5.57311	-12.5554	1.75776e-31	1.9912e-30	60.5524
XPNPEP2	-2.83078	3.80306	-12.542	1.99852e-31	2.25973e-30	60.425
FHL5	-2.14612	5.21718	-12.5417	2.00244e-31	2.26205e-30	60.4231
SNTB2	-0.873776	9.67317	-12.5292	2.25576e-31	2.54349e-30	60.3049
KCNE1L	-1.71027	1.67623	-12.5152	2.57643e-31	2.89968e-30	60.1729
PTPN14	-1.72488	7.66349	-12.4774	3.6895e-31	4.13326e-30	59.8166
CLCN4	-1.8136	6.01511	-12.4661	4.10722e-31	4.59275e-30	59.7101
GBE1	-1.1246	9.22982	-12.4638	4.19765e-31	4.68526e-30	59.6885
SLC12A4	-0.953078	9.6075	-12.4577	4.4475e-31	4.95957e-30	59.6311
UTRN	-1.27214	11.4087	-12.4557	4.53373e-31	5.04399e-30	59.6121
THRB	-1.43475	9.2965	-12.4486	4.8483e-31	5.38676e-30	59.5455
ADD3	-1.64167	10.2544	-12.4444	5.04524e-31	5.59534e-30	59.506
TLN1	-0.733215	12.9213	-12.4386	5.33068e-31	5.90651e-30	59.4514
ALDH3A1	-3.57527	2.67651	-12.4179	6.48757e-31	7.16876e-30	59.2564
CCL24	-1.18836	0.365609	-12.4094	7.03312e-31	7.75749e-30	59.1763
PCDH11X	-2.59072	1.95257	-12.4024	7.5112e-31	8.2773e-30	59.111
NMNAT2	-2.71198	5.4906	-12.3975	7.86989e-31	8.64905e-30	59.0648
ICAM2	-1.45093	7.89084	-12.3969	7.911e-31	8.68638e-30	59.0596
SLC43A3	-1.02214	9.69625	-12.3806	9.2314e-31	1.01179e-29	58.9064
CAPN6	-3.80047	5.41305	-12.374	9.82535e-31	1.07495e-29	58.8445
FOXO4	-1.02704	9.01625	-12.364	1.07989e-30	1.17934e-29	58.7508
EFNB1	-1.07382	8.90827	-12.3573	1.15125e-30	1.25615e-29	58.6873
KAT2B	-1.32408	8.47757	-12.3296	1.49431e-30	1.61884e-29	58.4285
AVPI1	-1.10689	7.32261	-12.3244	1.56947e-30	1.69874e-29	58.3798
MYL9	-1.47893	12.1007	-12.3203	1.63178e-30	1.76304e-29	58.3411
NCAM1	-2.65492	5.72342	-12.3171	1.68099e-30	1.81139e-29	58.3116
EDA	-1.40537	5.96711	-12.3088	1.81832e-30	1.95763e-29	58.2337
PRX	-1.26288	7.24639	-12.3007	1.96288e-30	2.10953e-29	58.1578
PLA2R1	-1.25956	8.45619	-12.295	2.07042e-30	2.22314e-29	58.1049
GPR182	-1.54103	1.30203	-12.2948	2.07449e-30	2.22555e-29	58.1029
PRKD1	-1.62852	6.88453	-12.2915	2.14021e-30	2.29402e-29	58.072
EGR2	-2.28406	8.52833	-12.2908	2.15459e-30	2.3074e-29	58.0653
ZAK	-1.24419	10.731	-12.2828	2.324e-30	2.48663e-29	57.9902
MPDZ	-1.11776	9.78039	-12.2692	2.63973e-30	2.81703e-29	57.8638
CIDEA	-4.66843	4.3523	-12.269	2.64528e-30	2.82047e-29	57.8617
PDE11A	-2.079	5.53747	-12.2667	2.70309e-30	2.87706e-29	57.8403
USP53	-1.16305	9.86265	-12.2653	2.74015e-30	2.91396e-29	57.8268
KCNB2	-1.82556	1.72146	-12.2646	2.75665e-30	2.92894e-29	57.8208
TNFRSF8	-1.90401	4.1394	-12.2478	3.2282e-30	3.41206e-29	57.6641
SPARCL1	-1.48477	12.7918	-12.2442	3.34015e-30	3.52427e-29	57.6303
PTGER4	-1.63749	7.42589	-12.2397	3.48582e-30	3.67159e-29	57.588
PPBP	-1.15252	0.435135	-12.2384	3.5278e-30	3.71259e-29	57.5761
ADM	-2.20585	6.8482	-12.2303	3.80644e-30	4.00236e-29	57.5007
PTPRZ1	-3.9734	4.13001	-12.2267	3.93714e-30	4.12907e-29	57.4672
RLBP1	-0.619408	0.223421	-12.2146	4.41139e-30	4.61847e-29	57.3543
PCDHGA3	-1.92906	4.1966	-12.2142	4.42942e-30	4.63335e-29	57.3503
TMOD2	-1.40033	8.24319	-12.2073	4.72401e-30	4.93726e-29	57.2864
BAI3	-1.97522	2.29838	-12.1994	5.09031e-30	5.31553e-29	57.2123
DSC1	-2.72529	2.71997	-12.1978	5.16705e-30	5.39103e-29	57.1974
LOC339524	-2.35554	6.27537	-12.1705	6.67259e-30	6.94395e-29	56.9437
ACSL4	-1.44453	9.49735	-12.1611	7.28454e-30	7.56218e-29	56.8567
CD200	-1.35471	8.02783	-12.1453	8.44481e-30	8.72845e-29	56.71
BCL6	-1.11572	10.2672	-12.1368	9.15181e-30	9.42714e-29	56.6303
ANGPTL4	-2.72096	7.35678	-12.1282	9.91061e-30	1.01829e-28	56.5512
PTH2R	-2.1446	3.82984	-12.1225	1.04551e-29	1.07061e-28	56.4982
ATF3	-2.45358	9.2699	-12.1164	1.1074e-29	1.13304e-28	56.4411
PRDM16	-1.74589	4.35627	-12.1144	1.12781e-29	1.15225e-28	56.423
ZFP36	-2.04639	11.4146	-12.1144	1.12808e-29	1.15225e-28	56.4227
MAP2	-1.61864	7.45289	-12.1085	1.19245e-29	1.21596e-28	56.3677
BBOX1	-3.83688	4.90746	-12.1043	1.24009e-29	1.26242e-28	56.3288
CALB2	-2.96454	6.21096	-12.0984	1.31041e-29	1.33289e-28	56.2741
CYP11A1	-1.99791	3.77745	-12.0909	1.40528e-29	1.42819e-28	56.2048
FNDC4	-1.62059	6.72825	-12.0864	1.46488e-29	1.48752e-28	56.1636
ALS2CL	-1.40516	6.96577	-12.0856	1.4759e-29	1.49746e-28	56.1561
WASF2	-0.742353	11.9366	-12.0837	1.50309e-29	1.52378e-28	56.138
RASL12	-1.32625	7.40029	-12.0795	1.56347e-29	1.58367e-28	56.0989
CRHR1	-2.31444	2.78452	-12.0673	1.75095e-29	1.77209e-28	55.9866
RASL10A	-2.02667	3.47365	-12.0586	1.8992e-29	1.92053e-28	55.906
KCNC4	-1.36588	6.89279	-12.0564	1.93795e-29	1.95809e-28	55.8859
ARHGEF10	-1.0125	9.21002	-12.0488	2.08039e-29	2.10026e-28	55.8156
CSRNP3	-2.11605	3.17482	-12.0411	2.23676e-29	2.25251e-28	55.7437
CRTAC1	-2.84599	4.41228	-12.0372	2.3191e-29	2.3335e-28	55.7078
RFXAP	-0.812713	6.43833	-12.036	2.34592e-29	2.35853e-28	55.6964
KLK8	-3.26408	2.88677	-12.0263	2.56774e-29	2.57515e-28	55.6068
CCNB1IP1	-0.916059	8.7688	-12.0178	2.77693e-29	2.78265e-28	55.5291
MXI1	-1.10333	9.84659	-12.0152	2.84667e-29	2.84784e-28	55.5045
FAM168B	-0.702215	11.2584	-12.0129	2.90798e-29	2.90678e-28	55.4833
AOX1	-2.44597	7.36621	-12.0094	3.00458e-29	3.00088e-28	55.4509
DPF3	-1.89804	3.02641	-12.0085	3.02965e-29	3.02343e-28	55.4427
LONRF3	-2.02036	3.95103	-12.0075	3.05706e-29	3.04829e-28	55.4337
SLC6A15	-2.20111	1.81599	-12.0049	3.13396e-29	3.1224e-28	55.4091
EPS8	-1.0867	10.147	-12.0026	3.19926e-29	3.18485e-28	55.3886
RUNDC3B	-1.66289	5.24666	-11.9985	3.3242e-29	3.30651e-28	55.3506
PDE3B	-2.88052	6.6075	-11.9957	3.41197e-29	3.39104e-28	55.3248
ANK2	-2.06769	8.12444	-11.9945	3.45187e-29	3.4279e-28	55.3132
DDR2	-2.15479	7.8895	-11.9804	3.93553e-29	3.90182e-28	55.1831
MGLL	-1.85112	10.6759	-11.9771	4.05645e-29	4.01844e-28	55.1531
MEG3	-2.1729	5.76512	-11.9734	4.19952e-29	4.15677e-28	55.1187
ING3	-0.764705	7.65713	-11.958	4.84626e-29	4.79302e-28	54.9767
PCK1	-4.4828	4.39228	-11.9523	5.1083e-29	5.04398e-28	54.9244
FLJ13197	-1.61884	4.36485	-11.9508	5.17895e-29	5.10959e-28	54.9108
EDN3	-3.99411	3.37523	-11.9492	5.25755e-29	5.18293e-28	54.8959
ADH1B	-5.46834	8.69154	-11.9469	5.3691e-29	5.28861e-28	54.875
CYB5R3	-0.828265	11.7766	-11.9392	5.76903e-29	5.66876e-28	54.8038
PPP2R1B	-1.09457	9.50547	-11.929	6.34073e-29	6.21545e-28	54.71
EMILIN2	-1.60401	7.90465	-11.9059	7.85448e-29	7.64994e-28	54.4977
PRRG1	-1.41777	7.38436	-11.9047	7.94523e-29	7.73212e-28	54.4863
PAK7	-3.05162	2.80652	-11.8974	8.49751e-29	8.25638e-28	54.4196
CYP46A1	-1.4593	3.93867	-11.8964	8.57898e-29	8.32888e-28	54.4102
KLF10	-1.04121	10.7476	-11.8898	9.11759e-29	8.84471e-28	54.3498
GALR1	-1.15186	0.547636	-11.8859	9.45154e-29	9.15406e-28	54.3141
THRA	-0.996105	9.50949	-11.8821	9.78633e-29	9.47077e-28	54.2796
RPS6KA3	-1.36031	9.57294	-11.881	9.89117e-29	9.56461e-28	54.269
LRRN3	-2.31381	5.17463	-11.8715	1.08026e-28	1.04211e-27	54.1816
SUCLA2	-0.72574	9.63191	-11.868	1.11531e-28	1.07251e-27	54.1499
GIMAP6	-1.39914	8.85718	-11.8612	1.18775e-28	1.14037e-27	54.0875
CXCL1	-2.6432	3.04938	-11.8575	1.22875e-28	1.1788e-27	54.0538
RBMS1	-1.11109	10.024	-11.8563	1.24285e-28	1.19139e-27	54.0425
KCNA6	-2.1043	4.34462	-11.8542	1.26726e-28	1.21384e-27	54.0232
FADS3	-1.31582	8.08085	-11.8502	1.31503e-28	1.25761e-27	53.9865
CPEB1	-1.95299	3.67507	-11.8489	1.33087e-28	1.27175e-27	53.9746
CYP26B1	-2.10171	6.23562	-11.8345	1.51981e-28	1.44889e-27	53.8429
PTCH2	-1.7982	4.77744	-11.8257	1.64943e-28	1.56999e-27	53.7618
STX11	-1.65403	6.72633	-11.8246	1.66633e-28	1.5836e-27	53.7517
NRXN1	-3.19792	3.43134	-11.8209	1.72413e-28	1.63725e-27	53.7178
EDN1	-2.09573	7.31814	-11.8087	1.92841e-28	1.82696e-27	53.6068
MPO	-1.49543	1.84138	-11.8064	1.97015e-28	1.86359e-27	53.5855
CADM3	-3.14453	5.61494	-11.776	2.60849e-28	2.45785e-27	53.3072
SOCS5	-0.715886	9.66161	-11.7719	2.70681e-28	2.54457e-27	53.2705
OLFML2A	-1.04025	10.0098	-11.7663	2.85125e-28	2.67415e-27	53.2189
PPL	-1.32534	10.4856	-11.7566	3.11815e-28	2.91771e-27	53.1302
RRAS2	-1.4436	7.94459	-11.7462	3.43148e-28	3.20596e-27	53.0352
MEOX1	-3.12891	6.17819	-11.7257	4.14169e-28	3.85764e-27	52.8487
CASQ2	-2.58774	5.11793	-11.7226	4.26295e-28	3.96755e-27	52.82
MBNL2	-1.1835	10.5667	-11.72	4.36627e-28	4.0606e-27	52.7963
TLR4	-1.367	8.75201	-11.7197	4.3751e-28	4.0657e-27	52.7943
VIM	-1.34751	14.302	-11.7183	4.43484e-28	4.11807e-27	52.7808
GIMAP5	-1.6089	8.01512	-11.7168	4.49343e-28	4.16929e-27	52.7678
GALT	-1.05734	7.54748	-11.7132	4.64537e-28	4.30698e-27	52.7348
ZFP36L2	-1.3827	12.0012	-11.7115	4.71686e-28	4.36992e-27	52.7197
FOXN2	-1.13874	8.15454	-11.7032	5.09211e-28	4.7104e-27	52.6438
MAF	-1.18103	9.33163	-11.6968	5.39917e-28	4.99064e-27	52.5857
PTN	-2.81475	8.20157	-11.6887	5.81889e-28	5.37044e-27	52.5115
SPINK5	-2.67532	2.52518	-11.687	5.90969e-28	5.4501e-27	52.4961
GAL3ST1	-1.69536	1.89139	-11.6796	6.32172e-28	5.82567e-27	52.4293
TEAD1	-0.988472	10.7486	-11.6795	6.33137e-28	5.83014e-27	52.4278
OGFRL1	-1.14242	8.82141	-11.6723	6.76411e-28	6.22391e-27	52.3622
SKAP2	-1.24903	9.24788	-11.6705	6.87661e-28	6.32263e-27	52.3459
ACVR2A	-0.959884	8.38237	-11.6574	7.75244e-28	7.12252e-27	52.227
FZD5	-1.30185	7.12877	-11.6458	8.61782e-28	7.9116e-27	52.122
ART4	-2.25733	1.8588	-11.6374	9.30693e-28	8.53779e-27	52.0457
SPTB	-1.50459	5.90186	-11.6249	1.04387e-27	9.55443e-27	51.9319
TUBB2B	-2.77753	5.11863	-11.6242	1.05029e-27	9.60589e-27	51.9259
DCHS2	-1.90708	4.29795	-11.6223	1.06825e-27	9.76288e-27	51.909
TACC1	-1.66681	10.9107	-11.6187	1.1044e-27	1.00857e-26	51.876
TRIOBP	-0.70465	10.2255	-11.6144	1.1484e-27	1.04796e-26	51.8373
TRDMT1	-0.937203	6.45868	-11.6126	1.16787e-27	1.06333e-26	51.8206
LHX6	-1.82339	6.66135	-11.6113	1.18202e-27	1.07522e-26	51.8087
MAN2A2	-0.797445	10.0583	-11.6112	1.1827e-27	1.07522e-26	51.8081
SLIT3	-1.6931	9.76896	-11.6006	1.30281e-27	1.18265e-26	51.7122
CDH5	-1.24994	10.0633	-11.5972	1.34445e-27	1.21953e-26	51.681
PACRG	-1.97297	2.82738	-11.5875	1.46835e-27	1.32796e-26	51.5936
AMT	-1.58599	5.91778	-11.5873	1.47172e-27	1.33002e-26	51.5913
CXCL12	-1.69619	11.4689	-11.5871	1.47391e-27	1.33101e-26	51.5899
ATP1B2	-1.54733	5.55555	-11.5862	1.48613e-27	1.34105e-26	51.5817
IGFBP1	-2.40119	1.25805	-11.576	1.63173e-27	1.47134e-26	51.489
LPAR6	-0.956048	9.43094	-11.5755	1.63896e-27	1.47618e-26	51.4846
TCEAL2	-2.23425	3.54883	-11.5697	1.72691e-27	1.55256e-26	51.4328
LPHN2	-1.45595	9.39628	-11.569	1.73888e-27	1.56216e-26	51.4259
CDH12	-1.84418	2.95573	-11.5677	1.75998e-27	1.57995e-26	51.414
MYH7B	-1.61883	3.06071	-11.557	1.93894e-27	1.73804e-26	51.318
DYNC1LI2	-0.655738	11.3202	-11.5552	1.97206e-27	1.76382e-26	51.3012
RYK	-0.520549	10.3861	-11.5392	2.28179e-27	2.03785e-26	51.1565
B3GAT1	-2.80863	3.09083	-11.5353	2.36483e-27	2.11046e-26	51.1211
ADAMTS9	-1.60837	8.15655	-11.5332	2.40918e-27	2.14847e-26	51.1026
COL4A3	-2.25734	2.53989	-11.5248	2.60208e-27	2.31709e-26	51.0263
SLC9A6	-1.14029	7.78488	-11.5193	2.73526e-27	2.4339e-26	50.9768
ST8SIA1	-1.96474	5.96154	-11.5054	3.10296e-27	2.75504e-26	50.8517
ARHGAP24	-1.25367	7.73227	-11.5048	3.12022e-27	2.76834e-26	50.8462
ABHD6	-1.0946	7.14048	-11.504	3.14151e-27	2.7852e-26	50.8395
LILRB5	-2.55948	4.93456	-11.5019	3.20336e-27	2.83796e-26	50.8202
KIF25	-1.91736	1.61216	-11.4812	3.86711e-27	3.40614e-26	50.6335
GNG7	-1.43771	7.65199	-11.4729	4.16767e-27	3.66027e-26	50.5592
EFCAB1	-2.68348	3.34784	-11.4702	4.27231e-27	3.74945e-26	50.5347
EFEMP1	-2.0059	10.9755	-11.4685	4.34066e-27	3.80669e-26	50.5189
SCPEP1	-1.18769	10.6854	-11.4639	4.52388e-27	3.95881e-26	50.4779
STXBP1	-1.09262	9.22103	-11.4608	4.65508e-27	4.07068e-26	50.4496
MYOZ2	-1.76786	1.26813	-11.4488	5.18978e-27	4.53174e-26	50.3418
PDLIM3	-1.88257	9.24411	-11.443	5.46803e-27	4.77128e-26	50.29
TCN2	-1.13851	8.62139	-11.4347	5.89688e-27	5.13443e-26	50.2152
FAM76A	-0.574171	8.03652	-11.4264	6.35497e-27	5.52142e-26	50.141
SMAD9	-1.79734	4.41454	-11.4176	6.88298e-27	5.96737e-26	50.0619
PKP1	-3.40682	7.38021	-11.3992	8.12885e-27	7.03247e-26	49.8969
RIMBP2	-2.06888	2.65152	-11.3934	8.56881e-27	7.40781e-26	49.8447
PARVA	-0.744408	11.0959	-11.3932	8.58059e-27	7.41273e-26	49.8433
ESD	-0.625164	10.6946	-11.3903	8.81092e-27	7.6063e-26	49.817
TSC22D1	-0.803774	12.1015	-11.3735	1.02567e-26	8.83556e-26	49.6664
DLC1	-1.38154	10.0169	-11.3723	1.0369e-26	8.92601e-26	49.6556
CCL23	-1.88195	1.65822	-11.3721	1.03844e-26	8.93296e-26	49.6542
REV1	-0.563607	9.43371	-11.3624	1.13425e-26	9.74332e-26	49.5667
LAMB3	-2.30738	9.58939	-11.3539	1.22437e-26	1.05101e-25	49.4909
PNPLA2	-1.16128	11.1876	-11.3475	1.29764e-26	1.11311e-25	49.4333
PTPRM	-1.13587	9.92556	-11.3388	1.40312e-26	1.20274e-25	49.3558
APOLD1	-1.75731	9.46565	-11.3214	1.64112e-26	1.40577e-25	49.2005
ITGA6	-1.3068	11.1932	-11.3169	1.70864e-26	1.46154e-25	49.1605
SOX10	-4.33188	5.95429	-11.3168	1.71141e-26	1.46288e-25	49.1589
GDPD5	-1.5707	7.96893	-11.3161	1.72194e-26	1.47085e-25	49.1528
TTC33	-0.733279	8.28899	-11.3148	1.74246e-26	1.48733e-25	49.1411
REM1	-1.46482	4.30624	-11.302	1.95398e-26	1.66554e-25	49.0275
TP53AIP1	-2.29014	3.3333	-11.2941	2.09804e-26	1.78708e-25	48.957
PRELP	-2.11463	9.86892	-11.289	2.19829e-26	1.87116e-25	48.9107
MAMLD1	-1.34403	6.54961	-11.2873	2.23055e-26	1.89596e-25	48.8963
ECM2	-1.81427	9.1255	-11.2848	2.28187e-26	1.93823e-25	48.8737
ROCK2	-1.11235	9.84678	-11.2845	2.28724e-26	1.94144e-25	48.8714
SV2B	-2.22845	5.23124	-11.2769	2.45073e-26	2.07442e-25	48.803
F3	-1.95073	8.85582	-11.2755	2.48168e-26	2.09915e-25	48.7905
PPP1R16B	-1.92206	7.55079	-11.2619	2.80442e-26	2.37049e-25	48.6694
SEMA3A	-1.77974	5.36424	-11.2532	3.03167e-26	2.56081e-25	48.5921
DES	-3.5163	4.33059	-11.2493	3.13916e-26	2.64608e-25	48.5576
PIK3C2G	-3.67705	4.73231	-11.2476	3.18718e-26	2.68469e-25	48.5425
NCK1	-0.499528	9.09796	-11.2467	3.21481e-26	2.7061e-25	48.534
PRDM8	-1.59999	4.55506	-11.24	3.41408e-26	2.86986e-25	48.4744
PHLDB1	-0.948695	10.9133	-11.239	3.44522e-26	2.89403e-25	48.4654
CLDN10	-2.36829	2.20617	-11.2349	3.57172e-26	2.99409e-25	48.4296
JUN	-1.54391	11.9612	-11.2337	3.61317e-26	3.02674e-25	48.4182
RPL21	-1.45939	2.31578	-11.2199	4.08585e-26	3.41564e-25	48.2963
PTH1R	-2.15134	4.85959	-11.2098	4.47615e-26	3.73166e-25	48.2059
KRT9	-1.30098	0.70834	-11.2002	4.87778e-26	4.06092e-25	48.1208
C2CD2	-1.33563	9.52157	-11.1922	5.23876e-26	4.35548e-25	48.05
TRPC6	-1.3771	6.2784	-11.1853	5.57198e-26	4.61988e-25	47.9889
PLIN2	-1.41376	9.71773	-11.1837	5.65322e-26	4.68404e-25	47.9745
PTPRB	-1.35242	9.61327	-11.1805	5.81527e-26	4.81175e-25	47.9465
CAMK1	-1.01929	7.7942	-11.1635	6.77187e-26	5.59947e-25	47.7956
OXCT1	-1.3047	9.24852	-11.1621	6.8572e-26	5.66616e-25	47.7832
SLC25A37	-1.17344	8.43273	-11.1549	7.31365e-26	6.03104e-25	47.7193
DDX3X	-0.530083	12.9305	-11.1538	7.38786e-26	6.08398e-25	47.7093
SGCG	-3.19758	3.00497	-11.1498	7.65459e-26	6.29936e-25	47.6742
UBAP1	-0.380886	10.4117	-11.148	7.77878e-26	6.39723e-25	47.6582
SLC27A6	-3.25112	4.60237	-11.1436	8.08875e-26	6.64316e-25	47.6195
FAM189A2	-2.31385	7.53473	-11.1401	8.3453e-26	6.84923e-25	47.5885
ELTD1	-1.26485	9.44541	-11.1396	8.38777e-26	6.87944e-25	47.5835
ECHDC3	-1.42139	8.21514	-11.1361	8.65498e-26	7.08903e-25	47.5524
JRKL	-1.14912	7.70886	-11.1225	9.76502e-26	7.97138e-25	47.4328
LMBRD1	-0.670212	10.2638	-11.1208	9.91301e-26	8.08675e-25	47.4179
MALL	-1.32473	8.28546	-11.1201	9.97646e-26	8.12892e-25	47.4116
PECAM1	-1.22332	10.1668	-11.1195	1.00362e-25	8.17081e-25	47.4057
PPP2R2B	-1.8987	3.6499	-11.1164	1.03119e-25	8.38401e-25	47.3788
CXCL6	-2.00594	1.51635	-11.1128	1.06475e-25	8.64532e-25	47.3471
DPYD	-1.29127	8.89503	-11.1011	1.18199e-25	9.56533e-25	47.2436
CCNL1	-0.841688	9.98016	-11.0931	1.26925e-25	1.02442e-24	47.173
MYC	-1.57634	10.5789	-11.0859	1.35398e-25	1.09063e-24	47.1089
PKDREJ	-1.4195	2.93917	-11.0815	1.40719e-25	1.13199e-24	47.0707
RETSAT	-0.961791	11.3478	-11.0802	1.42338e-25	1.14425e-24	47.0594
ZHX3	-0.848794	9.63261	-11.0765	1.47148e-25	1.18059e-24	47.0265
SYNPO	-1.32334	10.827	-11.0728	1.52129e-25	1.21894e-24	46.9935
DUSP1	-1.96486	11.5955	-11.072	1.53164e-25	1.22642e-24	46.9868
PLCG2	-1.2158	8.30166	-11.0706	1.55116e-25	1.24042e-24	46.9742
MAP1B	-1.44489	10.1857	-11.0683	1.58271e-25	1.26481e-24	46.9543
C21orf62	-1.04602	1.12123	-11.0663	1.61182e-25	1.28723e-24	46.9362
KIF1B	-0.787996	10.5029	-11.0584	1.72946e-25	1.38027e-24	46.8664
HECA	-0.601815	10.056	-11.0579	1.73702e-25	1.3854e-24	46.8621
ZNF204P	-2.08678	6.66828	-11.037	2.09019e-25	1.66054e-24	46.6787
APOD	-3.00277	11.6819	-11.0341	2.14627e-25	1.70287e-24	46.6524
GPR124	-1.22605	10.0911	-11.0183	2.46899e-25	1.95381e-24	46.5136
RECK	-1.60473	8.41127	-11.0179	2.47822e-25	1.95984e-24	46.5099
HTR4	-0.932149	0.465397	-11.017	2.49664e-25	1.97312e-24	46.5026
MUSTN1	-1.80619	5.02561	-11.014	2.56326e-25	2.02446e-24	46.4765
TRPM1	-0.865506	0.315186	-11.0101	2.65546e-25	2.09591e-24	46.4415
RNF125	-1.16862	8.12393	-11.0076	2.71477e-25	2.13995e-24	46.4196
PDGFA	-1.06517	8.35271	-11.0063	2.74656e-25	2.16361e-24	46.4081
NFIL3	-1.47109	8.53966	-11.0002	2.89791e-25	2.27988e-24	46.3549
NACAD	-1.67056	5.94698	-10.9986	2.9401e-25	2.30858e-24	46.3406
HSD17B11	-1.23116	8.80514	-10.9937	3.07096e-25	2.40668e-24	46.2974
FAT2	-3.42745	6.79736	-10.9935	3.07485e-25	2.40817e-24	46.2962
VAMP2	-0.795249	10.7014	-10.9916	3.12747e-25	2.44781e-24	46.2794
ABCB1	-2.12854	6.51688	-10.9915	3.1318e-25	2.44961e-24	46.278
SYNE2	-0.92337	11.5581	-10.9895	3.18589e-25	2.49032e-24	46.261
MEF2C	-1.09519	9.27726	-10.9821	3.40222e-25	2.65771e-24	46.1959
EBF2	-1.86076	4.54402	-10.9769	3.56309e-25	2.77981e-24	46.1502
SPG20	-1.02248	10.0179	-10.9763	3.58205e-25	2.79281e-24	46.1449
NHEJ1	-0.60882	7.68016	-10.96	4.13822e-25	3.22024e-24	46.0019
ALDH2	-1.74885	11.0571	-10.9574	4.23463e-25	3.29315e-24	45.9791
DLST	-0.50637	10.9298	-10.9526	4.41648e-25	3.43237e-24	45.9374
RAPGEF1	-0.607089	10.7095	-10.9503	4.50955e-25	3.50247e-24	45.9168
SCTR	-1.01366	0.550209	-10.946	4.68169e-25	3.63384e-24	45.8796
SOSTDC1	-3.44138	4.91364	-10.9408	4.90434e-25	3.80423e-24	45.8336
ACTA2	-1.51423	12.86	-10.9388	4.99001e-25	3.86821e-24	45.8164
CEBPA	-1.44504	9.11846	-10.9335	5.22917e-25	4.04844e-24	45.7701
NAALADL1	-1.25698	5.31712	-10.9251	5.63183e-25	4.35464e-24	45.6966
DHRS3	-1.19768	9.68386	-10.9199	5.89537e-25	4.55552e-24	45.6513
DHDDS	-0.674132	9.63169	-10.9182	5.98372e-25	4.62085e-24	45.6365
TNFRSF21	-1.37208	9.44255	-10.9175	6.02018e-25	4.64605e-24	45.6305
FLT4	-1.09258	8.11243	-10.9173	6.03089e-25	4.65136e-24	45.6287
TTC23	-1.12137	8.03001	-10.9102	6.42313e-25	4.95074e-24	45.5663
SLC26A4	-1.86162	3.96132	-10.9005	6.99576e-25	5.38187e-24	45.4817
GULP1	-1.71737	7.16879	-10.9	7.02649e-25	5.40208e-24	45.4774
PHKA2	-0.58621	9.31332	-10.8863	7.92915e-25	6.08837e-24	45.3576
SLC4A1	-1.12421	0.577707	-10.8841	8.08209e-25	6.20188e-24	45.3387
SLC6A14	-3.61743	4.4635	-10.8821	8.22937e-25	6.31092e-24	45.3208
OR7A5	-1.43393	1.02254	-10.8728	8.92863e-25	6.83422e-24	45.24
RUNX1T1	-1.75868	5.52155	-10.8664	9.45083e-25	7.22484e-24	45.1837
KPNA5	-1.09956	6.14084	-10.8619	9.82945e-25	7.50955e-24	45.1448
CMA1	-2.69021	2.7209	-10.8602	9.97566e-25	7.61647e-24	45.1301
TCF15	-1.7301	2.81311	-10.8502	1.08928e-24	8.30104e-24	45.043
FAT4	-1.65779	8.07152	-10.8412	1.17916e-24	8.98037e-24	44.9645
PRDM5	-1.39463	5.16675	-10.8284	1.31997e-24	1.00339e-23	44.8527
OSBPL1A	-0.968602	10.5252	-10.8209	1.40996e-24	1.07046e-23	44.7874
TMEM47	-1.72317	9.21713	-10.8205	1.41451e-24	1.07325e-23	44.7842
RNF38	-0.650444	10.1892	-10.8174	1.45349e-24	1.10171e-23	44.7573
ABCC9	-1.63448	8.00853	-10.8096	1.55618e-24	1.17706e-23	44.6896
ELAC1	-0.882259	6.47094	-10.8088	1.56792e-24	1.18521e-23	44.6822
IRS2	-1.69132	9.39606	-10.7954	1.7622e-24	1.32958e-23	44.5665
CFI	-1.44493	8.24398	-10.7928	1.80425e-24	1.35878e-23	44.5431
PHGDH	-1.79306	9.1394	-10.7851	1.9295e-24	1.4513e-23	44.4766
FETUB	-0.819226	0.288922	-10.7724	2.15608e-24	1.61973e-23	44.3666
KCNA1	-2.48245	3.2403	-10.7605	2.3936e-24	1.79483e-23	44.2631
TJP2	-0.650615	10.5497	-10.7574	2.45927e-24	1.84067e-23	44.2363
ANGPTL2	-1.60207	10.5823	-10.7463	2.70937e-24	2.02661e-23	44.1404
CXCR2	-1.48657	3.28867	-10.7397	2.8715e-24	2.14261e-23	44.0828
NRIP2	-1.11564	6.346	-10.7371	2.93759e-24	2.18924e-23	44.0603
CES2	-0.616682	9.83618	-10.7326	3.05379e-24	2.27443e-23	44.0219
HDAC4	-0.936267	8.34116	-10.7312	3.09297e-24	2.3022e-23	44.0092
FUT4	-0.941103	7.08337	-10.7308	3.10244e-24	2.30784e-23	44.0062
JAM3	-1.04489	9.33842	-10.7252	3.25705e-24	2.41989e-23	43.958
RARB	-1.46529	6.86873	-10.717	3.49997e-24	2.59561e-23	43.8868
CPM	-1.55155	9.04159	-10.7103	3.71208e-24	2.75124e-23	43.8285
NT5DC3	-0.850641	8.29809	-10.7044	3.90793e-24	2.89111e-23	43.7776
ANXA3	-2.1878	8.42606	-10.7017	4.00118e-24	2.95649e-23	43.7542
SATB1	-1.6048	8.44871	-10.6982	4.1246e-24	3.04399e-23	43.7241
ARHGEF7	-0.587001	10.2825	-10.6943	4.26727e-24	3.14737e-23	43.6904
DFNA5	-1.01725	7.30225	-10.6893	4.45583e-24	3.28445e-23	43.6476
EIF1B	-0.551515	9.34158	-10.6839	4.67191e-24	3.43955e-23	43.6007
TEK	-1.39375	8.32015	-10.6797	4.84398e-24	3.56408e-23	43.5649
TRPC1	-1.31534	6.56516	-10.679	4.87516e-24	3.58485e-23	43.5585
FAM135A	-1.30859	7.1686	-10.6742	5.08467e-24	3.73665e-23	43.5169
MAP3K3	-0.667683	9.68762	-10.669	5.3202e-24	3.90266e-23	43.472
ITGA9	-1.53785	7.28569	-10.6646	5.52712e-24	4.04956e-23	43.4342
CDC42EP2	-0.982257	7.90089	-10.6542	6.05067e-24	4.42514e-23	43.3446
BLCAP	-0.67163	10.7008	-10.647	6.43895e-24	4.70628e-23	43.283
SNCG	-2.45748	7.6629	-10.6459	6.50221e-24	4.74966e-23	43.2733
IL6	-3.05725	4.47052	-10.6416	6.75181e-24	4.92311e-23	43.236
CSN2	-1.51813	0.304527	-10.6411	6.77711e-24	4.93859e-23	43.2323
SASH1	-1.41961	10.4067	-10.6255	7.76264e-24	5.63986e-23	43.0978
ADIPOQ	-5.25172	8.29749	-10.6253	7.77417e-24	5.64487e-23	43.0964
ATF7	-0.543368	10.7853	-10.6239	7.87289e-24	5.71314e-23	43.0839
MYCBP2	-1.06829	10.8321	-10.6237	7.88477e-24	5.71834e-23	43.0824
MLYCD	-0.77461	7.7082	-10.6164	8.40285e-24	6.08681e-23	43.0194
UFSP2	-0.481444	9.34141	-10.6068	9.13401e-24	6.60857e-23	42.9367
VCL	-0.708002	11.9515	-10.6067	9.14122e-24	6.60985e-23	42.936
OTUD3	-0.809863	8.01656	-10.6051	9.27107e-24	6.69577e-23	42.922
PDHA1	-0.558205	10.1528	-10.6037	9.38023e-24	6.76657e-23	42.9104
NR1H3	-0.915309	8.70354	-10.5988	9.79017e-24	7.0581e-23	42.868
VGLL3	-1.7587	8.19314	-10.5937	1.02316e-23	7.37198e-23	42.8244
LGR4	-1.73513	9.15705	-10.5859	1.0947e-23	7.87806e-23	42.7574
C9orf40	-0.750446	6.40409	-10.5846	1.10694e-23	7.96148e-23	42.7464
SEMA6A	-1.7622	8.44119	-10.5808	1.14398e-23	8.22094e-23	42.7138
SH3BP5	-0.957808	10.2914	-10.5752	1.20094e-23	8.62224e-23	42.6657
AMY2B	-1.73601	6.69724	-10.5726	1.22821e-23	8.81281e-23	42.6435
SERPINB13	-1.76617	0.618879	-10.5645	1.31766e-23	9.43796e-23	42.5738
WLS	-1.42689	10.0828	-10.5613	1.35466e-23	9.69725e-23	42.5464
DCBLD2	-0.915215	9.4297	-10.5534	1.45078e-23	1.03731e-22	42.4785
OTC	-0.968944	0.388326	-10.547	1.53253e-23	1.09383e-22	42.4243
PTGIS	-1.96392	8.66318	-10.5466	1.5374e-23	1.09666e-22	42.4211
NRBF2	-0.53084	8.70436	-10.5464	1.5401e-23	1.09794e-22	42.4194
PCDHGB6	-1.66358	5.86319	-10.5408	1.61727e-23	1.15228e-22	42.371
BTN1A1	-1.5102	1.06813	-10.537	1.67105e-23	1.18921e-22	42.3386
RYR1	-2.06375	5.78943	-10.5278	1.80955e-23	1.28565e-22	42.2597
HOXA10	-1.7338	6.53904	-10.5278	1.80974e-23	1.28565e-22	42.2596
ACADVL	-0.818541	11.7984	-10.5243	1.86464e-23	1.3231e-22	42.23
ZNF219	-1.08347	8.54244	-10.5221	1.9009e-23	1.34804e-22	42.211
CAB39L	-1.0955	9.68942	-10.522	1.90239e-23	1.34831e-22	42.2102
FEZ1	-1.28209	6.80374	-10.5146	2.0281e-23	1.43406e-22	42.1468
PCYOX1	-0.822114	11.7271	-10.5136	2.04485e-23	1.44507e-22	42.1387
ZCCHC24	-1.13742	9.96625	-10.5092	2.12349e-23	1.49803e-22	42.1013
GPR75	-1.36915	4.48924	-10.5042	2.21874e-23	1.56069e-22	42.0579
TRMT11	-0.557291	7.5375	-10.5025	2.25098e-23	1.58246e-22	42.0436
COL11A2	-1.49775	2.77479	-10.502	2.26011e-23	1.58796e-22	42.0396
GALNT12	-1.62813	5.47232	-10.4957	2.38599e-23	1.67543e-22	41.9859
NLRX1	-0.785425	8.44259	-10.4912	2.48077e-23	1.74098e-22	41.9473
DKK4	-1.50123	0.815697	-10.4902	2.50227e-23	1.75506e-22	41.9388
ADPRH	-0.870089	8.03059	-10.4884	2.54057e-23	1.78089e-22	41.9238
ACADS	-1.3772	8.3216	-10.4808	2.71259e-23	1.89709e-22	41.8589
FHOD3	-1.51787	7.78552	-10.4783	2.77152e-23	1.93608e-22	41.8376
MRC1	-2.29418	6.95535	-10.4722	2.92186e-23	2.03672e-22	41.7853
ICAM5	-1.87251	2.19092	-10.4598	3.24991e-23	2.26117e-22	41.6799
P2RY14	-1.50729	5.18659	-10.4555	3.37455e-23	2.34655e-22	41.6427
SVIL	-1.01327	10.8376	-10.4506	3.51815e-23	2.44221e-22	41.6014
SDHD	-0.621021	10.3619	-10.448	3.59935e-23	2.49573e-22	41.5788
SUN1	-0.550993	11.1089	-10.4449	3.69407e-23	2.55849e-22	41.5531
HSD3B2	-2.42495	1.30596	-10.4362	3.9835e-23	2.75267e-22	41.4784
RBM7	-0.731605	8.679	-10.4314	4.15002e-23	2.86611e-22	41.4379
MAPKBP1	-0.64148	9.00818	-10.4186	4.63106e-23	3.1947e-22	41.3293
OR7C1	-1.16708	0.819986	-10.4134	4.84381e-23	3.33767e-22	41.2848
C11orf95	-0.729523	8.74884	-10.4126	4.87741e-23	3.35892e-22	41.278
NLRP1	-1.29332	7.81854	-10.4108	4.95074e-23	3.40749e-22	41.2632
FGF9	-1.90875	2.24356	-10.4071	5.11043e-23	3.51144e-22	41.2318
JAG2	-0.89616	9.14227	-10.4069	5.12196e-23	3.51737e-22	41.2296
NOD1	-0.831976	8.1916	-10.3918	5.82657e-23	3.99222e-22	41.102
RPS25	-0.824579	12.8078	-10.3861	6.12015e-23	4.18865e-22	41.0533
MAPK10	-2.19149	6.20426	-10.3829	6.29222e-23	4.30399e-22	41.0258
UST	-1.52167	7.26706	-10.3803	6.42912e-23	4.39516e-22	41.0045
COL4A3BP	-0.654364	10.1698	-10.3707	6.9793e-23	4.7579e-22	40.9232
FTO	-0.990238	10.4762	-10.3656	7.29149e-23	4.96238e-22	40.8799
TGM1	-1.50054	3.38459	-10.3632	7.44632e-23	5.06208e-22	40.8591
STX7	-0.619513	10.2564	-10.3611	7.57697e-23	5.14802e-22	40.8419
NR5A2	-1.32778	6.44623	-10.3603	7.63093e-23	5.18179e-22	40.8349
PROL1	-4.07004	3.06827	-10.3582	7.7673e-23	5.27144e-22	40.8173
PKNOX2	-2.03216	3.69586	-10.3556	7.94728e-23	5.39058e-22	40.7947
LY6D	-2.91593	2.20617	-10.3534	8.09575e-23	5.48516e-22	40.7763
SEMA6D	-1.92851	7.48722	-10.3507	8.28128e-23	5.60774e-22	40.7539
TIPARP	-1.06724	9.94822	-10.3444	8.73899e-23	5.91439e-22	40.7007
RAB11FIP2	-0.680528	8.80501	-10.3412	8.98262e-23	6.07589e-22	40.6734
PICALM	-0.567747	11.8491	-10.333	9.63467e-23	6.50608e-22	40.6041
ASTN1	-2.44824	3.87149	-10.331	9.80244e-23	6.61202e-22	40.587
PTPN11	-0.601015	11.5954	-10.3294	9.93632e-23	6.69861e-22	40.5736
KIAA0355	-0.669906	9.66825	-10.3283	1.00307e-22	6.75847e-22	40.5642
DDX19A	-0.575003	9.46964	-10.3186	1.08966e-22	7.3216e-22	40.4822
MAP2K6	-1.33488	6.56479	-10.3162	1.11174e-22	7.46174e-22	40.4624
OPTN	-0.851994	10.6594	-10.3142	1.13108e-22	7.58318e-22	40.4453
PTPN4	-0.715179	7.75152	-10.313	1.14313e-22	7.65973e-22	40.4348
OGN	-2.60256	8.71794	-10.3083	1.18932e-22	7.9561e-22	40.3956
HSD11B1	-2.28831	5.2279	-10.3081	1.19186e-22	7.9687e-22	40.3935
RPL23AP32	-1.06652	0.808769	-10.2987	1.29148e-22	8.62522e-22	40.314
ODC1	-0.952509	9.44636	-10.297	1.30986e-22	8.74317e-22	40.3
PRKD3	-1.05326	9.43132	-10.2967	1.31341e-22	8.76209e-22	40.2974
KCNIP1	-1.69809	2.31541	-10.2851	1.44941e-22	9.66405e-22	40.1998
SRF	-0.678129	10.2369	-10.2818	1.4906e-22	9.92781e-22	40.1721
GTDC1	-0.784735	8.04008	-10.281	1.50147e-22	9.99475e-22	40.1649
RPL5	-0.778044	13.9046	-10.2798	1.51615e-22	1.00869e-21	40.1553
TUB	-1.40509	7.56779	-10.2784	1.53484e-22	1.02057e-21	40.1431
SLC12A6	-0.820215	8.9067	-10.2726	1.61287e-22	1.0707e-21	40.0941
JMJD1C	-0.727896	10.6503	-10.265	1.71973e-22	1.14039e-21	40.0306
CLIC2	-1.24166	7.96021	-10.2641	1.73247e-22	1.14821e-21	40.0233
MCFD2	-0.489718	11.3115	-10.2589	1.81079e-22	1.19881e-21	39.9795
RFX2	-1.33129	7.01682	-10.2506	1.94389e-22	1.28475e-21	39.9093
WNT10B	-1.63035	2.74655	-10.2494	1.96399e-22	1.29671e-21	39.8991
MMP20	-0.832487	0.424437	-10.2476	1.99321e-22	1.31528e-21	39.8845
PTPLA	-1.69803	4.63961	-10.243	2.0736e-22	1.36759e-21	39.8454
FGF7	-1.6516	7.58253	-10.2368	2.1851e-22	1.44034e-21	39.7935
NOS1	-1.39806	0.829616	-10.2349	2.22177e-22	1.46292e-21	39.7771
MDFIC	-1.12826	9.61211	-10.2346	2.22618e-22	1.46504e-21	39.7751
LRP4	-1.62469	6.82893	-10.2302	2.31216e-22	1.5208e-21	39.7376
SGCB	-1.00931	9.8993	-10.2168	2.58903e-22	1.70106e-21	39.6256
OR2A9P	-0.947317	7.18957	-10.2079	2.79244e-22	1.83372e-21	39.5508
TAGLN	-1.40171	12.8624	-10.2025	2.92305e-22	1.91535e-21	39.5055
KLHL4	-1.62173	4.08251	-10.2002	2.98154e-22	1.95157e-21	39.4859
KIAA0754	-1.67991	6.75487	-10.1975	3.04867e-22	1.99336e-21	39.4639
TRIP10	-0.706895	9.37897	-10.1973	3.05511e-22	1.9965e-21	39.4618
CCL13	-2.53212	3.3006	-10.1922	3.19028e-22	2.08371e-21	39.419
DLG2	-1.47948	5.18584	-10.1907	3.229e-22	2.10787e-21	39.407
DIAPH2	-1.12116	7.47138	-10.1896	3.26071e-22	2.12743e-21	39.3974
RERE	-0.539152	11.6401	-10.1889	3.2791e-22	2.13713e-21	39.3918
BACH2	-1.68156	6.68494	-10.1869	3.3345e-22	2.17091e-21	39.3752
PC	-1.25863	9.34111	-10.184	3.41976e-22	2.22523e-21	39.3502
RGS20	-1.1163	1.32416	-10.1816	3.48875e-22	2.2689e-21	39.3305
IGF1	-2.13878	8.94635	-10.1638	4.0565e-22	2.6311e-21	39.1812
FOS	-2.34162	12.0386	-10.1559	4.33525e-22	2.8104e-21	39.1155
GABARAPL3	-0.792907	0.876233	-10.1181	5.96453e-22	3.84813e-21	38.7998
TAF4B	-1.27641	6.85062	-10.1177	5.98182e-22	3.85724e-21	38.7969
DBC1	-2.84124	4.33158	-10.1042	6.70119e-22	4.3096e-21	38.6845
NEDD9	-1.34867	10.3733	-10.1032	6.76267e-22	4.34462e-21	38.6755
GLG1	-0.590194	11.89	-10.0891	7.61233e-22	4.88016e-21	38.5584
KLK7	-3.42541	4.6311	-10.0842	7.93365e-22	5.07812e-21	38.5175
ARHGAP26	-1.36402	8.66731	-10.0772	8.41614e-22	5.37281e-21	38.459
CORO1C	-0.730542	10.9119	-10.0723	8.76872e-22	5.58908e-21	38.4184
MASP2	-1.34039	4.23963	-10.0681	9.08161e-22	5.78245e-21	38.3837
CCND2	-1.10152	9.57255	-10.06	9.71865e-22	6.1719e-21	38.3167
ITIH2	-2.94792	2.194	-10.0546	1.0175e-21	6.45161e-21	38.2713
FLI1	-1.0673	8.59942	-10.0538	1.0242e-21	6.49072e-21	38.2648
FLJ10038	-0.811783	7.94338	-10.0517	1.04187e-21	6.59578e-21	38.2478
CIB2	-1.4502	5.63818	-10.044	1.11184e-21	7.03141e-21	38.1835
ZNF507	-0.554538	9.21974	-10.0431	1.12017e-21	7.08044e-21	38.1761
PFKFB3	-1.45415	11.3096	-10.0392	1.15729e-21	7.30748e-21	38.1439
EXTL2	-0.62065	8.23693	-10.034	1.20868e-21	7.62801e-21	38.1009
MERTK	-1.09756	7.55125	-10.0328	1.22162e-21	7.70562e-21	38.0904
MXRA7	-1.00266	10.8579	-10.0252	1.30112e-21	8.18587e-21	38.028
WDR59	-0.618537	8.94823	-10.0245	1.30901e-21	8.23128e-21	38.022
TKTL1	-1.12929	0.807215	-10.0161	1.40445e-21	8.82229e-21	37.9524
FAT1	-1.50027	11.2959	-9.99685	1.64985e-21	1.03424e-20	37.793
TMEM35	-1.56877	3.87746	-9.99352	1.69647e-21	1.06237e-20	37.7655
CSRP2	-1.21562	7.45616	-9.96929	2.07704e-21	1.29602e-20	37.5653
FERMT1	-2.35437	4.76204	-9.9668	2.12066e-21	1.32255e-20	37.5447
SNN	-0.804685	9.72575	-9.96343	2.18108e-21	1.35899e-20	37.5169
OSBPL9	-0.628838	10.7231	-9.96342	2.18132e-21	1.35899e-20	37.5168
NAP1L2	-1.91495	5.54618	-9.96309	2.1874e-21	1.36208e-20	37.514
CMPK1	-0.530493	11.5711	-9.96279	2.19275e-21	1.36472e-20	37.5116
SEPT4	-0.900904	8.03786	-9.96038	2.23743e-21	1.39181e-20	37.4917
BPI	-1.60801	1.4385	-9.9597	2.2501e-21	1.39898e-20	37.4861
PLK1S1	-0.616182	8.17668	-9.95745	2.29272e-21	1.42475e-20	37.4675
CNTN6	-1.54028	1.51602	-9.94567	2.52927e-21	1.56934e-20	37.3704
ROR1	-1.62476	5.56447	-9.944	2.56483e-21	1.59058e-20	37.3566
NR4A1	-2.06553	10.127	-9.92822	2.92505e-21	1.8112e-20	37.2266
PCBP3	-1.85618	3.78888	-9.92546	2.99293e-21	1.8523e-20	37.2039
TTPA	-1.85174	2.0552	-9.91511	3.26212e-21	2.01684e-20	37.1187
TLE2	-0.955718	9.08007	-9.91462	3.27536e-21	2.024e-20	37.1147
ZNF391	-1.41713	4.69482	-9.91429	3.28446e-21	2.02859e-20	37.1119
ACR	-1.18448	1.76897	-9.91148	3.3622e-21	2.0745e-20	37.0888
CCL21	-3.42309	6.6594	-9.90699	3.48994e-21	2.15222e-20	37.0519
MARK1	-1.81095	6.72333	-9.90689	3.49304e-21	2.15304e-20	37.051
MICALL1	-0.69292	9.07233	-9.89846	3.7463e-21	2.3033e-20	36.9818
MBIP	-0.796227	8.02824	-9.89188	3.95675e-21	2.42969e-20	36.9277
MMP28	-1.41865	6.58205	-9.89185	3.95787e-21	2.42969e-20	36.9274
FBXO17	-1.35859	6.90311	-9.88371	4.23444e-21	2.59423e-20	36.8606
RPS27A	-0.666919	12.895	-9.88251	4.27683e-21	2.61888e-20	36.8508
CLEC4M	-1.11448	0.57371	-9.879	4.40342e-21	2.69504e-20	36.8219
OLFM4	-3.91033	5.13618	-9.87736	4.46374e-21	2.73059e-20	36.8085
FXYD2	-1.28243	1.45557	-9.8752	4.54452e-21	2.7786e-20	36.7907
CYR61	-1.67422	11.7857	-9.87169	4.67859e-21	2.85914e-20	36.762
CHIC2	-0.540938	7.49331	-9.86693	4.86722e-21	2.97142e-20	36.7229
MIA	-2.96978	4.69348	-9.86469	4.95847e-21	3.02561e-20	36.7045
USP25	-0.649716	9.96175	-9.85487	5.37894e-21	3.27396e-20	36.624
ZP2	-1.07271	0.365432	-9.85152	5.53002e-21	3.36087e-20	36.5966
HSD17B2	-3.0159	3.31184	-9.84844	5.67308e-21	3.44609e-20	36.5713
LUZP2	-2.26611	4.25739	-9.8417	5.99831e-21	3.63638e-20	36.5162
KLF8	-1.3504	7.83102	-9.84138	6.01456e-21	3.64441e-20	36.5135
GABRP	-3.8068	7.82551	-9.8378	6.19541e-21	3.74839e-20	36.4842
SOS2	-0.536686	10.2373	-9.83707	6.23302e-21	3.76927e-20	36.4782
KRT83	-1.50262	1.14585	-9.83159	6.52211e-21	3.93821e-20	36.4334
ABI3BP	-2.15885	8.61145	-9.8288	6.67406e-21	4.02597e-20	36.4106
PIWIL2	-1.90938	2.95515	-9.8278	6.72944e-21	4.05535e-20	36.4025
AGTPBP1	-0.697019	8.18782	-9.82767	6.73704e-21	4.05792e-20	36.4013
DUSP7	-0.55967	8.61818	-9.82654	6.80003e-21	4.09383e-20	36.3921
PIP5K1B	-2.43089	5.31567	-9.82372	6.96034e-21	4.18827e-20	36.3691
EPHA4	-1.37239	7.66654	-9.8233	6.98501e-21	4.20103e-20	36.3656
TECPR2	-0.471358	9.53269	-9.81559	7.44423e-21	4.47059e-20	36.3026
GSPT2	-1.49411	7.18597	-9.81099	7.73265e-21	4.6415e-20	36.265
STARD8	-0.951695	7.65557	-9.81061	7.75712e-21	4.65389e-20	36.2619
FLRT2	-1.66426	8.28089	-9.80392	8.19768e-21	4.91447e-20	36.2073
DAPK2	-1.06465	7.97995	-9.79818	8.5955e-21	5.14418e-20	36.1604
NRG1	-2.46945	4.8013	-9.79058	9.15179e-21	5.47172e-20	36.0984
MAGI1	-0.855607	9.68991	-9.77759	1.01869e-20	6.08758e-20	35.9924
LIAS	-0.612919	7.48704	-9.77566	1.03505e-20	6.18231e-20	35.9767
LRP6	-0.766649	10.1236	-9.77539	1.03733e-20	6.1929e-20	35.9745
KSR1	-0.958538	8.09684	-9.77275	1.06016e-20	6.32297e-20	35.953
NDUFAF4	-0.630369	7.47898	-9.77139	1.07211e-20	6.39113e-20	35.9419
NGFR	-2.4161	7.78378	-9.77132	1.07274e-20	6.39172e-20	35.9413
DENND5A	-0.605275	10.6249	-9.76949	1.08902e-20	6.48556e-20	35.9264
SIRT2	-0.522394	9.84686	-9.76615	1.11939e-20	6.66316e-20	35.8992
CRHR2	-0.900637	0.741907	-9.76495	1.13045e-20	6.72573e-20	35.8895
DARC	-3.0005	8.18131	-9.76246	1.15388e-20	6.86175e-20	35.8692
MAP3K5	-1.11195	8.68031	-9.75378	1.23937e-20	7.35573e-20	35.7985
PRUNE2	-1.6293	7.21632	-9.74853	1.29407e-20	7.67291e-20	35.7558
ST13	-0.556956	12.2874	-9.74774	1.30248e-20	7.71896e-20	35.7494
EGR3	-2.08592	8.9853	-9.74407	1.3424e-20	7.94008e-20	35.7195
ALPK3	-1.27968	7.49895	-9.7425	1.35987e-20	8.03953e-20	35.7067
CREBL2	-0.529749	10.9198	-9.7366	1.42746e-20	8.43497e-20	35.6588
GREM2	-2.08408	4.94558	-9.73405	1.45768e-20	8.60519e-20	35.6381
MFAP4	-2.20214	10.0006	-9.73386	1.45996e-20	8.61447e-20	35.6365
KLF13	-0.865439	10.6291	-9.73344	1.46507e-20	8.63622e-20	35.6331
TFE3	-0.463572	10.3705	-9.7248	1.57279e-20	9.26191e-20	35.5629
SLPI	-2.55516	7.96132	-9.72044	1.63012e-20	9.59058e-20	35.5275
GPR50	-0.5845	0.168277	-9.71537	1.69951e-20	9.98431e-20	35.4863
LEPROT	-0.825305	9.51818	-9.71036	1.77073e-20	1.03977e-19	35.4457
CHRM3	-1.42833	2.91857	-9.70993	1.77706e-20	1.04298e-19	35.4422
ARHGAP6	-1.28346	6.25371	-9.70646	1.8283e-20	1.07254e-19	35.4141
PRG2	-1.29221	2.68046	-9.70615	1.833e-20	1.07478e-19	35.4115
CNNM1	-2.22972	3.24066	-9.70513	1.84844e-20	1.08279e-19	35.4032
CHD9	-0.892	10.1566	-9.70288	1.8829e-20	1.10191e-19	35.385
ENDOU	-1.35409	2.58763	-9.70155	1.9035e-20	1.11343e-19	35.3742
HEY2	-1.53854	6.95907	-9.70064	1.91769e-20	1.12065e-19	35.3669
CRK	-0.507963	9.95012	-9.69548	2.00059e-20	1.16797e-19	35.325
ISCU	-0.461476	10.379	-9.69178	2.06226e-20	1.20225e-19	35.295
H6PD	-0.707028	11.1921	-9.68881	2.11298e-20	1.23063e-19	35.271
BHLHE41	-1.42526	9.84771	-9.6873	2.13941e-20	1.24543e-19	35.2587
SMARCA2	-0.639135	11.8141	-9.6867	2.14996e-20	1.25097e-19	35.2538
UBE2E3	-1.23329	9.08151	-9.68223	2.23011e-20	1.29699e-19	35.2176
SLC23A2	-0.784558	9.43917	-9.68152	2.24303e-20	1.30388e-19	35.2119
DCP1A	-0.548083	9.61177	-9.67955	2.27957e-20	1.32448e-19	35.1959
TSPYL2	-0.826226	9.14365	-9.67767	2.31486e-20	1.3437e-19	35.1807
AVPR1A	-1.45231	5.24578	-9.67144	2.43605e-20	1.41337e-19	35.1303
ZEB2	-1.1918	9.48001	-9.67002	2.46447e-20	1.42918e-19	35.1188
IL22RA1	-1.76237	3.54531	-9.66825	2.50055e-20	1.44872e-19	35.1045
SESN1	-0.88418	9.42884	-9.6602	2.67068e-20	1.54582e-19	35.0394
MPPED2	-1.74643	5.87414	-9.65977	2.68019e-20	1.55058e-19	35.0359
ZDHHC17	-0.596795	9.38411	-9.65465	2.79461e-20	1.61601e-19	34.9945
MTMR8	-1.43521	2.58956	-9.65132	2.87171e-20	1.65822e-19	34.9676
ARID5A	-1.14102	9.40408	-9.65009	2.90073e-20	1.67419e-19	34.9577
KANK2	-0.77891	10.6803	-9.64926	2.92055e-20	1.68483e-19	34.9509
ANKRD11	-0.579616	10.6529	-9.64898	2.92714e-20	1.68783e-19	34.9487
PLEKHF1	-1.2107	6.92816	-9.6482	2.94602e-20	1.6973e-19	34.9424
RNF130	-0.626714	10.6563	-9.64818	2.94637e-20	1.6973e-19	34.9422
BCHE	-2.17369	4.28325	-9.63136	3.38019e-20	1.93803e-19	34.8064
LSM6	-0.548127	7.43097	-9.62944	3.43355e-20	1.9677e-19	34.791
CLASP1	-0.430702	10.3645	-9.61874	3.74674e-20	2.14213e-19	34.7047
NT5C2	-0.551995	10.113	-9.61426	3.88643e-20	2.21886e-19	34.6685
STON1	-1.30679	8.05198	-9.61339	3.91406e-20	2.23254e-19	34.6615
PREX2	-1.96766	6.11875	-9.61159	3.97169e-20	2.26435e-19	34.647
SIRPB1	-1.25935	5.91321	-9.60073	4.33927e-20	2.46928e-19	34.5595
CD59	-0.826527	13.5622	-9.5987	4.41163e-20	2.50811e-19	34.5432
MLXIP	-0.794174	9.53353	-9.59793	4.43942e-20	2.52273e-19	34.537
ABHD5	-0.616481	9.7221	-9.59645	4.49319e-20	2.55209e-19	34.5251
BTNL2	-0.450987	0.191024	-9.59274	4.63112e-20	2.6292e-19	34.4952
DCN	-1.69419	13.7596	-9.5868	4.86018e-20	2.75667e-19	34.4474
TMEM140	-0.739252	9.04098	-9.5867	4.86428e-20	2.75771e-19	34.4466
LAMA3	-2.03948	9.83612	-9.58016	5.13026e-20	2.90444e-19	34.394
MFI2	-1.30045	7.029	-9.57754	5.24047e-20	2.96545e-19	34.373
PHF10	-0.688498	10.4062	-9.56787	5.6691e-20	3.20502e-19	34.2952
MCTP2	-1.78563	5.96272	-9.56188	5.95178e-20	3.36326e-19	34.2471
SIDT2	-0.649039	10.4101	-9.55873	6.10633e-20	3.4474e-19	34.2218
TNFSF12	-0.695587	9.04384	-9.54913	6.60138e-20	3.71997e-19	34.1447
PGA4	-0.786794	0.176707	-9.54592	6.77531e-20	3.81445e-19	34.119
KLK6	-3.04829	4.40773	-9.54513	6.81905e-20	3.83729e-19	34.1127
FAM69A	-0.881672	8.30474	-9.54219	6.98363e-20	3.92809e-19	34.0891
ZCCHC11	-1.24003	8.59425	-9.53904	7.16444e-20	4.02793e-19	34.0638
ADCY3	-0.716313	9.72442	-9.53719	7.27258e-20	4.08495e-19	34.049
HAND2	-1.32975	4.88849	-9.53342	7.49855e-20	4.20798e-19	34.0188
SCARF1	-0.871362	7.26893	-9.5308	7.6592e-20	4.28823e-19	33.9978
DPYS	-1.25459	1.06201	-9.52714	7.88994e-20	4.41539e-19	33.9685
NOV	-1.53134	7.22396	-9.52473	8.04579e-20	4.50054e-19	33.9492
AMPD1	-2.35613	2.34918	-9.51776	8.51246e-20	4.755e-19	33.8934
ARG2	-0.619707	7.37948	-9.51347	8.81392e-20	4.91888e-19	33.859
PMP2	-1.48121	0.721731	-9.51071	9.013e-20	5.02367e-19	33.837
CEP57	-0.551786	9.45466	-9.50327	9.57225e-20	5.32498e-19	33.7775
SNRK	-0.594933	10.1795	-9.5001	9.82085e-20	5.45828e-19	33.7521
LUZP1	-0.661946	9.93423	-9.49473	1.02567e-19	5.69532e-19	33.7092
ACVRL1	-0.914499	8.87456	-9.49343	1.03651e-19	5.75023e-19	33.6988
CD248	-1.26349	9.86012	-9.48903	1.074e-19	5.95551e-19	33.6637
SYT2	-1.20888	3.15101	-9.48861	1.07769e-19	5.97116e-19	33.6603
MTMR12	-0.628008	10.4144	-9.48504	1.10922e-19	6.13683e-19	33.6318
C1QTNF1	-1.33372	9.00917	-9.47993	1.15597e-19	6.38383e-19	33.591
PF4	-0.556972	0.17395	-9.47824	1.17186e-19	6.46865e-19	33.5775
PF4V1	-0.511067	0.206462	-9.47445	1.20831e-19	6.66079e-19	33.5472
RIC3	-2.66318	5.10377	-9.47056	1.24681e-19	6.8699e-19	33.5162
SGCE	-1.5913	8.96779	-9.46755	1.27752e-19	7.0359e-19	33.4922
IL6R	-1.36988	7.26535	-9.46681	1.28514e-19	7.07427e-19	33.4863
FANCE	-0.762239	6.60628	-9.46676	1.28565e-19	7.07427e-19	33.4859
BBS10	-0.542506	8.76642	-9.46465	1.30777e-19	7.18946e-19	33.4691
ATP8B4	-1.16202	6.23509	-9.46442	1.31012e-19	7.19912e-19	33.4673
CLTCL1	-1.45978	5.3721	-9.46319	1.32325e-19	7.26801e-19	33.4574
FBXO40	-1.28867	0.574744	-9.45935	1.36486e-19	7.49315e-19	33.4268
WISP3	-2.41215	2.62767	-9.45613	1.40073e-19	7.68663e-19	33.4012
NFATC3	-0.550117	9.53224	-9.45554	1.40747e-19	7.72015e-19	33.3964
MAP1LC3B	-0.575205	10.7289	-9.4518	1.45048e-19	7.95244e-19	33.3667
FOLR2	-1.72091	7.16406	-9.44577	1.52273e-19	8.34104e-19	33.3187
ACYP2	-0.874141	6.79159	-9.43566	1.65191e-19	9.04052e-19	33.2382
ARHGEF6	-1.29929	10.2992	-9.431	1.71507e-19	9.3693e-19	33.2011
FABP5	-1.6606	5.76749	-9.40904	2.04637e-19	1.11541e-18	33.0266
FYN	-1.00624	9.00329	-9.40767	2.06912e-19	1.12731e-18	33.0156
GOLGA8A	-1.59846	8.68075	-9.4	2.20061e-19	1.19787e-18	32.9548
AKAP1	-0.750873	10.7662	-9.39966	2.20654e-19	1.20056e-18	32.9521
SERPING1	-1.21394	12.4134	-9.39873	2.22321e-19	1.20909e-18	32.9447
KRTAP1-1	-0.510789	0.198815	-9.3935	2.31844e-19	1.25975e-18	32.9032
OR1E1	-0.601947	0.242535	-9.38859	2.41168e-19	1.30807e-18	32.8643
POU3F3	-1.20319	0.610175	-9.38795	2.42405e-19	1.3142e-18	32.8592
SMTN	-0.791389	9.41668	-9.38729	2.43696e-19	1.32061e-18	32.854
NR2E1	-0.795985	0.41592	-9.38269	2.52851e-19	1.36961e-18	32.8175
KLHL3	-1.02311	7.00804	-9.38093	2.5645e-19	1.38848e-18	32.8036
YBX1	-0.642058	12.0873	-9.38044	2.57475e-19	1.39341e-18	32.7996
BBS7	-0.622968	7.81232	-9.37423	2.70611e-19	1.46385e-18	32.7504
TPPP	-1.69811	7.48754	-9.36708	2.86565e-19	1.54603e-18	32.6938
BAALC	-1.82166	5.45556	-9.36291	2.96311e-19	1.5979e-18	32.6608
LAMC1	-0.98249	12.3302	-9.36255	2.97162e-19	1.60178e-18	32.658
ELF5	-3.55475	6.07987	-9.35837	3.0727e-19	1.65479e-18	32.6249
PRKAR2B	-1.64695	10.1138	-9.34307	3.47301e-19	1.86542e-18	32.5039
DARS	-0.40308	10.6432	-9.34077	3.53759e-19	1.89843e-18	32.4857
MAN2C1	-0.587752	9.48505	-9.34023	3.55275e-19	1.90572e-18	32.4815
BEND5	-1.11361	5.70989	-9.33083	3.83022e-19	2.05094e-18	32.4072
KLK5	-3.4502	5.53408	-9.32918	3.88098e-19	2.07721e-18	32.3942
TSHR	-1.38034	2.43142	-9.32876	3.89391e-19	2.08321e-18	32.3909
PITPNM3	-1.29534	6.14941	-9.32852	3.90159e-19	2.0864e-18	32.3889
PLS3	-1.09106	11.1624	-9.32604	3.97975e-19	2.12632e-18	32.3693
ANKRD40	-0.648041	10.5436	-9.32556	3.99483e-19	2.13344e-18	32.3656
ITM2B	-0.566889	13.3915	-9.31278	4.42417e-19	2.35859e-18	32.2647
MAP3K8	-1.30944	7.49669	-9.31186	4.45681e-19	2.37391e-18	32.2575
TSPAN14	-0.494601	11.1582	-9.30427	4.73508e-19	2.51992e-18	32.1976
WSB1	-0.698694	10.2691	-9.30247	4.80355e-19	2.55524e-18	32.1835
DOPEY1	-0.664791	9.29991	-9.29068	5.27684e-19	2.8021e-18	32.0906
SLCO1C1	-1.34485	2.16211	-9.28761	5.40726e-19	2.8701e-18	32.0665
ALX1	-1.12359	0.836959	-9.28483	5.52845e-19	2.93187e-18	32.0446
FAM53C	-0.435051	10.0889	-9.27145	6.15018e-19	3.25307e-18	31.9393
GFOD1	-1.0479	5.59572	-9.26697	6.37303e-19	3.36801e-18	31.9042
PRKAA1	-0.842418	10.1848	-9.26003	6.7348e-19	3.55302e-18	31.8496
WNT11	-2.267	5.61741	-9.2576	6.86623e-19	3.61921e-18	31.8305
CTDSP2	-0.530934	12.4589	-9.25567	6.97211e-19	3.67343e-18	31.8154
CASP10	-1.01307	7.48447	-9.23734	8.06519e-19	4.24382e-18	31.6715
FOLR1	-3.11514	4.72799	-9.2357	8.17068e-19	4.29747e-18	31.6587
CSGALNACT1	-1.051	8.02045	-9.2338	8.29491e-19	4.36093e-18	31.6438
PDGFRA	-1.63484	10.259	-9.2336	8.30813e-19	4.36599e-18	31.6422
KCNJ8	-1.23899	7.73294	-9.23337	8.32323e-19	4.37204e-18	31.6404
CENPT	-0.623532	8.22865	-9.23285	8.35781e-19	4.3883e-18	31.6363
TSPAN8	-3.02821	3.22061	-9.22421	8.9506e-19	4.69144e-18	31.5686
HIBCH	-0.573775	8.96349	-9.219	9.3284e-19	4.88105e-18	31.5278
PRDM11	-0.958163	4.19268	-9.21733	9.45238e-19	4.94166e-18	31.5148
PJA1	-0.632701	9.38371	-9.21673	9.49711e-19	4.96291e-18	31.5101
CEBPB	-0.936057	9.47435	-9.21012	1.00082e-18	5.22325e-18	31.4583
CDK6	-1.26457	8.78188	-9.20485	1.04345e-18	5.44105e-18	31.4171
MCF2L2	-1.28055	2.14756	-9.19973	1.08662e-18	5.66249e-18	31.3771
KLF2	-1.21497	9.09012	-9.19372	1.13959e-18	5.93476e-18	31.3301
TNNC2	-1.77047	1.96224	-9.18986	1.17488e-18	6.11591e-18	31.3
IPO5	-0.531863	11.6334	-9.18945	1.17873e-18	6.13334e-18	31.2967
CHST4	-1.55154	1.59704	-9.18771	1.19506e-18	6.21562e-18	31.2831
NTRK3	-2.475	5.63345	-9.18417	1.22897e-18	6.3838e-18	31.2555
TULP2	-0.671205	0.559814	-9.17714	1.29921e-18	6.74292e-18	31.2006
SAP30L	-0.520897	10.193	-9.16701	1.40749e-18	7.28934e-18	31.1215
BAG5	-0.39052	10.4389	-9.16175	1.46717e-18	7.59515e-18	31.0805
FLNC	-1.7629	7.89012	-9.15514	1.54567e-18	7.99132e-18	31.029
HBEGF	-1.19755	7.51852	-9.14894	1.62315e-18	8.3765e-18	30.9807
BCL2L10	-1.17689	1.62505	-9.1489	1.62361e-18	8.3765e-18	30.9805
GNRH1	-1.13712	4.40003	-9.14872	1.626e-18	8.38524e-18	30.979
MAP2K5	-0.467858	8.30602	-9.148	1.63524e-18	8.42932e-18	30.9734
ANKMY2	-0.58088	8.88366	-9.14767	1.63947e-18	8.44755e-18	30.9709
KLHL2	-0.896899	8.52459	-9.13577	1.80068e-18	9.25467e-18	30.8782
LRCH1	-0.627314	9.24289	-9.13537	1.80647e-18	9.2805e-18	30.8751
RARRES1	-1.93901	7.86273	-9.13341	1.8345e-18	9.41655e-18	30.8599
FOLH1	-1.60251	5.81402	-9.13125	1.86605e-18	9.57443e-18	30.843
PCDHGA11	-1.33981	4.5299	-9.12658	1.9359e-18	9.92446e-18	30.8067
PHACTR2	-0.874697	9.27503	-9.12379	1.97881e-18	1.01401e-17	30.7851
TIE1	-0.960004	9.07415	-9.1149	2.12218e-18	1.08383e-17	30.716
HSPA12A	-1.09182	8.23502	-9.09945	2.39641e-18	1.2208e-17	30.596
NPAS3	-1.516	5.50301	-9.09839	2.41641e-18	1.23048e-17	30.5878
GPR88	-1.97513	3.0059	-9.09375	2.5061e-18	1.27455e-17	30.5518
KDR	-0.910425	9.96297	-9.08792	2.62343e-18	1.33366e-17	30.5066
SOX5	-1.80035	4.70714	-9.08643	2.65434e-18	1.34881e-17	30.495
PINK1	-0.579637	10.5652	-9.0824	2.73953e-18	1.39093e-17	30.4639
TRIM68	-0.973008	7.7222	-9.07813	2.83287e-18	1.43653e-17	30.4308
LIPT1	-0.514673	6.87196	-9.07161	2.9815e-18	1.51001e-17	30.3803
NT5E	-1.21073	8.45614	-9.0653	3.13279e-18	1.58465e-17	30.3314
EEF1A1	-0.627024	16.4346	-9.06416	3.16081e-18	1.59749e-17	30.3226
NOTCH1	-0.761225	9.80495	-9.0591	3.28862e-18	1.66071e-17	30.2835
BMPR1A	-0.612609	9.30596	-9.05643	3.35809e-18	1.69405e-17	30.2628
EIF2B3	-0.450346	8.96747	-9.05382	3.42742e-18	1.72792e-17	30.2426
CSTA	-1.73825	6.2859	-9.05174	3.48383e-18	1.75563e-17	30.2265
ZNF132	-0.87336	6.52881	-9.04597	3.64478e-18	1.83522e-17	30.1819
NFIX	-1.21344	11.2937	-9.04549	3.65831e-18	1.84127e-17	30.1783
CDC42EP3	-1.08093	8.93072	-9.03502	3.97076e-18	1.99523e-17	30.0974
ACSM3	-1.64318	5.23389	-9.0283	4.18486e-18	2.10107e-17	30.0455
TPM2	-1.34751	10.7202	-9.02647	4.24513e-18	2.13045e-17	30.0314
NR2C1	-0.645045	8.15755	-9.02148	4.41376e-18	2.21143e-17	29.9929
ADD1	-0.354237	12.3527	-9.01993	4.46758e-18	2.23747e-17	29.981
ME1	-1.86267	7.68242	-9.01957	4.48027e-18	2.2429e-17	29.9782
BDH2	-0.882276	9.12453	-9.01918	4.49383e-18	2.24876e-17	29.9752
CHRFAM7A	-1.12742	3.77057	-9.01473	4.65267e-18	2.32634e-17	29.9409
HAP1	-1.9236	3.46539	-9.01145	4.77335e-18	2.38471e-17	29.9156
PHLPP1	-0.752141	8.96802	-9.00671	4.95317e-18	2.4715e-17	29.8791
WFDC8	-0.301118	0.0651392	-8.99819	5.29359e-18	2.64028e-17	29.8135
ZNF778	-0.771774	6.2981	-8.99653	5.36242e-18	2.67242e-17	29.8007
CCNG1	-0.611269	11.0126	-8.99644	5.36627e-18	2.67324e-17	29.8
KLF5	-1.79616	8.15694	-8.99276	5.52235e-18	2.74649e-17	29.7717
ENPP3	-1.70046	4.39935	-8.99117	5.59121e-18	2.7796e-17	29.7595
SPEG	-1.42232	7.32843	-8.98942	5.66814e-18	2.81209e-17	29.746
ARHGEF9	-0.486452	9.073	-8.98725	5.76474e-18	2.85768e-17	29.7293
SNCAIP	-1.50257	6.00644	-8.9863	5.80749e-18	2.87653e-17	29.722
SLC1A3	-1.22492	8.1122	-8.98436	5.89616e-18	2.91807e-17	29.707
N4BP2L2	-0.561793	10.2867	-8.97791	6.19974e-18	3.06333e-17	29.6575
HOXA1	-1.02917	3.91753	-8.96851	6.67035e-18	3.29452e-17	29.5853
SH3GL3	-0.992695	0.673176	-8.9677	6.71251e-18	3.31265e-17	29.579
PRPH	-1.4001	2.14484	-8.96543	6.83164e-18	3.3687e-17	29.5617
TP63	-2.64233	7.80262	-8.96068	7.08882e-18	3.49269e-17	29.5252
LRP1	-1.21174	13.0716	-8.95911	7.17581e-18	3.53409e-17	29.5132
PEMT	-0.82753	8.15139	-8.95906	7.17866e-18	3.53409e-17	29.5128
GAS1	-1.53612	8.97847	-8.94977	7.71597e-18	3.79707e-17	29.4415
SH3BP2	-0.581155	9.79901	-8.9422	8.18334e-18	4.02218e-17	29.3835
RASA3	-0.874061	9.21012	-8.93865	8.41184e-18	4.13115e-17	29.3563
PARD3	-0.779806	9.54129	-8.93667	8.54221e-18	4.19348e-17	29.3411
NR1D2	-0.749112	10.3042	-8.92475	9.36937e-18	4.58658e-17	29.2499
EIF4B	-0.510826	13.2512	-8.9245	9.3877e-18	4.5937e-17	29.2479
APOBEC3C	-1.12998	7.50436	-8.91062	1.04541e-17	5.10114e-17	29.1417
CRBN	-0.410332	9.6255	-8.8968	1.16336e-17	5.66758e-17	29.0362
RPL22	-0.54371	12.8674	-8.88437	1.2808e-17	6.22976e-17	28.9413
ZNF23	-0.613157	7.69213	-8.88012	1.3235e-17	6.42973e-17	28.9089
MSTN	-1.43285	2.4151	-8.87147	1.41493e-17	6.86563e-17	28.843
SNX3	-0.540249	11.2355	-8.86832	1.44977e-17	7.02632e-17	28.819
DOK5	-1.27039	5.37898	-8.86393	1.49971e-17	7.26253e-17	28.7856
STS	-1.01507	9.12746	-8.86093	1.53493e-17	7.42422e-17	28.7627
RNASE1	-1.29943	10.6296	-8.85738	1.57748e-17	7.627e-17	28.7357
ZNF667	-1.60418	5.96507	-8.85597	1.59472e-17	7.70422e-17	28.725
KLRF1	-1.4353	2.37082	-8.85062	1.66182e-17	8.02201e-17	28.6843
PAPD7	-0.464936	9.12854	-8.84779	1.69856e-17	8.19284e-17	28.6627
CLDN18	-0.945327	1.34456	-8.84521	1.73268e-17	8.35411e-17	28.6431
PLEKHM1	-0.532738	9.34317	-8.84468	1.73971e-17	8.38467e-17	28.6391
WDR91	-0.511349	8.41609	-8.84407	1.74791e-17	8.42087e-17	28.6344
SLC38A3	-1.82038	4.52046	-8.84198	1.77624e-17	8.55396e-17	28.6186
NFE2L2	-0.479202	11.2822	-8.83898	1.8178e-17	8.74719e-17	28.5957
RPS6KA2	-0.819145	9.78297	-8.83536	1.86916e-17	8.98011e-17	28.5682
GRM7	-1.40253	1.6214	-8.83245	1.91155e-17	9.17648e-17	28.5461
ALB	-3.66624	4.54227	-8.82765	1.98349e-17	9.51059e-17	28.5097
SEMA5A	-1.31114	9.87174	-8.82744	1.98662e-17	9.52183e-17	28.5081
ART3	-1.31345	1.25126	-8.8232	2.05261e-17	9.83422e-17	28.4759
GABRA2	-1.93376	1.87532	-8.81705	2.15187e-17	1.03017e-16	28.4293
CYTL1	-1.39067	4.31115	-8.81353	2.21101e-17	1.05723e-16	28.4025
ETFDH	-0.627622	8.86538	-8.80829	2.30179e-17	1.09977e-16	28.3628
DPP4	-1.70317	7.48052	-8.80693	2.32596e-17	1.11089e-16	28.3525
DZIP1	-1.13667	7.4039	-8.80431	2.37317e-17	1.13299e-16	28.3327
TLE1	-1.17473	9.14072	-8.80409	2.37729e-17	1.13451e-16	28.3309
BST1	-1.02141	6.36779	-8.79947	2.46309e-17	1.17499e-16	28.296
ACSL5	-1.26873	8.65815	-8.7953	2.54319e-17	1.21178e-16	28.2644
ZC4H2	-1.18454	6.4791	-8.7911	2.6264e-17	1.24996e-16	28.2326
SLC25A30	-0.698263	8.72737	-8.78962	2.65647e-17	1.26378e-16	28.2214
PDZRN3	-1.16684	9.28198	-8.78891	2.67108e-17	1.27022e-16	28.216
ABCD4	-0.49572	8.8422	-8.78394	2.77471e-17	1.31899e-16	28.1784
EHHADH	-0.980913	7.96958	-8.78143	2.82858e-17	1.34387e-16	28.1594
BCL11A	-2.2186	4.90877	-8.7814	2.82926e-17	1.34387e-16	28.1592
GBP2	-0.990886	10.9003	-8.7793	2.87516e-17	1.36514e-16	28.1433
COBLL1	-1.05686	9.67858	-8.77588	2.95153e-17	1.40085e-16	28.1175
TGM5	-1.91838	2.56103	-8.7728	3.02215e-17	1.43213e-16	28.0941
RDX	-0.752671	10.1892	-8.77086	3.06732e-17	1.45297e-16	28.0795
FGL2	-1.2988	9.35816	-8.76815	3.13159e-17	1.48284e-16	28.059
CAMKV	-0.700843	0.453353	-8.76652	3.17102e-17	1.50092e-16	28.0467
ERICH1	-0.624	7.49381	-8.76626	3.1773e-17	1.50331e-16	28.0447
MFNG	-1.00172	7.47119	-8.76552	3.19526e-17	1.51122e-16	28.0392
GRIP2	-1.29687	2.65993	-8.76505	3.20686e-17	1.51612e-16	28.0356
POMC	-1.23472	2.60492	-8.76401	3.23257e-17	1.52768e-16	28.0277
LDB3	-1.38399	4.86616	-8.76271	3.26473e-17	1.54228e-16	28.018
FDX1	-0.573248	8.30421	-8.76157	3.29343e-17	1.55523e-16	28.0093
HNRNPH3	-0.382451	10.9673	-8.7583	3.37688e-17	1.59402e-16	27.9846
MEIS1	-1.00064	7.40912	-8.75475	3.46981e-17	1.63725e-16	27.9578
GTF2H1	-0.362686	9.68978	-8.74631	3.70132e-17	1.74581e-16	27.8941
PAFAH1B1	-0.46076	11.6358	-8.74616	3.70544e-17	1.74708e-16	27.893
RAG1	-1.04068	4.7817	-8.7459	3.7129e-17	1.74992e-16	27.891
CLCNKB	-1.15286	1.55861	-8.74566	3.71958e-17	1.75238e-16	27.8893
KIF1C	-0.728231	11.0613	-8.73925	3.90629e-17	1.83821e-16	27.8409
RBPJ	-0.427639	9.43627	-8.73893	3.91597e-17	1.84205e-16	27.8385
CRYZL1	-0.398623	8.35866	-8.73727	3.96589e-17	1.86481e-16	27.826
NR4A3	-1.99708	6.32489	-8.73388	4.06981e-17	1.9122e-16	27.8005
ARGLU1	-0.831468	10.3233	-8.7306	4.17331e-17	1.96007e-16	27.7757
LGALS4	-1.09972	1.55659	-8.72602	4.32168e-17	2.02819e-16	27.7412
NEK7	-0.675027	10.4901	-8.72271	4.43229e-17	2.07929e-16	27.7163
C6orf15	-1.68889	2.04465	-8.71339	4.75881e-17	2.22903e-16	27.6462
RHCG	-2.06862	1.89091	-8.70817	4.9518e-17	2.31853e-16	27.607
NLGN4X	-1.92392	6.42599	-8.70687	5.00129e-17	2.3408e-16	27.5972
PSKH1	-0.605843	9.41655	-8.7059	5.03843e-17	2.35728e-16	27.5899
EPHA7	-1.91251	3.70501	-8.70348	5.13196e-17	2.39919e-16	27.5717
TBC1D13	-0.478998	9.7781	-8.70323	5.14165e-17	2.4028e-16	27.5699
RPL34	-0.711006	12.7657	-8.70097	5.23129e-17	2.44281e-16	27.5528
ARRB1	-0.904291	9.38565	-8.69901	5.30983e-17	2.47853e-16	27.5381
HRC	-1.40511	4.40443	-8.69367	5.53018e-17	2.5804e-16	27.498
NLGN3	-0.972455	4.75994	-8.67878	6.1934e-17	2.88322e-16	27.3863
KLC1	-0.409747	10.385	-8.67337	6.45358e-17	3.00089e-16	27.3457
NCK2	-0.600478	9.56562	-8.67111	6.56536e-17	3.0517e-16	27.3287
PCDHB6	-1.38844	4.95579	-8.66923	6.65969e-17	3.09436e-16	27.3147
PCDHGA9	-1.30544	5.64733	-8.66875	6.68401e-17	3.10447e-16	27.3111
ZNF22	-0.761164	9.39097	-8.66523	6.86497e-17	3.18609e-16	27.2847
MDH1	-0.496388	11.2053	-8.65274	7.54791e-17	3.49238e-16	27.1912
INPP5K	-0.539534	9.72828	-8.65025	7.69183e-17	3.55762e-16	27.1725
ALDH7A1	-0.616998	10.6276	-8.64679	7.89588e-17	3.64922e-16	27.1467
MEF2A	-0.575742	10.4379	-8.64556	7.97021e-17	3.68217e-16	27.1375
RASSF4	-0.925498	8.49371	-8.64456	8.03065e-17	3.70868e-16	27.13
SMAD4	-0.508609	10.6797	-8.64236	8.16561e-17	3.76958e-16	27.1136
KLK3	-2.15221	1.49597	-8.63413	8.6915e-17	4.00931e-16	27.052
ABCG2	-1.23985	6.61782	-8.63362	8.72502e-17	4.02324e-16	27.0482
PIGR	-3.64819	7.58163	-8.62778	9.11928e-17	4.20345e-16	27.0046
S100A4	-1.14041	10.1448	-8.61857	9.77756e-17	4.50175e-16	26.9359
HBP1	-0.418088	11.275	-8.61588	9.97913e-17	4.59282e-16	26.9158
FRMPD1	-1.80486	3.44652	-8.6092	1.0496e-16	4.82524e-16	26.866
SLCO4A1	-1.60375	4.58667	-8.60532	1.08084e-16	4.96506e-16	26.8371
TBX19	-0.807387	5.55902	-8.60487	1.08448e-16	4.97991e-16	26.8337
USP2	-1.53989	5.58534	-8.60383	1.09305e-16	5.0136e-16	26.826
OPRK1	-1.20906	0.864993	-8.59832	1.13956e-16	5.22494e-16	26.7849
PLA2G5	-1.43827	3.82763	-8.5944	1.17373e-16	5.37755e-16	26.7557
C1orf115	-1.43082	9.80637	-8.59402	1.17712e-16	5.39107e-16	26.7529
SNAI2	-1.07824	8.73165	-8.59132	1.20141e-16	5.50026e-16	26.7327
MDN1	-0.807022	9.96865	-8.58624	1.24829e-16	5.70413e-16	26.695
FES	-0.89284	7.64569	-8.58356	1.27381e-16	5.81855e-16	26.675
GPR110	-2.3823	2.98558	-8.58238	1.28518e-16	5.86827e-16	26.6663
ZSCAN12	-0.74245	7.42694	-8.57537	1.35498e-16	6.17539e-16	26.6141
PARM1	-1.38098	9.29559	-8.57492	1.35963e-16	6.19196e-16	26.6107
RNASE4	-0.991746	10.5877	-8.57312	1.37817e-16	6.27403e-16	26.5974
ZNF330	-0.347109	9.10076	-8.56982	1.41283e-16	6.427e-16	26.5729
HBG2	-1.01587	0.530902	-8.56831	1.42905e-16	6.49835e-16	26.5616
ZBTB38	-0.547213	10.8777	-8.56668	1.44666e-16	6.57598e-16	26.5496
ARIH2	-0.395201	10.3288	-8.56644	1.44926e-16	6.58532e-16	26.5478
RAB40B	-0.633032	8.23677	-8.56618	1.45212e-16	6.59584e-16	26.5459
LOC728392	-1.00915	5.87197	-8.5616	1.5031e-16	6.81978e-16	26.5118
SOCS2	-1.66168	8.27706	-8.5584	1.53974e-16	6.98262e-16	26.4881
NTF3	-1.92503	3.20329	-8.54628	1.68677e-16	7.63599e-16	26.3981
ACADM	-0.672446	10.0525	-8.54512	1.70153e-16	7.69709e-16	26.3896
TRIM29	-2.76278	8.4656	-8.54072	1.75884e-16	7.95044e-16	26.3569
SIM1	-2.05872	2.85576	-8.53611	1.82084e-16	8.22457e-16	26.3227
RBPMS	-0.957686	10.2075	-8.5324	1.8723e-16	8.45386e-16	26.2953
FAM172A	-0.595111	9.22467	-8.53136	1.88692e-16	8.51356e-16	26.2876
RPL4	-0.618773	14.4101	-8.51924	2.06676e-16	9.30426e-16	26.1978
PDE8A	-0.604997	8.88055	-8.51755	2.09309e-16	9.41579e-16	26.1853
MECOM	-1.01325	8.05701	-8.51457	2.14032e-16	9.61758e-16	26.1633
AKIRIN2	-0.442464	9.23914	-8.50544	2.29208e-16	1.02881e-15	26.0958
ANKS1A	-0.467957	9.9412	-8.50529	2.29462e-16	1.02957e-15	26.0947
RPL26	-0.709472	13.1921	-8.50101	2.36947e-16	1.06237e-15	26.0631
CLDN8	-2.50585	6.37194	-8.4982	2.41973e-16	1.08451e-15	26.0424
CDR1	-1.84279	3.5633	-8.49735	2.43522e-16	1.09105e-15	26.0361
LRMP	-1.25085	6.03301	-8.49718	2.43837e-16	1.09205e-15	26.0348
PPWD1	-0.407645	8.67108	-8.49392	2.49867e-16	1.11865e-15	26.0107
DUOX2	-1.51814	3.0851	-8.49228	2.52955e-16	1.13164e-15	25.9986
ARID4A	-0.535377	9.22837	-8.48191	2.73367e-16	1.22206e-15	25.9221
KIRREL	-1.43767	8.03011	-8.47962	2.78088e-16	1.24179e-15	25.9052
TRO	-1.04961	7.27995	-8.47915	2.79058e-16	1.24567e-15	25.9018
DDX50	-0.333793	9.86567	-8.47906	2.79245e-16	1.24605e-15	25.9011
ACSBG2	-0.880465	1.3507	-8.47628	2.8511e-16	1.27038e-15	25.8806
SNX1	-0.48839	11.6515	-8.47628	2.85118e-16	1.27038e-15	25.8806
CYP7B1	-1.26392	6.38994	-8.47618	2.85325e-16	1.27084e-15	25.8799
RUSC2	-0.647521	9.21718	-8.4739	2.90241e-16	1.29226e-15	25.8631
CR1	-2.06427	4.29619	-8.4737	2.90666e-16	1.29368e-15	25.8616
LIMCH1	-1.18523	10.6174	-8.47283	2.92554e-16	1.30161e-15	25.8552
ODAM	-1.27947	0.81488	-8.47133	2.95866e-16	1.31586e-15	25.8441
GABRG3	-1.14628	0.580181	-8.46793	3.03478e-16	1.34922e-15	25.8191
GSTP1	-1.32996	10.7387	-8.4659	3.08106e-16	1.3688e-15	25.8042
CCBP2	-1.41111	5.57732	-8.46405	3.12404e-16	1.38738e-15	25.7905
KCNJ12	-1.37294	4.70782	-8.46217	3.16811e-16	1.40644e-15	25.7767
ASB4	-0.998647	0.722182	-8.46137	3.18719e-16	1.4144e-15	25.7708
NRP1	-0.874568	11.1782	-8.45415	3.36351e-16	1.49101e-15	25.7177
CYP2C18	-1.03731	0.535484	-8.45272	3.39961e-16	1.50646e-15	25.7072
LPCAT4	-0.649639	8.17227	-8.45245	3.4065e-16	1.50897e-15	25.7052
CCRL1	-1.46277	5.81891	-8.44588	3.57763e-16	1.58304e-15	25.6569
PRMT2	-0.398395	10.7305	-8.4433	3.64716e-16	1.61322e-15	25.6379
C21orf91	-0.717076	8.63371	-8.4393	3.75746e-16	1.6614e-15	25.6085
AKR1B1	-0.795045	9.24505	-8.4345	3.89426e-16	1.72064e-15	25.5733
B3GALT2	-1.06494	2.60909	-8.42527	4.17154e-16	1.84114e-15	25.5055
HPR	-0.782141	0.535811	-8.42299	4.24288e-16	1.87127e-15	25.4888
C1orf61	-1.30513	1.82279	-8.40909	4.70511e-16	2.06763e-15	25.3868
PRR4	-1.1507	5.0586	-8.40783	4.74923e-16	2.08626e-15	25.3776
CDC42EP4	-0.658687	10.8952	-8.40562	4.82805e-16	2.11936e-15	25.3614
LPPR4	-1.17897	5.82168	-8.40235	4.94659e-16	2.16982e-15	25.3375
GRIK1	-2.4387	2.12489	-8.40045	5.01715e-16	2.19998e-15	25.3235
PLCL2	-1.11809	7.39068	-8.40033	5.02137e-16	2.20103e-15	25.3227
AFF2	-1.28942	4.67337	-8.39842	5.0932e-16	2.23091e-15	25.3087
AGPAT2	-1.07231	9.79258	-8.39704	5.14581e-16	2.25315e-15	25.2986
SERINC1	-0.516047	12.7731	-8.39377	5.2724e-16	2.30691e-15	25.2746
CLN8	-0.620086	8.31589	-8.39108	5.37867e-16	2.35256e-15	25.255
WWTR1	-0.910205	8.8112	-8.38732	5.53095e-16	2.41743e-15	25.2274
ADARB1	-0.628189	9.04616	-8.37474	6.07146e-16	2.64701e-15	25.1356
ABCA1	-1.02848	9.79942	-8.37397	6.10615e-16	2.66118e-15	25.1299
PRKAG2	-0.52087	9.01556	-8.37241	6.17728e-16	2.69121e-15	25.1185
PODXL	-0.791825	11.323	-8.36887	6.34173e-16	2.76088e-15	25.0926
DHX38	-0.506027	9.81999	-8.36577	6.48887e-16	2.82291e-15	25.07
NUP54	-0.373577	9.51294	-8.3631	6.61835e-16	2.87718e-15	25.0506
ATP4A	-0.512004	0.266233	-8.35562	6.99523e-16	3.03994e-15	24.996
NISCH	-0.48644	10.9016	-8.3134	9.55489e-16	4.13015e-15	24.6887
NYNRIN	-0.945667	9.07697	-8.31299	9.5842e-16	4.14134e-15	24.6857
GCK	-1.08092	1.97971	-8.30911	9.86224e-16	4.25997e-15	24.6575
KCNK7	-0.932461	1.84441	-8.30455	1.01995e-15	4.4025e-15	24.6244
PTGDS	-1.92487	7.62627	-8.30272	1.03377e-15	4.46059e-15	24.6111
ANO3	-2.64679	3.0016	-8.30228	1.03714e-15	4.47355e-15	24.6079
PPP1CB	-0.41771	12.5597	-8.29913	1.06145e-15	4.57354e-15	24.5851
GUCY1A3	-1.14657	10.0164	-8.29777	1.07215e-15	4.61634e-15	24.5752
PQLC1	-0.567241	9.33742	-8.29581	1.08769e-15	4.68161e-15	24.561
DHRS12	-0.626577	7.94369	-8.29541	1.09091e-15	4.69381e-15	24.5581
ITGB1	-0.580478	13.6753	-8.29526	1.09213e-15	4.69738e-15	24.557
DTWD1	-0.452747	8.63682	-8.28897	1.14389e-15	4.91479e-15	24.5114
NPFF	-0.945604	2.76583	-8.28885	1.14493e-15	4.91751e-15	24.5105
PGAP1	-1.14836	8.05325	-8.28318	1.1936e-15	5.12478e-15	24.4695
NR1H4	-0.499887	0.10954	-8.27734	1.246e-15	5.33845e-15	24.4271
DGKG	-1.02166	3.87792	-8.27593	1.25898e-15	5.39026e-15	24.4169
PNMA3	-1.45939	2.39531	-8.27272	1.28906e-15	5.51515e-15	24.3937
ERMAP	-0.511879	8.59766	-8.27129	1.30262e-15	5.57121e-15	24.3833
LMO3	-2.23928	5.74452	-8.2697	1.31795e-15	5.63478e-15	24.3718
ATP2B4	-0.82161	11.7752	-8.26418	1.37246e-15	5.86371e-15	24.3319
MBP	-0.951769	9.22277	-8.25965	1.41888e-15	6.04929e-15	24.2991
MSN	-0.674572	12.5886	-8.25779	1.43835e-15	6.12799e-15	24.2857
RPL11	-0.65106	13.7473	-8.25725	1.44408e-15	6.15026e-15	24.2818
EIF3D	-0.516803	11.9418	-8.25081	1.51389e-15	6.44306e-15	24.2353
INHBB	-1.30991	9.31482	-8.24458	1.58464e-15	6.73941e-15	24.1903
FGFR1	-1.15749	11.2212	-8.24254	1.60854e-15	6.83869e-15	24.1755
SECISBP2L	-0.658978	10.3805	-8.2412	1.62447e-15	6.90401e-15	24.1658
AK5	-2.34472	7.42479	-8.2327	1.72877e-15	7.33443e-15	24.1045
MAPRE2	-0.720031	9.27818	-8.2202	1.89434e-15	8.0229e-15	24.0144
IQSEC1	-0.485947	10.8202	-8.21729	1.93508e-15	8.19258e-15	23.9935
PIK3CA	-0.609214	9.22688	-8.21466	1.97269e-15	8.34891e-15	23.9745
ECHDC2	-0.788296	9.30993	-8.21054	2.03292e-15	8.6008e-15	23.9449
HOXD9	-0.955296	6.43175	-8.20733	2.08111e-15	8.79247e-15	23.9218
SLC4A4	-2.47972	4.90928	-8.20332	2.14309e-15	9.04486e-15	23.8929
KRT5	-3.59292	9.68799	-8.19818	2.22499e-15	9.38729e-15	23.8559
LGALS3	-1.00466	11.5628	-8.19805	2.22705e-15	9.3927e-15	23.855
SPOCK3	-1.69162	1.71654	-8.19606	2.2597e-15	9.52709e-15	23.8407
SCAPER	-0.669161	8.33722	-8.19468	2.28255e-15	9.62013e-15	23.8308
NDRG1	-0.997592	11.5281	-8.18774	2.40101e-15	1.00984e-14	23.781
EFNA5	-1.73478	7.79637	-8.18723	2.40996e-15	1.01325e-14	23.7773
ASS1	-1.59548	9.9279	-8.1864	2.42467e-15	1.01908e-14	23.7713
AKT3	-1.10187	9.08537	-8.18591	2.43323e-15	1.02232e-14	23.7678
TNIP1	-0.532579	11.2652	-8.18471	2.45476e-15	1.03102e-14	23.7592
KIF17	-0.993906	4.60652	-8.17132	2.70631e-15	1.13471e-14	23.6631
PYGB	-0.616472	11.7303	-8.1706	2.72052e-15	1.13949e-14	23.6579
CNGB1	-0.700406	0.508377	-8.16831	2.76612e-15	1.15819e-14	23.6415
NDRG4	-1.27951	6.41985	-8.16511	2.83137e-15	1.18388e-14	23.6186
COL4A4	-1.47713	4.83524	-8.16425	2.8491e-15	1.19088e-14	23.6124
ARC	-2.21472	4.46817	-8.16081	2.92135e-15	1.22024e-14	23.5878
SYN3	-1.04544	2.5958	-8.15703	3.00278e-15	1.25382e-14	23.5607
ADORA2B	-1.18351	5.04834	-8.1516	3.12375e-15	1.30299e-14	23.5218
EFNB3	-1.47171	6.72328	-8.15155	3.12489e-15	1.30302e-14	23.5214
TWIST1	-1.36848	6.78897	-8.14796	3.20737e-15	1.33695e-14	23.4958
PTBP2	-0.684011	8.10529	-8.14579	3.25846e-15	1.35732e-14	23.4802
ZBTB44	-0.57169	10.5565	-8.14501	3.277e-15	1.36458e-14	23.4746
NEK9	-0.383162	11.1109	-8.14336	3.31639e-15	1.38003e-14	23.4629
SNTB1	-0.969743	8.13792	-8.14239	3.33985e-15	1.38914e-14	23.4559
HNMT	-0.658207	10.0236	-8.13943	3.41236e-15	1.41803e-14	23.4348
PIKFYVE	-0.569085	9.65087	-8.13237	3.5919e-15	1.49162e-14	23.3843
EPS15	-0.408392	10.7754	-8.1276	3.71832e-15	1.54359e-14	23.3502
SPIN2A	-0.918342	1.70539	-8.11573	4.05228e-15	1.67878e-14	23.2655
ZNF280D	-0.468665	9.63344	-8.11411	4.10028e-15	1.69809e-14	23.2539
SLC28A1	-1.14825	1.31335	-8.11376	4.1107e-15	1.70182e-14	23.2514
PDE8B	-1.89653	6.40326	-8.10856	4.26844e-15	1.76532e-14	23.2143
NFASC	-1.62986	8.12103	-8.10549	4.36433e-15	1.80437e-14	23.1925
ZNF471	-1.39317	6.70679	-8.10391	4.41465e-15	1.82393e-14	23.1812
FCER2	-2.03595	2.04035	-8.1009	4.51176e-15	1.86215e-14	23.1597
ARHGAP5	-0.601582	10.9448	-8.09702	4.6403e-15	1.91261e-14	23.1321
DOCK6	-0.621802	9.37234	-8.09275	4.78562e-15	1.97138e-14	23.1017
BTBD3	-0.53585	9.51978	-8.09274	4.78612e-15	1.97138e-14	23.1016
LAMA4	-0.971636	11.1361	-8.0915	4.8291e-15	1.98841e-14	23.0928
ID1	-1.07902	7.6349	-8.08753	4.96987e-15	2.04498e-14	23.0645
PDPR	-0.860959	9.67949	-8.08609	5.02168e-15	2.0649e-14	23.0543
RAVER2	-0.869904	8.4452	-8.08374	5.10762e-15	2.09804e-14	23.0376
C1orf123	-0.448481	9.06682	-8.07847	5.30581e-15	2.17658e-14	23.0001
VIPR1	-0.91901	8.25757	-8.07778	5.33231e-15	2.18672e-14	22.9952
IL15RA	-0.883928	7.14123	-8.07294	5.52207e-15	2.26226e-14	22.9608
SCMH1	-0.447527	9.74081	-8.07294	5.5221e-15	2.26226e-14	22.9608
TRAF6	-0.442636	7.80226	-8.07177	5.5686e-15	2.27977e-14	22.9525
SLC25A3	-0.376157	12.496	-8.07054	5.61862e-15	2.29947e-14	22.9437
MT1E	-1.4923	8.53988	-8.06582	5.81294e-15	2.3766e-14	22.9102
CAMK2G	-0.409023	9.30738	-8.06553	5.82517e-15	2.3808e-14	22.9082
SWAP70	-0.56817	10.8845	-8.05976	6.07251e-15	2.47939e-14	22.8672
PDE1B	-1.18371	6.9944	-8.05604	6.23764e-15	2.54595e-14	22.8408
SLC22A11	-1.23172	1.38993	-8.05415	6.32339e-15	2.57922e-14	22.8274
CACNA2D1	-1.83779	6.14387	-8.04235	6.88408e-15	2.80228e-14	22.7437
CER1	-0.373939	0.169867	-8.04172	6.91552e-15	2.81413e-14	22.7393
NPR3	-1.77613	4.86906	-8.03516	7.24938e-15	2.94703e-14	22.6928
GJC2	-1.02561	4.5356	-8.02918	7.56814e-15	3.07456e-14	22.6505
GPC5	-1.08119	0.912173	-8.02753	7.65838e-15	3.10914e-14	22.6388
TUBB2A	-0.922404	9.52783	-8.0274	7.66541e-15	3.11095e-14	22.6379
COLEC11	-1.38419	2.7452	-8.02711	7.68163e-15	3.11602e-14	22.6358
INPP5A	-0.438936	8.97556	-8.02427	7.83983e-15	3.17856e-14	22.6158
PYGO1	-1.29356	3.8526	-8.02393	7.85924e-15	3.18536e-14	22.6133
AMD1	-0.633776	10.2622	-8.02215	7.96033e-15	3.22419e-14	22.6007
NAV2	-1.29165	9.77601	-8.01972	8.1005e-15	3.27877e-14	22.5836
RPS7	-0.60081	12.1296	-8.01939	8.11977e-15	3.28548e-14	22.5812
SDC3	-0.71188	11.0984	-8.01697	8.26202e-15	3.34081e-14	22.5641
FILIP1L	-1.04406	9.85327	-7.99779	9.48052e-15	3.82716e-14	22.4287
RARRES2	-1.3507	9.36219	-7.9947	9.69273e-15	3.90763e-14	22.4069
KIDINS220	-0.421389	11.1695	-7.99417	9.73001e-15	3.92006e-14	22.4031
SLC25A42	-0.590475	7.70545	-7.99123	9.93699e-15	4.00212e-14	22.3824
CLIP3	-0.880806	8.63027	-7.99041	9.99562e-15	4.0244e-14	22.3766
DIP2C	-0.574111	9.82813	-7.98848	1.01348e-14	4.07775e-14	22.363
HEBP2	-0.72078	10.2336	-7.97978	1.07861e-14	4.33547e-14	22.3017
HLA-E	-0.787002	12.5047	-7.97506	1.11559e-14	4.4782e-14	22.2685
THYN1	-0.556722	8.99582	-7.97283	1.13355e-14	4.54843e-14	22.2528
CCDC93	-0.565644	9.51641	-7.9728	1.13383e-14	4.54843e-14	22.2526
TJP1	-0.459255	11.0676	-7.96774	1.17558e-14	4.71125e-14	22.217
KRT14	-3.57303	9.26171	-7.96446	1.20349e-14	4.82149e-14	22.1939
GABPA	-0.432721	9.75597	-7.96237	1.22154e-14	4.89219e-14	22.1792
TTN	-1.27835	6.93098	-7.96061	1.23697e-14	4.95237e-14	22.1669
GH1	-0.441245	0.243777	-7.95352	1.30124e-14	5.20625e-14	22.117
AZI2	-0.354604	9.99302	-7.94485	1.38427e-14	5.52936e-14	22.0562
NR0B1	-1.54104	0.79051	-7.94318	1.40093e-14	5.59406e-14	22.0444
EEF1B2	-0.553158	11.7173	-7.94114	1.42136e-14	5.67193e-14	22.0301
KLHL24	-0.530264	10.2624	-7.93779	1.45572e-14	5.80711e-14	22.0066
PCSK5	-1.30734	6.69935	-7.93706	1.46333e-14	5.83557e-14	22.0015
INPP5B	-0.508705	8.71151	-7.9263	1.57989e-14	6.2942e-14	21.9261
APBB1IP	-1.09075	8.13872	-7.92475	1.59743e-14	6.35365e-14	21.9152
EIF1	-0.454675	13.3002	-7.9232	1.61515e-14	6.41991e-14	21.9044
ETV1	-1.0874	8.04972	-7.92252	1.62301e-14	6.44908e-14	21.8996
CNR1	-2.09203	4.83725	-7.92232	1.62536e-14	6.4563e-14	21.8982
PPP1R12A	-0.478721	10.5097	-7.92057	1.64576e-14	6.53518e-14	21.8859
KHDRBS3	-0.883338	7.16878	-7.9197	1.65595e-14	6.5735e-14	21.8798
TBC1D5	-0.449271	10.5462	-7.91747	1.68247e-14	6.67443e-14	21.8642
ITFG2	-0.450483	8.62891	-7.9173	1.68441e-14	6.67995e-14	21.863
TUBA8	-0.877566	5.3211	-7.91532	1.70834e-14	6.77263e-14	21.8492
RRAGC	-0.583944	8.57424	-7.9143	1.72085e-14	6.81777e-14	21.842
ISCA1	-0.371773	9.61721	-7.91036	1.76967e-14	7.00662e-14	21.8145
SV2C	-0.897483	0.773161	-7.89575	1.96331e-14	7.76826e-14	21.7123
RSU1	-0.60145	10.4216	-7.89489	1.97529e-14	7.81055e-14	21.7063
C16orf80	-0.456005	8.7201	-7.89482	1.97621e-14	7.81166e-14	21.7058
ACOX1	-0.519416	10.6611	-7.89423	1.98459e-14	7.84224e-14	21.7017
KATNA1	-0.390996	8.09645	-7.89283	2.00438e-14	7.9153e-14	21.6919
CITED1	-2.27693	5.09176	-7.8915	2.02334e-14	7.98755e-14	21.6826
RORA	-0.704291	8.60734	-7.88704	2.08849e-14	8.24207e-14	21.6515
CD81	-0.460775	13.244	-7.88523	2.11545e-14	8.34577e-14	21.6388
MBNL3	-1.4701	5.31801	-7.88446	2.12704e-14	8.38877e-14	21.6335
SYCE1L	-1.35422	1.75794	-7.87924	2.20721e-14	8.68802e-14	21.5971
MTMR3	-0.441731	10.5587	-7.87304	2.30636e-14	9.07537e-14	21.5538
CCDC88A	-0.859991	8.91291	-7.87181	2.32657e-14	9.14895e-14	21.5452
CLK4	-0.644974	8.73827	-7.86905	2.37251e-14	9.32056e-14	21.526
ANXA5	-0.558235	12.6751	-7.86477	2.44546e-14	9.60097e-14	21.4962
CDK3	-0.803935	6.01389	-7.86139	2.50463e-14	9.82691e-14	21.4727
AUH	-0.500041	8.00306	-7.86078	2.51552e-14	9.86325e-14	21.4684
RCAN2	-0.845216	8.11963	-7.85818	2.56215e-14	1.00396e-13	21.4504
ABCC2	-1.52727	3.18319	-7.84689	2.77526e-14	1.08537e-13	21.3718
ATP11A	-0.76968	8.93606	-7.83953	2.92326e-14	1.14178e-13	21.3206
AQP5	-2.6448	4.00799	-7.83946	2.92481e-14	1.14202e-13	21.3201
RRAD	-1.63676	4.58632	-7.83898	2.93464e-14	1.14549e-13	21.3168
DNAH9	-1.73343	3.46816	-7.83301	3.061e-14	1.19405e-13	21.2753
TNRC6B	-0.480761	9.71132	-7.8278	3.17556e-14	1.23714e-13	21.2392
POPDC3	-1.48135	1.84174	-7.8221	3.30592e-14	1.28505e-13	21.1996
ZNF154	-1.24797	5.54782	-7.82115	3.32799e-14	1.2928e-13	21.1931
C9orf3	-0.711496	8.05666	-7.81821	3.39775e-14	1.31906e-13	21.1727
DOCK9	-0.576668	10.6632	-7.81185	3.55361e-14	1.3778e-13	21.1286
OLFML1	-1.01466	8.20439	-7.81142	3.56421e-14	1.38147e-13	21.1256
FER	-0.917051	5.93705	-7.81027	3.59338e-14	1.39233e-13	21.1176
PLCB1	-1.53837	7.9768	-7.80985	3.60397e-14	1.39555e-13	21.1147
PPP3R1	-0.337062	10.6667	-7.80626	3.69625e-14	1.42991e-13	21.0898
ZFP37	-1.0509	5.89986	-7.80585	3.70686e-14	1.43356e-13	21.087
DCX	-2.48835	3.52143	-7.80398	3.75601e-14	1.45211e-13	21.0741
HMGN3	-0.601535	9.59209	-7.80313	3.77854e-14	1.45989e-13	21.0682
ITGA1	-0.870338	9.70868	-7.79835	3.90768e-14	1.50835e-13	21.0351
MPHOSPH8	-0.472551	9.9192	-7.79739	3.9343e-14	1.51814e-13	21.0285
PPP3CB	-0.387698	10.5165	-7.79401	4.02905e-14	1.55421e-13	21.0051
CALCR	-1.42875	2.71835	-7.78855	4.18651e-14	1.6129e-13	20.9673
IFNAR2	-0.534038	8.4049	-7.78566	4.27244e-14	1.64548e-13	20.9474
POM121L9P	-1.12532	3.13903	-7.78255	4.3669e-14	1.68133e-13	20.9259
EPB41L4B	-1.10394	9.13298	-7.77415	4.63209e-14	1.78174e-13	20.8679
LAMA2	-1.4776	9.72797	-7.76966	4.78027e-14	1.83816e-13	20.8369
ICAM4	-0.99787	2.28932	-7.76829	4.82652e-14	1.85536e-13	20.8274
MRPS31	-0.416037	8.28529	-7.76634	4.89296e-14	1.8803e-13	20.814
ZNF189	-0.398208	9.18995	-7.76315	5.00387e-14	1.92231e-13	20.7919
UBA2	-0.363237	11.0754	-7.7577	5.19861e-14	1.99587e-13	20.7544
BACE1	-0.541288	9.97801	-7.75635	5.24786e-14	2.01414e-13	20.7451
KARS	-0.442199	11.1168	-7.75581	5.26779e-14	2.02115e-13	20.7414
MUC4	-1.71518	3.06939	-7.75115	5.44276e-14	2.0863e-13	20.7093
LIPC	-1.12311	2.41078	-7.74434	5.70842e-14	2.18745e-13	20.6624
RPS3A	-0.556266	12.3985	-7.74383	5.72862e-14	2.1945e-13	20.6589
FBXL5	-0.439076	11.5628	-7.73979	5.89296e-14	2.25674e-13	20.6311
RASGRP2	-1.34678	5.34302	-7.73261	6.19647e-14	2.37148e-13	20.5817
TNFRSF1B	-0.934183	9.30996	-7.72925	6.34384e-14	2.42711e-13	20.5586
TPCN1	-0.473527	10.2769	-7.72556	6.50956e-14	2.48895e-13	20.5333
SLC1A7	-1.30836	3.97278	-7.72511	6.52977e-14	2.49589e-13	20.5302
ADI1	-0.686744	10.1722	-7.71658	6.93078e-14	2.64667e-13	20.4716
ADRB1	-2.15163	3.34949	-7.71097	7.20735e-14	2.74883e-13	20.4331
GLP1R	-1.59388	2.20719	-7.70949	7.28213e-14	2.77648e-13	20.423
EIF3F	-0.424374	11.2162	-7.70246	7.64793e-14	2.9123e-13	20.3748
FOXO3B	-0.572921	9.85038	-7.69865	7.85347e-14	2.98776e-13	20.3487
KIAA1109	-0.66571	11.1376	-7.69799	7.88967e-14	3.00059e-13	20.3442
ATP11B	-1.01685	9.74232	-7.68698	8.51875e-14	3.22974e-13	20.2688
SPEN	-0.471797	11.1262	-7.68285	8.76676e-14	3.32066e-13	20.2405
DOC2B	-1.5463	4.24982	-7.68215	8.80974e-14	3.3359e-13	20.2357
PLEKHA4	-1.12102	9.01061	-7.67963	8.96569e-14	3.38967e-13	20.2185
DISC1	-0.707538	6.93155	-7.67768	9.08792e-14	3.43481e-13	20.2052
TTC38	-0.609996	8.95731	-7.67177	9.46875e-14	3.57542e-13	20.1648
SAMM50	-0.441144	9.84453	-7.66928	9.63454e-14	3.63689e-13	20.1478
MAFG	-0.560836	8.96483	-7.66725	9.77139e-14	3.68626e-13	20.1339
UBE4B	-0.426863	10.3287	-7.6653	9.90428e-14	3.73366e-13	20.1206
GIMAP4	-0.868294	9.17506	-7.66527	9.90626e-14	3.73366e-13	20.1204
MEX3C	-0.506745	9.97005	-7.66144	1.01736e-13	3.82968e-13	20.0942
HUNK	-1.48176	6.56887	-7.65418	1.0699e-13	4.02372e-13	20.0447
TMLHE	-0.5422	7.7029	-7.65221	1.08463e-13	4.07659e-13	20.0313
CYP1A1	-1.7602	1.29213	-7.64908	1.10839e-13	4.15816e-13	20.01
PLAG1	-1.12413	4.58673	-7.64891	1.10976e-13	4.16203e-13	20.0088
DDX43	-1.46378	2.15287	-7.64815	1.11556e-13	4.18249e-13	20.0036
TMCC2	-0.876034	5.00563	-7.64809	1.11606e-13	4.18309e-13	20.0032
RPL15	-0.469684	14.0941	-7.64446	1.14449e-13	4.28698e-13	19.9785
LPAL2	-0.879548	1.66884	-7.6422	1.16252e-13	4.35319e-13	19.9631
BTG3	-0.873773	7.98738	-7.63893	1.18922e-13	4.45179e-13	19.9408
SLC25A20	-0.601613	8.58794	-7.63636	1.21058e-13	4.52758e-13	19.9233
CASP1	-0.952893	8.15648	-7.63618	1.21204e-13	4.5306e-13	19.9221
ALDH4A1	-0.878964	9.53928	-7.63385	1.23178e-13	4.60262e-13	19.9062
ASXL1	-0.372445	10.6267	-7.63041	1.26144e-13	4.71052e-13	19.8828
CACNB4	-1.27056	5.68375	-7.62351	1.32312e-13	4.93331e-13	19.8359
GNAZ	-1.00139	7.32209	-7.61932	1.36202e-13	5.07679e-13	19.8074
UGT1A7	-1.67104	0.629198	-7.61112	1.44143e-13	5.36617e-13	19.7517
NPC1	-0.421276	9.88772	-7.60656	1.48754e-13	5.53516e-13	19.7208
PLCD1	-0.578936	8.40784	-7.60392	1.51491e-13	5.63455e-13	19.7029
SLC2A9	-0.828052	5.91875	-7.59664	1.59294e-13	5.91934e-13	19.6535
RAB28	-0.340504	8.15383	-7.59241	1.64017e-13	6.08741e-13	19.6248
ZNF345	-0.556902	6.42461	-7.59213	1.64328e-13	6.09711e-13	19.6229
SLC41A3	-0.449379	9.72406	-7.58996	1.66802e-13	6.18698e-13	19.6083
BCKDHB	-0.61151	8.729	-7.58479	1.72858e-13	6.40379e-13	19.5732
SLC29A1	-0.591589	11.152	-7.58052	1.7802e-13	6.58903e-13	19.5443
KLK10	-2.60978	4.94743	-7.57952	1.79246e-13	6.63237e-13	19.5375
AGPAT4	-0.953326	7.24396	-7.57754	1.8171e-13	6.72148e-13	19.5241
POPDC2	-0.743107	5.86107	-7.57518	1.84686e-13	6.82741e-13	19.5082
SLC26A10	-0.966771	3.10386	-7.56543	1.97499e-13	7.2856e-13	19.4422
COL17A1	-2.96644	8.517	-7.56484	1.98305e-13	7.31087e-13	19.4382
PDLIM4	-1.15343	8.1652	-7.56189	2.02363e-13	7.45821e-13	19.4183
SPATA7	-0.441348	7.48618	-7.56076	2.03943e-13	7.51192e-13	19.4107
CALD1	-0.855586	12.5077	-7.55871	2.06839e-13	7.61627e-13	19.3968
PTEN	-0.454066	11.1666	-7.55805	2.07779e-13	7.64626e-13	19.3924
GOLGA8DP	-0.488829	0.232235	-7.55217	2.16345e-13	7.95423e-13	19.3527
AVP	-0.149333	0.0299919	-7.54992	2.19707e-13	8.07541e-13	19.3375
CCDC121	-0.441283	6.9949	-7.54968	2.20064e-13	8.08609e-13	19.3359
BTAF1	-0.633407	9.75788	-7.54721	2.23839e-13	8.21983e-13	19.3192
MTMR2	-0.477331	9.36718	-7.54371	2.29279e-13	8.41706e-13	19.2956
MYO16	-1.65394	3.67822	-7.53706	2.39974e-13	8.79638e-13	19.2508
MYOT	-1.26494	1.49299	-7.53638	2.41093e-13	8.83476e-13	19.2463
RNLS	-0.885696	6.73518	-7.52637	2.58215e-13	9.45364e-13	19.1788
SELP	-2.04085	6.92647	-7.52409	2.62286e-13	9.59689e-13	19.1635
AFP	-2.55517	2.64991	-7.52341	2.63508e-13	9.63869e-13	19.1589
GPR126	-1.64259	6.99231	-7.52134	2.67267e-13	9.77033e-13	19.145
CRABP1	-2.89482	4.7399	-7.52104	2.67808e-13	9.78715e-13	19.143
CFH	-1.0759	10.2301	-7.52069	2.68453e-13	9.80777e-13	19.1406
PAPOLB	-0.539072	0.509556	-7.51804	2.73378e-13	9.98469e-13	19.1228
SORBS2	-1.3241	9.7009	-7.50885	2.91113e-13	1.06229e-12	19.061
TNNI3K	-1.39681	4.28938	-7.50859	2.91629e-13	1.06385e-12	19.0593
RPS20	-0.637961	13.5765	-7.50806	2.92686e-13	1.06739e-12	19.0557
CLDND1	-0.420348	10.0362	-7.50681	2.95191e-13	1.0762e-12	19.0474
GSTA4	-0.872281	8.1548	-7.49424	3.21675e-13	1.16925e-12	18.963
SOCS3	-1.21065	10.1066	-7.4938	3.22626e-13	1.17235e-12	18.9601
PAX3	-1.40103	1.87779	-7.49352	3.23258e-13	1.1743e-12	18.9581
HBZ	-0.423674	0.254228	-7.49271	3.25039e-13	1.18041e-12	18.9527
CBLN1	-1.60397	3.15107	-7.49083	3.2924e-13	1.19531e-12	18.9401
HCFC2	-0.494975	8.50876	-7.48939	3.32489e-13	1.20675e-12	18.9305
TGDS	-0.459165	7.62454	-7.48932	3.32654e-13	1.20699e-12	18.93
ASNSD1	-0.294803	9.8968	-7.4874	3.37035e-13	1.22181e-12	18.9171
PXN	-0.489658	11.2518	-7.48585	3.40616e-13	1.2344e-12	18.9067
NUDT11	-1.08466	4.94507	-7.48104	3.51979e-13	1.27406e-12	18.8745
ZFYVE9	-0.84872	9.3001	-7.47059	3.77962e-13	1.3673e-12	18.8045
EIF4A2	-0.46865	12.7833	-7.46921	3.81526e-13	1.37978e-12	18.7953
FMO4	-0.732216	6.77676	-7.46857	3.83186e-13	1.38496e-12	18.7911
CEACAM8	-0.402183	0.16281	-7.46412	3.94977e-13	1.42715e-12	18.7613
ZNF334	-1.65846	5.69146	-7.46287	3.98353e-13	1.43722e-12	18.7529
VPS13D	-0.525866	11.0855	-7.46219	4.00212e-13	1.44306e-12	18.7484
PDK2	-0.659869	9.82062	-7.4561	4.17129e-13	1.50228e-12	18.7077
EIF3E	-0.571019	12.5034	-7.45348	4.24645e-13	1.52845e-12	18.6902
S100A6	-0.979649	12.2382	-7.45235	4.27907e-13	1.53927e-12	18.6826
ZNF248	-0.416342	8.20472	-7.44528	4.48965e-13	1.61216e-12	18.6355
FAM13B	-0.504297	9.95994	-7.43691	4.7523e-13	1.70446e-12	18.5796
LY75	-1.36727	8.76464	-7.43397	4.84802e-13	1.73725e-12	18.56
FSTL1	-1.01786	12.9991	-7.4289	5.01771e-13	1.797e-12	18.5262
LY6G6D	-0.375948	0.178518	-7.42854	5.02976e-13	1.80079e-12	18.5239
JOSD1	-0.351399	10.3502	-7.42048	5.31242e-13	1.90031e-12	18.4702
PDE1A	-1.06521	6.12483	-7.41546	5.4962e-13	1.96374e-12	18.4368
HIVEP2	-0.766184	9.57479	-7.40962	5.71794e-13	2.04056e-12	18.398
RNF146	-0.360498	9.47528	-7.40894	5.74413e-13	2.0487e-12	18.3935
HOXD3	-1.16157	4.04588	-7.40849	5.76183e-13	2.05442e-12	18.3904
TGFA	-1.31535	6.78818	-7.4077	5.79246e-13	2.06473e-12	18.3852
C3	-1.13616	13.0417	-7.40764	5.79497e-13	2.06502e-12	18.3848
CSF1	-0.865597	9.29482	-7.40732	5.80745e-13	2.06886e-12	18.3827
PIK3IP1	-0.598349	9.8373	-7.40693	5.82305e-13	2.07381e-12	18.3801
ETS1	-0.828277	11.0346	-7.40606	5.85747e-13	2.08546e-12	18.3743
CLCN1	-1.32164	1.72921	-7.40573	5.87022e-13	2.08939e-12	18.3721
MMP19	-0.783448	8.64268	-7.40192	6.02358e-13	2.14146e-12	18.3468
DCUN1D4	-0.409073	9.53431	-7.39501	6.31179e-13	2.2413e-12	18.3009
SPRR2B	-0.469912	0.137555	-7.38542	6.73409e-13	2.38847e-12	18.2373
AGFG1	-0.362698	10.6356	-7.38118	6.92982e-13	2.45574e-12	18.2092
ALAD	-0.44541	10.5757	-7.37823	7.06925e-13	2.50442e-12	18.1896
CCND3	-0.467508	10.1805	-7.37814	7.07326e-13	2.50511e-12	18.1891
CXCR7	-1.13638	9.22788	-7.37759	7.09944e-13	2.51365e-12	18.1855
TCF7	-1.14787	8.06848	-7.37179	7.38287e-13	2.61096e-12	18.147
HDAC5	-0.477149	10.3063	-7.37156	7.3943e-13	2.61425e-12	18.1455
ARL4C	-1.03474	9.63797	-7.37021	7.4617e-13	2.63654e-12	18.1366
SERPIND1	-0.955505	1.02212	-7.3697	7.48747e-13	2.64488e-12	18.1332
PTPRS	-0.92581	10.2729	-7.36963	7.49096e-13	2.64534e-12	18.1327
ANKRD6	-0.765328	7.58653	-7.36486	7.73609e-13	2.73111e-12	18.1011
SHBG	-0.748849	1.42822	-7.34851	8.6359e-13	3.03995e-12	17.9931
ETFB	-0.944921	9.22358	-7.34673	8.73975e-13	3.07472e-12	17.9814
TGFB1I1	-0.820625	9.06953	-7.345	8.84191e-13	3.10976e-12	17.97
IL7	-1.10582	4.06232	-7.34066	9.10375e-13	3.20093e-12	17.9413
FAM124B	-0.983601	5.41189	-7.34013	9.1362e-13	3.21048e-12	17.9378
PCDHB12	-0.900728	5.14504	-7.33301	9.58389e-13	3.36488e-12	17.8908
PEX5	-0.389462	9.93967	-7.328	9.91189e-13	3.47703e-12	17.8578
FASTKD2	-0.315252	9.79523	-7.31928	1.05088e-12	3.68536e-12	17.8004
SEMA6C	-0.800306	7.34018	-7.31869	1.05506e-12	3.69893e-12	17.7965
SHOX	-0.749501	0.507916	-7.31771	1.06202e-12	3.72229e-12	17.7901
CNBP	-0.317436	12.7193	-7.31743	1.06403e-12	3.72825e-12	17.7882
SP2	-0.327194	9.30242	-7.31709	1.06647e-12	3.73355e-12	17.786
PALM	-0.861363	9.38684	-7.31607	1.0738e-12	3.75813e-12	17.7792
ADRA2A	-1.19779	8.9174	-7.31083	1.11216e-12	3.89016e-12	17.7448
OBSCN	-1.16864	8.3864	-7.31063	1.11363e-12	3.89417e-12	17.7435
MAP2K3	-0.51405	9.59044	-7.30934	1.12328e-12	3.92679e-12	17.735
FOXE1	-1.29789	1.0005	-7.3036	1.16728e-12	4.0771e-12	17.6973
CD14	-0.811743	9.86481	-7.30272	1.17422e-12	4.10015e-12	17.6915
SERPINF2	-1.21814	5.91269	-7.29861	1.20692e-12	4.21191e-12	17.6645
JAK1	-0.466087	12.2679	-7.29748	1.21613e-12	4.24285e-12	17.6571
ZBTB20	-1.00231	4.27779	-7.29554	1.23198e-12	4.2969e-12	17.6443
ABCC6	-1.74934	5.97137	-7.29487	1.23757e-12	4.31516e-12	17.6399
SMCR7L	-0.395388	9.86837	-7.29388	1.24573e-12	4.34236e-12	17.6335
KIF13A	-0.662276	10.4207	-7.28935	1.28403e-12	4.47331e-12	17.6037
SCEL	-1.50191	0.953627	-7.28756	1.29951e-12	4.52335e-12	17.592
ABLIM3	-1.11583	9.67332	-7.28633	1.3102e-12	4.55926e-12	17.5839
SLC15A1	-1.35911	1.2288	-7.28217	1.34721e-12	4.68403e-12	17.5566
CTNNA3	-1.00035	1.39451	-7.27524	1.41095e-12	4.90144e-12	17.5112
C2orf83	-0.16665	0.0369359	-7.27426	1.42026e-12	4.93236e-12	17.5048
LAMC3	-1.63819	5.30966	-7.27344	1.42798e-12	4.95633e-12	17.4994
LGALS7B	-1.54675	1.62275	-7.27334	1.42893e-12	4.95824e-12	17.4988
S100A12	-1.06093	0.785958	-7.27324	1.42994e-12	4.96029e-12	17.4981
FBXO11	-0.274188	10.5771	-7.26706	1.49014e-12	5.16619e-12	17.4576
COL4A6	-1.95023	6.24217	-7.26599	1.50078e-12	5.20011e-12	17.4506
CAPN5	-0.924652	7.56262	-7.25967	1.56531e-12	5.41754e-12	17.4093
AMIGO2	-1.3281	9.71633	-7.25826	1.5801e-12	5.46717e-12	17.4001
GEMIN4	-0.465454	9.14878	-7.25636	1.60029e-12	5.53545e-12	17.3876
RNF11	-0.399453	11.2885	-7.25149	1.65297e-12	5.71279e-12	17.3559
TBC1D2B	-0.576954	10.371	-7.25046	1.66444e-12	5.74916e-12	17.3491
CD40	-0.798012	7.70534	-7.24915	1.67894e-12	5.79758e-12	17.3406
GRM6	-0.87979	1.88468	-7.24626	1.71151e-12	5.90672e-12	17.3217
CARD8	-0.507437	9.25022	-7.24589	1.71585e-12	5.91998e-12	17.3192
MTHFSD	-0.479829	7.83356	-7.24318	1.74701e-12	6.02579e-12	17.3016
PRDX6	-0.508367	12.0274	-7.23864	1.80059e-12	6.20357e-12	17.2719
GYPE	-0.953239	2.69862	-7.23493	1.8455e-12	6.35648e-12	17.2477
MINA	-0.665886	9.29606	-7.23258	1.87456e-12	6.45293e-12	17.2324
RBL2	-0.532239	11.0031	-7.22814	1.93072e-12	6.6406e-12	17.2035
PCDHGC3	-0.654975	10.7556	-7.22714	1.94356e-12	6.68286e-12	17.1969
EYA2	-1.48563	7.78689	-7.21567	2.09721e-12	7.20305e-12	17.1223
DOCK1	-0.474625	11.0107	-7.20649	2.22881e-12	7.64423e-12	17.0626
SMG6	-0.361683	10.1534	-7.20574	2.24e-12	7.67827e-12	17.0577
SEC31B	-1.15557	6.20961	-7.19762	2.36371e-12	8.0932e-12	17.0049
PJA2	-0.458976	11.8297	-7.19409	2.41958e-12	8.27983e-12	16.982
CBL	-0.491942	9.76928	-7.19231	2.44821e-12	8.37546e-12	16.9705
AKAP3	-1.04297	4.30873	-7.18948	2.49455e-12	8.52199e-12	16.9521
MITF	-0.863723	8.31965	-7.18404	2.58596e-12	8.82931e-12	16.9168
CTF1	-1.25142	6.71355	-7.18215	2.61841e-12	8.93509e-12	16.9045
PI4KAP1	-0.636737	7.23192	-7.17707	2.70779e-12	9.23105e-12	16.8716
FABP1	-0.252397	0.0877178	-7.17553	2.73539e-12	9.32118e-12	16.8617
IL1RAPL2	-1.43237	1.99059	-7.17325	2.77695e-12	9.45749e-12	16.8469
TSPAN2	-1.07339	7.14652	-7.17103	2.81789e-12	9.59425e-12	16.8325
RPL6	-0.490438	12.9644	-7.16807	2.87343e-12	9.77241e-12	16.8134
KDM4D	-0.622777	4.79776	-7.16732	2.88782e-12	9.81857e-12	16.8085
FOXO3	-0.567159	11.0252	-7.16701	2.89365e-12	9.83566e-12	16.8065
ATP2B2	-1.45178	2.75051	-7.1664	2.90528e-12	9.87242e-12	16.8026
MAPK14	-0.317011	10.4425	-7.16228	2.98548e-12	1.01393e-11	16.7758
DEF8	-0.498291	9.04208	-7.15849	3.06097e-12	1.03899e-11	16.7513
SMR3B	-1.86556	1.26239	-7.15806	3.0696e-12	1.04163e-11	16.7486
PPIEL	-1.12314	5.16154	-7.15565	3.1187e-12	1.0577e-11	16.733
DAB2	-0.801457	10.6792	-7.15389	3.1551e-12	1.06974e-11	16.7216
TREH	-0.538895	0.48653	-7.15309	3.17174e-12	1.07482e-11	16.7165
CUX2	-2.1342	3.25854	-7.15112	3.21334e-12	1.08827e-11	16.7037
TSHB	-0.241889	0.10013	-7.14826	3.27435e-12	1.10863e-11	16.6852
GRIN2A	-1.2448	4.48758	-7.1418	3.41657e-12	1.15614e-11	16.6435
FAM153A	-1.06261	1.06016	-7.14038	3.44858e-12	1.16664e-11	16.6344
PKN2	-0.43947	10.2912	-7.13832	3.4957e-12	1.18225e-11	16.6211
BEST1	-0.766505	5.20798	-7.1273	3.75842e-12	1.26864e-11	16.55
NCOA1	-0.45763	10.8342	-7.12537	3.80635e-12	1.2841e-11	16.5376
IL12A	-1.31673	2.45127	-7.11615	4.04393e-12	1.36349e-11	16.4782
TAT	-3.87828	5.9353	-7.11573	4.05496e-12	1.36683e-11	16.4755
FNDC3B	-0.568113	10.827	-7.11538	4.06443e-12	1.36965e-11	16.4733
PLEKHG6	-0.987809	7.68063	-7.11507	4.07246e-12	1.37197e-11	16.4713
[truncated: 10,158 more rows]

## Sheet: Luminal B
Supplementary Table 3
This table gives the differential expression analysis result of limma for luminal subtype B.
ID	logFC	AveExpr	t	P.Value	adj.P.Val	B
ANGPTL7	-6.32322	1.23994	-34.233	5.02903e-89	6.11278e-85	192.538
CPA1	-4.6456	0.811971	-31.3791	3.04589e-82	1.85114e-78	177.051
SLC6A2	-4.64819	0.818307	-28.2865	1.97123e-74	3.99337e-71	159.188
CA4	-7.49497	1.59201	-26.3019	3.74738e-69	3.25353e-66	147.101
NPY2R	-6.11328	1.03775	-26.2174	6.35982e-69	5.15357e-66	146.575
RYR3	-4.51849	3.06242	-25.6262	2.63016e-67	1.9981e-64	142.872
DPP6	-5.13462	1.49709	-25.5977	3.15098e-67	2.25295e-64	142.692
RNF186	-4.27895	0.829747	-25.5607	3.98353e-67	2.68999e-64	142.459
GLYAT	-7.27969	1.72876	-25.1376	5.8975e-66	3.41353e-63	139.777
KCNJ16	-6.00043	1.42306	-24.9239	2.3194e-65	1.22575e-62	138.414
GPR12	-4.89484	1.14175	-24.6707	1.18417e-64	5.99735e-62	136.792
HIF3A	-6.65977	2.44471	-24.6601	1.26747e-64	6.16242e-62	136.724
LYVE1	-6.35344	5.14111	-24.3753	8.0099e-64	3.47716e-61	134.889
ADRA1A	-4.88953	1.40996	-24.1965	2.56275e-63	9.16184e-61	133.731
ANGPT4	-3.89614	1.06021	-23.9385	1.381e-62	4.79602e-60	132.054
MASP1	-5.72433	2.01475	-23.8616	2.28565e-62	7.71723e-60	131.553
CLCA4	-5.05941	0.962494	-23.7584	4.49831e-62	1.40197e-59	130.879
FAM107A	-5.47639	5.50872	-23.7236	5.65533e-62	1.71851e-59	130.651
HPSE2	-5.03063	1.2035	-23.5796	1.45941e-61	4.2236e-59	129.707
MAP1LC3C	-5.29069	1.91459	-23.3268	7.7528e-61	2.09412e-58	128.044
CRYAB	-6.0454	7.70928	-23.1266	2.92644e-60	7.56826e-58	126.721
FIGF	-6.94575	3.13463	-23.0416	5.15037e-60	1.25205e-57	126.159
TNS1	-3.49703	11.3722	-22.9104	1.23506e-59	2.83248e-57	125.288
NRG2	-4.85823	1.97041	-22.8797	1.51562e-59	3.41154e-57	125.084
CAV1	-4.27716	10.1499	-22.8202	2.25572e-59	4.98514e-57	124.688
FGFBP1	-5.53502	1.10966	-22.7355	3.97549e-59	8.47756e-57	124.123
DMD	-4.91601	6.82201	-22.4657	2.43002e-58	4.6884e-56	122.32
PDE1C	-5.03344	2.88176	-22.4079	3.58583e-58	6.7055e-56	121.933
SYNM	-5.48788	8.68607	-21.7553	2.98369e-56	4.90091e-54	117.529
PAMR1	-5.09633	5.8882	-21.7383	3.35084e-56	5.35913e-54	117.413
SPRY2	-3.76273	7.02151	-21.6024	8.46754e-56	1.28654e-53	116.49
LHCGR	-3.83376	0.611178	-21.4105	3.14728e-55	4.66527e-53	115.182
KLHL29	-4.00216	5.43745	-21.3671	4.23909e-55	6.20796e-53	114.886
OCA2	-2.94881	0.58678	-21.2318	1.07377e-54	1.55377e-52	113.96
PPP1R12B	-2.52886	9.77356	-21.1961	1.3721e-54	1.9621e-52	113.715
HSPB6	-6.02965	7.11374	-21.1713	1.62796e-54	2.29951e-52	113.545
MYOC	-7.39169	1.52467	-21.1669	1.6775e-54	2.31705e-52	113.515
TRPM6	-4.54218	2.0617	-21.1196	2.3232e-54	3.13761e-52	113.191
SDPR	-5.62621	6.47173	-21.0688	3.29797e-54	4.40515e-52	112.842
HOXA4	-3.6965	4.16757	-21.0604	3.49245e-54	4.61421e-52	112.785
FXYD1	-6.65361	3.11603	-20.947	7.63902e-54	9.8779e-52	112.005
TNXB	-5.84616	7.91752	-20.8212	1.82339e-53	2.23872e-51	111.138
PDE2A	-4.36934	6.76051	-20.7921	2.2304e-53	2.71105e-51	110.937
TNMD	-6.42023	2.1046	-20.7753	2.50598e-53	3.01586e-51	110.821
GIPC2	-4.31042	3.88641	-20.6206	7.32859e-53	8.73324e-51	109.752
RDH5	-5.47522	4.53561	-20.5853	9.3663e-53	1.10531e-50	109.508
EPB42	-4.35631	0.84034	-20.5701	1.04046e-52	1.21604e-50	109.403
MYOM1	-4.79052	4.66175	-20.5619	1.1019e-52	1.27559e-50	109.346
CAV2	-3.87504	8.55532	-20.4659	2.14915e-52	2.44139e-50	108.68
FHL1	-5.39094	9.00139	-20.4336	2.69063e-52	3.00913e-50	108.456
LRRTM2	-3.39376	3.0041	-20.3221	5.8519e-52	6.35088e-50	107.682
AQP1	-3.41777	10.9335	-20.3024	6.71488e-52	7.22296e-50	107.545
ITIH5	-5.54559	7.58759	-20.2464	9.93057e-52	1.04962e-49	107.155
KCNIP2	-6.41461	4.98533	-20.214	1.24496e-51	1.30453e-49	106.93
CA6	-2.87057	0.388406	-20.1316	2.21655e-51	2.28323e-49	106.355
EPHB1	-4.20524	4.71806	-20.0587	3.69092e-51	3.73859e-49	105.847
S100B	-6.39991	4.45811	-20.0274	4.59772e-51	4.54352e-49	105.628
WIF1	-6.53457	1.614	-19.7872	2.483e-50	2.43394e-48	103.948
KCNMB1	-3.82846	5.75208	-19.7861	2.50349e-50	2.4344e-48	103.94
GFAP	-4.88505	1.93048	-19.7155	4.11389e-50	3.9686e-48	103.445
ANKRD53	-4.02205	2.60387	-19.6411	6.95086e-50	6.6006e-48	102.922
LEPR	-4.14753	7.27805	-19.6363	7.18758e-50	6.77248e-48	102.889
SYN2	-5.71796	3.09704	-19.542	1.39839e-49	1.29752e-47	102.225
GDF10	-5.81335	3.01839	-19.5384	1.43478e-49	1.3212e-47	102.2
ADCYAP1R1	-4.11044	1.46796	-19.4241	3.21689e-49	2.91801e-47	101.395
LOC100124692	-4.94884	1.3686	-19.3558	5.21465e-49	4.62657e-47	100.914
NPR1	-4.54257	6.86833	-19.3441	5.66738e-49	4.97304e-47	100.831
DCT	-2.83642	0.642855	-19.3436	5.68698e-49	4.97304e-47	100.827
DSG1	-5.43687	1.67676	-19.2598	1.0295e-48	8.87488e-47	100.236
ADH1A	-6.29357	1.8313	-19.2393	1.19054e-48	1.01909e-46	100.091
GSN	-3.35594	12.4673	-19.2135	1.43008e-48	1.21557e-46	99.9086
GPR17	-3.62662	1.71962	-19.1871	1.72408e-48	1.45529e-46	99.7222
CXCL2	-5.83355	3.30119	-19.1318	2.55419e-48	2.14111e-46	99.3306
ALDH1L1	-7.10533	3.05017	-19.1262	2.65714e-48	2.21216e-46	99.2912
AOC3	-4.61647	9.09543	-19.0074	6.18359e-48	5.07848e-46	98.4495
SLC7A10	-6.47363	2.23295	-18.9947	6.7689e-48	5.52188e-46	98.3594
MRAS	-3.16534	8.85856	-18.939	1.00639e-47	8.15515e-46	97.9641
TACR1	-5.76769	3.84703	-18.9309	1.06574e-47	8.57885e-46	97.907
APOB	-5.90795	2.05254	-18.9162	1.18342e-47	9.46348e-46	97.8027
LPL	-5.87074	8.57954	-18.8932	1.39452e-47	1.10787e-45	97.6391
SFRP1	-7.54872	7.60139	-18.8844	1.48444e-47	1.17165e-45	97.5768
LEP	-9.2307	3.73986	-18.8785	1.54762e-47	1.21363e-45	97.5353
HSPB7	-5.47392	5.32273	-18.8426	2.00016e-47	1.55846e-45	97.2797
CLEC3B	-4.63932	6.9215	-18.731	4.4336e-47	3.41079e-45	96.4864
TRPM3	-2.96465	0.661728	-18.727	4.56116e-47	3.48685e-45	96.4582
SCN5A	-3.93066	1.97755	-18.6943	5.7636e-47	4.35134e-45	96.225
SAA4	-4.73909	1.58478	-18.5603	1.50203e-46	1.11324e-44	95.2705
IGFBP6	-4.19554	6.8372	-18.5544	1.56679e-46	1.1542e-44	95.2284
BMX	-4.87531	3.18825	-18.529	1.87904e-46	1.37589e-44	95.0473
TPO	-4.09676	2.74177	-18.5275	1.89914e-46	1.38228e-44	95.0367
FGF2	-4.89715	6.24666	-18.5052	2.22919e-46	1.6033e-44	94.877
NAALAD2	-3.71526	3.5608	-18.499	2.32925e-46	1.66541e-44	94.8333
FRMPD4	-2.23179	0.600637	-18.4754	2.75859e-46	1.96086e-44	94.6647
TMEM100	-5.4054	3.85513	-18.3858	5.24539e-46	3.68542e-44	94.0242
PALMD	-3.90603	8.37643	-18.351	6.73029e-46	4.70154e-44	93.7758
RERGL	-5.91898	2.36159	-18.3118	8.91816e-46	6.1943e-44	93.4953
CLDN10	-3.83573	1.17276	-18.3017	9.58717e-46	6.62114e-44	93.4233
HSPB2	-3.85953	5.15242	-18.2962	9.97058e-46	6.84703e-44	93.3842
SORBS1	-4.36581	9.5504	-18.2814	1.10909e-45	7.53125e-44	93.2781
CLDN5	-4.22656	6.44249	-18.2454	1.43699e-45	9.65007e-44	93.0199
AVPR2	-4.36393	2.92969	-18.2421	1.47082e-45	9.82297e-44	92.9967
CXorf36	-2.9691	8.29461	-18.2334	1.56539e-45	1.03974e-43	92.9346
ITGA7	-4.80363	6.91058	-18.2218	1.70252e-45	1.12468e-43	92.851
GPR144	-3.43632	0.495723	-18.2026	1.95369e-45	1.27672e-43	92.7138
GRIN2B	-2.74965	0.621744	-18.1943	2.07375e-45	1.34794e-43	92.6544
LTBP4	-2.93314	9.11305	-18.1868	2.18844e-45	1.41492e-43	92.6007
PYGM	-4.19345	3.21996	-18.1432	2.99518e-45	1.92627e-43	92.288
GLP2R	-2.88957	0.472154	-18.0608	5.42026e-45	3.43142e-43	91.6969
PRRG3	-2.99662	1.0953	-18.0552	5.64116e-45	3.55276e-43	91.6571
HOXA2	-3.59559	2.27592	-17.9913	8.94128e-45	5.5734e-43	91.1981
IL17B	-3.95764	1.39357	-17.9564	1.15003e-44	7.09574e-43	90.9473
PHYHIP	-3.73283	3.74896	-17.9469	1.23089e-44	7.5563e-43	90.8796
C12orf39	-4.47813	0.807019	-17.9392	1.30136e-44	7.94876e-43	90.8241
LDB2	-2.84814	7.74286	-17.9194	1.50078e-44	9.12098e-43	90.682
ANXA1	-3.49505	10.7283	-17.8674	2.18446e-44	1.31446e-42	90.3079
PTX3	-4.61437	3.28882	-17.8586	2.32823e-44	1.39407e-42	90.2444
MYH11	-5.20119	8.89934	-17.8562	2.36881e-44	1.41142e-42	90.2272
EDN3	-5.8328	1.53847	-17.853	2.42363e-44	1.43704e-42	90.2044
CCL16	-2.51528	0.711792	-17.8389	2.68414e-44	1.57067e-42	90.1026
CX3CL1	-4.28308	8.8322	-17.8387	2.68778e-44	1.57067e-42	90.1013
PPAP2B	-2.57382	10.0215	-17.7108	6.77158e-44	3.90088e-42	89.1804
PAPPA2	-4.22485	1.65013	-17.6603	9.75616e-44	5.59368e-42	88.8165
SIK2	-2.85189	9.0034	-17.6099	1.40414e-43	8.01282e-42	88.4537
GYS2	-3.43167	0.749352	-17.6068	1.43659e-43	8.15971e-42	88.4309
HTR2A	-3.40757	1.50893	-17.5667	1.92031e-43	1.08062e-41	88.1417
GNG11	-2.90176	8.5495	-17.5274	2.55253e-43	1.42321e-41	87.8581
BMP2	-3.85771	4.26736	-17.5061	2.97664e-43	1.6446e-41	87.7049
TTYH1	-4.81322	3.67522	-17.5008	3.09508e-43	1.70229e-41	87.666
FOXC1	-3.29346	6.38439	-17.4931	3.27278e-43	1.79192e-41	87.6104
SOD3	-4.30327	6.86171	-17.4122	5.87913e-43	3.20452e-41	87.0266
CD34	-2.78472	10.1055	-17.3647	8.29824e-43	4.50291e-41	86.6832
MMRN2	-2.73424	9.1271	-17.3207	1.14235e-42	6.17123e-41	86.3647
LIMS2	-3.12465	7.80889	-17.318	1.1649e-42	6.26518e-41	86.3452
RASSF9	-3.7475	3.7098	-17.2847	1.48304e-42	7.9411e-41	86.1046
SLC2A4	-4.86166	4.06088	-17.2692	1.65939e-42	8.84644e-41	85.9926
C4BPA	-5.19092	1.38099	-17.2613	1.75802e-42	9.33131e-41	85.9351
ENPP2	-4.31845	8.43616	-17.2585	1.79452e-42	9.48366e-41	85.9146
KIAA0408	-6.58126	2.17536	-17.2391	2.0652e-42	1.08669e-40	85.7746
NIPSNAP3B	-3.37285	4.35914	-17.2363	2.10771e-42	1.10326e-40	85.7543
TSPAN7	-4.11449	7.02749	-17.2359	2.11485e-42	1.10326e-40	85.7509
F10	-4.10683	4.11977	-17.2258	2.27455e-42	1.1815e-40	85.6784
GPX3	-4.7297	9.63199	-17.2249	2.28913e-42	1.18402e-40	85.672
PROS1	-3.09425	8.18174	-17.214	2.47885e-42	1.27671e-40	85.5926
NDRG2	-3.52061	9.66082	-17.195	2.84489e-42	1.45906e-40	85.4554
ADRB2	-3.83538	5.13054	-17.1274	4.65204e-42	2.36592e-40	84.9653
PMP2	-2.08011	0.383694	-17.1224	4.82321e-42	2.44275e-40	84.9293
KIAA1045	-3.57242	2.07914	-17.1155	5.07149e-42	2.55784e-40	84.8793
LHFP	-2.99216	8.98184	-17.0982	5.75235e-42	2.88925e-40	84.7537
ID4	-4.78171	6.54094	-16.9841	1.31913e-41	6.57131e-40	83.9267
HYMAI	-2.20988	0.752387	-16.9742	1.4178e-41	7.03403e-40	83.8548
CXCL3	-3.43333	1.44607	-16.9719	1.44231e-41	7.12652e-40	83.8377
AQP7	-7.24705	3.70407	-16.9465	1.73477e-41	8.53689e-40	83.6537
PALM2-AKAP2	-2.84088	9.5525	-16.9414	1.80024e-41	8.82337e-40	83.6168
FRMD1	-4.40008	1.58102	-16.9334	1.90874e-41	9.31758e-40	83.5585
TGFBR2	-3.0734	10.7375	-16.9239	2.04571e-41	9.94625e-40	83.4894
LIPE	-5.39024	7.53125	-16.8931	2.5606e-41	1.24e-39	83.2657
NMUR1	-4.16901	2.92806	-16.8884	2.64907e-41	1.27775e-39	83.2319
S1PR1	-3.03766	8.39287	-16.8851	2.71389e-41	1.30385e-39	83.2078
CAPN11	-3.77877	3.1147	-16.8812	2.79128e-41	1.33575e-39	83.1798
STAB2	-4.66174	1.79437	-16.8795	2.82717e-41	1.34762e-39	83.167
CUBN	-2.86015	4.49401	-16.8694	3.0429e-41	1.43916e-39	83.0938
PCOLCE2	-7.19987	4.41558	-16.826	4.1744e-41	1.96666e-39	82.7787
NRN1	-3.49545	7.16593	-16.8193	4.38592e-41	2.05833e-39	82.7294
HPD	-3.19392	1.14659	-16.7837	5.68437e-41	2.65744e-39	82.471
SPTBN1	-2.35838	12.4984	-16.7509	7.2208e-41	3.36279e-39	82.2326
PAK3	-4.13543	2.15789	-16.7433	7.62947e-41	3.53955e-39	82.1778
FAM13A	-3.17036	8.30465	-16.7304	8.38314e-41	3.87441e-39	82.0839
PLIN1	-7.68985	6.99735	-16.7221	8.90703e-41	4.08547e-39	82.0235
PER1	-2.9715	8.69244	-16.6352	1.68004e-40	7.61975e-39	81.3911
ARHGEF15	-2.71676	7.66535	-16.5746	2.61564e-40	1.1819e-38	80.95
RGR	-1.45093	0.25798	-16.5525	3.07429e-40	1.384e-38	80.789
PAK7	-4.66388	1.61596	-16.535	3.49405e-40	1.56716e-38	80.6615
FMO2	-5.74631	6.86711	-16.5329	3.54682e-40	1.58499e-38	80.6465
ASPA	-4.23435	2.89998	-16.5252	3.75216e-40	1.6706e-38	80.5905
MMP27	-3.10531	1.01063	-16.5083	4.2466e-40	1.88385e-38	80.4671
HOXA5	-3.75824	4.07113	-16.4948	4.68757e-40	2.0644e-38	80.3687
PRSS12	-4.54044	2.88269	-16.493	4.75012e-40	2.08439e-38	80.3555
PLA2G4A	-3.49408	5.47499	-16.4785	5.27837e-40	2.30786e-38	80.2504
CNKSR2	-3.97464	1.91227	-16.4213	8.02408e-40	3.48331e-38	79.833
CDO1	-5.112	5.16503	-16.3698	1.1695e-39	5.0588e-38	79.4577
LMOD1	-3.69204	8.39952	-16.3642	1.21833e-39	5.25136e-38	79.4169
C10orf10	-3.65368	9.53827	-16.3441	1.41158e-39	6.0628e-38	79.2702
SOX17	-3.06597	5.38428	-16.3398	1.45593e-39	6.23128e-38	79.2394
SCN3A	-4.8125	2.80073	-16.3174	1.71617e-39	7.3193e-38	79.0755
RBP4	-7.12793	5.13552	-16.3132	1.76921e-39	7.51915e-38	79.0452
MPZ	-3.02797	3.37838	-16.3114	1.79298e-39	7.5936e-38	79.0319
ACSM5	-4.19172	4.23727	-16.3104	1.80545e-39	7.61987e-38	79.025
EDAR	-3.17833	1.05594	-16.3068	1.85403e-39	7.79785e-38	78.9985
PHKG1	-3.55606	2.68749	-16.2918	2.06901e-39	8.672e-38	78.8892
CLDN11	-4.31978	5.94827	-16.2866	2.15033e-39	8.98189e-38	78.8508
PCDH9	-4.61375	3.50057	-16.2433	2.95188e-39	1.22458e-37	78.5351
FAT2	-5.8382	4.87629	-16.2243	3.39306e-39	1.40281e-37	78.3963
SOX10	-7.27126	3.52619	-16.2218	3.4555e-39	1.42378e-37	78.3781
ANGPT1	-3.92936	5.64095	-16.1915	4.31281e-39	1.76506e-37	78.1573
CNN1	-4.51568	7.45312	-16.1865	4.47534e-39	1.82543e-37	78.1204
G0S2	-5.60491	6.36466	-16.1666	5.17765e-39	2.10483e-37	77.9752
B3GALT1	-3.17289	1.09304	-16.1498	5.85382e-39	2.37177e-37	77.8529
CLEC1A	-2.71385	5.12125	-16.1371	6.42686e-39	2.5953e-37	77.7598
SVEP1	-4.32926	8.44714	-16.1236	7.09445e-39	2.8554e-37	77.6613
SAA2	-7.44567	4.8119	-16.1082	7.9417e-39	3.18586e-37	77.5489
MYH1	-3.95155	1.04576	-16.1022	8.2963e-39	3.30628e-37	77.5054
TAL1	-2.95512	5.22323	-16.0973	8.60228e-39	3.41702e-37	77.4693
CCDC69	-3.67445	8.29906	-16.0934	8.85386e-39	3.5055e-37	77.4406
ADAMTS5	-4.15468	7.61099	-16.0839	9.49105e-39	3.74558e-37	77.3714
PPAP2A	-2.4407	9.24569	-16.0147	1.57684e-38	6.18275e-37	76.8655
CIDEA	-7.65431	2.86307	-15.9733	2.13589e-38	8.34785e-37	76.5632
FAM13C	-3.50703	5.53616	-15.9595	2.36394e-38	9.20951e-37	76.4621
CEP68	-1.50446	9.50597	-15.93	2.93403e-38	1.1394e-36	76.2468
GPRASP1	-2.96917	6.55078	-15.9125	3.33715e-38	1.29182e-36	76.1185
TRDN	-4.70711	1.43943	-15.9003	3.64878e-38	1.40796e-36	76.0296
LOC339524	-3.83292	5.47226	-15.8948	3.79882e-38	1.46122e-36	75.9894
ACADL	-5.85485	2.00379	-15.8817	4.18177e-38	1.60345e-36	75.8937
JAM2	-3.01289	6.80274	-15.87	4.55902e-38	1.7426e-36	75.8077
LRRC2	-4.06872	3.10866	-15.8653	4.71696e-38	1.79733e-36	75.7737
SLCO1A2	-3.99142	0.991313	-15.8612	4.86055e-38	1.84625e-36	75.7439
STAC	-3.74957	3.49612	-15.8477	5.36911e-38	2.03307e-36	75.6447
GPD1	-7.85779	6.01181	-15.8454	5.45915e-38	2.06074e-36	75.6281
PTGFR	-4.57207	4.20336	-15.843	5.55878e-38	2.09186e-36	75.6101
ETS2	-2.21751	9.46009	-15.8398	5.68709e-38	2.13354e-36	75.5874
DST	-3.23986	11.3966	-15.8263	6.28048e-38	2.34169e-36	75.4885
KLF15	-4.79696	3.97018	-15.8079	7.19242e-38	2.67351e-36	75.3534
SEMA3G	-3.7977	8.23596	-15.801	7.56322e-38	2.80277e-36	75.3033
CHRDL1	-7.13598	6.31917	-15.7837	8.58777e-38	3.17278e-36	75.1767
ROBO4	-2.66316	8.27318	-15.7792	8.87478e-38	3.26888e-36	75.144
CMA1	-4.35271	1.66375	-15.7458	1.13487e-37	4.16748e-36	74.899
ABCA8	-6.44719	5.28715	-15.7359	1.22035e-37	4.46786e-36	74.8267
CIDEC	-8.47982	4.30026	-15.6932	1.67005e-37	6.09594e-36	74.5141
TSHZ2	-3.7508	5.96101	-15.6892	1.71994e-37	6.25925e-36	74.4848
BMP6	-3.42535	5.3482	-15.6877	1.7381e-37	6.30646e-36	74.4743
SCN2B	-4.78139	2.80574	-15.6844	1.78133e-37	6.44408e-36	74.4498
MIA	-5.00704	2.87106	-15.6551	2.20875e-37	7.91959e-36	74.2355
DNASE1L3	-4.78665	2.90125	-15.6357	2.54754e-37	9.10746e-36	74.0934
SLC19A3	-7.45282	4.4605	-15.6336	2.58768e-37	9.22383e-36	74.0778
CRHBP	-3.59398	2.68475	-15.6238	2.77934e-37	9.85011e-36	74.0066
CORO2B	-3.30035	5.61146	-15.6238	2.77959e-37	9.85011e-36	74.0065
GRIA4	-5.74565	2.13897	-15.6186	2.88827e-37	1.02055e-35	73.9683
PPARG	-3.92253	7.06057	-15.6095	3.08947e-37	1.08848e-35	73.9012
SH3D19	-2.32281	10.182	-15.5663	4.24382e-37	1.48656e-35	73.5849
EPAS1	-2.52033	11.3192	-15.5593	4.46811e-37	1.56063e-35	73.5336
VWF	-2.86126	11.4101	-15.5491	4.81408e-37	1.67665e-35	73.4593
GYPC	-2.78708	7.97039	-15.5459	4.92824e-37	1.71151e-35	73.4359
TNNT3	-5.17405	1.96384	-15.5373	5.24972e-37	1.81796e-35	73.373
RELN	-5.85668	3.33115	-15.5175	6.07397e-37	2.09742e-35	73.2277
BBOX1	-6.26453	3.09713	-15.5033	6.74357e-37	2.32204e-35	73.1235
AKAP12	-3.41301	8.98491	-15.4746	8.32794e-37	2.85144e-35	72.9132
EGFR	-4.87137	6.51348	-15.4528	9.77441e-37	3.3373e-35	72.7537
TENC1	-2.25794	10.294	-15.4394	1.07894e-36	3.67354e-35	72.6553
SCRG1	-3.37405	1.65621	-15.4205	1.23909e-36	4.19532e-35	72.5174
ACTG2	-5.31267	7.0167	-15.4011	1.4291e-36	4.82518e-35	72.3752
EMCN	-2.83847	7.83241	-15.4001	1.44053e-36	4.85032e-35	72.3673
CDH20	-3.26522	1.13026	-15.3856	1.60237e-36	5.38033e-35	72.2612
MYCT1	-2.64282	7.25382	-15.3471	2.12729e-36	7.0648e-35	71.9789
BAI3	-2.90124	1.57149	-15.3462	2.1413e-36	7.09198e-35	71.9724
FABP7	-5.69463	1.66935	-15.2783	3.52878e-36	1.16509e-34	71.4747
TRHDE	-4.78471	1.75199	-15.278	3.53696e-36	1.16509e-34	71.4724
NTRK2	-5.19847	8.32554	-15.2773	3.55508e-36	1.16789e-34	71.4673
MAPK4	-4.41056	1.70561	-15.2714	3.71307e-36	1.21651e-34	71.424
CPA2	-2.12626	0.541728	-15.2449	4.51301e-36	1.47462e-34	71.2296
RAPGEF3	-2.69834	7.73871	-15.13	1.05153e-35	3.40835e-34	70.387
MYLK	-3.18047	10.5773	-15.1074	1.24177e-35	4.01429e-34	70.2213
KRT9	-1.73152	0.454447	-15.0921	1.38904e-35	4.47845e-34	70.1097
PLAGL1	-2.97687	7.0499	-15.0663	1.68051e-35	5.37953e-34	69.9199
TCEAL2	-3.76044	2.393	-15.0662	1.68179e-35	5.37953e-34	69.9191
PLSCR4	-2.93517	8.27623	-15.0584	1.78041e-35	5.68002e-34	69.8624
MAB21L1	-3.83312	3.86737	-15.0274	2.23813e-35	7.10299e-34	69.6345
ERG	-2.49809	7.89809	-15.0067	2.60675e-35	8.25132e-34	69.4826
UGP2	-1.48236	11.1549	-15.0022	2.69431e-35	8.50631e-34	69.4497
PDK4	-4.62387	8.99409	-14.9893	2.96236e-35	9.32836e-34	69.3552
SPRY1	-2.78602	8.87664	-14.9745	3.30244e-35	1.03724e-33	69.2469
KLF11	-1.74469	9.08337	-14.9719	3.36845e-35	1.05524e-33	69.2272
OLAH	-2.15288	0.478095	-14.9613	3.64067e-35	1.13759e-33	69.1498
PCK1	-7.21739	3.20989	-14.9464	4.06415e-35	1.26666e-33	69.0402
TXNIP	-2.65288	13.1162	-14.9409	4.23249e-35	1.31575e-33	68.9997
ALDH1A2	-4.90228	4.30242	-14.9395	4.27628e-35	1.32597e-33	68.9895
NMT2	-2.74739	7.63041	-14.923	4.82624e-35	1.4927e-33	68.869
HOXA7	-3.50739	5.32425	-14.9119	5.23703e-35	1.61564e-33	68.7876
RGN	-4.57468	3.13092	-14.8913	6.09892e-35	1.87677e-33	68.6358
ALX4	-3.39982	1.34867	-14.8627	7.52445e-35	2.30959e-33	68.4266
PTPRB	-2.65014	8.97163	-14.8544	8.00241e-35	2.45011e-33	68.3653
FZD4	-2.86951	9.99496	-14.8277	9.74151e-35	2.96762e-33	68.1694
FOXO1	-2.4406	8.86736	-14.8219	1.01662e-34	3.08926e-33	68.1269
SNCA	-2.93331	4.8012	-14.8211	1.02224e-34	3.09858e-33	68.1214
SLC17A7	-3.79348	3.28529	-14.8188	1.04018e-34	3.14511e-33	68.104
TTC28	-1.89162	8.79783	-14.8168	1.05512e-34	3.18236e-33	68.0898
CA3	-5.54459	3.24045	-14.7877	1.30799e-34	3.93531e-33	67.8758
SCN4A	-4.45012	4.34899	-14.7786	1.39848e-34	4.19717e-33	67.8092
ZFP36	-3.21267	10.5526	-14.77	1.49047e-34	4.46222e-33	67.7458
ABCD2	-4.78061	3.75007	-14.7662	1.53185e-34	4.57484e-33	67.7185
GDF5	-3.6642	1.89867	-14.76	1.60382e-34	4.77805e-33	67.6727
PPM1F	-1.80806	8.9594	-14.7594	1.61114e-34	4.78813e-33	67.6682
MCAM	-2.67839	10.6828	-14.7577	1.63069e-34	4.83441e-33	67.6562
DLGAP2	-2.88061	1.41741	-14.7525	1.69436e-34	4.99877e-33	67.618
MEIS2	-2.86047	6.20319	-14.7509	1.71502e-34	5.04748e-33	67.606
SPARCL1	-2.72055	11.8879	-14.7215	2.13049e-34	6.24003e-33	67.3899
LEPREL1	-3.02051	6.13183	-14.7053	2.3992e-34	7.01017e-33	67.2716
KCNAB1	-2.57651	5.73572	-14.6768	2.95994e-34	8.62785e-33	67.0624
LIFR	-3.48119	9.05092	-14.6311	4.14724e-34	1.20597e-32	66.7264
MEOX2	-4.26259	5.47782	-14.63	4.1809e-34	1.21286e-32	66.7184
KCNE1	-4.85385	3.01706	-14.6054	5.00896e-34	1.44962e-32	66.5384
ELANE	-2.38436	0.754297	-14.589	5.65403e-34	1.63242e-32	66.4177
EHBP1	-1.50134	9.65355	-14.5865	5.76001e-34	1.65722e-32	66.3992
CSF3	-3.66593	0.834013	-14.5863	5.76722e-34	1.65722e-32	66.398
ITM2A	-3.56049	7.7695	-14.5723	6.39535e-34	1.83338e-32	66.295
FMO6P	-1.66111	0.490067	-14.5635	6.8229e-34	1.95135e-32	66.2306
FBLN5	-3.16569	9.19588	-14.5589	7.05859e-34	2.01402e-32	66.1967
RBMS2	-1.66817	9.49183	-14.4968	1.11494e-33	3.159e-32	65.7414
CKMT2	-4.13582	2.96101	-14.4809	1.25398e-33	3.54468e-32	65.6244
VIP	-2.33915	1.08256	-14.4712	1.34628e-33	3.79677e-32	65.5536
MMRN1	-5.18779	5.47278	-14.4631	1.42923e-33	4.02138e-32	65.4941
MT1M	-3.99853	3.62259	-14.46	1.46217e-33	4.10454e-32	65.4714
EDNRB	-3.19212	7.26099	-14.4474	1.60513e-33	4.48514e-32	65.3785
KCNA2	-2.82466	0.984327	-14.4392	1.70481e-33	4.75275e-32	65.3185
EPB41L2	-2.37224	9.95021	-14.4352	1.75524e-33	4.88214e-32	65.2894
CCL24	-1.85707	0.331777	-14.3992	2.28961e-33	6.33945e-32	65.0247
TNFRSF10D	-3.22152	5.05567	-14.371	2.818e-33	7.78472e-32	64.8179
BHMT2	-4.10591	5.15676	-14.3565	3.13497e-33	8.60171e-32	64.7118
KLF4	-3.43377	8.59564	-14.3533	3.21081e-33	8.78994e-32	64.688
CLCN6	-1.43147	8.22657	-14.3359	3.65039e-33	9.9709e-32	64.5602
CYP3A4	-1.93912	0.685916	-14.3194	4.12181e-33	1.12082e-31	64.4392
ROBO3	-3.19264	5.00447	-14.3086	4.46341e-33	1.211e-31	64.3599
AKR1C1	-5.82194	5.95375	-14.286	5.27018e-33	1.42671e-31	64.1944
GNAL	-3.73343	4.87722	-14.2812	5.46137e-33	1.47518e-31	64.1589
SCN3B	-4.17876	3.1853	-14.2554	6.60321e-33	1.77965e-31	63.9699
KANK1	-2.66829	9.23445	-14.2537	6.68711e-33	1.79827e-31	63.9573
HBB	-5.67011	6.10409	-14.2393	7.4354e-33	1.99508e-31	63.8516
EHD2	-2.5083	10.6044	-14.2344	7.70858e-33	2.06383e-31	63.8157
RBMS3	-3.2749	4.85475	-14.1914	1.05782e-32	2.82589e-31	63.5006
KLK8	-4.76145	1.52257	-14.174	1.20268e-32	3.20583e-31	63.3727
KIT	-4.77299	7.97761	-14.1576	1.35682e-32	3.60878e-31	63.2526
IL33	-5.32784	6.11928	-14.15	1.43571e-32	3.80196e-31	63.1964
SYNPO	-2.51694	10.1298	-14.142	1.52292e-32	4.02416e-31	63.1376
SCTR	-1.78239	0.502846	-14.1312	1.6488e-32	4.34731e-31	63.0586
PGM5	-4.13996	6.10184	-14.1189	1.80474e-32	4.74818e-31	62.9686
CDKN1C	-3.06387	7.10724	-14.107	1.96979e-32	5.17122e-31	62.8814
SOSTDC1	-5.70789	3.22771	-14.1063	1.9796e-32	5.18579e-31	62.8765
GRIK1	-3.15394	0.940985	-14.0805	2.39484e-32	6.26005e-31	62.6868
PROX1	-3.85713	2.36089	-14.0647	2.68934e-32	7.01478e-31	62.5713
CHL1	-5.14146	5.99458	-14.0627	2.72951e-32	7.10431e-31	62.5566
KANK3	-2.70208	5.79342	-14.049	3.01897e-32	7.84094e-31	62.4562
PID1	-3.81334	5.93177	-14.0297	3.48034e-32	9.01995e-31	62.3146
MFAP4	-4.47319	8.75303	-14.0279	3.52732e-32	9.12224e-31	62.3012
KL	-3.60493	4.88534	-14.0181	3.79243e-32	9.78704e-31	62.2291
EGR1	-4.13372	10.8524	-14.0137	3.91719e-32	1.00876e-30	62.1968
HOXA6	-3.3313	1.86732	-13.9984	4.38276e-32	1.12627e-30	62.085
PDE7B	-2.4984	5.54786	-13.9935	4.54496e-32	1.16549e-30	62.0488
ROPN1B	-4.75118	2.17905	-13.9743	5.23541e-32	1.33971e-30	61.908
PI3	-4.84352	1.75868	-13.9688	5.45002e-32	1.3917e-30	61.868
ABCA6	-4.08537	6.06909	-13.9662	5.55702e-32	1.41605e-30	61.8486
NOTCH4	-2.26058	8.44623	-13.9614	5.75511e-32	1.46346e-30	61.8137
METTL7A	-2.14908	10.2964	-13.9567	5.95663e-32	1.51154e-30	61.7795
PECAM1	-2.1851	9.82952	-13.9342	7.03287e-32	1.78093e-30	61.6141
FOSB	-5.45923	8.09827	-13.92	7.80463e-32	1.97225e-30	61.5104
TCF21	-2.22807	0.942257	-13.9009	8.98487e-32	2.26579e-30	61.3702
FHL5	-3.57798	4.30738	-13.8991	9.10495e-32	2.29132e-30	61.3569
HLF	-4.66954	6.04213	-13.8817	1.03485e-31	2.59888e-30	61.2295
PTGS2	-4.3448	4.27442	-13.877	1.07108e-31	2.68433e-30	61.1952
PTRF	-2.74101	11.7957	-13.8639	1.17996e-31	2.95111e-30	61.0988
TMPRSS5	-2.31968	1.53596	-13.8624	1.19282e-31	2.97715e-30	61.088
DES	-5.49239	3.23458	-13.8517	1.29044e-31	3.21421e-30	61.0097
XPNPEP2	-4.39002	3.01423	-13.8487	1.31934e-31	3.27946e-30	60.9876
CDC14B	-2.84314	7.23784	-13.811	1.74103e-31	4.31882e-30	60.7115
NBLA00301	-2.96712	3.02226	-13.7893	2.04332e-31	5.05835e-30	60.5521
OXTR	-4.79487	7.04308	-13.7822	2.15199e-31	5.31656e-30	60.5005
ICAM2	-2.39761	7.44047	-13.767	2.40674e-31	5.93385e-30	60.3891
BNC1	-3.38046	2.17017	-13.766	2.42406e-31	5.96447e-30	60.3819
GABRA4	-1.83745	0.32563	-13.7627	2.48407e-31	6.09976e-30	60.3576
CREB5	-3.03753	6.1504	-13.7532	2.66337e-31	6.52686e-30	60.2882
CCDC82	-2.27579	7.26569	-13.713	3.5801e-31	8.75577e-30	59.9937
MME	-4.91433	8.20502	-13.7115	3.62155e-31	8.83935e-30	59.9822
PROL1	-5.17466	1.25688	-13.7094	3.67611e-31	8.95316e-30	59.9673
EMP1	-2.55623	11.2425	-13.7043	3.81823e-31	9.26358e-30	59.9295
HOXA3	-3.2759	4.52507	-13.6977	4.0082e-31	9.70511e-30	59.8812
CAT	-2.01624	10.7431	-13.6871	4.33255e-31	1.04696e-29	59.8037
SNTG2	-3.55078	1.1419	-13.6793	4.58898e-31	1.10673e-29	59.7465
CDH5	-2.33658	9.54441	-13.6751	4.73339e-31	1.13929e-29	59.7156
GSTM5	-4.78533	4.72019	-13.6664	5.04402e-31	1.21166e-29	59.6523
SKI	-1.2077	10.613	-13.636	6.30737e-31	1.50032e-29	59.4298
CES1	-5.44853	6.64347	-13.6276	6.71251e-31	1.59357e-29	59.3678
CSN1S1	-3.09827	0.491917	-13.5986	8.30327e-31	1.96737e-29	59.1561
C21orf62	-1.85143	0.914093	-13.5981	8.33935e-31	1.97208e-29	59.1518
MAP7D3	-2.95184	6.52558	-13.5964	8.44202e-31	1.99248e-29	59.1396
CHST3	-2.70675	8.0374	-13.5927	8.67432e-31	2.04334e-29	59.1125
SLC16A7	-3.68605	4.35334	-13.5836	9.27628e-31	2.18091e-29	59.0458
IQSEC3	-3.46892	3.2874	-13.5755	9.84125e-31	2.30927e-29	58.9869
KCTD12	-2.466	10.5858	-13.5726	1.00573e-30	2.35542e-29	58.9653
CRY2	-1.60334	9.72834	-13.5406	1.27194e-30	2.97317e-29	58.7315
ADAMTS3	-2.94258	4.34005	-13.5263	1.41339e-30	3.29746e-29	58.6265
FEZF2	-1.67463	0.210213	-13.5187	1.49425e-30	3.47943e-29	58.5711
ACACB	-4.09047	8.68069	-13.5159	1.52568e-30	3.53905e-29	58.5504
FABP4	-7.70728	7.50454	-13.5112	1.57955e-30	3.65702e-29	58.5158
KLK7	-5.70368	2.64501	-13.5026	1.68196e-30	3.88037e-29	58.4533
ADH1C	-5.78909	3.02123	-13.5026	1.6824e-30	3.88037e-29	58.453
PDZD2	-3.59891	8.13987	-13.4705	2.1291e-30	4.90136e-29	58.2186
TINAGL1	-3.4561	8.01117	-13.4702	2.13471e-30	4.90499e-29	58.216
CCL23	-2.60997	1.31825	-13.4341	2.78252e-30	6.35744e-29	57.9521
MEOX1	-4.92942	5.01622	-13.4124	3.26212e-30	7.43923e-29	57.7938
ALDH1A1	-3.53708	8.33183	-13.4087	3.35334e-30	7.63292e-29	57.7664
ELTD1	-2.31965	8.96053	-13.403	3.49712e-30	7.94533e-29	57.7246
GYG2	-4.56633	7.57554	-13.3857	3.96857e-30	8.99962e-29	57.5987
TEK	-2.57854	7.67152	-13.37	4.45607e-30	1.00489e-28	57.4834
GABRE	-5.04991	4.7049	-13.3675	4.53735e-30	1.02132e-28	57.4654
NNAT	-4.34793	3.82997	-13.3614	4.74398e-30	1.06586e-28	57.421
AKR1C3	-3.85949	7.48268	-13.3571	4.89629e-30	1.09603e-28	57.3896
JPH2	-3.87653	5.2	-13.347	5.27641e-30	1.17895e-28	57.3151
CADM3	-5.18284	4.09785	-13.3388	5.60288e-30	1.2496e-28	57.2554
GPR124	-2.23042	9.46599	-13.3305	5.95254e-30	1.32515e-28	57.1951
GPR116	-2.39497	9.38518	-13.3243	6.23349e-30	1.38516e-28	57.1492
SSTR1	-3.72485	2.53387	-13.3182	6.51872e-30	1.44589e-28	57.1047
P2RX6	-3.13201	1.62653	-13.311	6.86905e-30	1.52083e-28	57.0526
MGAT3	-3.31859	5.57126	-13.2846	8.34192e-30	1.84356e-28	56.8592
RGS6	-4.63263	2.59997	-13.2712	9.19916e-30	2.02932e-28	56.7618
FOXN3	-1.93394	10.1437	-13.26	9.98733e-30	2.19522e-28	56.68
RCBTB2	-1.74837	7.73387	-13.2587	1.00864e-29	2.213e-28	56.6701
SGK2	-4.36659	3.45367	-13.2174	1.36585e-29	2.99134e-28	56.3684
PENK	-3.9975	1.86325	-13.1974	1.58105e-29	3.4502e-28	56.2227
COX7A1	-3.22129	6.13584	-13.1533	2.18416e-29	4.75779e-28	55.9011
MUSTN1	-2.88063	4.09152	-13.1439	2.34113e-29	5.08152e-28	55.832
MATN4	-2.59085	1.05971	-13.142	2.37406e-29	5.14379e-28	55.8181
GPR64	-3.40021	3.77304	-13.14	2.40819e-29	5.20845e-28	55.8039
NPR2	-2.61142	6.85193	-13.1355	2.49026e-29	5.3764e-28	55.7705
CRTAP	-1.34209	11.7845	-13.1142	2.90977e-29	6.25987e-28	55.6156
RASIP1	-2.57569	7.01749	-13.098	3.27752e-29	7.01377e-28	55.4971
CBX7	-2.3919	8.91236	-13.0825	3.67181e-29	7.82996e-28	55.384
LEFTY2	-3.52356	1.79324	-13.0806	3.72336e-29	7.92599e-28	55.3702
CASQ2	-3.88953	4.01986	-13.0777	3.80201e-29	8.07926e-28	55.3494
PTPRM	-2.2852	9.34988	-13.0701	4.02105e-29	8.52982e-28	55.2936
ADAMTS1	-3.52522	9.12561	-13.0201	5.79861e-29	1.22791e-27	54.9293
DENND2A	-3.03358	6.0051	-13.0159	5.98042e-29	1.26421e-27	54.8985
AMOTL2	-2.21474	10.1399	-12.9972	6.85947e-29	1.44501e-27	54.762
DPYSL2	-2.17024	10.4148	-12.9931	7.06497e-29	1.48572e-27	54.7327
TANK	-1.26374	9.60615	-12.9886	7.30506e-29	1.53091e-27	54.6994
KLF9	-2.04573	9.71786	-12.9579	9.14442e-29	1.91309e-27	54.4759
TIMP4	-6.03816	4.68125	-12.9408	1.0367e-28	2.16142e-27	54.351
TMEM43	-1.1723	11.016	-12.937	1.0655e-28	2.21766e-27	54.3237
DEFB1	-4.71572	2.76347	-12.9273	1.14387e-28	2.37671e-27	54.2531
SRPX	-3.79347	7.59925	-12.885	1.55887e-28	3.22246e-27	53.945
KCNA6	-3.42028	3.36877	-12.8321	2.29577e-28	4.73771e-27	53.5598
LPHN3	-3.91956	3.85303	-12.8181	2.54405e-28	5.24117e-27	53.4576
NLGN1	-4.22184	2.07283	-12.8112	2.67393e-28	5.49943e-27	53.4081
FOS	-4.09012	10.8105	-12.8005	2.89169e-28	5.93671e-27	53.3301
CYTL1	-2.92085	3.54298	-12.8003	2.89632e-28	5.93671e-27	53.3286
MT1X	-2.9786	8.17928	-12.7954	3.0014e-28	6.14175e-27	53.2931
DSC1	-3.71573	1.99395	-12.7943	3.02593e-28	6.18154e-27	53.285
H6PD	-1.45683	10.7018	-12.7927	3.06263e-28	6.24602e-27	53.273
NDN	-2.5936	7.6453	-12.7886	3.15489e-28	6.42339e-27	53.2435
DLC1	-2.48824	9.3837	-12.788	3.16928e-28	6.4419e-27	53.2389
ZBTB16	-5.47009	3.80513	-12.7839	3.26576e-28	6.62692e-27	53.2091
CDH4	-2.40791	1.1954	-12.7739	3.51381e-28	7.11839e-27	53.1362
DNAJB4	-1.97674	8.14137	-12.7623	3.82414e-28	7.73418e-27	53.052
BMP3	-4.09124	1.37354	-12.7601	3.88657e-28	7.84739e-27	53.0359
SLC22A3	-4.25251	4.10923	-12.7558	4.01062e-28	8.08443e-27	53.0046
HPR	-1.77115	0.436461	-12.7514	4.14189e-28	8.3352e-27	52.9726
FAM171A1	-2.66708	7.46936	-12.7452	4.33345e-28	8.7063e-27	52.9276
TLN2	-2.26363	9.36641	-12.7373	4.58931e-28	9.18995e-27	52.8705
CALCOCO1	-1.41088	10.3533	-12.7299	4.8438e-28	9.68361e-27	52.8168
PPP1R15A	-1.93015	9.5715	-12.7274	4.93526e-28	9.85025e-27	52.7982
GIMAP6	-2.34673	8.42614	-12.7268	4.95721e-28	9.87786e-27	52.7938
GPM6B	-3.0448	6.61599	-12.7217	5.14308e-28	1.02314e-26	52.7572
TKTL1	-1.87558	0.671278	-12.7092	5.63729e-28	1.1178e-26	52.6659
CD36	-5.35613	9.63045	-12.7062	5.76103e-28	1.14048e-26	52.6442
EPHA2	-2.25779	7.50559	-12.6481	8.8065e-28	1.74054e-26	52.222
ATP1B2	-2.69361	4.8383	-12.6204	1.07786e-27	2.11996e-26	52.0209
ANK2	-3.28033	7.48169	-12.616	1.11312e-27	2.18579e-26	51.9889
GNAI1	-3.20513	7.48434	-12.6013	1.23902e-27	2.42591e-26	51.8823
RGL1	-2.33064	8.61095	-12.6012	1.2394e-27	2.42591e-26	51.882
ARAP3	-2.05679	7.65352	-12.5997	1.2534e-27	2.44938e-26	51.8708
NMB	-2.87954	5.88504	-12.5942	1.30481e-27	2.54574e-26	51.8308
SAMD4A	-2.56644	7.74915	-12.5879	1.36575e-27	2.65611e-26	51.7854
DARC	-5.62615	6.52577	-12.5853	1.39219e-27	2.70321e-26	51.7663
PTH1R	-3.63665	3.94933	-12.5748	1.50331e-27	2.91431e-26	51.6899
KCNA1	-3.34402	2.12428	-12.5707	1.5484e-27	2.99694e-26	51.6605
AADAC	-3.84891	1.14622	-12.5669	1.59233e-27	3.07707e-26	51.6326
SOBP	-2.66964	5.67481	-12.55	1.80159e-27	3.47042e-26	51.5098
SLCO1C1	-2.55395	1.77231	-12.5486	1.81919e-27	3.49877e-26	51.5001
NFIB	-3.01355	10.0962	-12.5452	1.86541e-27	3.58201e-26	51.4752
CAV3	-1.41515	0.384557	-12.538	1.96508e-27	3.76743e-26	51.4234
PTPRZ1	-5.70375	2.51256	-12.5365	1.98785e-27	3.80509e-26	51.4119
PPP1R1A	-6.40605	5.27578	-12.533	2.03888e-27	3.89664e-26	51.3867
MALL	-2.19415	7.76882	-12.5266	2.13592e-27	4.06929e-26	51.3404
EFCAB1	-4.24734	2.35369	-12.5252	2.15804e-27	4.0986e-26	51.3302
SV2B	-3.59361	4.53042	-12.5196	2.24792e-27	4.26264e-26	51.2896
CELF2	-2.76383	8.60391	-12.5126	2.36477e-27	4.47722e-26	51.2392
GRK5	-1.93881	7.55229	-12.5038	2.52263e-27	4.76868e-26	51.1749
HYAL1	-2.92678	4.86082	-12.4979	2.63284e-27	4.96928e-26	51.1323
VGLL1	-4.92598	2.00771	-12.4882	2.82523e-27	5.32413e-26	51.0622
A2M	-2.06341	13.2354	-12.4823	2.94905e-27	5.54886e-26	51.0195
HBA2	-4.98307	6.17915	-12.4714	3.1929e-27	5.9984e-26	50.9404
IGF1	-3.67272	7.75075	-12.4639	3.37381e-27	6.32849e-26	50.8856
MPL	-1.93863	3.5743	-12.4611	3.44146e-27	6.44545e-26	50.8658
AKR1C2	-5.96583	5.6394	-12.4596	3.481e-27	6.50947e-26	50.8545
PTN	-3.84481	6.91793	-12.4527	3.66008e-27	6.83384e-26	50.8046
KCNB1	-4.62046	2.99667	-12.4517	3.68526e-27	6.8682e-26	50.7978
SPOCK3	-2.57209	0.821511	-12.4516	3.68979e-27	6.8682e-26	50.7965
RND3	-2.77065	8.91938	-12.4381	4.06908e-27	7.5511e-26	50.6992
MMP28	-2.92385	5.76158	-12.4126	4.89955e-27	9.07835e-26	50.5144
ATP1A2	-5.9597	4.69758	-12.3998	5.37832e-27	9.95031e-26	50.4217
CD209	-3.75305	5.66857	-12.3921	5.68856e-27	1.05083e-25	50.3659
PHLDB1	-1.67547	10.5145	-12.3795	6.23712e-27	1.14957e-25	50.2743
KLK5	-6.10768	3.43423	-12.3793	6.24203e-27	1.14957e-25	50.2735
ITGB1BP1	-1.32555	9.68616	-12.3735	6.51486e-27	1.198e-25	50.2309
DPT	-4.83683	8.53096	-12.3527	7.57647e-27	1.39112e-25	50.0808
ZCCHC24	-2.21219	9.34303	-12.3401	8.30676e-27	1.52291e-25	49.9892
F3	-3.35511	7.63215	-12.339	8.36995e-27	1.53218e-25	49.9817
CABP1	-2.60514	1.99447	-12.3352	8.60498e-27	1.57284e-25	49.9541
FLRT2	-3.00217	7.33151	-12.3345	8.65006e-27	1.5787e-25	49.9489
FAT4	-2.89433	7.29308	-12.3329	8.74952e-27	1.58966e-25	49.9376
KCNS1	-3.50743	1.96729	-12.3329	8.75131e-27	1.58966e-25	49.9374
KIAA0355	-1.24479	9.34351	-12.3327	8.76242e-27	1.58966e-25	49.9361
ADH1B	-8.79427	6.54787	-12.3216	9.49791e-27	1.71796e-25	49.8559
NGFR	-4.10954	6.18176	-12.32	9.6145e-27	1.73451e-25	49.8438
CDH19	-3.3957	0.930357	-12.3199	9.61792e-27	1.73451e-25	49.8434
FAM49A	-2.46478	5.79217	-12.3167	9.84709e-27	1.77321e-25	49.82
OR7C1	-1.685	0.52174	-12.3119	1.01965e-26	1.83341e-25	49.7853
LMO2	-1.82556	7.71024	-12.3086	1.04388e-26	1.8742e-25	49.7619
MOCS1	-2.3086	8.27832	-12.303	1.08792e-26	1.95039e-25	49.7208
PRELP	-3.71313	9.01586	-12.2919	1.17932e-26	2.11114e-25	49.6406
GPR97	-3.14586	2.46038	-12.2793	1.29235e-26	2.30668e-25	49.5495
ADIPOQ	-8.52588	6.63124	-12.2746	1.33715e-26	2.38314e-25	49.5156
PELI2	-2.76618	6.62259	-12.268	1.40235e-26	2.4957e-25	49.4683
CAPN6	-5.07399	3.89939	-12.2661	1.4225e-26	2.52785e-25	49.4541
PLA2R1	-2.1752	7.84328	-12.2658	1.4253e-26	2.52913e-25	49.4521
PDE9A	-2.88886	5.79791	-12.2623	1.46234e-26	2.59108e-25	49.4266
ACSBG1	-1.86459	2.2641	-12.2562	1.52814e-26	2.70372e-25	49.3828
FGF1	-2.94779	7.5595	-12.2469	1.63518e-26	2.88889e-25	49.3155
SLC5A4	-2.20127	1.77801	-12.242	1.69422e-26	2.98886e-25	49.2802
PRDM16	-2.93071	3.69534	-12.2396	1.72425e-26	3.03744e-25	49.2627
ITSN1	-1.773	9.83965	-12.2314	1.83032e-26	3.21962e-25	49.2033
KIAA1614	-2.33807	4.6349	-12.2292	1.8599e-26	3.26693e-25	49.1874
OTC	-1.09396	0.190775	-12.2282	1.87246e-26	3.28423e-25	49.1807
UTRN	-1.97159	10.963	-12.2222	1.95662e-26	3.4269e-25	49.137
DDR2	-3.37429	7.31546	-12.2148	2.06462e-26	3.61086e-25	49.0835
PTCH2	-2.86648	4.02727	-12.2065	2.19221e-26	3.8285e-25	49.0239
CYP7A1	-1.27443	0.534608	-12.2021	2.26423e-26	3.9486e-25	48.9917
ARID5B	-2.16661	10.235	-12.2009	2.2827e-26	3.97511e-25	48.9836
RUNX1T1	-2.85289	4.77703	-12.2003	2.29403e-26	3.98911e-25	48.9787
C6orf15	-2.85828	1.1522	-12.1962	2.36248e-26	4.10228e-25	48.9495
GPR182	-2.01828	0.996424	-12.1721	2.8138e-26	4.87899e-25	48.7756
GFRA2	-3.781	3.23831	-12.1663	2.93504e-26	5.08197e-25	48.7336
AASS	-2.48381	7.15907	-12.1658	2.94599e-26	5.09367e-25	48.7299
BPI	-2.49302	0.905047	-12.1645	2.97275e-26	5.13264e-25	48.7209
CYP26B1	-3.21681	5.95119	-12.1604	3.06427e-26	5.28315e-25	48.6908
EZH1	-1.59553	9.51186	-12.1577	3.12417e-26	5.3788e-25	48.6715
STARD8	-1.80105	7.22346	-12.1546	3.19554e-26	5.49389e-25	48.649
SLC6A14	-5.70962	3.00556	-12.1363	3.64905e-26	6.25588e-25	48.517
DCHS2	-3.27663	3.40173	-12.1277	3.88239e-26	6.6372e-25	48.4554
CXCL1	-3.40039	2.2935	-12.1085	4.46376e-26	7.62037e-25	48.3166
SLITRK3	-2.28846	0.707085	-12.1001	4.74528e-26	8.0896e-25	48.2558
TK2	-1.29782	9.46991	-12.0945	4.94153e-26	8.41236e-25	48.2155
CFD	-4.34181	7.96955	-12.088	5.17844e-26	8.80335e-25	48.1689
INPP1	-1.75889	7.25416	-12.0798	5.49588e-26	9.31694e-25	48.1097
KLF6	-1.69358	11.5063	-12.0715	5.83726e-26	9.88189e-25	48.0498
ABCB1	-3.28511	5.56758	-12.0568	6.49212e-26	1.096e-24	47.944
SIRPA	-1.97945	9.79414	-12.0536	6.64348e-26	1.11999e-24	47.9211
FERMT2	-2.24256	9.78953	-12.0533	6.66123e-26	1.12143e-24	47.9185
IL11RA	-2.21624	6.93512	-12.046	7.02136e-26	1.17879e-24	47.8661
SH3TC2	-2.87585	4.27743	-12.0389	7.38935e-26	1.23886e-24	47.8153
EGR2	-2.89018	7.81462	-12.038	7.43867e-26	1.24541e-24	47.8087
VIM	-2.15854	13.8367	-12.0147	8.80691e-26	1.47246e-24	47.6408
CXCL6	-2.29313	1.0107	-12.0106	9.07469e-26	1.51515e-24	47.611
DAAM2	-2.49101	8.17674	-12.001	9.72127e-26	1.62088e-24	47.5425
ACO1	-2.15837	9.69558	-11.9779	1.14922e-25	1.91091e-24	47.3761
RASL12	-2.15139	6.72231	-11.9775	1.15303e-25	1.91463e-24	47.3728
DIXDC1	-1.96594	9.18434	-11.9733	1.18809e-25	1.97015e-24	47.343
CFI	-2.47355	7.55665	-11.9593	1.31454e-25	2.17687e-24	47.2424
NR3C2	-3.31922	6.45217	-11.9564	1.34248e-25	2.22012e-24	47.2215
ECM2	-3.07808	8.53328	-11.9507	1.39893e-25	2.31033e-24	47.1805
NOV	-2.97149	6.34244	-11.9471	1.43613e-25	2.36854e-24	47.1544
OR7A5	-1.92182	0.612186	-11.9363	1.55316e-25	2.55808e-24	47.0765
ADAMTS9	-2.31773	7.58094	-11.9325	1.59663e-25	2.62613e-24	47.0491
MLXIPL	-4.67375	4.49579	-11.9309	1.61436e-25	2.65169e-24	47.0381
GABARAPL1	-2.1119	9.45419	-11.9226	1.71512e-25	2.81339e-24	46.9779
POU6F1	-1.94839	6.85579	-11.9203	1.74298e-25	2.85524e-24	46.9619
DUSP22	-1.41342	8.99428	-11.9183	1.76923e-25	2.89435e-24	46.947
DKFZP434L187	-1.43315	0.333798	-11.8993	2.02832e-25	3.30523e-24	46.8111
SFRP5	-1.94469	0.600194	-11.8993	2.02855e-25	3.30523e-24	46.811
TGM5	-3.34788	1.55293	-11.8944	2.10256e-25	3.42123e-24	46.7754
SNCAIP	-2.83956	5.13938	-11.887	2.21829e-25	3.60472e-24	46.7221
TF	-6.16255	4.89621	-11.8831	2.28092e-25	3.70155e-24	46.6944
CXCL12	-2.80752	10.8305	-11.854	2.81519e-25	4.55641e-24	46.4851
GRAMD3	-1.92444	8.5513	-11.839	3.13581e-25	5.06859e-24	46.3779
GABRP	-6.55309	5.8255	-11.8369	3.18362e-25	5.13903e-24	46.3628
RGS2	-3.39206	8.11283	-11.8165	3.69019e-25	5.94884e-24	46.216
CNGA1	-3.62026	2.55702	-11.8128	3.78863e-25	6.09944e-24	46.1898
FLNC	-3.19135	6.87785	-11.8113	3.83182e-25	6.16082e-24	46.1785
FAM149A	-3.41104	4.96766	-11.8054	3.99801e-25	6.41952e-24	46.1363
ZFP36L2	-2.00775	11.3282	-11.7901	4.46273e-25	7.15626e-24	46.027
TMEM47	-2.65382	8.46218	-11.7861	4.59369e-25	7.35656e-24	45.9982
SLC1A7	-2.74976	3.04345	-11.7852	4.62352e-25	7.39459e-24	45.9918
RCAN1	-2.76886	9.38356	-11.7834	4.68286e-25	7.47965e-24	45.9791
MAFF	-2.20591	8.04412	-11.781	4.76676e-25	7.60367e-24	45.9614
SCARF1	-1.76567	6.95094	-11.7743	5.00393e-25	7.9611e-24	45.9132
PNPLA2	-2.0388	10.7739	-11.7708	5.12883e-25	8.14914e-24	45.8887
CRHR2	-1.61413	0.615857	-11.7704	5.14392e-25	8.16245e-24	45.8857
SCN11A	-2.96253	2.81797	-11.7673	5.26022e-25	8.33612e-24	45.8635
LARP6	-2.58172	6.94314	-11.7586	5.60366e-25	8.86882e-24	45.8006
KLK6	-5.03741	2.81449	-11.7398	6.415e-25	1.01265e-23	45.6662
MID1	-3.32573	6.71989	-11.7359	6.59671e-25	1.03999e-23	45.6384
CD302	-2.23191	9.32161	-11.7303	6.86931e-25	1.08156e-23	45.5981
CSRNP3	-2.95236	2.31857	-11.729	6.93388e-25	1.09032e-23	45.5888
MAOA	-4.71605	7.78743	-11.7245	7.16291e-25	1.12487e-23	45.5565
ARL4A	-2.2017	8.14652	-11.7095	7.98095e-25	1.25011e-23	45.449
CLIC2	-2.07803	7.62728	-11.6927	9.00283e-25	1.40836e-23	45.3292
MFGE8	-2.33285	10.432	-11.692	9.05181e-25	1.4142e-23	45.3238
DLK2	-3.95183	2.60585	-11.6811	9.79334e-25	1.52613e-23	45.2455
RPS6KA2	-1.85281	9.13366	-11.6722	1.04351e-24	1.62198e-23	45.1824
FNDC4	-2.74603	5.95401	-11.6705	1.05653e-24	1.64012e-23	45.1701
COL14A1	-3.358	9.71363	-11.6639	1.10803e-24	1.71787e-23	45.1228
PREX2	-3.71014	5.09398	-11.6637	1.10983e-24	1.71847e-23	45.1212
EFNB1	-1.68621	8.47833	-11.6563	1.17032e-24	1.80753e-23	45.0684
FLI1	-1.93569	8.26797	-11.6502	1.22327e-24	1.88691e-23	45.0244
ADAMTSL4	-3.01783	7.09997	-11.6491	1.23244e-24	1.89864e-23	45.017
AOC2	-2.9197	3.77197	-11.6475	1.24649e-24	1.91785e-23	45.0057
CD248	-2.34778	9.46656	-11.6377	1.33755e-24	2.05536e-23	44.9356
CSRP1	-1.62588	12.2191	-11.6254	1.46178e-24	2.24342e-23	44.8473
TMOD1	-2.8846	6.46605	-11.5866	1.93182e-24	2.95734e-23	44.5702
IL6	-4.57668	3.73237	-11.5779	2.05673e-24	3.14303e-23	44.5079
ASTN1	-3.98518	2.71	-11.5778	2.05829e-24	3.14303e-23	44.5071
ALDH3A1	-3.76434	1.79972	-11.5643	2.26765e-24	3.45839e-23	44.4108
SH3GLB1	-1.04033	11.2617	-11.5629	2.2915e-24	3.49037e-23	44.4004
KANK2	-1.34836	10.4436	-11.5625	2.29749e-24	3.49512e-23	44.3978
SCN2A	-4.27669	3.38541	-11.5595	2.34663e-24	3.5654e-23	44.3768
LPIN1	-1.54259	8.97483	-11.553	2.45972e-24	3.73257e-23	44.33
TIE1	-2.02566	8.50901	-11.5433	2.63738e-24	3.99718e-23	44.2607
TLE4	-2.40237	7.22768	-11.5407	2.68674e-24	4.06692e-23	44.2422
NDEL1	-0.960286	9.31333	-11.5387	2.72536e-24	4.12025e-23	44.228
ADH5	-1.04013	10.9476	-11.5302	2.89635e-24	4.36788e-23	44.1676
DUSP1	-3.015	10.7484	-11.5255	2.99611e-24	4.50714e-23	44.1339
OGN	-4.89197	7.08362	-11.5118	3.30623e-24	4.94916e-23	44.036
PTGER4	-2.29915	7.12627	-11.5115	3.31258e-24	4.95257e-23	44.0341
PPP2R1B	-1.52718	9.49788	-11.5013	3.56602e-24	5.31482e-23	43.9608
NOD1	-1.43911	7.88298	-11.5012	3.56799e-24	5.31482e-23	43.9602
FXYD6	-2.07586	8.22511	-11.4983	3.64359e-24	5.42078e-23	43.9394
PLCG2	-1.9866	7.95019	-11.4877	3.93158e-24	5.8421e-23	43.8638
ESR2	-2.37703	2.96351	-11.4874	3.93769e-24	5.84403e-23	43.8622
STAT5A	-2.17444	9.47914	-11.4793	4.17455e-24	6.188e-23	43.8042
SCN9A	-3.09435	3.75429	-11.4749	4.30876e-24	6.37141e-23	43.7727
NAALADL1	-2.13418	4.65935	-11.4729	4.37006e-24	6.45421e-23	43.7587
PIK3C2G	-5.20424	3.47187	-11.4723	4.38988e-24	6.47561e-23	43.7542
PELI1	-1.98746	8.68689	-11.4696	4.474e-24	6.5917e-23	43.7353
SEMA6D	-3.077	6.37122	-11.4674	4.54565e-24	6.68915e-23	43.7195
KCNIP1	-2.546	1.59836	-11.4656	4.60358e-24	6.7662e-23	43.7069
FRMD4A	-1.4579	9.32023	-11.4614	4.74732e-24	6.96905e-23	43.6764
FLT4	-2.06569	7.59734	-11.4486	5.20147e-24	7.61733e-23	43.5856
FADS3	-1.91425	8.02724	-11.4407	5.5037e-24	8.05023e-23	43.5294
GREM2	-3.59978	3.83989	-11.4387	5.58573e-24	8.1604e-23	43.5147
SMAD9	-2.95128	3.70001	-11.4348	5.74429e-24	8.38197e-23	43.4869
AK5	-4.5274	5.63403	-11.4345	5.75477e-24	8.38719e-23	43.4851
SSPN	-2.44878	8.8862	-11.4317	5.86984e-24	8.54466e-23	43.4654
MEF2C	-1.83595	8.79189	-11.4257	6.13112e-24	8.91433e-23	43.4221
PPARGC1A	-3.5703	3.70712	-11.4187	6.44524e-24	9.35985e-23	43.3725
TMBIM1	-1.44752	11.281	-11.4177	6.48909e-24	9.41228e-23	43.3657
FBXO40	-1.43775	0.438328	-11.4121	6.75877e-24	9.7801e-23	43.3252
TUBB6	-2.01512	9.70698	-11.4045	7.13668e-24	1.03147e-22	43.2712
PKD2	-1.96831	9.00712	-11.3947	7.65192e-24	1.10331e-22	43.2019
FGF7	-2.83832	6.94915	-11.3901	7.90904e-24	1.13903e-22	43.169
NLRP1	-2.26078	7.42196	-11.3845	8.2351e-24	1.18319e-22	43.1289
ABCG2	-2.69958	5.70041	-11.3688	9.21039e-24	1.32019e-22	43.0176
IFNGR1	-1.40128	10.4749	-11.3601	9.80351e-24	1.40355e-22	42.9556
SLIT3	-3.04246	9.14777	-11.3509	1.04692e-23	1.4971e-22	42.8903
C1QTNF1	-2.57874	8.39491	-11.3464	1.08116e-23	1.54425e-22	42.8583
ABLIM1	-2.11574	11.0339	-11.3391	1.13948e-23	1.62563e-22	42.8061
LPAR6	-1.51978	9.05534	-11.3319	1.19965e-23	1.70946e-22	42.755
CYP11A1	-3.22102	3.019	-11.3081	1.42197e-23	2.01916e-22	42.586
F8	-2.26682	8.38649	-11.307	1.43306e-23	2.03254e-22	42.5783
GALR1	-1.48385	0.465555	-11.2947	1.56464e-23	2.21657e-22	42.491
LUZP1	-1.22688	9.58906	-11.2894	1.62542e-23	2.29999e-22	42.4531
ANGPTL4	-4.05765	6.71611	-11.2887	1.63359e-23	2.30619e-22	42.4481
PTPN21	-2.36908	7.96472	-11.2778	1.76619e-23	2.4876e-22	42.3706
ACVRL1	-1.67935	8.53167	-11.2739	1.81519e-23	2.55366e-22	42.3434
RHOQ	-1.66347	10.3474	-11.2652	1.9319e-23	2.71471e-22	42.2814
LY6D	-3.23097	1.24345	-11.2631	1.96127e-23	2.7528e-22	42.2664
PPP1R16B	-3.1178	7.0475	-11.2614	1.98464e-23	2.78238e-22	42.2547
ENDOU	-2.33495	1.83395	-11.2562	2.06041e-23	2.88197e-22	42.2174
TCF7L1	-2.82855	7.85234	-11.2538	2.09613e-23	2.92855e-22	42.2004
CXCL5	-3.14159	1.61237	-11.2533	2.10346e-23	2.93542e-22	42.1969
PLD1	-2.15461	7.62602	-11.2432	2.25996e-23	3.1502e-22	42.1256
GCOM1	-3.88205	7.08146	-11.2418	2.28306e-23	3.17876e-22	42.1155
SGCA	-2.44439	1.72893	-11.2255	2.56447e-23	3.56242e-22	41.9999
LAMB3	-3.75454	8.33108	-11.2231	2.60827e-23	3.61912e-22	41.9831
TFPI	-2.99416	7.99211	-11.2219	2.6318e-23	3.64761e-22	41.9742
CLDN16	-1.19016	0.413843	-11.2149	2.76571e-23	3.82884e-22	41.9249
CDH22	-2.46795	0.988753	-11.2127	2.81054e-23	3.88648e-22	41.9089
MBNL1	-1.19687	11.3156	-11.1938	3.2164e-23	4.43762e-22	41.7749
SAV1	-1.34442	9.64001	-11.1894	3.31792e-23	4.57248e-22	41.744
CRIM1	-2.48921	10.8038	-11.1874	3.36447e-23	4.63139e-22	41.7301
CHST2	-1.90742	6.39745	-11.1724	3.7466e-23	5.13995e-22	41.6232
COL17A1	-6.10533	6.07241	-11.1628	4.00909e-23	5.49385e-22	41.5559
CYB5R3	-1.33922	11.6184	-11.1626	4.01683e-23	5.49826e-22	41.554
CXCR2	-2.60302	2.9193	-11.1614	4.05114e-23	5.53899e-22	41.5456
ALDH1A3	-3.33068	8.05198	-11.1571	4.177e-23	5.70466e-22	41.5152
PARK2	-2.81786	4.76507	-11.1253	5.23962e-23	7.1239e-22	41.29
DUSP6	-2.27043	9.80853	-11.1103	5.82975e-23	7.90855e-22	41.1839
PDE11A	-3.53956	4.51793	-11.0484	9.05023e-23	1.21502e-21	40.7469
EPHB6	-3.24478	5.17162	-11.0483	9.05849e-23	1.21502e-21	40.746
LPHN2	-2.29386	8.71389	-11.0482	9.06641e-23	1.21502e-21	40.7452
TP63	-4.7466	5.83188	-11.0479	9.08449e-23	1.2161e-21	40.7432
STX11	-2.42891	6.54206	-11.0436	9.36452e-23	1.25083e-21	40.713
CLCN4	-2.76419	5.4144	-11.0343	1.0003e-22	1.33464e-21	40.6475
KLF2	-2.14938	8.50869	-11.0337	1.00473e-22	1.33909e-21	40.6431
NR3C1	-2.04616	10.0842	-11.0295	1.03518e-22	1.37817e-21	40.6134
FEZ2	-1.07574	9.58343	-11.0238	1.07796e-22	1.43355e-21	40.5732
ID1	-2.21673	7.07552	-11.0149	1.14829e-22	1.52541e-21	40.5104
GEM	-2.14772	8.43448	-11.0113	1.17838e-22	1.56367e-21	40.4847
APBA1	-2.30532	6.48517	-10.9962	1.31118e-22	1.738e-21	40.3786
PRNP	-2.2657	10.2005	-10.9885	1.38513e-22	1.83401e-21	40.3241
SOCS5	-1.12861	9.31975	-10.9807	1.46319e-22	1.93106e-21	40.2696
MFNG	-2.05578	7.04099	-10.9787	1.48414e-22	1.95659e-21	40.2555
NCAM1	-3.67562	5.00527	-10.9663	1.62152e-22	2.13307e-21	40.1676
AVPI1	-1.68	7.07183	-10.9656	1.62876e-22	2.14027e-21	40.1631
C6	-4.99605	2.99886	-10.9633	1.65639e-22	2.17424e-21	40.1464
ABCC9	-2.64239	7.59828	-10.9618	1.67332e-22	2.19409e-21	40.1363
FEZ1	-2.34257	6.21994	-10.9557	1.74752e-22	2.28644e-21	40.0932
LRP1	-2.35954	12.5061	-10.9495	1.82625e-22	2.38433e-21	40.0494
SYNE1	-2.02372	9.7794	-10.9486	1.83786e-22	2.39691e-21	40.0432
FBXW7	-1.07928	8.63281	-10.9364	2.00324e-22	2.60979e-21	39.9576
EBF2	-3.11196	3.91382	-10.9286	2.11824e-22	2.75666e-21	39.9021
MEG3	-2.85087	5.22051	-10.9266	2.14865e-22	2.79324e-21	39.8879
CRTAC1	-4.14884	3.23881	-10.9249	2.17432e-22	2.8236e-21	39.8761
LRRN3	-3.45821	4.44959	-10.9224	2.21277e-22	2.87046e-21	39.8587
NRIP2	-1.7636	5.73821	-10.92	2.25086e-22	2.91676e-21	39.8418
JUN	-2.22236	11.3	-10.911	2.39881e-22	3.09857e-21	39.7785
HTR4	-1.26562	0.44072	-10.9086	2.43961e-22	3.14792e-21	39.7618
RRN3P1	-2.69912	3.61726	-10.9051	2.50086e-22	3.22354e-21	39.7372
RECK	-2.58418	7.83375	-10.9047	2.50782e-22	3.22908e-21	39.7344
PDE1B	-2.26503	6.60889	-10.8961	2.66665e-22	3.42996e-21	39.6734
PRKCA	-2.47431	6.6204	-10.8876	2.83108e-22	3.62993e-21	39.614
SNRK	-1.16343	9.91763	-10.8839	2.90564e-22	3.72161e-21	39.5881
CAPN3	-2.44976	5.20813	-10.8776	3.03852e-22	3.88362e-21	39.5437
RPE65	-1.69541	0.443991	-10.8619	3.39583e-22	4.3312e-21	39.4333
GPRC5B	-2.20607	8.69664	-10.8585	3.47888e-22	4.43247e-21	39.4093
KLHL21	-1.71753	9.63802	-10.852	3.64089e-22	4.63403e-21	39.3641
PDGFD	-2.47591	8.43996	-10.8398	3.97136e-22	5.03882e-21	39.2778
LHX6	-2.73247	6.4243	-10.8362	4.0711e-22	5.15998e-21	39.2531
PF4V1	-0.721785	0.150007	-10.8356	4.08856e-22	5.17671e-21	39.2489
CLIC5	-2.84508	6.56966	-10.8334	4.15254e-22	5.2468e-21	39.2335
CHST7	-1.63932	5.41857	-10.8262	4.37115e-22	5.51727e-21	39.1825
LCAT	-2.09718	4.98347	-10.8209	4.53864e-22	5.71681e-21	39.1452
PPARA	-2.17631	7.76473	-10.8167	4.67511e-22	5.87652e-21	39.1157
BACH2	-2.50733	5.90653	-10.8042	5.10476e-22	6.40334e-21	39.0284
NRP1	-1.74942	10.7819	-10.7957	5.42176e-22	6.79397e-21	38.9686
LALBA	-2.8285	0.343555	-10.7887	5.69801e-22	7.13279e-21	38.9192
ALAS2	-2.3168	0.653087	-10.787	5.76645e-22	7.20362e-21	38.9073
N4BP2L1	-1.99021	7.60842	-10.7673	6.62479e-22	8.25044e-21	38.7695
TNFSF12	-1.46383	8.60182	-10.7659	6.6896e-22	8.32263e-21	38.7599
GPLD1	-3.49978	3.60893	-10.7597	6.98864e-22	8.68578e-21	38.7164
MET	-3.57823	7.74557	-10.7529	7.33528e-22	9.10728e-21	38.6683
HABP4	-1.6779	7.51608	-10.7518	7.38883e-22	9.15507e-21	38.6611
RETSAT	-1.59675	11.0965	-10.7511	7.42672e-22	9.19265e-21	38.656
CSN3	-2.35448	0.30667	-10.7489	7.54092e-22	9.32451e-21	38.6409
AQP4	-3.28642	2.24162	-10.7466	7.6662e-22	9.46979e-21	38.6245
CALB2	-4.4701	5.59051	-10.7352	8.3106e-22	1.02554e-20	38.5444
ARHGEF10	-1.73949	8.77488	-10.7227	9.07238e-22	1.11727e-20	38.4573
EIF3L	-1.20117	12.3266	-10.719	9.30978e-22	1.14535e-20	38.4316
STON1	-2.31695	7.70437	-10.7172	9.4324e-22	1.15926e-20	38.4186
PTPN14	-2.35941	7.12387	-10.7036	1.03799e-21	1.27313e-20	38.3236
PCSK5	-2.80539	5.82838	-10.7025	1.04634e-21	1.28208e-20	38.3156
PNRC1	-1.57437	10.1204	-10.6885	1.15463e-21	1.41192e-20	38.2178
QKI	-1.6692	10.3948	-10.6863	1.17292e-21	1.43141e-20	38.2022
KRT14	-7.11426	6.36496	-10.682	1.20818e-21	1.47297e-20	38.1728
ZEB2	-2.02402	9.21164	-10.6817	1.21102e-21	1.47494e-20	38.1704
PDE1A	-2.27316	5.35592	-10.6775	1.24721e-21	1.51598e-20	38.1412
CD200	-1.85396	7.60717	-10.6668	1.34549e-21	1.63217e-20	38.0659
KRT5	-6.91969	6.83714	-10.6645	1.36721e-21	1.65688e-20	38.05
ASB1	-1.20414	8.33983	-10.6593	1.41828e-21	1.71535e-20	38.0136
PPL	-2.34428	9.67114	-10.6565	1.44596e-21	1.74708e-20	37.9944
AHNAK	-1.82253	15.035	-10.6522	1.49097e-21	1.79968e-20	37.9639
SLC14A2	-3.73379	2.25131	-10.6367	1.66246e-21	2.0027e-20	37.8558
TRIM29	-5.44487	6.42685	-10.6347	1.68579e-21	2.02879e-20	37.842
MATN2	-3.96031	8.50261	-10.632	1.71844e-21	2.06604e-20	37.8229
KCNA4	-2.53213	0.713572	-10.6232	1.82705e-21	2.19228e-20	37.7621
ACSL1	-2.68294	10.8502	-10.6063	2.05745e-21	2.4663e-20	37.6441
AMPD1	-3.37258	1.83436	-10.5869	2.35929e-21	2.81979e-20	37.5082
NFAT5	-1.32421	10.2573	-10.5846	2.3972e-21	2.86227e-20	37.4924
SEPT4	-1.65933	7.62005	-10.5755	2.5552e-21	3.04793e-20	37.429
ATP8B4	-2.19723	5.8343	-10.5745	2.57269e-21	3.06579e-20	37.4222
PDE3B	-3.92387	6.53636	-10.5662	2.72723e-21	3.24358e-20	37.3643
PPBP	-1.78686	0.423083	-10.546	3.14255e-21	3.73389e-20	37.2236
APOLD1	-2.21228	8.94292	-10.5304	3.5052e-21	4.16072e-20	37.1151
PVRL3	-2.78849	5.05307	-10.5302	3.51121e-21	4.16378e-20	37.1134
USP53	-1.58875	9.53798	-10.5235	3.67885e-21	4.34985e-20	37.0671
NCALD	-2.75114	8.41101	-10.5065	4.14465e-21	4.89584e-20	36.9488
SELP	-4.14313	5.66381	-10.503	4.24789e-21	5.00806e-20	36.9243
C6orf123	-2.24822	1.77019	-10.4951	4.49033e-21	5.28875e-20	36.8692
SHOX	-1.42613	0.369983	-10.4891	4.68346e-21	5.51088e-20	36.8274
TESC	-2.93037	4.09691	-10.4849	4.82061e-21	5.66637e-20	36.7988
MMD	-2.37712	8.82803	-10.4848	4.82492e-21	5.66637e-20	36.7979
MGLL	-2.63603	10.4058	-10.4806	4.96837e-21	5.8292e-20	36.7688
C2CD2	-2.06752	9.35686	-10.4805	4.97456e-21	5.83084e-20	36.7676
FGF9	-3.30297	1.65124	-10.4579	5.82299e-21	6.81217e-20	36.6112
WSCD1	-2.83203	4.88656	-10.454	5.98758e-21	6.99798e-20	36.5836
ANGPTL2	-2.56644	10.1206	-10.4498	6.16279e-21	7.19585e-20	36.5549
GABRA2	-3.3191	1.33065	-10.4479	6.24859e-21	7.28204e-20	36.5412
KCNJ2	-2.2996	6.52246	-10.4468	6.29534e-21	7.32948e-20	36.5338
TEF	-1.73139	9.0051	-10.4464	6.31264e-21	7.3426e-20	36.5311
ALPL	-2.78431	7.39971	-10.4423	6.49831e-21	7.54412e-20	36.5023
NEDD9	-2.31506	9.48831	-10.4249	7.33909e-21	8.51208e-20	36.3815
NR4A1	-2.83849	9.44273	-10.4229	7.44224e-21	8.6235e-20	36.3676
SGK1	-1.83906	9.4971	-10.4212	7.53066e-21	8.71764e-20	36.3559
CDH13	-1.90882	8.06279	-10.4187	7.66378e-21	8.8633e-20	36.3385
CD93	-1.73612	10.5858	-10.4142	7.9056e-21	9.13022e-20	36.3077
ACE2	-3.47076	1.68702	-10.4141	7.9096e-21	9.13022e-20	36.3072
TRIM2	-2.6893	8.45722	-10.407	8.31664e-21	9.59097e-20	36.2574
CSGALNACT1	-1.91505	7.46394	-10.3991	8.78412e-21	1.01109e-19	36.2031
ART4	-3.08655	1.46721	-10.3738	1.04795e-20	1.20395e-19	36.0279
TMEM140	-1.28202	8.99408	-10.3646	1.11738e-20	1.28251e-19	35.9642
SLC27A6	-4.46276	3.49351	-10.3645	1.11847e-20	1.28255e-19	35.9633
PPP2R2B	-2.77137	3.09811	-10.3626	1.13346e-20	1.29851e-19	35.9501
MAF	-1.72203	9.0454	-10.3552	1.19333e-20	1.36324e-19	35.899
HOXA1	-1.76169	3.55906	-10.3537	1.20607e-20	1.37651e-19	35.8884
GIMAP5	-2.41038	7.6645	-10.3511	1.22805e-20	1.40027e-19	35.8705
PCDHGA3	-2.65065	3.44977	-10.3498	1.23949e-20	1.41199e-19	35.8613
RBMS1	-1.7325	9.65895	-10.3473	1.26077e-20	1.43489e-19	35.8444
SMR3B	-2.71902	0.562894	-10.3457	1.27498e-20	1.44971e-19	35.8333
LILRB5	-3.35375	5.29591	-10.3333	1.39036e-20	1.57942e-19	35.7473
ALX1	-1.55006	0.654904	-10.3319	1.40381e-20	1.59321e-19	35.7377
CCND2	-1.83058	9.09873	-10.3295	1.42794e-20	1.61908e-19	35.7208
ARHGEF4	-3.16338	5.02893	-10.319	1.536e-20	1.73998e-19	35.6484
RNF125	-1.91276	7.58727	-10.3172	1.55546e-20	1.76039e-19	35.6359
MYL9	-2.26711	11.6111	-10.3152	1.57766e-20	1.78386e-19	35.6218
VLDLR	-2.70618	7.69795	-10.3115	1.61878e-20	1.82865e-19	35.5963
WNT6	-2.80779	1.78224	-10.3097	1.63927e-20	1.84836e-19	35.5838
AFF2	-2.50604	3.96442	-10.3077	1.66205e-20	1.87231e-19	35.5701
MECOM	-1.96787	7.64708	-10.3027	1.72059e-20	1.93467e-19	35.5358
SLC25A37	-1.78742	8.03318	-10.3015	1.73475e-20	1.94699e-19	35.5276
TSKS	-1.81867	0.909116	-10.2918	1.85679e-20	2.07629e-19	35.4601
KLF10	-1.34027	10.7635	-10.2889	1.89352e-20	2.11541e-19	35.4407
LAMA2	-2.94652	8.74759	-10.2804	2.0092e-20	2.24054e-19	35.3818
PDZRN3	-2.33464	8.32824	-10.2775	2.05099e-20	2.28504e-19	35.3614
MYL7	-3.09696	1.10422	-10.2642	2.24926e-20	2.50135e-19	35.2698
PTGIS	-3.1739	8.15528	-10.2606	2.30561e-20	2.55933e-19	35.2453
DKK4	-1.83934	0.49706	-10.2465	2.54415e-20	2.82155e-19	35.1476
TP53AIP1	-2.90693	2.59183	-10.2437	2.59412e-20	2.86912e-19	35.1283
GHR	-3.15928	8.48314	-10.229	2.87347e-20	3.1723e-19	35.0268
RXRG	-2.99535	1.98954	-10.2278	2.8965e-20	3.19193e-19	35.0188
RPS6KA3	-1.90219	9.19607	-10.2248	2.95782e-20	3.25655e-19	34.9981
KIF17	-1.92584	4.16149	-10.2244	2.96651e-20	3.26316e-19	34.9951
FCER1A	-3.13429	4.09096	-10.2219	3.01771e-20	3.31648e-19	34.9782
CYR61	-2.69436	10.8903	-10.2172	3.11739e-20	3.42293e-19	34.9459
CLIP4	-3.04042	7.39423	-10.2164	3.13469e-20	3.43882e-19	34.9404
DPYS	-1.6853	0.828827	-10.2154	3.15737e-20	3.46058e-19	34.9333
THSD7A	-2.48435	5.22163	-10.2145	3.17594e-20	3.47779e-19	34.9274
PRDM8	-2.14301	4.1977	-10.2116	3.24091e-20	3.54574e-19	34.9073
CTSG	-3.84291	3.43661	-10.2032	3.43572e-20	3.75212e-19	34.8494
ATF7	-0.867737	10.5209	-10.1981	3.56091e-20	3.87839e-19	34.8139
CGB7	-1.88006	1.03489	-10.1976	3.57169e-20	3.88665e-19	34.8109
ATF3	-3.08386	8.61161	-10.1889	3.79579e-20	4.12314e-19	34.7505
ABI3BP	-3.63824	7.80364	-10.1881	3.81483e-20	4.14011e-19	34.7456
REM1	-2.10979	3.84747	-10.1871	3.84108e-20	4.16489e-19	34.7387
CUTC	-1.17021	7.74151	-10.1817	3.98907e-20	4.31381e-19	34.7012
HBEGF	-1.83777	7.07252	-10.1797	4.04462e-20	4.36615e-19	34.6875
ITGA9	-2.32948	6.69013	-10.1797	4.04466e-20	4.36615e-19	34.6875
C7	-5.56606	5.81234	-10.1661	4.44322e-20	4.79213e-19	34.5942
JAM3	-1.73698	8.81111	-10.1593	4.65875e-20	5.02013e-19	34.5472
STX12	-0.850159	10.274	-10.1548	4.80565e-20	5.17384e-19	34.5164
NEUROG2	-3.15562	1.0774	-10.1543	4.82288e-20	5.1878e-19	34.5129
MYL3	-2.16494	1.34446	-10.1513	4.92553e-20	5.28886e-19	34.492
VAMP3	-0.881113	10.9296	-10.151	4.93521e-20	5.29457e-19	34.49
RIMS3	-2.5595	6.27485	-10.1391	5.35867e-20	5.7438e-19	34.4083
TAC1	-2.91312	1.34814	-10.123	5.99121e-20	6.40485e-19	34.2976
TLN1	-1.21772	12.71	-10.1118	6.473e-20	6.90776e-19	34.2209
GAS2	-2.51617	2.99434	-10.0902	7.51784e-20	7.99386e-19	34.0724
FAM124B	-2.0855	4.8861	-10.0901	7.52364e-20	7.99386e-19	34.0716
SOCS3	-2.44796	9.55449	-10.0836	7.86809e-20	8.34525e-19	34.0272
DUOX2	-2.4797	2.39278	-10.0764	8.27155e-20	8.7579e-19	33.9776
CD59	-1.52544	12.9778	-10.0753	8.33269e-20	8.81496e-19	33.9703
ETV5	-1.84007	8.04383	-10.0645	8.97891e-20	9.48207e-19	33.8962
ST3GAL6	-1.63335	6.02179	-10.049	9.99275e-20	1.05436e-18	33.7901
KLHL3	-1.98145	6.60919	-10.0484	1.00316e-19	1.05754e-18	33.7862
MCTP1	-2.23479	6.4501	-10.0467	1.01552e-19	1.06964e-18	33.7741
DHDDS	-1.04601	9.53845	-10.0417	1.0512e-19	1.10627e-18	33.7398
PIK3R1	-1.99169	11.1141	-10.0409	1.05654e-19	1.11092e-18	33.7348
PTH2R	-3.24073	3.2169	-10.0392	1.06955e-19	1.12363e-18	33.7226
GSTA1	-4.43557	1.83577	-10.0317	1.12631e-19	1.18122e-18	33.6713
KIF25	-2.50881	1.4883	-10.019	1.22899e-19	1.28779e-18	33.5848
RAPGEF2	-1.1216	9.38784	-10.017	1.24663e-19	1.30515e-18	33.5706
TACC1	-2.4464	10.5491	-10.0106	1.3022e-19	1.36216e-18	33.5274
HSD11B1	-3.65569	4.80566	-10.0057	1.34687e-19	1.40646e-18	33.4939
ITIH3	-2.31104	2.36884	-9.99476	1.45276e-19	1.51444e-18	33.4188
ACSL4	-1.92802	9.15869	-9.97505	1.66413e-19	1.73329e-18	33.2841
PIK3IP1	-1.39691	9.39667	-9.95349	1.93038e-19	2.00716e-18	33.1369
PER2	-1.24997	9.53803	-9.93872	2.13697e-19	2.21818e-18	33.036
SEPP1	-2.04221	12.4208	-9.93666	2.16746e-19	2.24791e-18	33.022
PLP1	-4.50366	3.44503	-9.93368	2.21225e-19	2.29241e-18	33.0017
AKAP6	-2.31853	5.72166	-9.93345	2.21578e-19	2.29411e-18	33.0001
CAMK1	-1.48315	7.63497	-9.92792	2.3017e-19	2.37699e-18	32.9624
KLHL4	-2.3311	3.52534	-9.92321	2.3775e-19	2.45319e-18	32.9302
WASF3	-3.22212	7.07978	-9.92181	2.4004e-19	2.47471e-18	32.9207
CRYBG3	-2.80829	7.44263	-9.92095	2.41462e-19	2.48726e-18	32.9148
TBC1D2B	-1.1298	10.1929	-9.89666	2.85331e-19	2.92428e-18	32.7493
CRHR1	-3.02814	1.85002	-9.89521	2.8819e-19	2.9511e-18	32.7394
MYO7B	-1.9723	2.11011	-9.89445	2.89699e-19	2.96405e-18	32.7342
NOTCH1	-1.35441	9.53863	-9.86734	3.48931e-19	3.55215e-18	32.5497
KAT2B	-1.5922	8.41867	-9.85453	3.80998e-19	3.87534e-18	32.4625
SLC12A4	-1.57994	9.13972	-9.85336	3.84072e-19	3.90334e-18	32.4545
FZD7	-2.15377	9.07319	-9.85137	3.89351e-19	3.95369e-18	32.441
MYCBP2	-1.55532	10.6258	-9.84347	4.11015e-19	4.16671e-18	32.3873
HSD17B11	-1.88786	8.43939	-9.83999	4.20943e-19	4.26025e-18	32.3636
MMP19	-1.47219	8.35381	-9.83825	4.25987e-19	4.30772e-18	32.3518
TTC23	-1.60248	7.61848	-9.83798	4.26779e-19	4.31214e-18	32.3499
CCL21	-5.17065	5.244	-9.83571	4.33471e-19	4.37612e-18	32.3345
OR2A9P	-1.42649	6.90497	-9.83532	4.34612e-19	4.38399e-18	32.3319
CFP	-2.60236	3.73691	-9.82671	4.61021e-19	4.64653e-18	32.2734
BIN1	-2.25335	7.62596	-9.82	4.82727e-19	4.86126e-18	32.2278
DSC3	-4.84556	4.99682	-9.81409	5.02658e-19	5.05779e-18	32.1877
SERPING1	-2.21975	12.0358	-9.80158	5.47592e-19	5.50081e-18	32.1027
TAGLN	-2.27183	12.1504	-9.80053	5.51542e-19	5.53591e-18	32.0956
SUN2	-1.43963	11.0932	-9.78241	6.2436e-19	6.24617e-18	31.9726
PACRG	-2.72592	1.98197	-9.78052	6.32459e-19	6.32198e-18	31.9599
IGF2BP2	-3.06006	4.75839	-9.76737	6.9199e-19	6.9057e-18	31.8707
TNIP1	-1.04058	10.9887	-9.7636	7.10043e-19	7.08004e-18	31.8451
GYPE	-1.81969	2.23872	-9.75625	7.46619e-19	7.43256e-18	31.7953
HAND2	-2.32126	4.19558	-9.72236	9.41057e-19	9.34521e-18	31.5658
WNT11	-3.79542	4.47951	-9.71918	9.6168e-19	9.54222e-18	31.5443
MEIS1	-1.93749	6.82007	-9.71439	9.93637e-19	9.85127e-18	31.5119
TCF15	-2.53522	2.51345	-9.71185	1.01096e-18	1.00149e-17	31.4948
MPDZ	-1.45736	9.52827	-9.70989	1.02458e-18	1.01415e-17	31.4815
LPPR1	-3.50595	1.76256	-9.69809	1.11045e-18	1.09647e-17	31.4017
WISP3	-3.33891	1.72576	-9.686	1.20589e-18	1.18781e-17	31.3199
ARID5A	-2.03394	8.6732	-9.67319	1.31587e-18	1.29509e-17	31.2334
ZNF423	-2.20563	6.93766	-9.66271	1.41321e-18	1.38752e-17	31.1627
FYN	-1.7015	8.72429	-9.65721	1.46711e-18	1.43929e-17	31.1255
HSD17B2	-4.08905	2.45397	-9.64957	1.54541e-18	1.51487e-17	31.074
SEMA3D	-3.5675	5.41884	-9.64569	1.58672e-18	1.55411e-17	31.0478
PLTP	-2.19767	9.88376	-9.63682	1.6854e-18	1.64546e-17	30.988
DSG3	-5.19363	3.84192	-9.62143	1.87141e-18	1.82122e-17	30.8842
WASF2	-1.16145	11.6572	-9.61236	1.99034e-18	1.93386e-17	30.8232
CDADC1	-1.0157	7.13263	-9.61	2.02256e-18	1.96181e-17	30.8072
RRAD	-2.94911	3.28217	-9.6099	2.02394e-18	1.96181e-17	30.8066
P2RY14	-2.13001	4.92217	-9.60881	2.03894e-18	1.97477e-17	30.7992
CHODL	-2.90182	2.37267	-9.59442	2.24833e-18	2.1741e-17	30.7023
TCF7L2	-2.1241	8.54847	-9.59153	2.29282e-18	2.21536e-17	30.6829
PARVA	-1.29063	10.7275	-9.57376	2.58671e-18	2.49733e-17	30.5634
CYP2U1	-1.71564	7.66268	-9.57204	2.61722e-18	2.52479e-17	30.5517
ST8SIA1	-2.63585	5.49311	-9.57041	2.64623e-18	2.55075e-17	30.5408
EDA	-2.11874	5.51689	-9.56188	2.80392e-18	2.69847e-17	30.4834
EFEMP1	-3.21698	10.3155	-9.55526	2.93268e-18	2.82016e-17	30.4389
HAAO	-2.14817	5.32141	-9.54818	3.07679e-18	2.95639e-17	30.3914
TGFBR3	-3.92044	9.17344	-9.54806	3.07934e-18	2.95651e-17	30.3906
SH2D3C	-1.56537	7.845	-9.5456	3.13096e-18	3.00369e-17	30.3741
FETUB	-0.726951	0.132007	-9.54109	3.22815e-18	3.09449e-17	30.3438
MYOM2	-2.52832	3.5679	-9.53198	3.43372e-18	3.28895e-17	30.2826
MPRIP	-1.06237	10.4319	-9.53183	3.43722e-18	3.28971e-17	30.2816
ALS2CL	-2.07511	6.63994	-9.51969	3.73166e-18	3.56591e-17	30.2001
CDC42EP2	-1.54608	7.85068	-9.50024	4.25664e-18	4.058e-17	30.0697
AOX1	-3.87654	6.88945	-9.49933	4.28293e-18	4.07986e-17	30.0636
BMP5	-3.8046	1.7757	-9.49684	4.3557e-18	4.14593e-17	30.0469
MTMR10	-1.18608	9.4866	-9.49655	4.36435e-18	4.15092e-17	30.0449
FOLR2	-2.90135	6.8848	-9.48995	4.5634e-18	4.33684e-17	30.0007
TSC22D1	-1.0671	11.7563	-9.48484	4.72392e-18	4.47888e-17	29.9664
ARHGAP10	-1.99211	7.64894	-9.47782	4.95351e-18	4.6929e-17	29.9194
PEMT	-1.53522	8.03753	-9.46459	5.41687e-18	5.12389e-17	29.8308
TMEM35	-2.66703	3.26411	-9.459	5.62518e-18	5.3168e-17	29.7934
TBC1D4	-1.72749	9.5378	-9.45883	5.6317e-18	5.31883e-17	29.7922
GNG7	-2.20589	6.73579	-9.45832	5.65087e-18	5.33279e-17	29.7889
DPYD	-1.91347	8.49023	-9.45386	5.824e-18	5.49191e-17	29.7589
GRM7	-2.13912	1.08432	-9.44514	6.17677e-18	5.80654e-17	29.7007
FGF17	-1.46299	0.657455	-9.44082	6.35988e-18	5.96944e-17	29.6717
CPEB1	-3.15805	3.08163	-9.43846	6.46177e-18	6.0604e-17	29.656
HDAC4	-1.48252	7.95713	-9.42922	6.87737e-18	6.44025e-17	29.5942
YAP1	-1.71697	10.8375	-9.42805	6.9321e-18	6.4865e-17	29.5863
MSRA	-1.8658	6.35982	-9.40831	7.91872e-18	7.38695e-17	29.4545
RCAN2	-1.69394	7.57263	-9.40146	8.29294e-18	7.73012e-17	29.4087
DLEC1	-2.40969	2.77872	-9.40019	8.36401e-18	7.79038e-17	29.4003
SCN7A	-3.57319	3.55898	-9.38979	8.97097e-18	8.34932e-17	29.3308
DCN	-2.98284	13.0905	-9.3872	9.12835e-18	8.4893e-17	29.3136
SLC4A4	-3.76877	4.29445	-9.38168	9.47393e-18	8.80395e-17	29.2768
IRAK3	-2.59526	7.15917	-9.35685	1.11966e-17	1.03652e-16	29.1113
KRT17	-5.68024	6.9068	-9.3454	1.20929e-17	1.11779e-16	29.035
MYH3	-2.05956	3.82583	-9.33307	1.31373e-17	1.21156e-16	28.9529
CNTN6	-2.69849	1.17404	-9.31749	1.45867e-17	1.34116e-16	28.8492
LAMA4	-1.83567	10.836	-9.31133	1.5202e-17	1.39562e-16	28.8083
ADM	-2.92457	6.90528	-9.30519	1.5841e-17	1.45319e-16	28.7675
PDLIM3	-2.71949	8.53228	-9.30249	1.61314e-17	1.47871e-16	28.7495
ZFAND5	-0.866508	11.5361	-9.30167	1.622e-17	1.48572e-16	28.744
DIRAS3	-2.94314	3.89237	-9.29298	1.71935e-17	1.57015e-16	28.6863
PGM1	-1.413	10.0681	-9.29073	1.74544e-17	1.59159e-16	28.6714
DOK5	-2.08455	4.77566	-9.28451	1.81975e-17	1.6581e-16	28.6301
VAMP2	-1.26636	10.3434	-9.28244	1.84525e-17	1.68007e-16	28.6163
CFLAR	-1.38635	9.30926	-9.26186	2.11803e-17	1.92556e-16	28.4797
SGCG	-4.11837	2.63668	-9.26113	2.1284e-17	1.93353e-16	28.4749
STXBP6	-3.13314	2.87314	-9.25952	2.15153e-17	1.95309e-16	28.4642
ARHGAP6	-2.14367	5.69192	-9.25938	2.15343e-17	1.95336e-16	28.4633
OLFML1	-1.96129	7.79098	-9.25557	2.20921e-17	1.99948e-16	28.438
TCN2	-1.7775	8.48761	-9.25403	2.23202e-17	2.01861e-16	28.4278
ITGA6	-2.08148	10.5499	-9.25369	2.23711e-17	2.02171e-16	28.4255
FOXO4	-1.37849	8.73137	-9.23936	2.46235e-17	2.22362e-16	28.3305
STAT5B	-1.57229	10.4976	-9.23504	2.53447e-17	2.28704e-16	28.3019
LRRTM4	-1.49163	0.523799	-9.23131	2.59856e-17	2.3414e-16	28.2772
LIMS3	-1.96799	2.13466	-9.22695	2.67534e-17	2.40701e-16	28.2483
GDPD5	-2.30685	7.73913	-9.21992	2.80408e-17	2.51725e-16	28.2018
KRT16	-4.16345	3.78006	-9.21867	2.82771e-17	2.53472e-16	28.1935
PDGFA	-1.59319	7.86957	-9.2182	2.83653e-17	2.53973e-16	28.1904
BHLHE41	-2.14927	9.00086	-9.21815	2.83747e-17	2.53973e-16	28.19
PSG1	-0.798675	0.163456	-9.21444	2.90875e-17	2.59779e-16	28.1655
SNX1	-0.92185	11.3274	-9.21103	2.97578e-17	2.65252e-16	28.1429
ACTA2	-2.21533	12.2523	-9.21099	2.97658e-17	2.65252e-16	28.1426
PFKFB1	-3.46047	3.99809	-9.20559	3.08595e-17	2.74797e-16	28.1069
DENND5A	-0.918798	10.4971	-9.20195	3.16186e-17	2.8135e-16	28.0828
SKAP2	-1.69537	9.02497	-9.20002	3.2028e-17	2.84784e-16	28.0701
MYBPC1	-6.03991	3.51129	-9.19825	3.24096e-17	2.87967e-16	28.0583
TYRO3	-2.06852	7.61607	-9.1913	3.3949e-17	3.01205e-16	28.0124
FAM189A2	-4.06809	5.80781	-9.19084	3.40526e-17	3.01904e-16	28.0094
DUSP7	-0.892815	8.48237	-9.18301	3.5881e-17	3.17419e-16	27.9576
MAMLD1	-1.83151	6.16519	-9.17729	3.7276e-17	3.2952e-16	27.9198
EDN1	-2.79262	6.68735	-9.17384	3.81427e-17	3.36937e-16	27.897
SLC28A3	-4.42145	2.94309	-9.16773	3.97295e-17	3.50445e-16	27.8566
PCNX	-1.29085	10.1663	-9.15529	4.31661e-17	3.7993e-16	27.7745
NOS1	-1.44758	0.551785	-9.15482	4.33009e-17	3.80577e-16	27.7714
SRF	-0.935307	10.0108	-9.15173	4.42012e-17	3.88198e-16	27.751
CEBPA	-2.08544	9.03161	-9.14922	4.49464e-17	3.94173e-16	27.7345
CLDN15	-1.31232	6.31517	-9.14808	4.52909e-17	3.96908e-16	27.7269
FAT1	-2.31314	10.6468	-9.14108	4.74519e-17	4.1465e-16	27.6807
PHF17	-1.26076	9.51522	-9.12768	5.18795e-17	4.52364e-16	27.5924
FCER2	-3.29454	1.57208	-9.11836	5.51995e-17	4.80279e-16	27.531
LIF	-2.10518	5.93161	-9.11615	5.60179e-17	4.87051e-16	27.5164
SNTB2	-1.11907	9.55377	-9.10876	5.88391e-17	5.11215e-16	27.4677
ADRB1	-3.75528	2.6379	-9.10853	5.89323e-17	5.11658e-16	27.4662
ROR1	-2.39655	4.82751	-9.1079	5.91767e-17	5.13414e-16	27.4621
MRC1	-3.31225	6.81176	-9.09692	6.36609e-17	5.51531e-16	27.3897
HBG2	-1.80901	0.517273	-9.09393	6.49379e-17	5.62194e-16	27.3701
BCL2L2	-1.05411	10.0439	-9.08735	6.78388e-17	5.86473e-16	27.3268
FFAR3	-2.07344	1.88635	-9.07027	7.59886e-17	6.54601e-16	27.2144
ARHGAP24	-1.80552	7.43097	-9.06385	7.92996e-17	6.81674e-16	27.1722
GBE1	-1.38316	9.1268	-9.06147	8.05583e-17	6.92004e-16	27.1566
NR5A2	-2.12283	5.98063	-9.06094	8.08455e-17	6.93981e-16	27.1531
TLL1	-2.81368	5.83533	-9.05481	8.41976e-17	7.22246e-16	27.1129
ANXA3	-3.56786	6.99272	-9.04579	8.93913e-17	7.66256e-16	27.0536
LETMD1	-1.0073	9.63641	-9.03883	9.36127e-17	8.01876e-16	27.0079
CH25H	-2.30338	4.54855	-9.03593	9.54292e-17	8.16285e-16	26.9889
TFE3	-0.782047	10.333	-9.02644	1.01624e-16	8.68056e-16	26.9266
TNFRSF8	-2.45644	3.93874	-9.02534	1.02368e-16	8.73796e-16	26.9194
ARHGAP26	-2.00658	8.20309	-9.02482	1.02718e-16	8.76166e-16	26.916
TRPM1	-0.868993	0.275487	-9.02423	1.03118e-16	8.78961e-16	26.9122
CX3CR1	-2.78309	6.54009	-9.02389	1.03351e-16	8.80329e-16	26.9099
BHMT	-1.47231	0.850581	-9.01248	1.11463e-16	9.48763e-16	26.8351
DRD2	-3.7291	2.52686	-9.01115	1.12452e-16	9.56508e-16	26.8264
GJC2	-1.8836	4.04603	-8.99829	1.22442e-16	1.04003e-15	26.7421
CCL13	-3.56839	3.57711	-8.99469	1.2539e-16	1.06433e-15	26.7186
CYP3A7	-1.09042	0.504549	-8.99448	1.25568e-16	1.0651e-15	26.7172
RUNDC3B	-2.41962	4.77017	-8.99376	1.26163e-16	1.06939e-15	26.7125
LRCH1	-1.10138	8.91251	-8.98162	1.36708e-16	1.15717e-15	26.633
RPL23AP32	-1.22372	0.611875	-8.9765	1.41416e-16	1.19618e-15	26.5995
PRDM5	-2.27539	4.5653	-8.9742	1.43586e-16	1.21369e-15	26.5844
SEC14L1	-0.976776	10.6732	-8.97153	1.46141e-16	1.23443e-15	26.5669
PLVAP	-1.50459	10.6824	-8.96364	1.53959e-16	1.29957e-15	26.5154
RBPMS	-1.63057	9.72514	-8.95847	1.5931e-16	1.3438e-15	26.4815
SEMA3A	-2.32856	5.13628	-8.95548	1.6248e-16	1.36959e-15	26.462
LGALS7B	-2.08449	0.812533	-8.94744	1.71337e-16	1.44125e-15	26.4095
RERE	-0.857996	11.3986	-8.94283	1.76628e-16	1.4837e-15	26.3794
SIM1	-3.10331	2.34566	-8.93902	1.81129e-16	1.52046e-15	26.3545
MAPKBP1	-0.945248	8.77104	-8.93731	1.83187e-16	1.53667e-15	26.3433
C3	-2.69758	12.2469	-8.93572	1.85117e-16	1.55179e-15	26.3329
WLS	-2.48024	9.10858	-8.92267	2.01753e-16	1.68892e-15	26.2477
SVIL	-1.4045	10.4846	-8.92053	2.04622e-16	1.71057e-15	26.2338
HIC1	-1.71135	6.53505	-8.91683	2.09675e-16	1.74937e-15	26.2096
CPM	-2.18996	9.00395	-8.91681	2.09694e-16	1.74937e-15	26.2095
PRKD1	-2.28449	6.37158	-8.91264	2.15543e-16	1.7957e-15	26.1823
JMJD1C	-1.09015	10.4139	-8.91091	2.18004e-16	1.81496e-15	26.1711
MICAL3	-1.44187	9.29846	-8.90239	2.30588e-16	1.91841e-15	26.1155
SLC12A6	-1.42165	8.58666	-8.89981	2.34541e-16	1.9473e-15	26.0987
GNRH1	-1.75715	4.09505	-8.89513	2.41883e-16	2.00551e-15	26.0682
HCRTR1	-1.15951	0.471211	-8.89142	2.47866e-16	2.05232e-15	26.044
MASP2	-1.7634	3.87621	-8.88625	2.56438e-16	2.12185e-15	26.0103
PZP	-2.24264	0.884396	-8.8794	2.68256e-16	2.21662e-15	25.9657
LEPROT	-1.36553	9.15704	-8.87662	2.7321e-16	2.25602e-15	25.9476
ZFP36L1	-1.4994	12.3355	-8.87325	2.79331e-16	2.305e-15	25.9257
LRP4	-2.35679	6.11841	-8.8657	2.93546e-16	2.42066e-15	25.8766
GPC3	-4.06329	7.61589	-8.86311	2.98585e-16	2.46054e-15	25.8597
SOX18	-1.78743	6.79043	-8.86212	3.00534e-16	2.47492e-15	25.8533
ITM2B	-1.09407	12.9748	-8.86039	3.03971e-16	2.49984e-15	25.842
MDFIC	-1.59298	9.41432	-8.85	3.25447e-16	2.67465e-15	25.7745
CCNL1	-0.983949	9.95524	-8.84192	3.43201e-16	2.81866e-15	25.7219
STAB1	-1.71228	9.52439	-8.83585	3.57133e-16	2.9311e-15	25.6825
PINK1	-1.0616	10.146	-8.83144	3.67623e-16	3.01516e-15	25.6539
ALDH2	-2.51657	10.67	-8.82932	3.72778e-16	3.05537e-15	25.6401
CYP39A1	-3.49823	4.14014	-8.82749	3.77292e-16	3.09028e-15	25.6282
FERMT1	-3.74349	3.70014	-8.82489	3.83763e-16	3.14117e-15	25.6114
NACAD	-2.56463	5.19463	-8.82337	3.87624e-16	3.17064e-15	25.6015
EGR3	-3.04878	7.98766	-8.81759	4.02584e-16	3.29079e-15	25.564
LTBP2	-1.82387	11.3829	-8.80458	4.38439e-16	3.57426e-15	25.4796
SOD2	-1.45352	11.5543	-8.80034	4.50801e-16	3.66766e-15	25.452
DAB2	-1.59052	10.4016	-8.79867	4.55761e-16	3.70554e-15	25.4412
C1R	-2.08327	11.4849	-8.79813	4.57355e-16	3.71601e-15	25.4378
NPAS3	-2.52767	4.71305	-8.79639	4.626e-16	3.75611e-15	25.4265
BNIP2	-0.996778	9.42505	-8.78507	4.98196e-16	4.03436e-15	25.3531
RASL10A	-2.37015	3.2157	-8.78289	5.05367e-16	4.08699e-15	25.339
SEPT10	-1.43704	9.93924	-8.77456	5.3367e-16	4.31014e-15	25.2851
AKT3	-2.002	8.53907	-8.77202	5.42618e-16	4.37659e-15	25.2686
ABCD4	-0.945303	8.61071	-8.76619	5.63714e-16	4.54072e-15	25.2309
VGLL3	-2.53185	7.78932	-8.76546	5.66434e-16	4.5596e-15	25.2261
LRMP	-2.1961	5.71373	-8.76145	5.81456e-16	4.67434e-15	25.2002
ZBTB20	-1.95247	3.60725	-8.75808	5.9442e-16	4.77539e-15	25.1784
KIRREL	-2.45883	7.16813	-8.75369	6.1173e-16	4.91122e-15	25.15
ADRBK2	-1.54745	9.42737	-8.75347	6.12614e-16	4.91507e-15	25.1486
FLJ13197	-2.33176	3.74963	-8.74412	6.51209e-16	5.219e-15	25.0881
KSR1	-1.53136	7.85908	-8.74375	6.52792e-16	5.22707e-15	25.0857
MAP3K8	-1.98293	7.2177	-8.7411	6.642e-16	5.31142e-15	25.0686
SLIT2	-2.38631	7.28663	-8.73789	6.78239e-16	5.42012e-15	25.0479
PTCH1	-2.67969	6.51246	-8.71472	7.89001e-16	6.28049e-15	24.8982
KDR	-1.54356	9.60246	-8.7022	8.56103e-16	6.79682e-15	24.8175
GLG1	-0.915238	11.674	-8.70077	8.64153e-16	6.85625e-15	24.8082
MYO16	-3.0428	3.09985	-8.6938	9.04295e-16	7.15606e-15	24.7633
PF4	-0.904302	0.146802	-8.69241	9.12495e-16	7.21156e-15	24.7544
ELAC1	-1.43038	6.00801	-8.69035	9.24852e-16	7.29389e-15	24.7411
BCL6	-1.68026	9.9421	-8.68808	9.38608e-16	7.39389e-15	24.7265
DZIP1	-1.84655	6.92658	-8.68569	9.53354e-16	7.5052e-15	24.711
RRAS	-1.41143	8.94559	-8.67882	9.9695e-16	7.84332e-15	24.6668
RUSC2	-1.17391	8.88969	-8.67758	1.00505e-15	7.90196e-15	24.6588
CDC42EP3	-1.87042	8.36309	-8.67737	1.00644e-15	7.90775e-15	24.6574
REV3L	-1.33605	9.36028	-8.66791	1.07031e-15	8.40418e-15	24.5966
TLR4	-1.82173	8.63522	-8.66373	1.09983e-15	8.61925e-15	24.5696
AKAP13	-0.948199	11.2277	-8.65689	1.14991e-15	8.99428e-15	24.5256
GAS1	-2.70831	8.26472	-8.65206	1.18655e-15	9.27493e-15	24.4946
C1RL	-1.18331	9.5522	-8.64263	1.26155e-15	9.84854e-15	24.4339
EMILIN2	-2.00244	7.87788	-8.64205	1.26632e-15	9.87941e-15	24.4302
OR2S2	-0.458226	0.107354	-8.63494	1.32621e-15	1.03334e-14	24.3845
THBD	-1.77643	8.74584	-8.62555	1.4096e-15	1.0962e-14	24.3242
GRIN2A	-2.83404	3.40075	-8.6226	1.43686e-15	1.11598e-14	24.3053
NOVA2	-1.56945	4.76323	-8.62115	1.45048e-15	1.12583e-14	24.2959
SATB1	-2.12518	7.95334	-8.61605	1.49923e-15	1.16293e-14	24.2632
TRIOBP	-0.999774	9.94928	-8.60079	1.65528e-15	1.28153e-14	24.1653
ETS1	-1.549	10.5888	-8.59467	1.72224e-15	1.33252e-14	24.1261
ARHGAP19	-1.0326	8.85416	-8.58996	1.7757e-15	1.373e-14	24.0958
CTDSP2	-0.841867	12.3002	-8.58578	1.82444e-15	1.4089e-14	24.0691
OSBPL1A	-1.33441	10.1445	-8.58001	1.8939e-15	1.46069e-14	24.0321
INPP5B	-0.921907	8.51658	-8.573	1.98187e-15	1.52756e-14	23.9872
TRIP10	-1.27092	9.02072	-8.5699	2.022e-15	1.5575e-14	23.9674
SWAP70	-0.962204	10.6166	-8.56209	2.12685e-15	1.63516e-14	23.9174
SPTB	-1.97503	5.41181	-8.5599	2.15721e-15	1.65713e-14	23.9034
AGTR2	-0.868968	0.157653	-8.55968	2.1602e-15	1.65766e-14	23.902
RRAGD	-1.89032	7.81226	-8.55845	2.17748e-15	1.66845e-14	23.8941
LAMC1	-1.6433	11.9365	-8.55844	2.17771e-15	1.66845e-14	23.894
DPF3	-2.0651	2.60047	-8.55839	2.17839e-15	1.66845e-14	23.8937
MBNL2	-1.78198	10.0851	-8.54967	2.30475e-15	1.76301e-14	23.838
RAPGEF1	-0.899661	10.5825	-8.5429	2.40779e-15	1.83836e-14	23.7947
NODAL	-1.72388	1.95628	-8.54053	2.44498e-15	1.86441e-14	23.7795
SACS	-1.77986	8.34858	-8.54001	2.4532e-15	1.8695e-14	23.7762
PCDHGB6	-2.41507	5.24157	-8.52882	2.63719e-15	2.00595e-14	23.7047
BEND5	-2.11605	4.7349	-8.52002	2.79128e-15	2.12183e-14	23.6486
ADRB3	-1.64937	0.6723	-8.50568	3.0619e-15	2.32318e-14	23.5571
HADHA	-0.666516	12.1343	-8.50246	3.12625e-15	2.37053e-14	23.5365
RASGRP2	-2.28939	4.85777	-8.49802	3.2171e-15	2.4379e-14	23.5082
CNR1	-3.63471	4.07568	-8.4834	3.53492e-15	2.67707e-14	23.415
S100A4	-1.91539	10.0155	-8.4821	3.56475e-15	2.69798e-14	23.4067
PTGDR	-2.07535	3.37059	-8.47597	3.70815e-15	2.79607e-14	23.3677
PDLIM4	-2.25436	7.20722	-8.47443	3.74508e-15	2.82041e-14	23.3579
IL3RA	-1.59294	6.59968	-8.46992	3.85554e-15	2.90001e-14	23.3292
ADRA2B	-1.97193	3.68716	-8.4692	3.87347e-15	2.90961e-14	23.3246
AMY2B	-2.36949	6.29833	-8.46906	3.87702e-15	2.90961e-14	23.3237
RNASE4	-1.76438	10.1067	-8.46902	3.87788e-15	2.90961e-14	23.3235
PLEKHM1	-0.976502	9.1137	-8.46831	3.89559e-15	2.92109e-14	23.319
CSF1	-1.85535	8.83558	-8.46224	4.05082e-15	3.03374e-14	23.2804
RASA3	-1.68231	8.81559	-8.45947	4.12361e-15	3.08454e-14	23.2627
PLCL2	-1.7771	7.05696	-8.45947	4.12372e-15	3.08454e-14	23.2627
CREBL2	-0.889029	10.6849	-8.45919	4.1311e-15	3.08817e-14	23.2609
GAS6	-1.71446	10.0788	-8.45579	4.22255e-15	3.15458e-14	23.2393
WWTR1	-1.52916	8.31251	-8.45239	4.31584e-15	3.2223e-14	23.2177
PIWIL2	-2.47727	2.25368	-8.44953	4.39607e-15	3.28018e-14	23.1995
DBC1	-4.14251	3.21826	-8.442	4.61398e-15	3.43645e-14	23.1517
FOLR1	-4.73127	3.58485	-8.43874	4.71163e-15	3.50703e-14	23.131
PDGFRA	-2.48093	9.64018	-8.43477	4.83344e-15	3.5955e-14	23.1057
ZBTB38	-0.955264	10.5725	-8.43162	4.93226e-15	3.66453e-14	23.0857
FES	-1.77806	7.09592	-8.43053	4.96687e-15	3.68798e-14	23.0788
DNAH9	-3.00387	2.58659	-8.42752	5.0637e-15	3.75505e-14	23.0597
EPM2A	-1.12599	7.10567	-8.42744	5.06647e-15	3.75505e-14	23.0592
NPR3	-2.9807	4.62097	-8.4083	5.7287e-15	4.24329e-14	22.9378
HSPA12A	-1.72247	8.13884	-8.40045	6.02459e-15	4.45702e-14	22.888
GAS7	-1.87162	9.27136	-8.39915	6.075e-15	4.49158e-14	22.8797
BCL11A	-3.41755	3.93989	-8.39767	6.13271e-15	4.5315e-14	22.8704
PKNOX2	-2.98074	2.99342	-8.39703	6.15792e-15	4.54736e-14	22.8663
TNFRSF1B	-1.72956	9.07307	-8.38815	6.5187e-15	4.80211e-14	22.8101
PCDHGA9	-2.17903	4.99149	-8.38761	6.54156e-15	4.81603e-14	22.8066
FSTL1	-1.92507	12.4801	-8.38288	6.7427e-15	4.95811e-14	22.7767
DYNC1I1	-2.29692	4.11967	-8.38245	6.76143e-15	4.96887e-14	22.7739
NLRX1	-1.18857	8.11439	-8.37991	6.8722e-15	5.04418e-14	22.7579
DOC2B	-3.19856	3.39396	-8.37846	6.93627e-15	5.08813e-14	22.7487
CACNA1G	-2.37935	2.90603	-8.37828	6.94434e-15	5.09098e-14	22.7475
MAN2A2	-1.04912	9.94835	-8.37808	6.95316e-15	5.09438e-14	22.7463
PRG4	-4.49457	5.35768	-8.37435	7.1211e-15	5.21427e-14	22.7227
NLGN3	-1.54122	4.39603	-8.3677	7.43082e-15	5.43452e-14	22.6806
CSRP2	-1.80961	7.09049	-8.35871	7.87102e-15	5.74953e-14	22.6237
RARB	-1.8109	6.34084	-8.3541	8.1065e-15	5.91444e-14	22.5946
PGA4	-1.16959	0.204455	-8.35217	8.20698e-15	5.9734e-14	22.5824
ELK3	-1.16144	8.68852	-8.35164	8.23495e-15	5.99018e-14	22.5791
B3GALT2	-1.64632	2.29116	-8.345	8.59207e-15	6.23875e-14	22.5371
ZAK	-1.57969	10.4811	-8.33912	8.92094e-15	6.47368e-14	22.5
SLC14A1	-2.10481	4.44948	-8.32718	9.62818e-15	6.97856e-14	22.4246
SERPIND1	-1.72206	0.989617	-8.32073	1.00328e-14	7.26751e-14	22.3839
SIDT2	-1.08059	10.1666	-8.31424	1.0457e-14	7.56573e-14	22.343
CFH	-1.96318	9.93836	-8.3093	1.07921e-14	7.79896e-14	22.3118
ITIH2	-3.37732	1.60694	-8.30651	1.09853e-14	7.9338e-14	22.2943
PLA2G5	-2.42294	3.4606	-8.29987	1.14607e-14	8.27224e-14	22.2524
CSDE1	-0.810372	13.6507	-8.29346	1.19389e-14	8.60719e-14	22.212
TGFB1I1	-1.56604	8.49187	-8.29047	1.21686e-14	8.76758e-14	22.1932
BCHE	-3.17545	3.70244	-8.28945	1.22476e-14	8.81932e-14	22.1868
CLEC10A	-3.55177	4.55502	-8.28879	1.22992e-14	8.85119e-14	22.1827
GPR75	-1.63166	4.30943	-8.28137	1.28942e-14	9.27394e-14	22.136
PCDH11X	-2.98628	1.65777	-8.27488	1.34382e-14	9.65374e-14	22.0951
NR4A3	-2.55785	5.79197	-8.2717	1.37136e-14	9.84577e-14	22.0751
KLK10	-4.59705	3.48496	-8.27048	1.38205e-14	9.91082e-14	22.0674
ESYT1	-0.996177	11.7462	-8.26449	1.43574e-14	1.02777e-13	22.0298
SOS1	-0.915672	10.3968	-8.26291	1.45016e-14	1.03747e-13	22.0199
ATP4A	-0.628138	0.182432	-8.25843	1.49216e-14	1.06689e-13	21.9917
MEST	-1.80405	9.93378	-8.25115	1.5628e-14	1.11543e-13	21.946
ZNF204P	-3.18385	5.70642	-8.24469	1.62835e-14	1.16085e-13	21.9054
CYP46A1	-2.06703	3.57471	-8.24441	1.63122e-14	1.16222e-13	21.9037
HEG1	-1.42469	10.5444	-8.24133	1.66344e-14	1.18448e-13	21.8843
ADPRH	-1.28546	7.84845	-8.23609	1.71977e-14	1.22387e-13	21.8514
GSTP1	-2.21023	9.96903	-8.23254	1.75897e-14	1.25104e-13	21.8292
EIF4EBP2	-1.00581	12.0793	-8.22963	1.79173e-14	1.27285e-13	21.8109
SYDE1	-1.45797	7.51698	-8.22884	1.80077e-14	1.27852e-13	21.806
LOC728392	-1.66421	5.1233	-8.22242	1.8757e-14	1.33095e-13	21.7657
GIMAP4	-1.60714	8.96966	-8.21824	1.92612e-14	1.36593e-13	21.7395
CYBRD1	-2.32379	11.8133	-8.21412	1.97712e-14	1.40046e-13	21.7137
TRPC6	-1.9468	5.87211	-8.20841	2.04997e-14	1.45121e-13	21.6779
PRX	-1.70271	6.62216	-8.20209	2.13375e-14	1.50789e-13	21.6383
INPP5K	-0.970078	9.48377	-8.20047	2.15578e-14	1.52257e-13	21.6282
ACVR2A	-1.20936	8.06137	-8.19837	2.18466e-14	1.54118e-13	21.6151
SERPINB5	-4.51048	5.01128	-8.19297	2.26069e-14	1.59297e-13	21.5813
ABCB11	-1.89041	0.917687	-8.19225	2.271e-14	1.5993e-13	21.5768
IRS2	-2.37741	8.89452	-8.18901	2.31818e-14	1.63159e-13	21.5565
KCTD14	-3.20752	5.60144	-8.1865	2.35528e-14	1.65674e-13	21.5408
NAB1	-1.44051	9.39158	-8.18258	2.41438e-14	1.69635e-13	21.5163
KCNQ4	-2.22286	2.24833	-8.18206	2.42241e-14	1.70101e-13	21.513
SH3BP5	-1.42146	10.0961	-8.17435	2.54353e-14	1.78502e-13	21.4648
VENTX	-1.74756	3.38922	-8.17222	2.57801e-14	1.80818e-13	21.4515
UGT8	-3.41366	3.36677	-8.17186	2.58384e-14	1.81122e-13	21.4493
TRPC1	-1.83677	6.22196	-8.16776	2.6518e-14	1.85779e-13	21.4236
ACR	-1.7078	1.56133	-8.16539	2.69187e-14	1.88261e-13	21.4088
ENG	-1.2258	10.9529	-8.16512	2.69647e-14	1.88474e-13	21.4071
AQP5	-4.39971	2.83171	-8.15801	2.82043e-14	1.97025e-13	21.3628
TUBB2B	-3.94152	4.09647	-8.14761	3.01206e-14	2.09448e-13	21.2978
OLFM4	-5.58825	3.84305	-8.14338	3.09351e-14	2.14866e-13	21.2715
SLPI	-4.36207	6.60972	-8.14198	3.12105e-14	2.16656e-13	21.2627
GSPT2	-2.23704	6.46816	-8.12721	3.42593e-14	2.37548e-13	21.1707
SH3BP2	-0.925427	9.76746	-8.12633	3.44502e-14	2.38599e-13	21.1652
NFIL3	-1.82846	8.34942	-8.12203	3.53985e-14	2.44994e-13	21.1384
RNASE1	-1.93978	10.8203	-8.12154	3.55067e-14	2.45497e-13	21.1354
CYP7B1	-2.10352	5.79314	-8.11893	3.60968e-14	2.49435e-13	21.1191
NTRK3	-3.82269	4.28832	-8.11706	3.65259e-14	2.52257e-13	21.1074
LRRC32	-1.5082	9.51041	-8.11151	3.78257e-14	2.61085e-13	21.0729
RIC3	-3.81606	3.9418	-8.10272	3.99799e-14	2.75485e-13	21.0182
COL4A3	-2.63677	2.22056	-8.10059	4.05204e-14	2.79051e-13	21.0049
FBLN2	-2.40036	10.558	-8.0983	4.11088e-14	2.82304e-13	20.9907
ITGB3	-1.89061	6.74098	-8.09466	4.20617e-14	2.88196e-13	20.9681
BST1	-1.64964	6.1822	-8.09195	4.27857e-14	2.92992e-13	20.9512
HBP1	-0.737206	10.9765	-8.08574	4.44894e-14	3.04144e-13	20.9126
SMARCA2	-1.01918	11.4321	-8.08411	4.49493e-14	3.06943e-13	20.9025
JUNB	-1.57732	10.4579	-8.08301	4.52613e-14	3.08727e-13	20.8957
APOBEC3C	-1.72293	7.06663	-8.07518	4.75471e-14	3.23954e-13	20.847
COBLL1	-1.57835	9.45766	-8.07338	4.80869e-14	3.27265e-13	20.8359
OLFML2A	-1.52141	9.66021	-8.07293	4.82229e-14	3.28007e-13	20.8331
POU3F3	-1.35491	0.33535	-8.06983	4.91734e-14	3.34e-13	20.8138
PFKFB3	-2.16938	11.0322	-8.06979	4.91861e-14	3.34e-13	20.8135
CLDN8	-4.02934	5.12388	-8.06979	4.91863e-14	3.34e-13	20.8135
CCRL1	-2.30015	5.6423	-8.06442	5.08748e-14	3.4508e-13	20.7802
ARHGEF7	-0.898022	10.1177	-8.06261	5.14547e-14	3.48819e-13	20.769
PI15	-4.40222	6.70061	-8.05989	5.23418e-14	3.54635e-13	20.7521
KCTD9	-1.13734	9.05976	-8.05884	5.26899e-14	3.56794e-13	20.7456
PLD2	-0.933749	9.1116	-8.05447	5.41541e-14	3.66097e-13	20.7185
KLF8	-2.04852	7.36244	-8.05402	5.43088e-14	3.66939e-13	20.7157
PLS3	-1.66223	10.8273	-8.05259	5.47986e-14	3.70043e-13	20.7069
RPL5	-0.998729	13.5693	-8.03832	5.99346e-14	4.045e-13	20.6184
CFHR1	-1.70151	0.470636	-8.0382	5.99787e-14	4.04573e-13	20.6177
TMOD2	-1.81283	8.11883	-8.03667	6.05589e-14	4.08261e-13	20.6082
ABO	-2.66649	2.3855	-8.03475	6.12892e-14	4.12954e-13	20.5963
OGFRL1	-1.30829	8.61521	-8.01858	6.78305e-14	4.56776e-13	20.4962
CNTFR	-4.83946	4.8728	-8.01797	6.8089e-14	4.58263e-13	20.4925
SPG20	-1.51677	9.61295	-8.01106	7.11e-14	4.77734e-13	20.4497
FAM153A	-1.54165	0.866308	-8.00877	7.21298e-14	4.84386e-13	20.4355
WDR91	-0.845314	8.18547	-8.00453	7.40678e-14	4.96851e-13	20.4094
MCTP2	-2.69064	5.32897	-8.00141	7.55317e-14	5.06112e-13	20.39
PIGR	-5.56821	6.41705	-7.99154	8.03427e-14	5.36574e-13	20.3291
PLCD1	-1.21123	7.8534	-7.99075	8.07384e-14	5.38921e-13	20.3242
PKP1	-4.24362	6.61836	-7.99036	8.09399e-14	5.39969e-13	20.3218
DPP4	-2.62504	6.91965	-7.97578	8.86607e-14	5.90181e-13	20.2318
KRT6B	-4.71715	4.56026	-7.96717	9.35608e-14	6.22118e-13	20.1787
SCPEP1	-1.49059	10.4238	-7.96691	9.37157e-14	6.22807e-13	20.1771
COL4A3BP	-0.891784	10.0137	-7.96364	9.56493e-14	6.34617e-13	20.157
BANK1	-2.94295	4.25764	-7.95738	9.94615e-14	6.5955e-13	20.1184
FHOD3	-2.08096	7.29373	-7.95146	1.032e-13	6.83966e-13	20.082
PCDHB12	-1.81353	4.54199	-7.9453	1.07242e-13	7.10182e-13	20.044
NUDT7	-1.83609	5.68016	-7.93997	1.10869e-13	7.33196e-13	20.0112
MAP2	-2.2123	6.89099	-7.93223	1.16351e-13	7.68196e-13	19.9636
IGFBP1	-2.16891	0.937433	-7.92997	1.18e-13	7.78235e-13	19.9497
HOXD3	-2.02537	3.69735	-7.92791	1.19519e-13	7.8783e-13	19.9371
LIPT1	-0.755291	6.6888	-7.92596	1.20985e-13	7.97061e-13	19.925
NES	-1.57614	10.0491	-7.91785	1.27254e-13	8.37906e-13	19.8752
MXRA7	-1.61264	10.5968	-7.90938	1.34135e-13	8.82256e-13	19.8232
NAV2	-2.29778	9.08727	-7.90727	1.35914e-13	8.93472e-13	19.8102
KCNC4	-1.72768	6.49213	-7.90195	1.40485e-13	9.23027e-13	19.7776
DNM3	-1.51626	5.7171	-7.897	1.44873e-13	9.5134e-13	19.7472
ARHGEF6	-1.89063	9.98667	-7.88413	1.56939e-13	1.02891e-12	19.6683
EMX2	-2.19066	3.93132	-7.88277	1.58264e-13	1.03703e-12	19.66
ACSL5	-2.02674	8.18833	-7.87951	1.61504e-13	1.05712e-12	19.64
TGM1	-1.82183	3.31595	-7.87364	1.67502e-13	1.09462e-12	19.604
TEAD1	-1.3587	10.4338	-7.8726	1.68584e-13	1.1011e-12	19.5976
RCVRN	-1.32062	1.12171	-7.87062	1.70666e-13	1.1141e-12	19.5855
EPHA4	-2.25393	7.1242	-7.86628	1.75326e-13	1.1439e-12	19.5589
CACNA2D1	-3.00584	5.46668	-7.85577	1.87133e-13	1.21832e-12	19.4946
HAS1	-2.82867	2.15064	-7.84951	1.94543e-13	1.26385e-12	19.4563
FOXN2	-1.12414	8.31956	-7.8454	1.99564e-13	1.29578e-12	19.4312
NRG1	-3.37352	3.78538	-7.84335	2.02107e-13	1.31159e-12	19.4187
KRT6C	-2.55415	1.54546	-7.84281	2.02791e-13	1.31533e-12	19.4154
NRXN1	-3.67768	2.71732	-7.84184	2.04013e-13	1.32185e-12	19.4094
CYP1A2	-0.818373	0.192869	-7.8319	2.16958e-13	1.40422e-12	19.3487
ZNF280D	-0.801606	9.38133	-7.83119	2.17917e-13	1.40968e-12	19.3444
LONRF3	-2.40121	3.74342	-7.83098	2.182e-13	1.41075e-12	19.3431
GJA4	-1.47707	7.40145	-7.82619	2.24767e-13	1.45167e-12	19.3139
SPINK5	-3.09924	2.27592	-7.81985	2.3375e-13	1.50729e-12	19.2752
AGPAT2	-1.74394	9.56666	-7.81647	2.38699e-13	1.53757e-12	19.2545
ZNF395	-1.27363	10.2327	-7.81562	2.39951e-13	1.54399e-12	19.2494
RAB3IL1	-1.39448	7.76266	-7.81429	2.41927e-13	1.55506e-12	19.2413
SPRR2B	-0.636427	0.0997302	-7.80444	2.57117e-13	1.65095e-12	19.1812
ALPK3	-1.49334	7.16953	-7.80025	2.63855e-13	1.69065e-12	19.1557
SEMA6A	-2.45623	8.05032	-7.79731	2.68698e-13	1.71896e-12	19.1377
HOXD9	-1.79005	6.01052	-7.79663	2.6982e-13	1.72523e-12	19.1336
LMBRD1	-0.875382	10.0968	-7.79456	2.73298e-13	1.74655e-12	19.121
FRMD4B	-1.13819	8.6143	-7.79377	2.7464e-13	1.7542e-12	19.1162
PALM	-1.73601	8.92864	-7.79309	2.75783e-13	1.76058e-12	19.1121
PRG2	-1.91823	2.49224	-7.79166	2.7823e-13	1.77434e-12	19.1033
TSPAN2	-1.88865	6.51822	-7.78663	2.87011e-13	1.82746e-12	19.0727
MITF	-1.67145	8.03106	-7.78181	2.9568e-13	1.88167e-12	19.0433
HGF	-1.97315	5.32735	-7.77644	3.05621e-13	1.9418e-12	19.0107
HOXA10	-2.32098	6.15114	-7.77637	3.05768e-13	1.9418e-12	19.0103
BEST1	-1.44929	5.029	-7.76987	3.18262e-13	2.01378e-12	18.9708
KLF13	-1.22905	10.3671	-7.7692	3.19587e-13	2.02111e-12	18.9667
MAP1B	-2.02481	9.87724	-7.75761	3.43227e-13	2.16949e-12	18.8963
DOCK1	-1.10524	10.5668	-7.7535	3.52038e-13	2.22403e-12	18.8713
NFIX	-1.97601	10.6312	-7.75056	3.58472e-13	2.26349e-12	18.8534
EEF1A1	-0.889736	16.0467	-7.74931	3.61223e-13	2.27968e-12	18.8459
AGPAT4	-1.59713	6.83187	-7.74021	3.82034e-13	2.40602e-12	18.7906
BDH2	-1.23894	8.82782	-7.73999	3.82556e-13	2.40806e-12	18.7893
CASP10	-1.61516	7.38756	-7.73801	3.87253e-13	2.43637e-12	18.7772
JRKL	-1.60128	7.35016	-7.73542	3.93459e-13	2.47413e-12	18.7616
DGKB	-1.5226	1.19043	-7.73443	3.95857e-13	2.48792e-12	18.7556
HAP1	-2.68416	2.91872	-7.73303	3.99287e-13	2.50818e-12	18.7471
ACAA2	-1.29466	9.96937	-7.73189	4.02096e-13	2.52452e-12	18.7401
WSCD2	-3.38057	3.6238	-7.72895	4.09439e-13	2.5693e-12	18.7223
FBLN1	-2.04202	11.4595	-7.72886	4.09659e-13	2.56935e-12	18.7218
NISCH	-0.920772	10.5507	-7.72587	4.17255e-13	2.61565e-12	18.7036
GALNT12	-2.20976	5.29389	-7.72163	4.28271e-13	2.68332e-12	18.6779
NAV3	-2.32973	6.35658	-7.71632	4.42469e-13	2.77085e-12	18.6458
DOCK9	-1.09851	10.3885	-7.71434	4.4789e-13	2.80335e-12	18.6338
CARD8	-0.881199	9.17634	-7.7117	4.55183e-13	2.84753e-12	18.6179
RARRES1	-2.72968	7.47878	-7.71034	4.59013e-13	2.87001e-12	18.6096
NPY5R	-4.26118	2.50763	-7.70639	4.70266e-13	2.93434e-12	18.5857
DFNA5	-1.39568	7.02745	-7.70352	4.78629e-13	2.98498e-12	18.5683
GRIA3	-2.63482	3.56745	-7.70333	4.79179e-13	2.98688e-12	18.5672
PKDREJ	-1.62685	2.64409	-7.70088	4.86437e-13	3.02902e-12	18.5524
GLI2	-1.63692	5.55741	-7.70018	4.88536e-13	3.04053e-12	18.5481
VEGFC	-1.2977	7.26042	-7.69466	5.05354e-13	3.14038e-12	18.5147
PLA2G2A	-4.64237	4.34405	-7.69439	5.06196e-13	3.144e-12	18.5131
ZHX3	-1.06219	9.59339	-7.68924	5.22433e-13	3.24154e-12	18.482
MSN	-1.16238	12.3639	-7.68707	5.29424e-13	3.27989e-12	18.4689
SLC4A1	-1.65175	0.64797	-7.68336	5.4162e-13	3.35203e-12	18.4464
DAPK2	-1.44926	7.68947	-7.68229	5.45163e-13	3.37053e-12	18.44
PRUNE2	-2.37447	6.8909	-7.68148	5.47901e-13	3.38573e-12	18.435
APBB1IP	-1.81587	7.96369	-7.67947	5.54667e-13	3.42406e-12	18.4229
TP53TG3B	-1.86083	1.23629	-7.67659	5.64528e-13	3.4814e-12	18.4056
SORBS2	-2.72841	8.55304	-7.67233	5.79473e-13	3.57175e-12	18.3798
RFTN1	-1.4611	9.10915	-7.66629	6.01279e-13	3.70301e-12	18.3434
FLT1	-1.29201	9.84605	-7.66627	6.01377e-13	3.70301e-12	18.3432
MAN2C1	-0.886025	9.29462	-7.65772	6.33641e-13	3.89378e-12	18.2917
FAM69A	-1.28011	8.07224	-7.65682	6.37146e-13	3.91335e-12	18.2862
PTGDS	-3.14228	6.7002	-7.65525	6.4331e-13	3.94921e-12	18.2768
ADD3	-1.9616	9.98781	-7.65458	6.45931e-13	3.96329e-12	18.2727
AMT	-1.95646	5.63012	-7.65308	6.51887e-13	3.99604e-12	18.2637
TCF4	-1.40503	10.3435	-7.65307	6.51926e-13	3.99604e-12	18.2636
ABCA1	-1.40077	9.74383	-7.65226	6.55186e-13	4.014e-12	18.2587
PDGFRL	-2.20654	8.31302	-7.64621	6.79849e-13	4.163e-12	18.2223
RPL11	-0.904534	13.3617	-7.63726	7.18078e-13	4.38165e-12	18.1684
SYNE2	-1.23498	11.4044	-7.63521	7.27099e-13	4.43446e-12	18.156
CHD9	-1.15621	9.96957	-7.6301	7.5015e-13	4.57275e-12	18.1253
MAP3K3	-0.98534	9.65299	-7.62738	7.62727e-13	4.64709e-12	18.1089
ZEB1	-1.48326	9.28095	-7.61866	8.04403e-13	4.8912e-12	18.0564
CDH17	-1.38031	1.13251	-7.61779	8.08685e-13	4.91233e-12	18.0512
NT5E	-1.89965	8.39691	-7.61713	8.11939e-13	4.92963e-12	18.0473
LDB3	-1.89627	4.50518	-7.6166	8.14579e-13	4.94319e-12	18.0441
PIM1	-1.41605	8.70198	-7.60761	8.60436e-13	5.21106e-12	17.9901
FMOD	-2.3983	10.5063	-7.60623	8.67721e-13	5.25256e-12	17.9818
SLC34A2	-5.27185	4.93342	-7.60517	8.73344e-13	5.28397e-12	17.9754
FGL2	-2.00618	9.03439	-7.60491	8.74708e-13	5.28959e-12	17.9739
SLCO3A1	-1.62383	8.0354	-7.60042	8.98987e-13	5.42562e-12	17.9469
ASB4	-1.10892	0.516848	-7.59991	9.0179e-13	5.43752e-12	17.9438
HP	-3.54086	2.90905	-7.5999	9.01855e-13	5.43752e-12	17.9437
AVPR1A	-2.05567	4.82861	-7.5993	9.05137e-13	5.4546e-12	17.9401
FABP5	-2.1992	5.79687	-7.59864	9.08772e-13	5.4738e-12	17.9362
ISCU	-0.690017	10.2419	-7.59506	9.28816e-13	5.59176e-12	17.9147
PLEKHA4	-2.08193	8.20012	-7.59264	9.42576e-13	5.66898e-12	17.9002
PCDHGC3	-1.47328	10.1547	-7.59188	9.46937e-13	5.69239e-12	17.8956
DISC1	-1.28885	6.63648	-7.58558	9.83977e-13	5.90629e-12	17.8578
APOD	-3.67889	10.927	-7.58473	9.8906e-13	5.93387e-12	17.8527
GKN1	-0.434199	0.0769456	-7.58235	1.0035e-12	6.01751e-12	17.8385
FILIP1L	-1.69202	9.47897	-7.57941	1.02162e-12	6.12319e-12	17.8208
NTF3	-2.64029	2.49068	-7.57768	1.03239e-12	6.18164e-12	17.8105
PCCA	-1.18026	8.30738	-7.57217	1.0676e-12	6.38617e-12	17.7774
TULP2	-0.925764	0.477328	-7.57065	1.07748e-12	6.44209e-12	17.7684
COLEC11	-2.37026	2.53802	-7.56866	1.09064e-12	6.51434e-12	17.7564
MLYCD	-0.869259	7.58335	-7.56842	1.09219e-12	6.52041e-12	17.755
DOCK6	-1.11333	9.20689	-7.56596	1.10866e-12	6.61552e-12	17.7402
CAB39L	-1.48237	9.43367	-7.56221	1.13421e-12	6.76131e-12	17.7178
LTC4S	-1.8001	3.53674	-7.5621	1.13497e-12	6.76255e-12	17.7171
EGFL7	-1.95049	8.17887	-7.55867	1.15884e-12	6.89798e-12	17.6966
ECHDC1	-1.65337	9.20345	-7.55474	1.18687e-12	7.06141e-12	17.6731
SLC6A16	-2.29455	3.26632	-7.54995	1.22184e-12	7.26586e-12	17.6444
SERPINF1	-2.0807	11.2942	-7.5462	1.25002e-12	7.42982e-12	17.622
PROCR	-1.46021	7.58308	-7.5429	1.27522e-12	7.57593e-12	17.6023
KCNJ8	-1.68984	7.58191	-7.54138	1.28703e-12	7.63862e-12	17.5932
MICALL1	-0.895174	8.92614	-7.54058	1.29331e-12	7.67214e-12	17.5884
HPS5	-0.67435	9.38521	-7.53334	1.35137e-12	8.00332e-12	17.5451
GLTSCR2	-1.20192	11.4174	-7.53329	1.35177e-12	8.00332e-12	17.5448
CLK4	-0.961305	8.48966	-7.53283	1.35554e-12	8.02174e-12	17.5421
ZNF154	-1.76581	4.89525	-7.52522	1.41952e-12	8.38807e-12	17.4967
DHRS3	-1.55486	9.55334	-7.52479	1.42325e-12	8.40603e-12	17.4941
PCBP3	-2.60808	3.50124	-7.51772	1.48547e-12	8.75647e-12	17.4519
ABHD6	-1.36562	7.12047	-7.51695	1.49247e-12	8.79346e-12	17.4473
CDR1	-2.88656	3.48976	-7.51585	1.50246e-12	8.84806e-12	17.4407
GFOD1	-1.62072	5.36145	-7.51255	1.53272e-12	9.00442e-12	17.4211
FOXC2	-1.61214	2.41642	-7.50657	1.58923e-12	9.33196e-12	17.3854
MAP3K6	-1.23697	8.68631	-7.50499	1.60445e-12	9.41676e-12	17.376
SLC22A11	-1.2652	0.890836	-7.4998	1.65564e-12	9.70103e-12	17.345
CDH12	-1.84688	2.75242	-7.49841	1.6696e-12	9.7755e-12	17.3368
CHST4	-2.0649	1.17138	-7.49581	1.69601e-12	9.9254e-12	17.3213
CALD1	-1.5393	12.0743	-7.49563	1.69795e-12	9.93196e-12	17.3202
DCP1A	-0.734755	9.50511	-7.49014	1.75519e-12	1.02519e-11	17.2875
LDHB	-2.10693	10.9711	-7.48555	1.8045e-12	1.05248e-11	17.2602
NCK1	-0.598453	9.09572	-7.48438	1.8173e-12	1.05842e-11	17.2533
TBC1D13	-0.818443	9.59529	-7.47575	1.91458e-12	1.11401e-11	17.2019
DSE	-1.31507	9.20861	-7.47204	1.9579e-12	1.13867e-11	17.1798
P2RY13	-2.05458	5.73369	-7.46128	2.08917e-12	1.2111e-11	17.1159
ATP2B4	-1.37188	11.552	-7.46107	2.0918e-12	1.21191e-11	17.1147
ZNF132	-1.21506	6.1413	-7.45923	2.11522e-12	1.22489e-11	17.1037
RPL34	-0.98745	12.3688	-7.45686	2.14562e-12	1.24131e-11	17.0896
GTDC1	-1.02791	7.98468	-7.44691	2.27819e-12	1.31675e-11	17.0306
ELMO1	-1.38615	8.23128	-7.44646	2.2844e-12	1.31972e-11	17.0279
ALAD	-0.89065	10.2328	-7.44541	2.29886e-12	1.32744e-11	17.0217
KIAA1462	-1.32164	9.70224	-7.44473	2.30836e-12	1.3323e-11	17.0176
POLR1E	-0.853871	8.6116	-7.44285	2.33461e-12	1.3468e-11	17.0065
KCNE1L	-2.16105	1.47588	-7.43735	2.41315e-12	1.39145e-11	16.9739
HECA	-0.835108	9.96588	-7.4365	2.42555e-12	1.39794e-11	16.9688
CLCNKB	-1.81584	1.44438	-7.43399	2.46246e-12	1.41719e-11	16.954
DDX43	-2.45739	1.9593	-7.43007	2.52123e-12	1.45033e-11	16.9307
ZFPM2	-1.82041	6.65319	-7.42979	2.52545e-12	1.45207e-11	16.9291
RNF38	-0.883685	10.0387	-7.42539	2.59318e-12	1.4882e-11	16.903
KIAA0754	-2.12561	6.54524	-7.42133	2.65727e-12	1.52282e-11	16.879
C1S	-2.09333	11.982	-7.41839	2.70464e-12	1.54851e-11	16.8616
PAPOLB	-0.762203	0.437565	-7.41346	2.78597e-12	1.59432e-11	16.8324
OPTN	-1.14916	10.5468	-7.41256	2.80118e-12	1.60228e-11	16.827
SNX29	-0.777141	9.32178	-7.4116	2.81729e-12	1.61073e-11	16.8214
DLK1	-4.17866	1.5392	-7.41116	2.8247e-12	1.61345e-11	16.8188
MYH2	-1.61909	0.572533	-7.40139	2.99537e-12	1.71014e-11	16.761
SHOX2	-1.34335	5.90483	-7.39538	3.1054e-12	1.77046e-11	16.7255
PAX3	-1.95542	1.73507	-7.39453	3.12137e-12	1.7779e-11	16.7204
MAGI1	-1.30471	9.33092	-7.39236	3.16221e-12	1.80031e-11	16.7076
GLI1	-2.19209	3.48836	-7.38641	3.27702e-12	1.86219e-11	16.6725
RAB11FIP2	-0.895984	8.6679	-7.38272	3.35035e-12	1.90208e-11	16.6507
FAM76A	-0.662631	7.91506	-7.38096	3.3859e-12	1.92137e-11	16.6403
DCC	-1.34649	0.844516	-7.38075	3.39015e-12	1.92288e-11	16.6391
NMNAT2	-3.28357	5.2359	-7.38055	3.39425e-12	1.9243e-11	16.6379
KCNB2	-1.99819	1.45196	-7.38019	3.40168e-12	1.92762e-11	16.6357
NOS3	-1.30214	7.3811	-7.3771	3.46507e-12	1.96263e-11	16.6175
GFRA3	-2.02555	1.87442	-7.36284	3.77403e-12	2.13364e-11	16.5334
RAB6B	-2.01358	6.90235	-7.36042	3.82903e-12	2.16272e-11	16.5192
ARGLU1	-1.13397	10.1509	-7.356	3.93178e-12	2.21973e-11	16.4931
CNNM1	-2.9111	2.8277	-7.35532	3.94771e-12	2.22769e-11	16.4891
RHCG	-2.40541	1.51803	-7.35458	3.96521e-12	2.23652e-11	16.4848
RORA	-1.18727	8.18398	-7.35399	3.9793e-12	2.24343e-11	16.4813
EMR3	-1.12116	0.593186	-7.35347	3.99165e-12	2.24935e-11	16.4782
TSPYL2	-1.10191	8.92312	-7.35145	4.04017e-12	2.27564e-11	16.4663
ITGA10	-1.94499	5.59596	-7.35075	4.05727e-12	2.28421e-11	16.4622
GULP1	-2.26818	6.70006	-7.34679	4.15428e-12	2.33775e-11	16.4389
POMC	-1.56811	2.16571	-7.34533	4.19071e-12	2.35715e-11	16.4303
PHACTR2	-1.15602	9.28048	-7.34499	4.19937e-12	2.35984e-11	16.4283
RAMP2	-1.52668	8.55178	-7.34247	4.26295e-12	2.39115e-11	16.4135
IL6R	-1.8786	6.9434	-7.34119	4.29582e-12	2.40847e-11	16.4059
FZD9	-2.0808	2.20445	-7.33777	4.38452e-12	2.45594e-11	16.3858
MAP3K5	-1.47618	8.43523	-7.33738	4.39453e-12	2.46041e-11	16.3836
LAMC2	-3.4348	8.35598	-7.33157	4.54979e-12	2.54265e-11	16.3494
SERINC1	-0.883375	12.5258	-7.3285	4.63393e-12	2.58729e-11	16.3313
SEMA5A	-1.74648	9.36369	-7.31574	5.00046e-12	2.78427e-11	16.2564
ROCK2	-1.37114	9.72837	-7.31218	5.1078e-12	2.84273e-11	16.2355
RAG1	-1.75896	4.30816	-7.31194	5.11495e-12	2.84541e-11	16.2341
EEF1A1P9	-0.838491	12.163	-7.30591	5.30236e-12	2.94562e-11	16.1987
CEACAM8	-0.466238	0.122799	-7.30548	5.31588e-12	2.95179e-11	16.1962
ACADVL	-1.01417	11.5836	-7.30363	5.3748e-12	2.98228e-11	16.1853
SPIN2A	-1.37943	1.58044	-7.30241	5.41401e-12	3.00079e-11	16.1782
HADH	-1.04274	10.6577	-7.30125	5.4517e-12	3.01755e-11	16.1713
SESN1	-1.22789	8.98915	-7.29398	5.69263e-12	3.14804e-11	16.1288
DIRAS2	-2.55262	2.2217	-7.29245	5.74489e-12	3.17405e-11	16.1198
RBM7	-1.03644	8.47017	-7.29236	5.74785e-12	3.17424e-11	16.1193
IGJ	-4.00436	9.46967	-7.29103	5.7935e-12	3.198e-11	16.1115
DKK3	-1.76456	9.81482	-7.2875	5.91667e-12	3.26303e-11	16.0908
KPNA5	-1.38875	5.93166	-7.28392	6.04392e-12	3.33169e-11	16.0698
REV1	-0.553732	9.43066	-7.28051	6.16783e-12	3.39384e-11	16.0498
SLC2A9	-1.31106	5.54772	-7.27325	6.43967e-12	3.53862e-11	16.0074
GPR15	-1.98767	1.32543	-7.27287	6.4544e-12	3.5451e-11	16.0051
PCYOX1	-0.9308	11.6042	-7.26511	6.75876e-12	3.7106e-11	15.9598
PRKAR2B	-2.37874	9.85617	-7.26435	6.78962e-12	3.72586e-11	15.9553
SOX5	-2.60429	4.33893	-7.26348	6.82454e-12	3.74333e-11	15.9502
C1orf115	-2.21516	9.26711	-7.26188	6.88973e-12	3.77739e-11	15.9409
TNFRSF21	-1.59293	9.33827	-7.25738	7.07636e-12	3.87272e-11	15.9146
HSD3B2	-1.80206	0.81629	-7.2573	7.07979e-12	3.87286e-11	15.9141
FOSL1	-1.76277	4.48291	-7.25471	7.18952e-12	3.92758e-11	15.899
NPFF	-1.53011	2.50867	-7.25269	7.27637e-12	3.97145e-11	15.8871
ERMAP	-0.890825	8.33124	-7.24863	7.45376e-12	4.06462e-11	15.8634
FTO	-1.06567	10.1789	-7.2481	7.47704e-12	4.07549e-11	15.8604
GRM6	-1.39771	1.52007	-7.24531	7.60197e-12	4.13987e-11	15.8441
ADCY8	-1.59357	0.621465	-7.2425	7.72945e-12	4.20741e-11	15.8277
PCDHGA11	-1.68112	4.06321	-7.24232	7.73767e-12	4.21e-11	15.8267
LGALS4	-1.41345	1.48314	-7.24113	7.79259e-12	4.23798e-11	15.8197
B3GAT1	-2.78245	2.77574	-7.23907	7.88842e-12	4.28818e-11	15.8077
KRT15	-4.12254	8.17377	-7.23647	8.01075e-12	4.35079e-11	15.7925
SNN	-0.97734	9.75093	-7.2357	8.0476e-12	4.36885e-11	15.788
GUCY1A3	-1.73028	9.54322	-7.23141	8.25471e-12	4.47529e-11	15.763
PICALM	-0.796244	11.7505	-7.2311	8.26981e-12	4.48147e-11	15.7612
HOXD10	-2.0053	3.8529	-7.22952	8.34763e-12	4.51761e-11	15.752
AKR1C4	-0.416696	0.112263	-7.22286	8.68336e-12	4.69721e-11	15.7132
PRKD3	-1.50356	9.12277	-7.22263	8.6952e-12	4.70152e-11	15.7118
ART3	-1.83549	1.10867	-7.22163	8.74682e-12	4.72523e-11	15.706
IFRD1	-0.966053	8.90807	-7.22003	8.83008e-12	4.76808e-11	15.6967
UST	-2.28765	6.71933	-7.21823	8.92446e-12	4.81477e-11	15.6862
HRH1	-1.48769	6.90705	-7.21777	8.94907e-12	4.82591e-11	15.6835
JAG1	-1.15766	10.2155	-7.2147	9.113e-12	4.91213e-11	15.6656
SASH1	-1.90489	10.1486	-7.21413	9.14363e-12	4.92645e-11	15.6623
AKAP7	-1.25407	6.77425	-7.21216	9.25105e-12	4.98213e-11	15.6509
RPS27A	-0.820758	12.7252	-7.21067	9.33256e-12	5.02379e-11	15.6422
CHRM3	-2.22239	2.42663	-7.20841	9.45836e-12	5.08926e-11	15.629
SLC43A3	-1.3285	9.70668	-7.20614	9.58597e-12	5.15564e-11	15.6159
STARD13	-1.13726	9.01001	-7.20535	9.63125e-12	5.1777e-11	15.6112
MAP4	-0.706543	12.4723	-7.2032	9.75425e-12	5.24151e-11	15.5987
ZYX	-0.911919	11.3809	-7.20264	9.78643e-12	5.25648e-11	15.5955
MARCO	-4.00783	3.91998	-7.20001	9.93999e-12	5.33424e-11	15.5802
SOCS2	-2.31897	7.51784	-7.19601	1.01778e-11	5.45704e-11	15.5569
CSNK2A2	-0.719657	8.72536	-7.18699	1.07345e-11	5.74286e-11	15.5045
MAP2K5	-0.637117	8.12744	-7.1861	1.0791e-11	5.77056e-11	15.4993
CLEC4M	-1.34918	0.618403	-7.18255	1.10194e-11	5.88492e-11	15.4787
NLRP3	-1.52802	5.69878	-7.18221	1.10412e-11	5.894e-11	15.4768
KLHL2	-1.24077	8.21012	-7.17993	1.11909e-11	5.97124e-11	15.4635
HSPG2	-1.3761	12.3862	-7.17858	1.12806e-11	6.01383e-11	15.4557
NTS	-3.44035	1.43894	-7.17246	1.16948e-11	6.22648e-11	15.4202
LPPR4	-1.67042	5.61458	-7.16686	1.20875e-11	6.42428e-11	15.3877
PRRG1	-1.75437	7.22073	-7.16673	1.20966e-11	6.42631e-11	15.387
ITGB1	-0.836738	13.5763	-7.16092	1.25182e-11	6.64448e-11	15.3533
MUC7	-2.08516	0.618707	-7.15818	1.27215e-11	6.74946e-11	15.3374
STON1-GTF2A1L	-2.7598	1.95345	-7.15751	1.27721e-11	6.77332e-11	15.3335
SGCE	-2.08397	8.57347	-7.15432	1.30143e-11	6.89875e-11	15.315
TBX19	-1.06759	5.50922	-7.15374	1.30589e-11	6.91938e-11	15.3117
LIPC	-1.74424	2.21301	-7.15228	1.31719e-11	6.97622e-11	15.3032
TPM2	-1.78183	10.0769	-7.15213	1.31831e-11	6.97909e-11	15.3024
INHBB	-2.09866	8.76037	-7.15054	1.33073e-11	7.0357e-11	15.2931
JAK1	-0.916352	11.9551	-7.15038	1.33194e-11	7.03902e-11	15.2922
HERC1	-0.927529	10.6728	-7.14893	1.34341e-11	7.09656e-11	15.2838
RNF39	-2.32335	5.54458	-7.14599	1.36686e-11	7.21415e-11	15.2668
SPTA1	-1.49745	1.90592	-7.13983	1.41724e-11	7.47033e-11	15.2312
FLG	-2.17485	3.06412	-7.13693	1.44161e-11	7.59546e-11	15.2144
LUZP2	-2.96103	3.13765	-7.13568	1.45227e-11	7.64832e-11	15.2072
PAM	-1.57019	10.9973	-7.1324	1.48054e-11	7.79384e-11	15.1882
WBP4	-0.804683	8.09071	-7.13029	1.499e-11	7.88761e-11	15.176
RAB8B	-0.945802	9.17648	-7.12686	1.52951e-11	8.03076e-11	15.1562
MTMR8	-1.8454	2.4005	-7.1262	1.53547e-11	8.05857e-11	15.1524
CDK6	-1.72843	8.39499	-7.12492	1.54705e-11	8.11585e-11	15.145
KIAA0430	-0.585171	11.1099	-7.12031	1.58949e-11	8.3349e-11	15.1183
MBL1P	-1.4037	1.50036	-7.11851	1.60638e-11	8.41981e-11	15.108
PLCH2	-2.75747	5.49256	-7.11355	1.65382e-11	8.66098e-11	15.0793
GAL3ST1	-1.98054	1.63876	-7.11249	1.66417e-11	8.71147e-11	15.0732
USP25	-0.890369	9.77829	-7.1078	1.71059e-11	8.95058e-11	15.0461
TUBA8	-1.29378	5.16294	-7.10659	1.72279e-11	9.01055e-11	15.0391
CSN2	-1.80683	0.243721	-7.10169	1.77299e-11	9.24891e-11	15.0109
ABLIM3	-2.2175	8.97292	-7.10162	1.77369e-11	9.24891e-11	15.0105
VEGFB	-1.08234	10.2127	-7.10148	1.77516e-11	9.25258e-11	15.0097
IL1RL2	-2.53466	2.69962	-7.09636	1.82921e-11	9.52207e-11	14.9802
TJP1	-0.909132	10.8012	-7.0949	1.84494e-11	9.59985e-11	14.9718
F13A1	-2.37838	9.46555	-7.09303	1.86523e-11	9.70128e-11	14.961
ABCA5	-1.89727	8.1696	-7.09238	1.87239e-11	9.73434e-11	14.9572
BLCAP	-0.791051	10.6734	-7.07109	2.12083e-11	1.0993e-10	14.8347
GRIA1	-3.59894	2.15001	-7.06912	2.14535e-11	1.11154e-10	14.8234
EPS15	-0.609522	10.6899	-7.06645	2.1791e-11	1.12806e-10	14.8081
PCYT1B	-2.2097	2.96432	-7.06251	2.22993e-11	1.15339e-10	14.7854
RPL21	-1.47934	2.10817	-7.05739	2.29758e-11	1.18687e-10	14.756
TPT1	-0.892505	15.0891	-7.05601	2.31621e-11	1.19593e-10	14.7481
SUCLA2	-0.814738	9.58785	-7.05595	2.31708e-11	1.19593e-10	14.7477
ELN	-2.05859	9.13413	-7.0526	2.36277e-11	1.21796e-10	14.7285
MPP6	-2.30646	4.66007	-7.05231	2.36685e-11	1.21955e-10	14.7268
RNF130	-0.788793	10.6279	-7.05052	2.39163e-11	1.23179e-10	14.7166
MPHOSPH8	-0.728065	9.73459	-7.04939	2.40745e-11	1.23941e-10	14.7101
STEAP4	-3.11819	8.7199	-7.04355	2.49089e-11	1.2802e-10	14.6766
ANKMY2	-0.826809	8.62538	-7.04284	2.50136e-11	1.28504e-10	14.6724
HNMT	-1.21981	9.60633	-7.04216	2.51116e-11	1.28953e-10	14.6686
ADARB1	-0.966032	8.85375	-7.04039	2.53731e-11	1.30241e-10	14.6584
MYO9A	-1.25145	8.74364	-7.03327	2.64485e-11	1.35418e-10	14.6176
TLR3	-1.815	7.01602	-7.02775	2.73127e-11	1.39725e-10	14.586
TRAF6	-0.698633	7.66323	-7.02146	2.83327e-11	1.44517e-10	14.55
WNT2B	-1.53863	3.44274	-7.0189	2.87584e-11	1.46627e-10	14.5353
RASA4	-1.32925	7.70168	-7.01276	2.98035e-11	1.51764e-10	14.5002
MBP	-1.56573	8.76554	-7.01242	2.98632e-11	1.52005e-10	14.4982
COL4A6	-3.53945	4.85072	-7.01116	3.00836e-11	1.53063e-10	14.491
FER	-1.26715	5.80726	-7.00618	3.09679e-11	1.5743e-10	14.4625
RRAS2	-1.97855	7.48017	-7.00343	3.14663e-11	1.59763e-10	14.4468
MAPK10	-2.69702	6.0652	-6.99689	3.26859e-11	1.65886e-10	14.4094
ST5	-1.14395	9.72761	-6.99681	3.27007e-11	1.65892e-10	14.409
MMP20	-0.903495	0.29498	-6.99525	3.29983e-11	1.67235e-10	14.4001
ZFHX4	-1.82985	7.6825	-6.99521	3.30068e-11	1.67235e-10	14.3998
CTNNAL1	-1.13573	8.76333	-6.99369	3.32994e-11	1.68647e-10	14.3912
OXT	-0.811078	0.424945	-6.99255	3.35199e-11	1.69623e-10	14.3847
NR2E1	-1.03088	0.383573	-6.99209	3.36091e-11	1.70004e-10	14.3821
STX7	-0.854656	10.2204	-6.99031	3.39582e-11	1.71698e-10	14.3719
KCNA5	-1.53031	2.48963	-6.98908	3.42022e-11	1.7286e-10	14.3649
TIMP2	-1.40717	12.836	-6.98825	3.43687e-11	1.73629e-10	14.3601
MYH7B	-1.77399	2.89739	-6.98712	3.45936e-11	1.7462e-10	14.3537
LAMA1	-2.37217	5.50389	-6.98197	3.56444e-11	1.797e-10	14.3243
LRP6	-1.05944	9.90846	-6.97521	3.70695e-11	1.86576e-10	14.2857
CDKL1	-1.46946	3.82726	-6.97342	3.74561e-11	1.88443e-10	14.2755
ING3	-0.859721	7.61894	-6.96648	3.8995e-11	1.95942e-10	14.236
IGFBP3	-1.45476	10.9398	-6.96073	4.03167e-11	2.025e-10	14.2032
RARRES2	-2.30938	8.85612	-6.95546	4.1566e-11	2.08568e-10	14.1732
CITED1	-3.34759	4.10138	-6.95541	4.15764e-11	2.08568e-10	14.173
BEGAIN	-1.89649	3.49499	-6.95325	4.20997e-11	2.11106e-10	14.1607
C11orf95	-0.985131	8.49778	-6.95143	4.25472e-11	2.13262e-10	14.1503
ALDOC	-2.48117	7.99396	-6.95111	4.26252e-11	2.13477e-10	14.1485
CD1C	-2.43759	3.54245	-6.94603	4.38983e-11	2.19672e-10	14.1196
FAM172A	-0.85651	8.95538	-6.94555	4.40197e-11	2.20189e-10	14.1169
PLK3	-1.12067	7.87064	-6.9432	4.4621e-11	2.23089e-10	14.1035
KALRN	-1.8286	7.66815	-6.94314	4.46361e-11	2.23089e-10	14.1032
RNASE3	-0.731267	0.435749	-6.93484	4.68317e-11	2.33774e-10	14.056
HRC	-2.01725	3.90342	-6.93444	4.69413e-11	2.34225e-10	14.0537
ID3	-1.32354	8.82859	-6.93417	4.70142e-11	2.34492e-10	14.0522
MAP3K14	-1.08205	8.1818	-6.93402	4.70543e-11	2.34596e-10	14.0513
IL1R1	-1.96058	10.142	-6.93108	4.78599e-11	2.38514e-10	14.0347
THRB	-1.74223	8.99984	-6.92449	4.97188e-11	2.47474e-10	13.9972
HPGDS	-1.77553	5.26815	-6.92339	5.00353e-11	2.48947e-10	13.991
SHMT1	-0.985633	9.32819	-6.92056	5.08597e-11	2.52946e-10	13.9749
HCG2P7	-1.42875	2.07342	-6.9183	5.15267e-11	2.56053e-10	13.9621
LY75	-2.00876	8.20215	-6.91727	5.18331e-11	2.57366e-10	13.9563
PCDHB11	-1.94907	4.17875	-6.91669	5.20076e-11	2.58089e-10	13.953
ZNF219	-1.51755	8.04044	-6.91665	5.20212e-11	2.58089e-10	13.9527
CR1	-2.76073	4.30477	-6.91004	5.40407e-11	2.67999e-10	13.9153
SCEL	-1.50159	0.561944	-6.90902	5.43598e-11	2.69361e-10	13.9095
ME3	-1.81569	7.01247	-6.90501	5.56312e-11	2.75549e-10	13.8868
NR2F1	-2.30037	6.89706	-6.89839	5.77958e-11	2.85921e-10	13.8493
AHR	-1.29057	10.5984	-6.89764	5.80472e-11	2.87048e-10	13.845
NEK7	-0.894592	10.5575	-6.89675	5.83454e-11	2.88405e-10	13.84
CHRFAM7A	-1.55336	3.38774	-6.88782	6.14255e-11	3.03507e-10	13.7895
DIP2C	-0.828198	9.67897	-6.8839	6.28262e-11	3.10176e-10	13.7673
GPR87	-2.81134	3.07122	-6.87507	6.60981e-11	3.25852e-10	13.7174
TSPAN4	-1.2986	9.06027	-6.87063	6.78096e-11	3.341e-10	13.6923
FZD5	-1.36543	7.20401	-6.87028	6.79466e-11	3.3464e-10	13.6903
ACSBG2	-1.12102	1.28955	-6.86998	6.80643e-11	3.35084e-10	13.6886
NUAK1	-1.24756	9.17095	-6.8695	6.82498e-11	3.35861e-10	13.686
DDX3X	-0.558245	12.9074	-6.86761	6.89945e-11	3.39388e-10	13.6753
FAM135A	-1.61267	7.01478	-6.8664	6.94759e-11	3.4148e-10	13.6685
PLK1S1	-0.792638	8.02117	-6.86553	6.98261e-11	3.43062e-10	13.6635
SPEN	-0.70495	11.0099	-6.86253	7.10377e-11	3.48592e-10	13.6466
MYO1C	-1.0413	12.1739	-6.85659	7.35054e-11	3.60411e-10	13.6131
EXTL3	-0.899397	9.37352	-6.85606	7.37277e-11	3.61355e-10	13.6101
TNFRSF11A	-1.68658	5.61979	-6.85397	7.46181e-11	3.65571e-10	13.5983
PTPRE	-1.05059	8.53818	-6.8516	7.56416e-11	3.70287e-10	13.585
GRIK5	-1.78376	3.90991	-6.84911	7.67289e-11	3.75459e-10	13.5709
CC2D2B	-1.02846	2.05075	-6.84837	7.70572e-11	3.76914e-10	13.5668
ESD	-0.814249	10.4709	-6.84657	7.78568e-11	3.80671e-10	13.5566
PDE3A	-1.89099	5.24338	-6.84361	7.9189e-11	3.86874e-10	13.5399
DGKI	-1.58954	3.09768	-6.84127	8.02584e-11	3.91783e-10	13.5268
CLIP3	-1.31568	8.40833	-6.83951	8.10712e-11	3.95433e-10	13.5169
OR1E1	-0.78282	0.244259	-6.83939	8.11289e-11	3.95528e-10	13.5162
RPS25	-0.938204	12.4986	-6.8261	8.75447e-11	4.25983e-10	13.4414
ZNF667	-2.46027	5.21088	-6.82193	8.96607e-11	4.35756e-10	13.418
TIPARP	-1.23546	9.69075	-6.81919	9.10795e-11	4.42474e-10	13.4026
ACSM2B	-0.907833	0.201393	-6.81672	9.23759e-11	4.48414e-10	13.3887
HLA-E	-1.31617	12.3601	-6.81447	9.35705e-11	4.53851e-10	13.3761
WISP2	-2.71636	7.99792	-6.81366	9.40062e-11	4.556e-10	13.3715
LAMC3	-2.40254	4.59992	-6.81133	9.52674e-11	4.61345e-10	13.3584
ADH6	-1.09393	0.636567	-6.8108	9.55579e-11	4.62567e-10	13.3554
CD81	-0.756698	13.1507	-6.81069	9.56148e-11	4.62658e-10	13.3548
ARL4C	-1.37021	9.43549	-6.80932	9.63703e-11	4.65758e-10	13.3471
KCNJ12	-2.21656	4.41943	-6.80749	9.73792e-11	4.7026e-10	13.3369
GCK	-1.49024	1.50337	-6.80659	9.78843e-11	4.72511e-10	13.3318
SULT1B1	-1.03198	0.699926	-6.80217	1.00388e-10	4.84211e-10	13.307
SERPINF2	-2.06409	5.24973	-6.79923	1.02085e-10	4.92009e-10	13.2905
ICAM5	-2.04818	1.91435	-6.79259	1.06036e-10	5.10441e-10	13.2532
KIAA0087	-1.60885	1.43352	-6.79004	1.07588e-10	5.1771e-10	13.239
IL18R1	-1.6206	4.89985	-6.78901	1.08219e-10	5.20129e-10	13.2332
SUCLG1	-0.541635	10.4687	-6.78882	1.08341e-10	5.20507e-10	13.2321
CPS1	-2.30794	5.55185	-6.77047	1.2029e-10	5.76774e-10	13.1294
RGS5	-1.62329	10.9589	-6.76522	1.23938e-10	5.938e-10	13.1001
ADRA2A	-2.25155	8.31182	-6.76429	1.24597e-10	5.96721e-10	13.0949
PODXL	-1.23364	10.9503	-6.76275	1.25695e-10	6.01742e-10	13.0863
ZNF391	-2.00665	4.23885	-6.75755	1.29474e-10	6.18858e-10	13.0572
VWA5A	-1.73082	8.73973	-6.75561	1.30912e-10	6.25238e-10	13.0463
TNNI3K	-2.31231	3.55099	-6.75476	1.31544e-10	6.27767e-10	13.0416
ALK	-1.69414	1.92078	-6.75226	1.33425e-10	6.36491e-10	13.0277
IL16	-1.34839	8.43588	-6.75177	1.338e-10	6.38032e-10	13.0249
CLEC2B	-1.35648	7.42459	-6.74593	1.3832e-10	6.58807e-10	12.9923
DOCK4	-1.32259	8.41947	-6.74033	1.42793e-10	6.7905e-10	12.9611
ADCY3	-0.966622	9.7046	-6.73682	1.45667e-10	6.92173e-10	12.9415
BNIP3L	-0.999621	11.1922	-6.73548	1.4678e-10	6.97193e-10	12.934
SGCB	-1.22089	9.81283	-6.73117	1.50416e-10	7.13903e-10	12.91
FBXO17	-1.98005	6.56479	-6.73032	1.51146e-10	7.17087e-10	12.9053
LIMCH1	-2.03208	9.96596	-6.72429	1.5641e-10	7.41772e-10	12.8717
SLC9A6	-1.42158	7.61944	-6.72251	1.57991e-10	7.48685e-10	12.8618
CNGB1	-0.825771	0.410363	-6.72153	1.58872e-10	7.52276e-10	12.8563
MPPED2	-2.34035	5.16041	-6.71651	1.63459e-10	7.72792e-10	12.8284
GH1	-0.654503	0.21114	-6.71461	1.65228e-10	7.80852e-10	12.8178
SLC2A3	-1.50863	8.8214	-6.7127	1.67033e-10	7.88765e-10	12.8072
ADD2	-2.02877	4.38606	-6.70995	1.69658e-10	8.00229e-10	12.7919
IL15RA	-1.37645	7.02313	-6.70067	1.78809e-10	8.41109e-10	12.7403
SLC1A3	-1.65981	8.09899	-6.69554	1.84074e-10	8.65207e-10	12.7118
MMP7	-3.07	7.67224	-6.69072	1.8917e-10	8.88128e-10	12.685
EIF4B	-0.645218	13.0112	-6.68977	1.90184e-10	8.92542e-10	12.6798
CPE	-1.72503	10.5842	-6.68913	1.9087e-10	8.95416e-10	12.6762
IL22RA1	-2.08752	3.50384	-6.68364	1.9689e-10	9.22589e-10	12.6458
ECHDC3	-1.76075	7.94559	-6.68004	2.00935e-10	9.40819e-10	12.6258
KIFC3	-1.40681	7.46406	-6.67912	2.01988e-10	9.45386e-10	12.6207
NDST1	-0.958951	11.6147	-6.67368	2.08292e-10	9.74517e-10	12.5905
SLC23A2	-1.0859	9.32015	-6.67256	2.0961e-10	9.80303e-10	12.5843
AXL	-1.13432	10.0005	-6.66977	2.12941e-10	9.94732e-10	12.5689
ELF5	-4.30202	5.76761	-6.66875	2.14164e-10	1.00006e-09	12.5632
BICC1	-2.18763	6.48723	-6.66745	2.15744e-10	1.00667e-09	12.556
EPHA5	-1.28439	0.963576	-6.66548	2.18156e-10	1.01753e-09	12.5451
ZNF385D	-2.63082	4.23506	-6.66492	2.18852e-10	1.02038e-09	12.542
ACSM3	-1.82673	4.67416	-6.66349	2.20616e-10	1.02753e-09	12.5341
POPDC2	-0.987105	5.59097	-6.66231	2.221e-10	1.03355e-09	12.5275
SH2B3	-0.826009	9.53085	-6.66037	2.24541e-10	1.04451e-09	12.5168
MCF2L2	-1.60585	1.92813	-6.65986	2.25189e-10	1.04712e-09	12.514
SIRT2	-0.618339	9.74217	-6.65837	2.2709e-10	1.05478e-09	12.5057
PLIN2	-1.48332	9.91085	-6.65836	2.27097e-10	1.05478e-09	12.5057
TREH	-0.891752	0.474362	-6.6577	2.27946e-10	1.05832e-09	12.502
SORBS3	-1.11159	10.3452	-6.65588	2.30304e-10	1.06845e-09	12.492
PRDM2	-0.710991	10.1906	-6.65378	2.33045e-10	1.07993e-09	12.4803
PURG	-1.22583	2.05169	-6.65355	2.33345e-10	1.08091e-09	12.4791
KIF1C	-1.12754	10.7504	-6.6514	2.3618e-10	1.09363e-09	12.4672
TTC33	-0.847985	8.1485	-6.6497	2.38465e-10	1.10379e-09	12.4578
DCHS1	-1.24105	9.55495	-6.64637	2.42972e-10	1.12208e-09	12.4394
VPS13D	-0.814022	10.8827	-6.6462	2.43207e-10	1.12274e-09	12.4385
GOLGA8DP	-0.605896	0.18789	-6.64482	2.45108e-10	1.13109e-09	12.4308
VCL	-0.943663	11.7402	-6.64222	2.48722e-10	1.14646e-09	12.4165
MYOZ2	-1.53292	1.12612	-6.64177	2.4935e-10	1.14892e-09	12.414
SMG6	-0.655764	9.92287	-6.63723	2.5581e-10	1.1773e-09	12.3889
RIN3	-1.04887	8.12745	-6.63717	2.55898e-10	1.1773e-09	12.3886
SLC6A15	-2.66271	1.58013	-6.63477	2.59381e-10	1.19288e-09	12.3753
CFTR	-2.14938	1.50241	-6.63249	2.62728e-10	1.20781e-09	12.3627
CYTH3	-1.23312	9.34675	-6.62901	2.67912e-10	1.23072e-09	12.3436
ITGA1	-1.34352	9.57407	-6.62545	2.7333e-10	1.25513e-09	12.3239
FYCO1	-0.842719	10.4634	-6.6238	2.75879e-10	1.26635e-09	12.3148
KLRF1	-1.91461	2.14072	-6.62031	2.81352e-10	1.29099e-09	12.2955
SDHD	-0.752493	10.2143	-6.62019	2.81528e-10	1.29131e-09	12.2949
KLF5	-2.20326	7.75141	-6.61944	2.82731e-10	1.29634e-09	12.2907
OTUD3	-0.861308	8.02828	-6.61495	2.89948e-10	1.32887e-09	12.266
POM121L2	-0.60522	0.245816	-6.6132	2.92816e-10	1.34056e-09	12.2564
NT5DC3	-0.899306	8.25029	-6.6103	2.97611e-10	1.362e-09	12.2404
MSX1	-1.50793	5.72768	-6.6095	2.98956e-10	1.36764e-09	12.236
ACADS	-1.83249	7.84221	-6.60696	3.03247e-10	1.38623e-09	12.222
LPCAT4	-1.03286	8.17695	-6.60629	3.04386e-10	1.3909e-09	12.2184
WSB1	-0.866788	10.3158	-6.60395	3.08422e-10	1.40829e-09	12.2054
CYP4F12	-2.84982	3.07299	-6.60246	3.11005e-10	1.41902e-09	12.1973
WDTC1	-0.660566	10.717	-6.60206	3.11703e-10	1.42167e-09	12.1951
POM121L9P	-1.65185	2.86619	-6.59826	3.18425e-10	1.4501e-09	12.1741
SUN1	-0.617616	11.1527	-6.59325	3.27491e-10	1.48698e-09	12.1466
CDH8	-1.79085	2.34806	-6.59204	3.29714e-10	1.49596e-09	12.14
SMAD6	-1.21026	5.9378	-6.59146	3.30785e-10	1.50026e-09	12.1368
SLC26A4	-2.25928	3.62441	-6.59096	3.31721e-10	1.50394e-09	12.134
TRDMT1	-1.08267	6.38608	-6.5897	3.3407e-10	1.51346e-09	12.1271
RNF144A	-1.21317	8.71604	-6.58591	3.41239e-10	1.54364e-09	12.1063
VSIG4	-1.84636	7.90166	-6.58269	3.47443e-10	1.57053e-09	12.0886
ECHDC2	-1.11076	8.8105	-6.5822	3.48406e-10	1.5743e-09	12.0859
FMO3	-1.98593	5.14478	-6.5786	3.55486e-10	1.60451e-09	12.0662
HTR1F	-1.33085	2.9443	-6.57615	3.60406e-10	1.6245e-09	12.0527
CCDC93	-0.809433	9.38848	-6.57613	3.6045e-10	1.6245e-09	12.0526
NCOA1	-0.820756	10.5525	-6.57002	3.72966e-10	1.67718e-09	12.0191
IFI16	-1.268	10.485	-6.56518	3.83204e-10	1.7213e-09	11.9925
FAM168B	-0.829962	11.1395	-6.55477	4.06165e-10	1.82309e-09	11.9355
DHRS12	-0.930381	7.59138	-6.54418	4.30899e-10	1.9277e-09	11.8775
OSBPL9	-0.716166	10.6151	-6.54082	4.39043e-10	1.96197e-09	11.8591
SEC31B	-1.56381	6.04637	-6.53727	4.47814e-10	1.9997e-09	11.8397
LRRK1	-1.34039	7.81138	-6.53425	4.5541e-10	2.03287e-09	11.8233
COPZ2	-1.70454	7.41033	-6.53173	4.61855e-10	2.06088e-09	11.8095
ADD1	-0.553967	12.2394	-6.52961	4.67354e-10	2.08389e-09	11.7979
FUT4	-1.11811	6.96393	-6.52867	4.69794e-10	2.09324e-09	11.7928
ANKRD6	-1.26067	7.17927	-6.52349	4.83546e-10	2.15214e-09	11.7645
DLG2	-1.77296	4.89066	-6.5215	4.88941e-10	2.17456e-09	11.7536
GPR125	-1.38692	9.04083	-6.51668	5.02224e-10	2.232e-09	11.7273
THYN1	-0.842932	8.79523	-6.51264	5.13659e-10	2.28116e-09	11.7053
ZNF345	-0.899326	6.21333	-6.51214	5.15071e-10	2.28659e-09	11.7026
MPO	-1.55445	1.74605	-6.51185	5.15907e-10	2.28947e-09	11.701
POPDC3	-2.21123	2.01863	-6.51143	5.17121e-10	2.29402e-09	11.6987
CTF1	-2.02737	6.00705	-6.51108	5.18131e-10	2.29766e-09	11.6968
PTPLA	-2.14145	4.09222	-6.50479	5.36569e-10	2.37769e-09	11.6625
FRMPD1	-2.50442	3.01205	-6.50458	5.37205e-10	2.37964e-09	11.6613
ANXA5	-0.888582	12.5128	-6.50105	5.47845e-10	2.425e-09	11.6421
NGF	-1.36771	2.61639	-6.49864	5.55214e-10	2.45673e-09	11.629
LAMA3	-2.95325	9.12801	-6.49604	5.63295e-10	2.48873e-09	11.6148
ACYP2	-1.05801	6.5094	-6.49568	5.64425e-10	2.49204e-09	11.6129
SMAD4	-0.664463	10.5291	-6.49561	5.64638e-10	2.49207e-09	11.6125
GTF2IRD2B	-1.20332	7.08202	-6.49464	5.67692e-10	2.50464e-09	11.6072
STXBP1	-1.50293	9.07283	-6.48985	5.8298e-10	2.5693e-09	11.5812
MCFD2	-0.621286	11.2557	-6.48438	6.00963e-10	2.64472e-09	11.5514
GABARAPL3	-0.89688	0.855061	-6.47982	6.16346e-10	2.71143e-09	11.5266
RIMBP2	-2.55435	2.45036	-6.47798	6.22674e-10	2.73828e-09	11.5166
ATN1	-0.60648	11.9432	-6.47589	6.29922e-10	2.76915e-09	11.5053
DENND3	-1.08762	8.17989	-6.47548	6.31331e-10	2.77434e-09	11.5031
RTN4	-0.742795	12.6796	-6.4714	6.45795e-10	2.83585e-09	11.4809
KCND1	-1.18024	5.56085	-6.46902	6.54335e-10	2.87232e-09	11.468
SLC5A1	-4.27538	4.65859	-6.46379	6.73569e-10	2.95568e-09	11.4396
NR1H3	-1.07371	8.66478	-6.46323	6.75674e-10	2.96385e-09	11.4366
PML	-0.785907	10.3188	-6.46218	6.79614e-10	2.97898e-09	11.4309
IFNAR2	-0.860017	8.28335	-6.45991	6.88199e-10	3.01552e-09	11.4186
CLDN18	-1.10979	1.1961	-6.45896	6.91824e-10	3.03032e-09	11.4134
GPC5	-1.25034	0.849673	-6.45379	7.11895e-10	3.11374e-09	11.3854
EPS8	-1.07657	10.3709	-6.45258	7.16682e-10	3.13355e-09	11.3788
PRR4	-1.38364	4.93211	-6.45232	7.17691e-10	3.13675e-09	11.3774
BOK	-1.70231	9.24462	-6.45226	7.17929e-10	3.13675e-09	11.3771
SLC25A30	-0.902959	8.52962	-6.44671	7.40318e-10	3.23341e-09	11.347
RLBP1	-0.501924	0.171188	-6.445	7.47327e-10	3.26285e-09	11.3378
CCBP2	-2.30856	5.09875	-6.43876	7.73556e-10	3.37252e-09	11.304
ERICH1	-0.914223	7.30663	-6.43712	7.80589e-10	3.39952e-09	11.2951
PRKAA1	-1.23185	9.85514	-6.43701	7.81064e-10	3.40037e-09	11.2945
CACNA1C	-1.48743	7.36418	-6.43553	7.87478e-10	3.42707e-09	11.2865
DRD1	-2.12865	1.64185	-6.43281	7.99384e-10	3.47764e-09	11.2718
GMFG	-1.24027	7.53084	-6.42801	8.2085e-10	3.56847e-09	11.2459
PIP5K1B	-3.01737	4.72105	-6.42118	8.52343e-10	3.70141e-09	11.209
LPAR1	-1.49503	8.23261	-6.41481	8.82792e-10	3.82953e-09	11.1746
IER2	-1.14688	10.5638	-6.41189	8.97109e-10	3.89024e-09	11.1588
KCNH4	-1.49259	1.5646	-6.40692	9.22004e-10	3.9925e-09	11.132
TECPR2	-0.753618	9.28617	-6.40682	9.22506e-10	3.99325e-09	11.1315
RYR1	-2.56646	5.28088	-6.40392	9.37347e-10	4.05317e-09	11.1158
TSPAN6	-1.49958	9.17238	-6.40203	9.4714e-10	4.0926e-09	11.1057
SEC14L5	-2.27778	2.9655	-6.39689	9.74313e-10	4.20553e-09	11.078
SCARA3	-1.6919	8.95563	-6.38647	1.03175e-09	4.43928e-09	11.0218
RAI2	-2.06369	8.10705	-6.38534	1.03819e-09	4.46381e-09	11.0158
MXI1	-1.2836	9.61988	-6.38488	1.04076e-09	4.47329e-09	11.0133
FGF16	-1.29494	0.729439	-6.38373	1.04741e-09	4.49868e-09	11.0071
RYK	-0.593018	10.3158	-6.38188	1.05808e-09	4.53968e-09	10.9972
GNG12	-1.48301	10.8225	-6.38042	1.0666e-09	4.57464e-09	10.9893
PRMT2	-0.593973	10.5956	-6.38022	1.06778e-09	4.57809e-09	10.9882
INPP5D	-1.36279	8.36499	-6.37971	1.07075e-09	4.58922e-09	10.9855
GABRG3	-1.40207	0.478172	-6.3796	1.07138e-09	4.59029e-09	10.9849
LGALS3	-1.66383	11.0919	-6.37779	1.08212e-09	4.63467e-09	10.9752
C1orf123	-0.662968	8.95017	-6.37233	1.11499e-09	4.77376e-09	10.9459
S100A6	-1.58215	11.9596	-6.36984	1.13032e-09	4.83712e-09	10.9325
NNMT	-1.60047	9.95235	-6.36742	1.14548e-09	4.89739e-09	10.9194
EFNB2	-1.40187	9.21003	-6.36548	1.15768e-09	4.9426e-09	10.9091
NFATC1	-1.25085	8.1663	-6.36137	1.18409e-09	5.05182e-09	10.887
AFF1	-0.767131	10.9672	-6.36034	1.19079e-09	5.07861e-09	10.8814
FRY	-1.28768	9.35868	-6.35871	1.20144e-09	5.12223e-09	10.8727
ZNF471	-2.20221	5.94845	-6.35704	1.21247e-09	5.16745e-09	10.8638
SEMA6C	-1.18634	7.04628	-6.35593	1.21988e-09	5.19541e-09	10.8578
UBE2E3	-1.56523	8.78055	-6.35377	1.23443e-09	5.2555e-09	10.8462
TLE2	-1.25884	8.78838	-6.35279	1.24103e-09	5.27993e-09	10.841
ARHGAP28	-1.87982	6.39391	-6.34775	1.27574e-09	5.42189e-09	10.814
FAM129A	-1.9293	10.2948	-6.34766	1.27639e-09	5.42276e-09	10.8135
ERN2	-0.961469	0.425095	-6.34674	1.28281e-09	5.44813e-09	10.8085
CALCR	-2.29557	2.56538	-6.34602	1.28789e-09	5.46779e-09	10.8047
FLJ10038	-1.09562	7.65676	-6.34534	1.29271e-09	5.48635e-09	10.801
AKR1B1	-1.13211	9.00771	-6.34378	1.30376e-09	5.52939e-09	10.7927
ARL15	-1.1597	8.06103	-6.33817	1.34437e-09	5.69365e-09	10.7627
CXCR7	-1.69359	9.38869	-6.337	1.353e-09	5.72821e-09	10.7564
CD14	-1.35606	9.74162	-6.33606	1.36e-09	5.75585e-09	10.7513
PTPRG	-1.24739	9.02568	-6.33546	1.36447e-09	5.77277e-09	10.7481
NUDT11	-1.64968	4.4292	-6.33378	1.37705e-09	5.82107e-09	10.7391
KCNMB2	-1.65461	1.44119	-6.33374	1.37733e-09	5.82107e-09	10.7389
SAP30L	-0.67047	10.1367	-6.33366	1.37791e-09	5.82152e-09	10.7385
CTDSP1	-0.604228	11.1485	-6.33329	1.38076e-09	5.83154e-09	10.7365
N4BP2L2	-0.776262	10.0485	-6.33258	1.38613e-09	5.85146e-09	10.7327
TGFA	-1.87757	6.31633	-6.33108	1.39748e-09	5.89397e-09	10.7247
NHEJ1	-0.618834	7.71641	-6.32995	1.40618e-09	5.9286e-09	10.7186
TWIST1	-1.91004	6.67448	-6.32787	1.42223e-09	5.99417e-09	10.7075
KIDINS220	-0.679742	10.9758	-6.32545	1.44118e-09	6.06705e-09	10.6946
NLGN4X	-2.76452	5.61474	-6.32126	1.47452e-09	6.19521e-09	10.6722
MLXIP	-0.938326	9.52066	-6.31881	1.49435e-09	6.27636e-09	10.6591
THRA	-1.22388	9.34493	-6.31544	1.52203e-09	6.38382e-09	10.6411
GRIP2	-1.51818	2.59591	-6.30967	1.57073e-09	6.58125e-09	10.6103
RBM5	-0.644135	10.7036	-6.30724	1.59162e-09	6.66191e-09	10.5974
CCL2	-1.76691	8.34382	-6.30683	1.5952e-09	6.67459e-09	10.5952
ADAMTS8	-2.39977	3.27318	-6.30613	1.60131e-09	6.69556e-09	10.5914
TNN	-2.42969	6.10024	-6.30075	1.64894e-09	6.88996e-09	10.5627
CCNG1	-0.840245	10.6924	-6.29531	1.69854e-09	7.09233e-09	10.5337
EPB41L4B	-1.4388	8.97739	-6.26965	1.95279e-09	8.11769e-09	10.3972
PHKA2	-0.64407	9.24089	-6.26772	1.97336e-09	8.20042e-09	10.3869
APLNR	-1.32264	9.13542	-6.26654	1.98604e-09	8.24744e-09	10.3807
FMO4	-1.04715	6.50306	-6.26223	2.03298e-09	8.43661e-09	10.3578
JAG2	-1.19239	8.90883	-6.26043	2.05292e-09	8.51358e-09	10.3483
TNNI2	-1.66739	2.40064	-6.25489	2.11549e-09	8.77006e-09	10.3189
CYP1A1	-2.20183	1.28865	-6.25398	2.12603e-09	8.81072e-09	10.314
CEBPD	-1.5213	8.50235	-6.2513	2.15708e-09	8.92724e-09	10.2998
FAS	-1.34049	7.61078	-6.25112	2.1592e-09	8.92995e-09	10.2989
DYNC1LI2	-0.654413	11.3647	-6.24881	2.18639e-09	9.03931e-09	10.2866
MKNK1	-0.639621	8.74277	-6.24287	2.25784e-09	9.32836e-09	10.2551
KDSR	-0.630925	10.6379	-6.23985	2.29512e-09	9.47916e-09	10.2391
CHI3L2	-3.02851	6.05452	-6.23907	2.30481e-09	9.51596e-09	10.235
LGR4	-1.93389	8.85948	-6.23877	2.30847e-09	9.52784e-09	10.2334
MEF2A	-0.75975	10.3422	-6.23679	2.33335e-09	9.62726e-09	10.223
KRTAP1-1	-0.487913	0.1642	-6.23246	2.38876e-09	9.84916e-09	10.2
GIT2	-0.427096	10.1711	-6.23129	2.4039e-09	9.90152e-09	10.1938
DCBLD2	-1.25631	9.19532	-6.22568	2.47788e-09	1.01959e-08	10.1642
RPL26	-0.927949	12.8484	-6.2197	2.55916e-09	1.05161e-08	10.1326
TUB	-1.98119	7.15294	-6.21935	2.56404e-09	1.05326e-08	10.1307
MAGEB4	-0.977324	0.355567	-6.21842	2.57701e-09	1.05823e-08	10.1258
GATA6	-1.49202	6.22814	-6.21825	2.57929e-09	1.05881e-08	10.1249
SCMH1	-0.777729	9.5372	-6.21817	2.58043e-09	1.05892e-08	10.1245
AKAP3	-1.54589	3.95574	-6.2174	2.59126e-09	1.06283e-08	10.1204
COL11A2	-1.57552	2.67811	-6.21613	2.60902e-09	1.06956e-08	10.1137
DIAPH2	-1.31069	7.47298	-6.21559	2.6166e-09	1.07231e-08	10.1109
CSPG4	-1.3588	8.71606	-6.21233	2.66315e-09	1.09028e-08	10.0936
CORO1C	-0.70515	10.9951	-6.20797	2.72655e-09	1.11437e-08	10.0706
CES2	-0.663082	9.77495	-6.20673	2.74482e-09	1.12146e-08	10.0641
PMP22	-1.44299	11.0728	-6.20238	2.8099e-09	1.1465e-08	10.0411
EIF1B	-0.600314	9.28516	-6.20003	2.84576e-09	1.15997e-08	10.0287
NAP1L2	-2.50537	4.95479	-6.19744	2.88572e-09	1.17586e-08	10.0151
HCFC2	-0.654192	8.45058	-6.19598	2.90855e-09	1.18476e-08	10.0074
DNAH6	-2.13647	3.98973	-6.19516	2.92135e-09	1.18958e-08	10.0031
CREB3L2	-0.872421	11.0278	-6.19498	2.92422e-09	1.19035e-08	10.0021
LPAL2	-1.10124	1.41414	-6.19382	2.94261e-09	1.19744e-08	9.996
LTF	-4.73499	9.37643	-6.19127	2.98331e-09	1.21359e-08	9.98257
WFDC8	-0.264004	0.0585163	-6.19018	3.00079e-09	1.21974e-08	9.97685
NRBF2	-0.551455	8.69886	-6.18986	3.00597e-09	1.22117e-08	9.97517
GLP1R	-1.95913	1.78264	-6.18957	3.01073e-09	1.2227e-08	9.97362
PARM1	-1.82064	8.97957	-6.1889	3.02159e-09	1.22629e-08	9.97009
ZSCAN12	-0.990576	7.08635	-6.18546	3.07812e-09	1.24881e-08	9.95197
IL1RAP	-1.14787	7.10009	-6.18417	3.09945e-09	1.25621e-08	9.94521
MBNL3	-2.0937	5.00315	-6.18344	3.11162e-09	1.26072e-08	9.94138
CAPN5	-1.42648	7.16748	-6.18265	3.12495e-09	1.26486e-08	9.9372
ABHD5	-0.683591	9.80456	-6.17287	3.29367e-09	1.3305e-08	9.88577
CBL	-0.732497	9.64202	-6.17032	3.33916e-09	1.34753e-08	9.87235
PDE8B	-2.54387	6.12753	-6.16891	3.36449e-09	1.3564e-08	9.86496
AHDC1	-0.840927	9.09064	-6.1676	3.3883e-09	1.36554e-08	9.85807
PQLC1	-0.818834	9.10392	-6.16537	3.42919e-09	1.38065e-08	9.84634
RRAGC	-0.766417	8.54464	-6.16478	3.43996e-09	1.38453e-08	9.84327
TTBK2	-1.27963	6.77779	-6.1606	3.51806e-09	1.41502e-08	9.82131
RAPGEF5	-0.814353	9.20552	-6.15937	3.54143e-09	1.42395e-08	9.81484
GLIPR1	-1.14345	8.70395	-6.15713	3.58423e-09	1.43973e-08	9.80309
MUC4	-2.0495	2.4725	-6.15599	3.60625e-09	1.4481e-08	9.7971
SNED1	-1.29703	8.87201	-6.15526	3.62039e-09	1.4533e-08	9.79327
VSNL1	-2.11848	4.8304	-6.15271	3.67017e-09	1.47182e-08	9.77992
RPGR	-0.772955	7.57435	-6.15248	3.67474e-09	1.47317e-08	9.7787
HBE1	-0.675243	0.36108	-6.15156	3.69289e-09	1.47947e-08	9.77389
TBC1D17	-0.634733	9.51329	-6.15052	3.71349e-09	1.48723e-08	9.76845
CNTN1	-2.72571	5.63798	-6.14997	3.72442e-09	1.49112e-08	9.76557
MDH1	-0.594936	11.3725	-6.14916	3.74079e-09	1.49669e-08	9.76128
PC	-1.48448	9.2029	-6.14589	3.80691e-09	1.52164e-08	9.74415
FXYD2	-1.34054	1.30272	-6.14399	3.84587e-09	1.5367e-08	9.7342
TBKBP1	-1.17457	7.16484	-6.13493	4.03688e-09	1.61038e-08	9.6868
SLC25A12	-0.665598	8.81877	-6.13271	4.08518e-09	1.62858e-08	9.67517
SIK3	-1.04746	9.63309	-6.13102	4.12244e-09	1.64289e-08	9.6663
NYNRIN	-1.41158	8.90615	-6.12735	4.20402e-09	1.67431e-08	9.64714
FLNA	-1.2344	13.527	-6.12674	4.21779e-09	1.67924e-08	9.64394
CLASP1	-0.494327	10.3252	-6.12162	4.33478e-09	1.72469e-08	9.61719
EHHADH	-1.43011	7.65077	-6.11982	4.37666e-09	1.74078e-08	9.60779
GPR110	-2.58507	2.33796	-6.11743	4.43294e-09	1.76202e-08	9.5953
TTN	-1.40566	6.64279	-6.11607	4.46527e-09	1.7737e-08	9.5882
SHC3	-1.59911	2.82857	-6.11468	4.49856e-09	1.78635e-08	9.58094
KIAA1109	-0.940258	10.9712	-6.11394	4.51649e-09	1.79288e-08	9.57705
PDLIM1	-1.46279	10.8042	-6.10735	4.67805e-09	1.85459e-08	9.54269
SNCG	-3.05974	7.40086	-6.10583	4.71632e-09	1.86858e-08	9.53473
MKLN1	-0.613518	10.605	-6.10102	4.83888e-09	1.91585e-08	9.50965
LIMA1	-0.754952	11.5305	-6.0986	4.90166e-09	1.93881e-08	9.49705
GOLGA8A	-1.92919	8.50301	-6.09202	5.07653e-09	2.00537e-08	9.46279
APOL3	-1.36968	9.28102	-6.08819	5.18139e-09	2.04347e-08	9.44281
MTMR3	-0.656834	10.4119	-6.08521	5.2643e-09	2.0755e-08	9.42729
PROM1	-4.44402	6.42195	-6.08489	5.27312e-09	2.0783e-08	9.42565
LBP	-3.13713	3.56861	-6.08165	5.36502e-09	2.11383e-08	9.40877
DPEP3	-0.854223	0.606907	-6.08076	5.39029e-09	2.12242e-08	9.40417
EFEMP2	-1.27928	9.34707	-6.07855	5.45413e-09	2.14547e-08	9.39267
ZMAT3	-0.987123	6.76283	-6.0773	5.4904e-09	2.15903e-08	9.38619
PPP3CC	-0.891747	7.80694	-6.07715	5.49496e-09	2.16013e-08	9.38538
PHOX2A	-0.487092	0.165059	-6.07615	5.52422e-09	2.17093e-08	9.38019
CLCN1	-1.68815	1.33724	-6.07563	5.53958e-09	2.17556e-08	9.37748
TSHR	-1.51776	2.27171	-6.07439	5.57628e-09	2.18856e-08	9.37102
DOPEY1	-0.744233	9.26511	-6.07195	5.6489e-09	2.21635e-08	9.35838
VAMP5	-1.12305	7.99374	-6.0717	5.65657e-09	2.21864e-08	9.35705
ERCC5	-0.637197	10.0481	-6.07139	5.66573e-09	2.22151e-08	9.35547
COL15A1	-1.2159	10.9945	-6.06663	5.81098e-09	2.27406e-08	9.33073
GPR50	-0.686039	0.21353	-6.06143	5.97355e-09	2.33618e-08	9.30377
SERPINB13	-0.965678	0.255192	-6.06137	5.97548e-09	2.33618e-08	9.30346
CMPK1	-0.603393	11.5067	-6.0603	6.00961e-09	2.34877e-08	9.29789
PLN	-1.76841	5.73029	-6.05716	6.11081e-09	2.38679e-08	9.28157
PTGER3	-2.37802	8.73769	-6.0548	6.18782e-09	2.41609e-08	9.26933
MFI2	-1.68011	6.63696	-6.05456	6.1955e-09	2.41831e-08	9.26812
NAP1L3	-1.35148	5.66388	-6.05115	6.30868e-09	2.46012e-08	9.25043
MAP1LC3B	-0.625753	10.7004	-6.04869	6.39162e-09	2.49167e-08	9.23767
FRZB	-1.53996	7.57831	-6.04834	6.40342e-09	2.49467e-08	9.23587
FGF8	-0.500033	0.227985	-6.04824	6.40689e-09	2.49522e-08	9.23534
WNT5B	-1.70335	5.74294	-6.04361	6.56609e-09	2.5564e-08	9.21136
TRO	-1.4276	6.86551	-6.04321	6.58012e-09	2.56104e-08	9.20927
PIK3CA	-0.764148	9.20401	-6.04191	6.62536e-09	2.57783e-08	9.20258
TPPP	-1.96079	7.18086	-6.04123	6.64937e-09	2.58634e-08	9.19905
S1PR2	-0.84224	7.82986	-6.04003	6.69185e-09	2.6012e-08	9.19282
KRT83	-1.42692	1.00339	-6.03431	6.89749e-09	2.67856e-08	9.16325
ALLC	-0.435059	0.160313	-6.03352	6.92645e-09	2.68895e-08	9.15916
ZC4H2	-1.70754	6.09046	-6.03138	7.00539e-09	2.71872e-08	9.14809
DTWD1	-0.792723	8.46602	-6.02554	7.22516e-09	2.80223e-08	9.11791
PNMA3	-1.76268	2.08596	-6.02459	7.2618e-09	2.81464e-08	9.11297
NFE2L2	-0.629678	11.2176	-6.02347	7.30463e-09	2.83034e-08	9.10723
SELE	-2.25048	6.23779	-6.02163	7.37634e-09	2.85721e-08	9.09768
MAPRE2	-0.936839	9.06884	-6.01748	7.53974e-09	2.91493e-08	9.07628
PLEKHF1	-1.55756	6.6469	-6.01502	7.63849e-09	2.95217e-08	9.06357
VIPR1	-1.40575	7.78333	-6.0105	7.82293e-09	3.01961e-08	9.04026
STAT6	-0.848743	11.2093	-6.00856	7.90353e-09	3.04879e-08	9.03025
CRBN	-0.563109	9.47685	-6.00711	7.96425e-09	3.07026e-08	9.02278
[truncated: 10,158 more rows]

## Sheet: HER2+
Supplementary Table 3
This table gives the differential expression analysis result of limma for HER2+.
ID	logFC	AveExpr	t	P.Value	adj.P.Val	B
TRPM3	-3.27044	0.813251	-20.6703	6.65341e-33	8.08722e-29	64.3459
RYR3	-4.56817	3.45891	-19.5345	2.48186e-31	1.50835e-27	60.8128
CPA1	-4.29121	0.84498	-18.8057	2.72912e-30	1.10575e-26	58.4666
NPY5R	-5.32782	1.16549	-18.3853	1.11879e-29	3.39973e-26	57.0841
NPY2R	-6.93842	1.32898	-16.8502	2.3108e-27	4.68129e-24	51.8491
CLCA4	-5.46671	1.34119	-16.806	2.70589e-27	4.69859e-24	51.6938
PDE1C	-5.19798	3.33751	-16.3687	1.30502e-26	1.58625e-23	50.1453
KLHL29	-3.73256	5.68494	-16.3391	1.4531e-26	1.60567e-23	50.0395
SYNM	-4.85287	9.2755	-15.4672	3.61064e-25	2.58161e-22	46.8735
FIGF	-7.68781	3.05257	-15.3386	5.84616e-25	3.74e-22	46.3982
CA4	-7.18568	1.78526	-15.0229	1.92601e-24	9.75444e-22	45.2218
EDN3	-6.90559	1.62744	-14.6799	7.13695e-24	2.89165e-21	43.9287
ANGPT4	-3.21072	1.09842	-14.6586	7.7435e-24	3.0362e-21	43.8482
LOC100124692	-5.60627	1.5133	-14.5687	1.09438e-23	3.91242e-21	43.5066
MYOC	-6.10115	1.37483	-14.4108	2.01461e-23	6.61828e-21	42.9038
ANGPTL7	-6.44101	1.49869	-14.3839	2.23673e-23	7.1546e-21	42.8005
GPR144	-3.88884	0.647716	-14.3337	2.71732e-23	8.46897e-21	42.6082
PI15	-5.74632	6.37509	-14.2911	3.20644e-23	9.74356e-21	42.4447
PAMR1	-4.55546	6.40411	-14.1571	5.40786e-23	1.56506e-20	41.9282
FRMD1	-4.83533	1.2459	-13.9844	1.06374e-22	2.91233e-20	41.2596
CAV1	-3.84525	10.3495	-13.9809	1.0782e-22	2.91233e-20	41.2462
FGF2	-4.89243	6.25133	-13.8866	1.5631e-22	3.98275e-20	40.8791
BAI3	-3.35161	1.41439	-13.885	1.57279e-22	3.98275e-20	40.873
DSG1	-6.171	2.10699	-13.7554	2.62388e-22	6.25359e-20	40.367
AASS	-3.10735	7.1886	-13.6565	3.8828e-22	9.07603e-20	39.9795
KCNJ16	-6.53039	1.84131	-13.5987	4.88685e-22	1.11914e-19	39.752
IL17B	-4.39814	1.7208	-13.5861	5.13819e-22	1.11914e-19	39.7025
PAK7	-5.40146	1.61259	-13.5852	5.15604e-22	1.11914e-19	39.699
RNF186	-4.26179	0.959607	-13.5749	5.37109e-22	1.14536e-19	39.6586
GFAP	-4.89144	1.92606	-13.5485	5.96684e-22	1.20878e-19	39.5546
NTRK2	-5.93651	7.96322	-13.544	6.07565e-22	1.21065e-19	39.5367
SDPR	-5.57432	6.38454	-13.4787	7.8818e-22	1.52069e-19	39.2793
PROL1	-6.49364	1.23224	-13.4661	8.28852e-22	1.57417e-19	39.2295
HIF3A	-6.18735	2.76594	-13.2179	2.24228e-21	3.89666e-19	38.2451
HOXA4	-3.38036	4.64467	-13.2151	2.26776e-21	3.89666e-19	38.2339
GLYAT	-6.82091	1.65297	-13.2142	2.27612e-21	3.89666e-19	38.2302
B3GALT1	-3.67555	1.25044	-12.9816	5.8239e-21	9.19345e-19	37.3006
MAB21L1	-4.14046	4.13571	-12.9728	6.03467e-21	9.40402e-19	37.2654
KCNE1	-5.59812	3.21576	-12.8797	8.80961e-21	1.32198e-18	36.891
GRIA1	-4.90358	1.48904	-12.7651	1.40501e-20	2.01131e-18	36.429
KL	-3.55098	4.73446	-12.7619	1.42304e-20	2.01131e-18	36.4164
EZH1	-2.43089	8.86862	-12.6996	1.83552e-20	2.50683e-18	36.1645
CAV2	-3.34712	9.11645	-12.677	2.01298e-20	2.71864e-18	36.0731
ANKRD53	-4.24452	2.6918	-12.6517	2.23252e-20	2.98201e-18	35.9706
PAPPA2	-4.23403	1.64813	-12.6372	2.36919e-20	3.13017e-18	35.9118
PLSCR4	-3.14371	8.19513	-12.6273	2.46804e-20	3.21497e-18	35.8713
LEPR	-3.75114	7.37264	-12.6255	2.48628e-20	3.21497e-18	35.8641
MRAS	-2.74777	9.31496	-12.5187	3.8526e-20	4.80931e-18	35.4305
TNMD	-5.54895	1.93064	-12.5162	3.89284e-20	4.80931e-18	35.4202
GPRASP1	-3.29194	6.51329	-12.5147	3.91708e-20	4.80931e-18	35.414
FXYD1	-6.39237	3.24872	-12.4835	4.45194e-20	5.35776e-18	35.2873
PRRG3	-3.34514	1.18354	-12.4425	5.27073e-20	6.28095e-18	35.1202
EPHB1	-4.07567	5.20825	-12.4162	5.87404e-20	6.93193e-18	35.0129
MYOM1	-4.76584	4.83026	-12.3535	7.60853e-20	8.64315e-18	34.7567
ADCYAP1R1	-4.52094	1.73414	-12.3357	8.18875e-20	9.13158e-18	34.6839
SORBS1	-4.29651	9.52121	-12.2818	1.0231e-19	1.12034e-17	34.4635
LRRTM2	-3.52378	3.10158	-12.2532	1.15166e-19	1.24986e-17	34.3462
CRHBP	-4.34735	2.66267	-12.1282	1.93429e-19	2.06239e-17	33.8327
LDB2	-2.44078	7.93917	-12.1058	2.12326e-19	2.24419e-17	33.7404
SIK2	-2.45907	9.46246	-12.0994	2.18078e-19	2.28512e-17	33.714
CCL16	-2.39943	0.662417	-12.0616	2.55214e-19	2.60682e-17	33.5582
RERGL	-5.8532	2.58705	-12.0377	2.81857e-19	2.85498e-17	33.4599
PDGFD	-3.14509	8.27553	-12.0179	3.06133e-19	3.05004e-17	33.3781
DCT	-3.4282	0.732605	-12.0084	3.18503e-19	3.14748e-17	33.3388
WIF1	-6.72807	2.26834	-11.9906	3.43064e-19	3.33595e-17	33.2652
MAP1LC3C	-4.34799	2.13477	-11.9477	4.10171e-19	3.95685e-17	33.0883
ADH1A	-6.50715	1.91404	-11.9291	4.43424e-19	4.24395e-17	33.0111
SCN2B	-5.06918	2.88534	-11.8721	5.62753e-19	5.34395e-17	32.775
PPP1R12B	-2.49551	9.82948	-11.8489	6.19986e-19	5.8418e-17	32.6791
KCNIP2	-6.62468	4.84307	-11.8277	6.77472e-19	6.23839e-17	32.5913
CEP68	-1.83677	9.23365	-11.7887	7.97922e-19	7.18426e-17	32.4292
KCNA4	-2.91694	0.568661	-11.7309	1.01674e-18	9.02077e-17	32.1891
ACACB	-4.78417	8.32355	-11.7009	1.15346e-18	1.00866e-16	32.0642
PYGM	-4.09229	3.6374	-11.6964	1.17533e-18	1.02044e-16	32.0455
APOB	-6.48714	2.33286	-11.6903	1.20615e-18	1.03977e-16	32.0199
PROS1	-2.82498	8.55918	-11.6886	1.21471e-18	1.03977e-16	32.0129
PDE2A	-4.06165	6.74453	-11.6504	1.42596e-18	1.20365e-16	31.8541
NAALAD2	-4.37709	3.69754	-11.6171	1.64114e-18	1.3663e-16	31.7148
PAK3	-4.62217	2.49014	-11.6046	1.72945e-18	1.43003e-16	31.6629
CAPN11	-4.33645	3.02061	-11.6023	1.74652e-18	1.43439e-16	31.6532
TNS1	-3.31204	11.529	-11.5901	1.83869e-18	1.49995e-16	31.6022
MOCS1	-2.84923	8.15157	-11.5709	1.99337e-18	1.61529e-16	31.5222
TGFBR3	-4.80033	8.41776	-11.5639	2.05321e-18	1.64947e-16	31.4929
LETMD1	-1.62889	9.41089	-11.5151	2.52275e-18	2.00418e-16	31.2889
SLITRK3	-3.30173	0.847993	-11.4844	2.87243e-18	2.26717e-16	31.1603
CDH20	-3.88617	1.19648	-11.4758	2.97825e-18	2.33552e-16	31.1245
SPRY2	-3.41646	7.6034	-11.4661	3.10264e-18	2.40208e-16	31.0839
SRPX	-3.24692	8.11593	-11.4508	3.31025e-18	2.54659e-16	31.0198
GDF5	-3.87928	1.96179	-11.4336	3.55934e-18	2.70399e-16	30.9479
GABRA4	-2.26947	0.369957	-11.3028	6.19712e-18	4.56521e-16	30.3985
CA6	-3.54428	0.563349	-11.2884	6.58528e-18	4.82194e-16	30.3383
CSRNP3	-3.9176	2.5291	-11.2153	8.98758e-18	6.54156e-16	30.0302
SOX5	-3.68774	3.75716	-11.157	1.15136e-17	8.23222e-16	29.7848
MPPED1	-2.90076	0.747287	-11.1325	1.27808e-17	9.03753e-16	29.6813
CA3	-6.67429	3.27199	-11.1324	1.27886e-17	9.03753e-16	29.6807
TAL1	-2.61658	5.33357	-11.112	1.3949e-17	9.80057e-16	29.5947
NPR1	-4.20897	7.10477	-11.0799	1.59967e-17	1.11108e-15	29.4589
AQP1	-2.95332	11.1075	-11.0636	1.71465e-17	1.18418e-15	29.3902
ASPA	-4.67169	2.54929	-11.0328	1.95588e-17	1.34315e-15	29.2597
ITIH5	-4.7302	7.84748	-11.0148	2.1118e-17	1.44207e-15	29.1837
PPAP2B	-2.20565	10.5462	-11	2.25017e-17	1.52798e-15	29.1209
S100B	-6.11388	5.07642	-10.9962	2.28671e-17	1.54417e-15	29.1049
RGN	-4.57064	3.28032	-10.9825	2.42418e-17	1.62795e-15	29.0471
LPL	-6.1692	8.64893	-10.9551	2.72548e-17	1.81271e-15	28.931
NIPSNAP3B	-3.98608	4.54609	-10.9548	2.72914e-17	1.81271e-15	28.9296
FGF17	-2.03501	0.631846	-10.9312	3.01905e-17	1.99438e-15	28.8296
MYLK	-3.05474	11.0189	-10.9221	3.13942e-17	2.06268e-15	28.7909
TMEM47	-2.39896	8.85088	-10.9167	3.21319e-17	2.09694e-15	28.7679
CAT	-2.24991	10.614	-10.9157	3.22607e-17	2.09694e-15	28.7639
RDH5	-4.96664	4.61847	-10.8867	3.65406e-17	2.3625e-15	28.6405
NDRG2	-3.74049	9.69615	-10.8604	4.09007e-17	2.63041e-15	28.5288
AOC3	-4.22881	9.30183	-10.8511	4.25474e-17	2.72191e-15	28.4897
DST	-3.09399	11.7315	-10.845	4.36787e-17	2.77966e-15	28.4637
LEPREL1	-3.01581	6.26151	-10.8345	4.57004e-17	2.87818e-15	28.4188
NMT2	-2.22546	7.91512	-10.8273	4.71255e-17	2.92841e-15	28.3884
NNAT	-4.68216	3.37024	-10.8268	4.72208e-17	2.92841e-15	28.3864
HOXA2	-3.65441	2.62582	-10.8163	4.94037e-17	3.03157e-15	28.3416
GPR17	-3.22208	1.8052	-10.8155	4.95805e-17	3.03157e-15	28.3381
ADAMTS5	-3.71083	8.27914	-10.8152	4.96325e-17	3.03157e-15	28.337
DKFZP434L187	-1.648	0.395214	-10.8119	5.03584e-17	3.06053e-15	28.3227
PALM2-AKAP2	-2.48682	9.77259	-10.7898	5.53478e-17	3.34703e-15	28.229
ADRA1A	-3.74744	1.26089	-10.7824	5.71532e-17	3.4321e-15	28.1972
CORO2B	-3.16676	5.80104	-10.7717	5.9834e-17	3.54772e-15	28.1518
STAT5B	-2.1203	10.2032	-10.7444	6.72689e-17	3.96919e-15	28.0358
GYS2	-5.14844	1.12569	-10.7253	7.30436e-17	4.28911e-15	27.9542
SGCG	-4.92636	2.12495	-10.7211	7.43627e-17	4.34557e-15	27.9364
SEMA3G	-3.63339	7.98608	-10.6783	8.94014e-17	5.17464e-15	27.7539
NOVA1	-4.4512	5.32269	-10.6569	9.80098e-17	5.60248e-15	27.6628
RBMS3	-3.29148	4.92646	-10.6565	9.8176e-17	5.60248e-15	27.6612
HSPB2	-3.16211	5.45745	-10.6545	9.90131e-17	5.62385e-15	27.6527
TAC1	-3.52094	1.03047	-10.6527	9.98154e-17	5.64305e-15	27.6447
LHCGR	-2.70641	0.476488	-10.6427	1.04193e-16	5.86326e-15	27.6022
CBX7	-2.66896	8.6394	-10.6269	1.11549e-16	6.24808e-15	27.5346
VIP	-2.52017	1.14025	-10.6249	1.12487e-16	6.24808e-15	27.5263
HTR2A	-3.71907	1.65867	-10.6247	1.12573e-16	6.24808e-15	27.5256
KANK1	-2.89343	9.14604	-10.6109	1.19481e-16	6.60134e-15	27.4665
NMUR1	-4.08405	2.90954	-10.5611	1.48076e-16	8.10752e-15	27.2539
OXTR	-5.54494	7.29904	-10.5569	1.50827e-16	8.22109e-15	27.2357
CLDN11	-4.14124	6.32207	-10.5486	1.56278e-16	8.4802e-15	27.2005
SLC2A4	-5.63323	4.45454	-10.5456	1.58353e-16	8.50694e-15	27.1875
GRIK1	-4.08525	1.33827	-10.5451	1.58686e-16	8.50694e-15	27.1854
HOXA5	-3.81205	4.54018	-10.5438	1.59571e-16	8.50694e-15	27.1799
CPA2	-2.44111	0.642112	-10.5335	1.66813e-16	8.85422e-15	27.1359
KCNMB1	-3.61022	6.40188	-10.4994	1.9326e-16	1.0184e-14	26.9901
TSHZ2	-3.43354	6.44222	-10.4982	1.94275e-16	1.0184e-14	26.9849
CLCN6	-1.53298	8.1665	-10.4981	1.9438e-16	1.0184e-14	26.9843
MPPED2	-3.52746	4.34207	-10.482	2.08342e-16	1.08686e-14	26.9156
IGFBP6	-3.65521	6.76394	-10.467	2.22332e-16	1.14998e-14	26.8512
TNXB	-4.69214	8.24433	-10.4429	2.46744e-16	1.26016e-14	26.748
LHFP	-2.48892	9.21912	-10.4348	2.55465e-16	1.29924e-14	26.7136
GOLGA8DP	-1.11723	0.231178	-10.425	2.66582e-16	1.35013e-14	26.6714
MIA	-5.26884	3.16418	-10.3743	3.31919e-16	1.67406e-14	26.4542
ATP1A2	-6.72139	4.31034	-10.3483	3.71492e-16	1.8659e-14	26.3425
GNG11	-2.47098	8.6877	-10.3072	4.43934e-16	2.18462e-14	26.166
VAMP2	-1.74022	9.94217	-10.2763	5.07578e-16	2.48774e-14	26.0333
FHL1	-4.38275	9.12872	-10.2601	5.44497e-16	2.65798e-14	25.9637
ITGA7	-4.82648	6.69215	-10.2574	5.5095e-16	2.67872e-14	25.952
HCRTR1	-1.31273	0.319545	-10.2409	5.9187e-16	2.86621e-14	25.8811
TMEM100	-4.98043	4.02755	-10.2127	6.68759e-16	3.21295e-14	25.76
TRHDE	-4.86372	1.82041	-10.2007	7.04546e-16	3.37156e-14	25.7084
LTBP4	-2.68984	9.03709	-10.1597	8.42013e-16	3.99792e-14	25.5318
CLIP4	-3.26427	7.4813	-10.1436	9.02871e-16	4.25364e-14	25.4627
PLP1	-5.18867	2.77925	-10.1403	9.16063e-16	4.28332e-14	25.4483
FLJ13197	-3.47069	3.07516	-10.1318	9.50276e-16	4.42552e-14	25.4119
SLCO1A2	-4.94617	1.38869	-10.1189	1.00499e-15	4.64474e-14	25.3565
SOX10	-7.72845	3.94929	-10.1067	1.06013e-15	4.88103e-14	25.3036
HLF	-4.97476	6.45431	-10.0861	1.15908e-15	5.31648e-14	25.2151
EFCAB1	-4.67428	2.38214	-10.0554	1.32506e-15	6.03226e-14	25.0826
EDNRB	-3.13883	7.17497	-10.0445	1.38926e-15	6.27749e-14	25.0357
TTC28	-2.17582	8.56561	-10.0393	1.42097e-15	6.38371e-14	25.0133
NFAT5	-1.74589	10.2005	-10.039	1.42327e-15	6.38371e-14	25.0117
SGK2	-4.962	2.75975	-10.0038	1.65892e-15	7.38614e-14	24.8599
IQSEC3	-3.2599	3.69821	-9.97808	1.8554e-15	8.2308e-14	24.749
ALDH1L1	-6.90036	3.63556	-9.97199	1.90527e-15	8.42129e-14	24.7227
ELANE	-1.89927	0.448251	-9.97023	1.92002e-15	8.45573e-14	24.7151
CIDEA	-7.6961	2.91919	-9.96029	2.00495e-15	8.79789e-14	24.6722
MYH11	-5.16058	9.17302	-9.94074	2.18337e-15	9.54637e-14	24.5878
LYVE1	-4.8305	5.42629	-9.92483	2.34018e-15	1.01953e-13	24.5191
ALX4	-4.02636	1.55665	-9.91237	2.47087e-15	1.07262e-13	24.4652
ROPN1B	-5.02331	2.72555	-9.89773	2.63377e-15	1.13927e-13	24.402
SLC14A2	-3.75322	1.89682	-9.86962	2.97752e-15	1.2834e-13	24.2804
CUBN	-2.38914	4.87446	-9.84114	3.37163e-15	1.44303e-13	24.1573
FAM107A	-4.63021	5.70951	-9.82579	3.60551e-15	1.53772e-13	24.0908
MASP2	-2.49581	3.71036	-9.81878	3.71753e-15	1.57445e-13	24.0605
SCRG1	-3.39652	1.69223	-9.81656	3.7537e-15	1.58424e-13	24.0509
SYN2	-5.29527	3.50262	-9.80312	3.98075e-15	1.67426e-13	23.9928
MAGI1	-2.08022	8.76878	-9.79472	4.12955e-15	1.73085e-13	23.9564
EDAR	-3.25569	1.42099	-9.79107	4.19588e-15	1.75261e-13	23.9406
CXorf36	-2.29059	8.56309	-9.77896	4.4239e-15	1.829e-13	23.8882
TANK	-1.43136	9.79132	-9.77132	4.5741e-15	1.87832e-13	23.8551
TIMP4	-6.6145	4.12101	-9.76976	4.6053e-15	1.88476e-13	23.8484
IRS2	-3.25642	8.15601	-9.76777	4.6456e-15	1.89347e-13	23.8398
PER1	-2.548	8.76428	-9.76717	4.65772e-15	1.89347e-13	23.8372
PRSS12	-3.97566	3.12763	-9.76271	4.74956e-15	1.92436e-13	23.8178
TRPM6	-3.77741	2.30336	-9.76099	4.78543e-15	1.93246e-13	23.8104
CHL1	-4.5147	6.66718	-9.75979	4.81049e-15	1.9354e-13	23.8052
LIFR	-3.86869	8.85037	-9.75847	4.83836e-15	1.9354e-13	23.7995
DLGAP2	-3.15105	1.61457	-9.75837	4.84048e-15	1.9354e-13	23.799
GSN	-2.55461	12.8969	-9.73099	5.45597e-15	2.16017e-13	23.6805
CALCOCO1	-1.69604	10.1123	-9.72048	5.71254e-15	2.24831e-13	23.635
GPM6B	-3.17747	7.31774	-9.71206	5.92698e-15	2.32395e-13	23.5984
SPARCL1	-2.49062	11.9791	-9.68466	6.68171e-15	2.60308e-13	23.4797
CRIM1	-2.69956	10.728	-9.67604	6.93849e-15	2.68315e-13	23.4424
SLC19A3	-7.11694	4.53279	-9.67126	7.08514e-15	2.72531e-13	23.4216
TNNT3	-4.82167	1.77987	-9.66074	7.41912e-15	2.84478e-13	23.376
PPARG	-3.98303	7.1214	-9.6477	7.85482e-15	3.00237e-13	23.3195
GDF10	-5.44536	3.10689	-9.64117	8.0827e-15	3.07979e-13	23.2912
SNX1	-1.34056	11.0949	-9.63694	8.23386e-15	3.12758e-13	23.2728
SLC7A10	-5.99909	2.75553	-9.62651	8.61849e-15	3.26348e-13	23.2276
FGF9	-3.43889	1.74346	-9.61733	8.97196e-15	3.38677e-13	23.1878
HPSE2	-4.61343	1.92464	-9.61501	9.06357e-15	3.41076e-13	23.1777
KLHL21	-1.84281	9.61567	-9.61186	9.1895e-15	3.44748e-13	23.164
ROBO3	-2.57975	5.25204	-9.61052	9.24339e-15	3.45703e-13	23.1582
PCOLCE2	-6.23258	4.72581	-9.6086	9.32158e-15	3.47558e-13	23.1499
SFRP1	-6.46673	8.84987	-9.59882	9.72964e-15	3.61663e-13	23.1075
CLEC3B	-3.82647	6.96493	-9.59285	9.98742e-15	3.70113e-13	23.0816
PGM5	-4.1751	5.94633	-9.58405	1.03799e-14	3.83489e-13	23.0434
MYH1	-3.74027	1.09499	-9.57983	1.05735e-14	3.89459e-13	23.0251
TXNIP	-2.58963	13.0779	-9.55729	1.16712e-14	4.271e-13	22.9273
GIPC2	-3.71878	4.28179	-9.55671	1.17009e-14	4.271e-13	22.9247
KLF15	-4.4999	4.43952	-9.551	1.19974e-14	4.36612e-13	22.8999
MASP1	-4.57735	2.34394	-9.54185	1.24885e-14	4.53127e-13	22.8602
FAM13C	-2.9702	6.04967	-9.52167	1.36436e-14	4.93566e-13	22.7726
ACSM5	-4.31312	4.14616	-9.51264	1.41947e-14	5.11977e-13	22.7334
FOXC1	-2.76221	6.86246	-9.49003	1.56742e-14	5.62007e-13	22.6352
GLP2R	-2.7749	0.625658	-9.47618	1.66559e-14	5.95449e-13	22.575
AQP7	-6.99144	3.89455	-9.47019	1.70988e-14	6.09488e-13	22.549
PDK4	-4.7854	8.51465	-9.46807	1.72592e-14	6.13406e-13	22.5398
F8	-2.45575	8.19558	-9.46724	1.73216e-14	6.1383e-13	22.5362
SH3D19	-2.34864	10.1499	-9.45115	1.85886e-14	6.54913e-13	22.4663
PLIN1	-7.64355	6.78722	-9.44725	1.891e-14	6.6431e-13	22.4493
LEP	-8.01741	3.69149	-9.44135	1.94057e-14	6.77806e-13	22.4237
MME	-4.61784	9.09774	-9.43952	1.95622e-14	6.81314e-13	22.4157
CYP3A4	-2.12977	0.59093	-9.41789	2.15097e-14	7.42757e-13	22.3217
HSPB6	-5.56275	7.20338	-9.38735	2.4596e-14	8.37493e-13	22.1889
POU6F1	-2.18803	6.55086	-9.38733	2.45977e-14	8.37493e-13	22.1889
CDO1	-4.74859	5.44933	-9.38502	2.48492e-14	8.43692e-13	22.1788
SEMA6A	-3.08124	7.3487	-9.38181	2.52012e-14	8.51605e-13	22.1648
IGFBP1	-3.61057	0.899018	-9.38162	2.52223e-14	8.51605e-13	22.164
TGFBR2	-2.44109	11.0863	-9.37997	2.54064e-14	8.55442e-13	22.1568
DIXDC1	-2.19066	9.08273	-9.36187	2.75077e-14	9.23637e-13	22.0781
KCNAB1	-2.65551	5.52169	-9.34561	2.95438e-14	9.86552e-13	22.0074
AVPR2	-3.93777	2.989	-9.34396	2.97595e-14	9.91034e-13	22.0002
CIDEC	-8.30633	4.17104	-9.32422	3.24547e-14	1.07783e-12	21.9143
MMP27	-3.11868	1.07437	-9.32281	3.26561e-14	1.08157e-12	21.9082
SCN5A	-3.29296	2.24078	-9.32036	3.30099e-14	1.09031e-12	21.8975
G0S2	-4.92407	6.71311	-9.29165	3.74489e-14	1.22693e-12	21.7726
FAM149A	-3.75836	4.77698	-9.28435	3.86688e-14	1.2601e-12	21.7409
FEZF2	-2.26354	0.370536	-9.27356	4.05479e-14	1.31429e-12	21.6939
DPP6	-4.15003	1.80118	-9.256	4.3802e-14	1.41599e-12	21.6174
FBXO40	-2.28632	0.575325	-9.24589	4.57921e-14	1.4764e-12	21.5734
TENC1	-2.39747	9.99486	-9.24212	4.65579e-14	1.49712e-12	21.557
RBMS2	-1.58539	9.66646	-9.23334	4.83897e-14	1.55192e-12	21.5188
PTCH2	-3.12952	3.84886	-9.17671	6.20757e-14	1.97779e-12	21.2722
UCP1	-1.57816	0.431051	-9.17641	6.21567e-14	1.97779e-12	21.2709
LIMS2	-2.42642	8.17792	-9.17212	6.33424e-14	2.01025e-12	21.2522
ABCA8	-6.20007	5.2369	-9.15826	6.73251e-14	2.13109e-12	21.1918
NBLA00301	-2.70061	3.36249	-9.13313	7.51949e-14	2.36786e-12	21.0823
PPAP2A	-2.16094	9.12334	-9.12636	7.7469e-14	2.42689e-12	21.0528
SLC17A7	-3.59245	3.30567	-9.0965	8.83497e-14	2.75357e-12	20.9227
PTX3	-4.41675	3.53857	-9.09538	8.87857e-14	2.76008e-12	20.9178
CRY2	-1.66937	9.63515	-9.06647	1.00835e-13	3.1187e-12	20.7918
FBLN5	-2.30076	9.7453	-9.05991	1.03789e-13	3.20192e-12	20.7633
DLK2	-4.12547	2.83869	-9.04377	1.11437e-13	3.42915e-12	20.6929
MAP7D3	-2.66222	6.78085	-9.04226	1.12181e-13	3.44333e-12	20.6863
GPX3	-4.085	9.83869	-9.04094	1.12831e-13	3.45458e-12	20.6806
EPB42	-3.47617	0.971224	-9.0395	1.13552e-13	3.46791e-12	20.6742
TMOD2	-2.21523	7.95467	-9.02932	1.18757e-13	3.60873e-12	20.6299
CYP3A7	-1.79033	0.414296	-9.01568	1.26112e-13	3.81316e-12	20.5704
GPD1	-7.31943	6.33945	-8.98776	1.42614e-13	4.29888e-12	20.4487
TCF21	-2.00009	0.840351	-8.98733	1.42883e-13	4.29888e-12	20.4468
SEMA6D	-3.27888	6.6469	-8.97823	1.48727e-13	4.45265e-12	20.4071
EMCN	-2.60326	7.94856	-8.97763	1.49118e-13	4.4534e-12	20.4045
CNN1	-4.02947	8.12486	-8.97026	1.54041e-13	4.58914e-12	20.3724
KIT	-4.98568	8.41268	-8.96647	1.56631e-13	4.6549e-12	20.3558
MT1M	-3.26166	3.67171	-8.95202	1.66928e-13	4.93675e-12	20.2928
SLC16A7	-3.95487	4.73958	-8.93984	1.76132e-13	5.18373e-12	20.2397
UTRN	-1.85836	11.1996	-8.93151	1.82719e-13	5.3646e-12	20.2033
PCNX	-1.61647	10.1883	-8.92745	1.86018e-13	5.44831e-12	20.1856
SPTBN1	-2.05999	12.6099	-8.91477	1.96709e-13	5.73382e-12	20.1303
BMX	-4.10044	3.21771	-8.89595	2.1372e-13	6.21474e-12	20.0482
CYP2U1	-1.93692	7.61877	-8.88448	2.24794e-13	6.52116e-12	19.9982
LRRN3	-3.6946	4.27014	-8.85674	2.54032e-13	7.29966e-12	19.8772
FAM189A2	-4.85864	5.48837	-8.84402	2.68679e-13	7.70234e-12	19.8217
LMOD1	-3.03606	8.70427	-8.83893	2.74777e-13	7.85862e-12	19.7995
CD34	-2.22231	10.2403	-8.83238	2.82825e-13	8.05092e-12	19.7709
LAMA3	-4.49055	8.07634	-8.82145	2.96789e-13	8.38946e-12	19.7232
TTYH1	-4.45362	4.37145	-8.80143	3.24174e-13	9.0791e-12	19.6359
PHYHIP	-3.42143	3.92225	-8.79564	3.32557e-13	9.29248e-12	19.6106
N4BP2L1	-2.64528	7.10782	-8.79187	3.38139e-13	9.42679e-12	19.5941
DPYSL2	-1.88014	10.5493	-8.78827	3.43541e-13	9.52431e-12	19.5784
SLC27A6	-5.24803	3.30462	-8.78798	3.43988e-13	9.52431e-12	19.5772
ADRBK2	-2.5872	9.1996	-8.77864	3.58455e-13	9.87988e-12	19.5364
TSPAN7	-3.67957	7.0987	-8.77311	3.67289e-13	1.01004e-11	19.5123
NDN	-2.26524	7.97572	-8.75522	3.97445e-13	1.08999e-11	19.4342
CABP1	-2.80444	2.08486	-8.75482	3.98152e-13	1.08999e-11	19.4324
LOC339524	-3.25648	5.67911	-8.73884	4.27223e-13	1.16433e-11	19.3627
SLC14A1	-3.27294	4.31247	-8.73712	4.3047e-13	1.17055e-11	19.3552
NR3C1	-2.38373	10.0462	-8.72997	4.44254e-13	1.20534e-11	19.324
CDH19	-3.61594	0.916126	-8.7228	4.58523e-13	1.23852e-11	19.2927
DMD	-4.39842	7.7865	-8.70647	4.92777e-13	1.3281e-11	19.2214
SCN3A	-4.63578	3.44941	-8.70255	5.01372e-13	1.34827e-11	19.2043
ASTN1	-4.43327	2.75651	-8.69061	5.28484e-13	1.41804e-11	19.1522
SNCA	-2.50988	5.06189	-8.68715	5.3659e-13	1.43662e-11	19.1372
MPDZ	-2.20373	9.22417	-8.67756	5.59772e-13	1.49246e-11	19.0953
TLN2	-2.34221	9.33725	-8.67699	5.61184e-13	1.49246e-11	19.0928
AK5	-4.56499	6.12964	-8.67631	5.62875e-13	1.49246e-11	19.0898
LIPE	-4.96592	7.63036	-8.66952	5.79998e-13	1.53258e-11	19.0602
NPR2	-2.47423	6.98477	-8.65312	6.23507e-13	1.64398e-11	18.9886
LRRC2	-3.8301	3.42934	-8.65111	6.29053e-13	1.65295e-11	18.9798
TPO	-3.45481	3.08759	-8.6509	6.29631e-13	1.65295e-11	18.9789
KIAA1045	-3.04413	2.39366	-8.63534	6.74356e-13	1.75897e-11	18.911
GCNT4	-2.88207	4.30159	-8.63158	6.85639e-13	1.78457e-11	18.8946
MMRN2	-2.12309	9.22018	-8.62791	6.96835e-13	1.80984e-11	18.8786
RBP4	-6.2045	5.75196	-8.62266	7.13155e-13	1.84827e-11	18.8557
MYCT1	-2.26291	7.42916	-8.62068	7.19428e-13	1.85885e-11	18.847
SVEP1	-3.92717	8.59864	-8.61996	7.21705e-13	1.85885e-11	18.8439
NPAS3	-2.93477	4.53115	-8.61992	7.21825e-13	1.85885e-11	18.8437
BCHE	-3.81346	3.35613	-8.61908	7.24529e-13	1.86187e-11	18.84
TEAD1	-1.91026	10.2559	-8.61451	7.39282e-13	1.89178e-11	18.8201
MPZ	-2.63597	3.44849	-8.60496	7.71072e-13	1.96899e-11	18.7784
MFAP4	-3.44739	9.14309	-8.60351	7.7602e-13	1.97747e-11	18.7721
FMO2	-5.61667	7.23298	-8.60135	7.83454e-13	1.99223e-11	18.7627
FLRT2	-2.6671	7.66339	-8.58302	8.49427e-13	2.15549e-11	18.6827
SSPN	-2.39267	9.15671	-8.58068	8.58251e-13	2.17334e-11	18.6724
SPOCK3	-3.11322	0.941166	-8.57168	8.93029e-13	2.25671e-11	18.6331
CREBL2	-1.27856	10.3924	-8.5605	9.38171e-13	2.36097e-11	18.5844
WDR19	-1.75868	8.24619	-8.55385	9.66077e-13	2.42617e-11	18.5554
STAB2	-4.26084	2.58127	-8.55142	9.7649e-13	2.44726e-11	18.5448
FAT4	-2.66095	7.46698	-8.53036	1.07155e-12	2.67449e-11	18.4528
ENPP2	-3.40783	8.65051	-8.52072	1.11814e-12	2.78505e-11	18.4107
F10	-3.34595	4.41215	-8.51736	1.13484e-12	2.82085e-11	18.3961
PELI2	-2.68803	6.96754	-8.51206	1.16169e-12	2.87584e-11	18.3729
RIC3	-4.68121	3.68566	-8.50524	1.19715e-12	2.9576e-11	18.3432
HOXA6	-3.56622	2.31718	-8.49816	1.23513e-12	3.04524e-11	18.3123
HSPB7	-4.34405	5.53089	-8.4869	1.29803e-12	3.19383e-11	18.2632
ALDH1A2	-4.20094	4.80628	-8.47484	1.36896e-12	3.35478e-11	18.2105
ZNF280D	-1.24275	9.26638	-8.46517	1.42866e-12	3.48702e-11	18.1683
PACRG	-3.32652	1.96846	-8.46373	1.43773e-12	3.50214e-11	18.1621
IL11RA	-2.20066	6.94838	-8.46032	1.45957e-12	3.54821e-11	18.1471
FGF1	-2.86069	7.7772	-8.4524	1.51145e-12	3.667e-11	18.1126
EHD2	-2.30811	10.5522	-8.44628	1.55277e-12	3.75975e-11	18.0859
PLAGL1	-2.65138	7.61409	-8.42827	1.68118e-12	4.04648e-11	18.0073
MTMR10	-1.54532	9.39971	-8.42636	1.69546e-12	4.07278e-11	17.999
TFCP2L1	-4.00402	6.54493	-8.41226	1.80422e-12	4.30255e-11	17.9375
AKAP12	-2.95606	9.15697	-8.41213	1.80526e-12	4.30255e-11	17.9369
CAPN6	-5.66426	4.0313	-8.41017	1.82096e-12	4.33146e-11	17.9283
GYPC	-2.38408	8.31738	-8.38299	2.05296e-12	4.86427e-11	17.8097
RPE65	-1.29845	0.428245	-8.38021	2.07827e-12	4.91466e-11	17.7976
RELN	-4.7371	4.30103	-8.3663	2.20976e-12	5.21546e-11	17.7369
CDH4	-2.79096	1.47429	-8.3524	2.34955e-12	5.53464e-11	17.6763
FOXN3	-1.70219	10.4003	-8.34168	2.46324e-12	5.78005e-11	17.6295
CLK4	-1.39495	8.31253	-8.33994	2.4822e-12	5.81332e-11	17.622
FAT2	-5.26966	5.7663	-8.33579	2.52811e-12	5.90945e-11	17.6038
PRSS50	-3.27267	1.17715	-8.3258	2.64198e-12	6.16377e-11	17.5603
ANXA1	-2.34558	11.4091	-8.32284	2.67676e-12	6.22104e-11	17.5473
CD36	-5.23237	9.85895	-8.31162	2.81254e-12	6.52412e-11	17.4984
BNC1	-3.52244	2.33524	-8.29879	2.97626e-12	6.89075e-11	17.4424
SCN3B	-3.12788	4.0161	-8.28691	3.13635e-12	7.2476e-11	17.3906
RCBTB2	-1.49472	7.95542	-8.27401	3.31993e-12	7.64276e-11	17.3344
EDA2R	-2.44211	5.51166	-8.26767	3.41404e-12	7.84456e-11	17.3067
CD302	-2.51892	9.14747	-8.25378	3.62978e-12	8.3155e-11	17.2462
RASSF9	-3.34721	4.25269	-8.2536	3.63269e-12	8.3155e-11	17.2454
ANGPT1	-3.19308	6.09779	-8.2507	3.67937e-12	8.39075e-11	17.2327
MGAT3	-2.68494	5.84745	-8.2481	3.72184e-12	8.47172e-11	17.2214
RRN3P1	-2.39116	3.75383	-8.24285	3.80903e-12	8.65397e-11	17.1985
KLHL3	-1.98675	6.62244	-8.23858	3.88138e-12	8.79338e-11	17.1799
DLC1	-2.14465	9.36075	-8.23838	3.88486e-12	8.79338e-11	17.179
FHL5	-3.3848	4.2991	-8.22822	4.06278e-12	9.17901e-11	17.1347
CMA1	-4.09367	1.47646	-8.22565	4.10914e-12	9.26652e-11	17.1235
JAM2	-2.56745	7.02778	-8.20575	4.48594e-12	1.00581e-10	17.0368
STAT5A	-2.50222	9.47571	-8.20497	4.50151e-12	1.00581e-10	17.0333
ADH5	-1.18873	10.9621	-8.20038	4.59352e-12	1.02448e-10	17.0133
NTRK3	-4.46901	3.63435	-8.19687	4.66507e-12	1.03853e-10	16.9981
FOXO1	-1.99424	9.22614	-8.19595	4.68408e-12	1.04086e-10	16.994
ACTG2	-4.94874	7.86697	-8.19492	4.70546e-12	1.0437e-10	16.9895
ATP1B2	-2.65652	4.87312	-8.19276	4.75054e-12	1.05178e-10	16.9801
CASQ2	-4.0955	3.98833	-8.19136	4.77992e-12	1.05636e-10	16.974
PALMD	-2.79124	9.0922	-8.18825	4.84585e-12	1.06899e-10	16.9605
TCF7L2	-1.53286	9.23164	-8.18423	4.93248e-12	1.08613e-10	16.943
PTH1R	-3.27248	4.37167	-8.18293	4.96077e-12	1.09038e-10	16.9373
HYMAI	-2.06797	0.905595	-8.18132	4.99616e-12	1.09618e-10	16.9303
SSTR1	-3.38997	2.63879	-8.1764	5.10578e-12	1.11821e-10	16.9088
C12orf39	-5.73138	2.11767	-8.17071	5.23544e-12	1.14455e-10	16.884
EHBP1	-1.42261	9.65638	-8.16871	5.2819e-12	1.15263e-10	16.8753
HOXA3	-2.9478	5.11126	-8.15789	5.53986e-12	1.2046e-10	16.8282
MPL	-2.09542	3.52124	-8.15526	5.60431e-12	1.21644e-10	16.8167
FZD7	-2.18145	9.43226	-8.15457	5.62141e-12	1.21797e-10	16.8137
CCDC82	-1.82919	7.76745	-8.14327	5.90866e-12	1.27793e-10	16.7644
AGTR1	-3.90269	5.32603	-8.14089	5.97084e-12	1.28909e-10	16.7541
FAM13A	-2.69549	9.16114	-8.13455	6.14019e-12	1.32096e-10	16.7264
PPM1F	-1.41332	9.22938	-8.12509	6.40169e-12	1.36274e-10	16.6852
PLA2R1	-2.36804	7.86477	-8.12276	6.4677e-12	1.37439e-10	16.6751
CLEC1A	-2.05139	5.32726	-8.11893	6.57774e-12	1.39533e-10	16.6584
PMP2	-2.54118	0.701559	-8.11681	6.6396e-12	1.406e-10	16.6492
FABP4	-7.68051	7.45032	-8.08241	7.72645e-12	1.63047e-10	16.4993
TRPC1	-2.196	6.08224	-8.07655	7.92851e-12	1.66957e-10	16.4738
GPR116	-1.93682	9.65236	-8.07596	7.94923e-12	1.66957e-10	16.4712
CHRDL1	-5.97306	6.93952	-8.0668	8.27642e-12	1.73149e-10	16.4313
SCN4A	-4.46846	4.34093	-8.06463	8.35591e-12	1.74512e-10	16.4219
COL14A1	-3.37962	10.0132	-8.06107	8.48792e-12	1.76662e-10	16.4064
CRYAB	-4.30207	8.57394	-8.05923	8.55711e-12	1.77798e-10	16.3984
PTPRB	-2.23915	8.94377	-8.05446	8.73891e-12	1.81265e-10	16.3776
PTGER3	-3.78912	7.51676	-8.05402	8.75588e-12	1.81308e-10	16.3757
LPAR6	-1.74425	9.07445	-8.05092	8.8762e-12	1.83175e-10	16.3622
PCK1	-7.04212	3.4208	-8.04683	9.03774e-12	1.86193e-10	16.3444
NR5A2	-1.98586	5.9769	-8.04084	9.27953e-12	1.90851e-10	16.3183
KIAA0408	-6.2303	2.66257	-8.03946	9.336e-12	1.91688e-10	16.3123
CYP7A1	-1.46745	0.684553	-8.03532	9.50791e-12	1.94888e-10	16.2942
RECK	-2.37898	8.28061	-8.01563	1.03691e-11	2.12182e-10	16.2086
DENND2A	-2.72857	6.19174	-8.00988	1.06352e-11	2.16898e-10	16.1835
MEOX2	-4.05831	5.56173	-8.00826	1.07114e-11	2.18086e-10	16.1765
PKD2	-1.85545	9.04773	-8.0011	1.10544e-11	2.24693e-10	16.1453
GRIA4	-4.69516	3.43594	-7.99312	1.14497e-11	2.3234e-10	16.1106
CITED1	-4.05943	3.57707	-7.98232	1.20078e-11	2.42854e-10	16.0636
CKMT2	-4.30059	3.23249	-7.98043	1.21078e-11	2.44117e-10	16.0554
GNAL	-3.36973	5.37606	-7.97895	1.21873e-11	2.45259e-10	16.0489
TP53AIP1	-3.47526	2.9901	-7.97274	1.25252e-11	2.51642e-10	16.0219
CDC14B	-2.4596	7.8165	-7.93153	1.50165e-11	3.01197e-10	15.8426
LARP6	-2.43658	7.10032	-7.921	1.57291e-11	3.14495e-10	15.7968
IGF1	-3.73809	7.85656	-7.91408	1.62157e-11	3.23118e-10	15.7667
CNKSR2	-3.76782	2.25199	-7.90262	1.70544e-11	3.3872e-10	15.7169
PTGFR	-4.07238	4.60035	-7.88425	1.84901e-11	3.66635e-10	15.637
SFRP5	-2.02808	0.654955	-7.88067	1.87837e-11	3.71849e-10	15.6215
SMAD4	-1.28715	10.1779	-7.87993	1.88454e-11	3.72465e-10	15.6182
TMPRSS5	-2.00021	1.62177	-7.86886	1.97857e-11	3.89782e-10	15.5701
PREX2	-3.47422	5.28212	-7.86484	2.01389e-11	3.96089e-10	15.5527
ERG	-1.96514	8.1076	-7.86447	2.0171e-11	3.96089e-10	15.5511
CSN3	-3.26741	0.545861	-7.85905	2.06584e-11	4.04353e-10	15.5275
KCTD12	-1.9984	10.8297	-7.85517	2.10138e-11	4.10647e-10	15.5106
GAS2	-3.08985	2.8376	-7.84841	2.16481e-11	4.22363e-10	15.4813
CLDN5	-3.23561	6.54408	-7.84347	2.21234e-11	4.30351e-10	15.4598
GPR64	-3.48997	4.37856	-7.84336	2.21339e-11	4.30351e-10	15.4593
CXCL2	-4.61504	4.19743	-7.83785	2.2677e-11	4.39616e-10	15.4354
TEF	-2.06582	8.95584	-7.83307	2.31588e-11	4.48098e-10	15.4146
ASB1	-1.33113	8.42389	-7.83278	2.31883e-11	4.48098e-10	15.4134
CX3CR1	-3.17425	6.45832	-7.80575	2.61159e-11	5.01483e-10	15.2959
ABCA6	-3.73001	6.13797	-7.79669	2.71771e-11	5.20558e-10	15.2566
PTN	-4.06703	7.15191	-7.79654	2.71949e-11	5.20558e-10	15.2559
FXYD6	-1.93738	8.431	-7.78385	2.87549e-11	5.4783e-10	15.2009
HADH	-1.58039	10.5806	-7.77522	2.98663e-11	5.67226e-10	15.1634
CFD	-4.24993	7.42153	-7.76898	3.06967e-11	5.82087e-10	15.1363
NPY1R	-5.41549	4.90159	-7.76046	3.18682e-11	6.02422e-10	15.0993
ARHGEF10	-1.72137	8.73235	-7.7441	3.42434e-11	6.42328e-10	15.0283
MMRN1	-4.64846	5.44157	-7.74368	3.43072e-11	6.42533e-10	15.0265
NRIP2	-2.16443	5.59969	-7.74025	3.48272e-11	6.50268e-10	15.0116
RAPGEF3	-2.7883	7.41887	-7.7378	3.52052e-11	6.56317e-10	15.001
APBA1	-2.58331	6.54628	-7.72404	3.7399e-11	6.96149e-10	14.9413
SOCS5	-1.21142	9.39712	-7.69652	4.22036e-11	7.81091e-10	14.8219
CSN1S1	-4.10341	0.860391	-7.69643	4.22194e-11	7.81091e-10	14.8216
WSCD2	-3.54583	3.32008	-7.6873	4.39466e-11	8.11809e-10	14.782
GSTM5	-4.21856	4.78905	-7.68292	4.48013e-11	8.2509e-10	14.763
RAB11FIP2	-1.33411	8.55384	-7.67203	4.69938e-11	8.62855e-10	14.7158
NACAD	-2.56059	5.17115	-7.66488	4.84932e-11	8.89042e-10	14.6848
PLA2G4A	-3.00051	5.84567	-7.66383	4.87168e-11	8.91797e-10	14.6802
ADIPOQ	-8.74375	6.45079	-7.65691	5.02195e-11	9.16544e-10	14.6502
GNG7	-2.38152	6.98978	-7.6372	5.4758e-11	9.94892e-10	14.5648
NRG2	-3.98141	2.74616	-7.62581	5.75633e-11	1.0443e-09	14.5155
SLC22A3	-3.84171	4.99367	-7.60012	6.44303e-11	1.16367e-09	14.4042
PTRF	-1.96791	12.2169	-7.58101	7.00621e-11	1.26164e-09	14.3215
KLF9	-1.57668	10.0966	-7.57599	7.16236e-11	1.28405e-09	14.2998
GYG2	-3.59077	8.54253	-7.57384	7.22997e-11	1.29258e-09	14.2905
MAOA	-5.23181	7.39096	-7.5738	7.23122e-11	1.29258e-09	14.2903
SNRK	-1.05496	9.85179	-7.57027	7.34404e-11	1.31082e-09	14.275
ARHGAP19	-1.61975	8.59049	-7.5676	7.43049e-11	1.32431e-09	14.2635
ZNF157	-1.86348	0.865651	-7.56501	7.51551e-11	1.3375e-09	14.2522
CXCL12	-2.76608	10.8515	-7.56046	7.66678e-11	1.36242e-09	14.2326
EBF2	-3.1844	3.84348	-7.54896	8.06324e-11	1.42662e-09	14.1828
AMT	-2.68081	5.13152	-7.52662	8.89249e-11	1.5665e-09	14.0862
PTPRZ1	-5.9314	2.93173	-7.52462	8.97062e-11	1.57797e-09	14.0776
ABCG2	-2.88694	5.57871	-7.50595	9.73514e-11	1.7026e-09	13.9968
CYP11A1	-2.69859	3.33094	-7.49749	1.01029e-10	1.76185e-09	13.9603
ZDHHC17	-1.41622	8.93643	-7.49285	1.03104e-10	1.79032e-09	13.9402
BCL2L2	-1.31063	9.81294	-7.4876	1.05497e-10	1.82878e-09	13.9175
PZP	-1.903	0.977766	-7.48734	1.0562e-10	1.82878e-09	13.9164
SCN9A	-2.80668	3.8024	-7.48514	1.06641e-10	1.84385e-09	13.9069
AHNAK	-2.09331	14.8116	-7.48437	1.07001e-10	1.84744e-09	13.9036
KANK3	-2.23122	5.84997	-7.48147	1.08369e-10	1.8684e-09	13.891
TRPC6	-2.06887	5.96614	-7.47608	1.10958e-10	1.91034e-09	13.8677
CDKN1C	-2.79287	7.50986	-7.47294	1.12491e-10	1.93399e-09	13.8542
TMEM35	-2.97798	2.95606	-7.46962	1.14141e-10	1.95958e-09	13.8398
ADH1B	-9.01347	6.58725	-7.46272	1.17638e-10	2.01676e-09	13.8101
RNF38	-1.22361	9.97546	-7.45934	1.19395e-10	2.04401e-09	13.7954
OTC	-1.15751	0.193622	-7.45735	1.20437e-10	2.05895e-09	13.7869
COL17A1	-5.67788	7.4124	-7.44918	1.24822e-10	2.12197e-09	13.7516
KIAA1109	-1.71701	10.5613	-7.44791	1.25516e-10	2.1308e-09	13.7461
ACBD4	-1.8351	6.39198	-7.44353	1.27945e-10	2.169e-09	13.7272
SGCB	-1.73527	9.38561	-7.44312	1.28174e-10	2.16986e-09	13.7254
ARHGEF15	-2.03944	7.82517	-7.42917	1.3624e-10	2.29363e-09	13.6652
PFKFB1	-4.37043	3.44566	-7.42502	1.38741e-10	2.33249e-09	13.6473
ROBO4	-1.92395	8.51021	-7.4197	1.42006e-10	2.38409e-09	13.6243
PLK1S1	-1.32146	7.7915	-7.41529	1.44769e-10	2.42713e-09	13.6053
DSC1	-3.69703	2.55603	-7.409	1.48809e-10	2.49134e-09	13.5781
MAP2	-2.53284	6.99907	-7.40869	1.49009e-10	2.49134e-09	13.5768
AMOTL2	-2.05986	10.0395	-7.40517	1.51318e-10	2.52647e-09	13.5617
GLP1R	-2.90968	1.97984	-7.40333	1.52546e-10	2.54348e-09	13.5537
HOXA7	-3.48855	5.68698	-7.39497	1.58221e-10	2.63089e-09	13.5176
CPM	-2.60173	8.91243	-7.39282	1.59716e-10	2.65212e-09	13.5084
CYBRD1	-2.42135	11.8427	-7.39218	1.60165e-10	2.65594e-09	13.5056
ART4	-2.81221	1.43619	-7.38871	1.62616e-10	2.69291e-09	13.4906
TUBG2	-1.78765	7.27628	-7.38149	1.67823e-10	2.77536e-09	13.4595
KCNIP1	-2.52202	1.55756	-7.37635	1.71635e-10	2.82355e-09	13.4374
S1PR1	-2.22927	8.58643	-7.37359	1.73723e-10	2.85352e-09	13.4254
ITIH2	-3.96457	1.57141	-7.36587	1.79682e-10	2.94227e-09	13.3922
LMO2	-1.51976	7.77153	-7.36565	1.79852e-10	2.94227e-09	13.3912
HBB	-4.2902	5.56733	-7.36496	1.80401e-10	2.94728e-09	13.3882
FBXO17	-2.53174	6.12905	-7.35765	1.8625e-10	3.03876e-09	13.3568
GCOM1	-4.58052	6.17674	-7.35371	1.89487e-10	3.08742e-09	13.3398
MEIS2	-2.3634	6.87138	-7.33825	2.02722e-10	3.28545e-09	13.2732
DOCK1	-1.38729	10.3842	-7.32997	2.10188e-10	3.40192e-09	13.2375
BMP2	-2.59906	4.39768	-7.32633	2.13557e-10	3.45185e-09	13.2218
ARHGEF6	-2.31728	9.65291	-7.31994	2.19597e-10	3.54475e-09	13.1943
TESC	-2.9114	4.24191	-7.3164	2.2302e-10	3.59524e-09	13.1791
SPRY1	-1.99184	9.33923	-7.31484	2.24544e-10	3.61501e-09	13.1723
ZNF507	-1.13923	9.04774	-7.31434	2.25038e-10	3.61817e-09	13.1702
CRHR2	-1.74614	0.659296	-7.31157	2.27777e-10	3.65737e-09	13.1582
AQP4	-4.04753	2.52456	-7.31012	2.29216e-10	3.66864e-09	13.152
RASL12	-1.81513	6.88681	-7.30996	2.29384e-10	3.66864e-09	13.1513
YAP1	-1.3721	11.2646	-7.30469	2.34715e-10	3.74404e-09	13.1286
SIK3	-1.28442	9.42875	-7.30102	2.38512e-10	3.79963e-09	13.1128
ZCCHC24	-1.82542	9.50572	-7.29777	2.41916e-10	3.8488e-09	13.0988
PIWIL2	-3.11067	2.4981	-7.29745	2.42256e-10	3.84918e-09	13.0975
CELF2	-2.33981	9.09223	-7.27752	2.64266e-10	4.1825e-09	13.0117
SEPT10	-1.57068	10.0275	-7.27628	2.65699e-10	4.1997e-09	13.0064
LRP6	-1.5658	9.72239	-7.27568	2.66389e-10	4.20515e-09	13.0038
KCTD14	-3.6834	5.50194	-7.2727	2.69876e-10	4.25466e-09	12.991
RBM5	-0.972054	10.5009	-7.25936	2.86052e-10	4.50384e-09	12.9336
NOTCH4	-1.77222	8.59408	-7.25507	2.91447e-10	4.57483e-09	12.9152
KCNA6	-2.81938	3.89958	-7.2549	2.91661e-10	4.57483e-09	12.9144
SAV1	-1.45298	9.74792	-7.25488	2.9169e-10	4.57483e-09	12.9143
NKTR	-1.14485	10.4026	-7.24975	2.98287e-10	4.67226e-09	12.8923
ZNF132	-1.7825	5.95619	-7.24681	3.02135e-10	4.72645e-09	12.8797
CRB1	-2.37213	1.23329	-7.24545	3.03933e-10	4.74237e-09	12.8738
LEFTY2	-3.51562	2.09991	-7.24159	3.09084e-10	4.81219e-09	12.8572
CAMK1	-1.84833	7.2425	-7.24151	3.09199e-10	4.81219e-09	12.8569
NLGN1	-3.95749	2.40773	-7.23944	3.12004e-10	4.84963e-09	12.848
ADAMTS1	-2.38194	9.50426	-7.23615	3.16506e-10	4.90706e-09	12.8338
JAM3	-1.60179	8.89118	-7.23418	3.19238e-10	4.9431e-09	12.8254
CA11	-2.52555	5.37773	-7.23305	3.20812e-10	4.96115e-09	12.8205
BACH2	-2.16484	6.67914	-7.23199	3.22294e-10	4.97774e-09	12.816
ID4	-3.92457	7.51044	-7.22675	3.29736e-10	5.08622e-09	12.7935
GCK	-2.04291	1.45129	-7.21665	3.44579e-10	5.29502e-09	12.7501
TRIM66	-1.65689	7.51224	-7.21012	3.54526e-10	5.42729e-09	12.722
SLCO1C1	-2.26724	1.80969	-7.20496	3.62576e-10	5.53658e-09	12.6999
DRD2	-4.1278	2.68879	-7.20257	3.66379e-10	5.58763e-09	12.6896
PRNP	-1.84953	10.7287	-7.20011	3.70322e-10	5.64067e-09	12.679
DAAM2	-2.15776	8.36221	-7.19789	3.73927e-10	5.68847e-09	12.6695
STARD13	-1.52823	8.63066	-7.19215	3.83393e-10	5.82517e-09	12.6448
KDSR	-1.12016	10.3044	-7.18912	3.88486e-10	5.88784e-09	12.6318
ITGA9	-2.51782	6.65922	-7.18825	3.89947e-10	5.90168e-09	12.6281
PNPLA2	-1.90953	10.6889	-7.188	3.9037e-10	5.90168e-09	12.6271
IGSF1	-4.59658	2.62484	-7.18507	3.95383e-10	5.97004e-09	12.6145
DTWD1	-1.14558	8.27574	-7.17864	4.06608e-10	6.11674e-09	12.5869
DAPK2	-2.3765	7.20991	-7.17567	4.11912e-10	6.18123e-09	12.5741
NISCH	-1.2961	10.2888	-7.16463	4.32186e-10	6.47747e-09	12.5267
ABCD2	-4.37745	4.31904	-7.16278	4.35673e-10	6.52168e-09	12.5188
DCX	-4.46313	1.83855	-7.16006	4.40866e-10	6.5832e-09	12.5071
PCDH9	-4.03606	3.96127	-7.15532	4.50062e-10	6.71227e-09	12.4868
DNAJB4	-1.60995	8.2817	-7.15388	4.52884e-10	6.74609e-09	12.4806
STX12	-0.866679	10.2764	-7.14211	4.76677e-10	7.07574e-09	12.4302
SERPINA6	-3.38916	0.902809	-7.14207	4.76761e-10	7.07574e-09	12.43
KCNJ2	-2.04821	6.96099	-7.14016	4.80735e-10	7.12601e-09	12.4218
DCP1A	-1.04567	9.28685	-7.13979	4.81508e-10	7.12879e-09	12.4202
CDON	-2.45916	7.93746	-7.13878	4.83631e-10	7.15151e-09	12.4159
RAPGEF2	-1.27948	9.43983	-7.12007	5.24628e-10	7.7239e-09	12.3357
DPT	-3.12848	9.24433	-7.11136	5.44867e-10	8.00829e-09	12.2984
OSBPL1A	-1.99026	9.77434	-7.10688	5.55596e-10	8.14629e-09	12.2792
TACR1	-4.1517	4.74745	-7.09883	5.75373e-10	8.41596e-09	12.2447
ITM2A	-3.14051	8.19114	-7.08872	6.01204e-10	8.74119e-09	12.2014
ABCC9	-2.44285	7.91898	-7.08689	6.06003e-10	8.80044e-09	12.1936
ADH6	-1.48336	0.581526	-7.08304	6.16218e-10	8.9381e-09	12.1771
ANPEP	-2.69381	9.22981	-7.06817	6.57341e-10	9.50579e-09	12.1135
C6	-5.16974	2.77799	-7.06645	6.62271e-10	9.54911e-09	12.1061
SACS	-1.99982	8.49403	-7.05868	6.84995e-10	9.86506e-09	12.0729
FHOD3	-2.32659	7.33211	-7.04975	7.12054e-10	1.02426e-08	12.0347
SCN7A	-4.06004	3.51856	-7.04669	7.21588e-10	1.0343e-08	12.0216
TEK	-2.23531	7.7504	-7.04196	7.36542e-10	1.05325e-08	12.0014
GHR	-3.79801	8.41757	-7.04005	7.4267e-10	1.06077e-08	11.9932
MYOT	-1.91871	1.01336	-7.03918	7.45494e-10	1.06355e-08	11.9895
COX7A1	-2.6682	6.24126	-7.02742	7.84504e-10	1.11639e-08	11.9392
TCEAL2	-3.73926	2.71157	-7.02719	7.85284e-10	1.11639e-08	11.9383
ATF7	-0.899144	10.6874	-7.0238	7.96945e-10	1.13164e-08	11.9237
VWF	-2.17525	11.5475	-7.02206	8.02967e-10	1.13754e-08	11.9163
MMD	-2.4526	8.76331	-7.02094	8.0689e-10	1.14176e-08	11.9115
ELTD1	-1.73568	9.16689	-7.01921	8.12958e-10	1.14726e-08	11.9041
ME3	-2.41447	6.52915	-7.01016	8.45484e-10	1.18808e-08	11.8655
LPHN2	-2.05788	9.22419	-6.99526	9.01923e-10	1.26592e-08	11.8018
OCA2	-2.99545	0.962271	-6.99361	9.08385e-10	1.27205e-08	11.7948
RAG1	-2.05642	4.23399	-6.99172	9.1587e-10	1.28106e-08	11.7867
WASF2	-1.07373	11.8197	-6.99112	9.18244e-10	1.28143e-08	11.7842
LPHN3	-3.49207	4.36166	-6.98815	9.30137e-10	1.29654e-08	11.7715
PDE5A	-2.26745	8.26052	-6.9869	9.35184e-10	1.30085e-08	11.7662
EGR1	-3.2699	11.1357	-6.98321	9.50281e-10	1.31857e-08	11.7504
NR1D2	-1.68568	10.0111	-6.9822	9.54432e-10	1.32282e-08	11.7461
MFGE8	-2.02744	10.9077	-6.97726	9.75108e-10	1.34824e-08	11.725
MAGI2	-1.80413	6.87622	-6.97702	9.76101e-10	1.34824e-08	11.724
MEOX1	-4.458	5.0181	-6.97674	9.77299e-10	1.34836e-08	11.7228
NR3C2	-3.34355	6.71219	-6.97363	9.90565e-10	1.3635e-08	11.7095
MUSTN1	-2.9381	3.86788	-6.97338	9.9164e-10	1.3635e-08	11.7084
PDZRN3	-2.07594	8.4964	-6.97194	9.97812e-10	1.37044e-08	11.7023
PRELP	-3.24846	9.14904	-6.96492	1.02864e-09	1.40959e-08	11.6724
FLJ10038	-1.49323	7.44292	-6.96426	1.0316e-09	1.41206e-08	11.6695
PDE7B	-2.21682	5.91316	-6.96286	1.03785e-09	1.41902e-08	11.6636
NCAM1	-3.10742	5.47083	-6.96232	1.04027e-09	1.42073e-08	11.6613
LIAS	-1.40926	7.05656	-6.96023	1.04972e-09	1.43202e-08	11.6524
H6PD	-1.27254	10.9151	-6.95931	1.05393e-09	1.43616e-08	11.6484
BMP5	-4.08001	1.74716	-6.95716	1.0638e-09	1.44798e-08	11.6392
IL33	-4.54645	6.76398	-6.95493	1.07412e-09	1.46039e-08	11.6297
THSD1P1	-1.38682	6.30019	-6.94956	1.09939e-09	1.49308e-08	11.6068
OGT	-0.985245	11.3617	-6.94916	1.10126e-09	1.49396e-08	11.6052
KCNB1	-4.37576	3.08562	-6.94683	1.11243e-09	1.50742e-08	11.5952
C21orf62	-1.47465	0.773659	-6.93021	1.19543e-09	1.6145e-08	11.5244
ARID4A	-1.14854	8.90053	-6.92319	1.23231e-09	1.66061e-08	11.4944
GABRP	-6.49436	6.92595	-6.92193	1.23904e-09	1.66784e-08	11.4891
RNASE4	-2.191	9.80033	-6.90106	1.35607e-09	1.81731e-08	11.4002
PARVA	-1.14645	10.9644	-6.90035	1.36024e-09	1.82089e-08	11.3972
NGFR	-3.74431	6.61068	-6.89407	1.39767e-09	1.86894e-08	11.3705
CACNB2	-2.12542	4.08902	-6.89101	1.4163e-09	1.89178e-08	11.3574
TAS2R10	-1.50131	0.823251	-6.8853	1.45166e-09	1.93475e-08	11.3331
MBNL1	-1.19331	11.3381	-6.88347	1.46322e-09	1.94802e-08	11.3253
ABCB1	-3.23393	5.90577	-6.88221	1.4712e-09	1.9565e-08	11.32
EDA	-2.23903	5.36667	-6.87874	1.49342e-09	1.98171e-08	11.3052
DDR2	-2.82268	7.81517	-6.87273	1.53269e-09	2.03056e-08	11.2797
STAC	-3.01779	4.43502	-6.8709	1.54485e-09	2.04105e-08	11.2719
DNAH9	-3.3054	2.47205	-6.86194	1.60585e-09	2.11704e-08	11.2338
FERMT2	-1.89491	10.1339	-6.8589	1.62707e-09	2.14269e-08	11.2208
KLF10	-1.22093	10.5257	-6.85055	1.68677e-09	2.21651e-08	11.1854
GPR124	-1.74096	9.66155	-6.84917	1.69689e-09	2.2274e-08	11.1795
C6orf123	-2.1975	1.86762	-6.8398	1.76693e-09	2.31434e-08	11.1397
ECM2	-2.74978	8.72014	-6.83402	1.81155e-09	2.36768e-08	11.1151
NES	-2.07334	9.88717	-6.832	1.82737e-09	2.38579e-08	11.1065
EPB41L2	-2.07892	10.2035	-6.82329	1.89737e-09	2.47186e-08	11.0696
ARID5B	-1.54356	10.715	-6.81636	1.95497e-09	2.54374e-08	11.0401
ACO1	-1.95505	9.8976	-6.81615	1.95672e-09	2.54374e-08	11.0392
ABCA5	-2.78011	7.71624	-6.81414	1.97379e-09	2.56318e-08	11.0307
MCAM	-2.00364	11.0119	-6.81179	1.99391e-09	2.58655e-08	11.0207
KIAA0087	-1.78897	0.962226	-6.81151	1.99626e-09	2.58684e-08	11.0195
NEK9	-0.883085	10.8226	-6.80601	2.04422e-09	2.64335e-08	10.9962
SYNE1	-2.0725	9.74257	-6.79258	2.16603e-09	2.789e-08	10.9392
PRX	-2.22971	6.20719	-6.78994	2.19082e-09	2.81495e-08	10.928
SETBP1	-2.00123	8.37324	-6.78849	2.2046e-09	2.82966e-08	10.9218
CCDC69	-2.84285	8.60807	-6.78718	2.21705e-09	2.84264e-08	10.9163
THRB	-2.07577	9.03285	-6.78671	2.22149e-09	2.84533e-08	10.9143
SV2B	-3.23505	4.75211	-6.78151	2.27188e-09	2.90376e-08	10.8923
NAV2	-2.6781	9.17749	-6.77858	2.30076e-09	2.93758e-08	10.8798
BCL2	-2.89724	8.71619	-6.77105	2.37657e-09	3.03119e-08	10.8479
ANK2	-2.93955	7.44021	-6.7636	2.45411e-09	3.1268e-08	10.8163
CDH5	-1.6952	9.72316	-6.75765	2.51779e-09	3.20122e-08	10.7911
CDKL2	-3.36866	2.66159	-6.74537	2.65439e-09	3.36084e-08	10.7391
IL6ST	-2.45522	9.95667	-6.74503	2.65828e-09	3.36227e-08	10.7377
GPR182	-2.12168	1.16993	-6.74196	2.69365e-09	3.40346e-08	10.7247
TK2	-1.18072	9.51566	-6.73732	2.74799e-09	3.46492e-08	10.705
CXCL3	-2.86034	2.03716	-6.73591	2.76467e-09	3.48234e-08	10.6991
KIAA1107	-1.86073	6.32335	-6.7303	2.83224e-09	3.56376e-08	10.6753
RGS6	-3.9343	3.25385	-6.72715	2.87089e-09	3.60865e-08	10.662
FBXW7	-1.22017	8.76449	-6.72169	2.93915e-09	3.68683e-08	10.6389
EGR3	-3.71297	7.3079	-6.72083	2.95004e-09	3.69287e-08	10.6352
POLI	-1.39594	8.86489	-6.7199	2.96189e-09	3.70388e-08	10.6313
MEF2C	-1.50549	8.99119	-6.71906	2.9726e-09	3.71346e-08	10.6277
EFEMP1	-3.0992	10.3117	-6.71329	3.04718e-09	3.80271e-08	10.6034
B4GALT6	-2.33498	5.62375	-6.71199	3.06432e-09	3.82018e-08	10.5978
RAI2	-2.30255	7.79107	-6.711	3.07738e-09	3.83254e-08	10.5937
GEM	-1.88074	8.51645	-6.70468	3.16211e-09	3.93402e-08	10.5669
PPARA	-2.13692	8.30427	-6.69032	3.36347e-09	4.16748e-08	10.5062
ZFP2	-1.93941	4.91351	-6.68575	3.43009e-09	4.2457e-08	10.4869
MCC	-1.93998	8.79261	-6.68446	3.4492e-09	4.26067e-08	10.4815
SLC7A4	-3.66489	1.79048	-6.6796	3.52188e-09	4.34603e-08	10.461
AUH	-1.07532	7.66155	-6.67437	3.60185e-09	4.44022e-08	10.4389
SOX17	-1.86177	5.49326	-6.66563	3.73964e-09	4.6054e-08	10.4019
OGN	-4.61571	7.36383	-6.65789	3.86591e-09	4.75128e-08	10.3693
APH1B	-1.48502	8.33327	-6.65539	3.90771e-09	4.79781e-08	10.3587
SAP30L	-1.08923	9.95127	-6.65389	3.93293e-09	4.82389e-08	10.3524
NAB1	-1.51329	9.43789	-6.65172	3.96975e-09	4.86415e-08	10.3432
PCDH11X	-3.54126	1.92732	-6.6489	4.01802e-09	4.91338e-08	10.3313
HYAL1	-2.49273	4.89289	-6.63168	4.32593e-09	5.27928e-08	10.2587
GNRH1	-2.02818	4.01639	-6.62966	4.36368e-09	5.32001e-08	10.2502
PTPN14	-2.28169	7.59509	-6.61396	4.66736e-09	5.66751e-08	10.184
IKZF5	-1.05798	8.82556	-6.61269	4.69286e-09	5.68711e-08	10.1787
ITGB1BP1	-1.07806	9.76479	-6.60922	4.76323e-09	5.7609e-08	10.164
IL1RAPL1	-1.15948	0.403568	-6.60694	4.80997e-09	5.80588e-08	10.1544
FTO	-1.2675	10.2081	-6.6057	4.83547e-09	5.83086e-08	10.1492
CXCR2	-1.9533	2.9021	-6.60326	4.88639e-09	5.88643e-08	10.1389
TUB	-2.49794	7.00771	-6.59719	5.015e-09	6.03538e-08	10.1134
DSC3	-4.9202	6.02398	-6.59587	5.04357e-09	6.06376e-08	10.1078
DNASE1L3	-4.00678	3.04635	-6.59311	5.1034e-09	6.12962e-08	10.0962
PGR	-4.39713	6.39464	-6.58558	5.27065e-09	6.31802e-08	10.0645
HDAC5	-1.359	9.57981	-6.58216	5.34846e-09	6.40498e-08	10.0501
TBC1D4	-1.76143	9.80678	-6.57752	5.45578e-09	6.52707e-08	10.0306
ARGLU1	-1.49369	10.0815	-6.56592	5.73328e-09	6.84559e-08	9.98178
SIDT2	-1.12413	10.0709	-6.56378	5.78597e-09	6.90171e-08	9.97279
RGS9	-2.90026	3.0357	-6.55702	5.95577e-09	7.0834e-08	9.94436
PTPRM	-1.74671	9.52256	-6.54744	6.20484e-09	7.37242e-08	9.90409
SEPT4	-1.71085	7.60861	-6.54683	6.22104e-09	7.38444e-08	9.90152
TP63	-4.45973	6.85941	-6.54642	6.23196e-09	7.39019e-08	9.8998
ING3	-1.10527	7.53804	-6.54255	6.33607e-09	7.50632e-08	9.88351
CLIC5	-2.61908	6.67619	-6.54092	6.38025e-09	7.55131e-08	9.87668
MYL3	-1.99266	1.46601	-6.54054	6.39057e-09	7.55616e-08	9.8751
FBXL5	-1.09002	11.0876	-6.53184	6.63254e-09	7.81782e-08	9.83857
SLC6A2	-3.18336	1.74271	-6.53167	6.63759e-09	7.81782e-08	9.83782
SEMA3D	-3.28814	6.35673	-6.52874	6.7212e-09	7.90864e-08	9.82552
METTL7A	-2.1108	10.4649	-6.52806	6.7406e-09	7.92215e-08	9.82268
QKI	-1.50165	10.6933	-6.52788	6.74572e-09	7.92215e-08	9.82194
MMP28	-2.42908	5.6641	-6.52483	6.83436e-09	8.0185e-08	9.80911
AKAP6	-2.98107	5.71356	-6.52455	6.84262e-09	8.02045e-08	9.80792
AKT3	-1.73544	8.74338	-6.50114	7.56178e-09	8.83783e-08	9.70971
TNFRSF10D	-2.54648	5.65965	-6.49935	7.61984e-09	8.88007e-08	9.70219
GLRA3	-3.15245	1.24001	-6.49813	7.65949e-09	8.91342e-08	9.69709
SNTG2	-3.20485	1.54206	-6.49802	7.66312e-09	8.91342e-08	9.69662
MEG3	-2.36372	5.84827	-6.49247	7.84695e-09	9.10112e-08	9.67333
NPY6R	-1.24371	0.593596	-6.4912	7.88932e-09	9.14154e-08	9.66804
HPS5	-0.987564	9.38738	-6.48522	8.09321e-09	9.35995e-08	9.64297
CLEC4M	-1.13846	0.385354	-6.4823	8.1948e-09	9.46842e-08	9.63071
CYP1A2	-1.00267	0.175887	-6.47955	8.29157e-09	9.57113e-08	9.61917
NRN1	-2.82263	7.70569	-6.47837	8.33334e-09	9.60652e-08	9.61424
CXCL5	-3.3081	2.25108	-6.47564	8.43087e-09	9.70428e-08	9.6028
MAST4	-1.85867	8.54344	-6.47173	8.57246e-09	9.8486e-08	9.58644
C11orf95	-1.11412	8.66729	-6.46577	8.79323e-09	1.00832e-07	9.56146
CHST3	-1.87887	8.60702	-6.46412	8.85531e-09	1.01448e-07	9.55454
ADRB3	-1.61574	0.776121	-6.46364	8.87331e-09	1.01558e-07	9.55255
CD200	-1.3633	8.02851	-6.46043	8.99534e-09	1.02762e-07	9.53913
AMIGO2	-2.48355	8.91356	-6.45982	9.0189e-09	1.02934e-07	9.53656
SLC6A15	-3.50442	1.32809	-6.45427	9.23474e-09	1.05299e-07	9.51332
SGCE	-2.20716	8.50961	-6.45231	9.31208e-09	1.06081e-07	9.50513
GRIA2	-3.95234	1.50444	-6.44676	9.53482e-09	1.08414e-07	9.48191
OLFML2A	-1.75225	9.49657	-6.44317	9.68183e-09	1.09779e-07	9.46688
TRIM2	-2.41694	9.30026	-6.44203	9.7291e-09	1.10212e-07	9.46209
KRT15	-4.8783	9.02711	-6.43997	9.81473e-09	1.10975e-07	9.45348
MATN2	-3.67389	8.96966	-6.43634	9.96737e-09	1.12596e-07	9.43832
MLXIPL	-4.91083	4.53409	-6.42938	1.02675e-08	1.15664e-07	9.40918
EFNB1	-1.43463	8.71988	-6.42499	1.04608e-08	1.17733e-07	9.39086
CDADC1	-1.15649	7.10459	-6.42208	1.05911e-08	1.18979e-07	9.3787
LAMA2	-2.67415	8.82811	-6.41948	1.07093e-08	1.20195e-07	9.3678
SGCA	-2.10833	1.61422	-6.41824	1.07658e-08	1.20719e-07	9.36263
ZBTB20	-2.37635	3.39136	-6.41083	1.11107e-08	1.24127e-07	9.33166
PDE11A	-3.43333	4.60409	-6.41037	1.11321e-08	1.24252e-07	9.32977
MAPKBP1	-1.17254	8.54049	-6.40903	1.1196e-08	1.24736e-07	9.32415
GABARAPL1	-1.47847	9.85452	-6.401	1.15849e-08	1.28597e-07	9.29061
MEIS3P1	-1.57057	8.18037	-6.39446	1.19114e-08	1.31741e-07	9.26331
KANK2	-1.25238	10.4461	-6.39044	1.21167e-08	1.3389e-07	9.24653
DLEC1	-2.27331	2.79749	-6.38992	1.21436e-08	1.33943e-07	9.24435
FAM13B	-1.23421	9.62591	-6.3868	1.23056e-08	1.35607e-07	9.23134
FAM172A	-1.2015	8.96678	-6.38395	1.24556e-08	1.37012e-07	9.21944
BHMT2	-3.04806	5.45053	-6.37818	1.27643e-08	1.4028e-07	9.1954
KIAA1614	-2.07253	4.95471	-6.37494	1.29412e-08	1.42096e-07	9.18188
ARHGEF9	-1.15338	8.88054	-6.37229	1.30878e-08	1.43576e-07	9.17082
LHX6	-2.35592	6.34005	-6.37145	1.31344e-08	1.43957e-07	9.16733
ADRB2	-2.81446	5.69984	-6.37031	1.31982e-08	1.44396e-07	9.16257
LCAT	-1.72838	5.1388	-6.36847	1.33018e-08	1.45137e-07	9.1549
FGF7	-2.29056	7.24166	-6.36405	1.35536e-08	1.47621e-07	9.13648
NMNAT2	-3.63044	5.19165	-6.36361	1.35788e-08	1.47763e-07	9.13465
BCL6	-1.53979	10.0386	-6.36183	1.36822e-08	1.48754e-07	9.12721
HAP1	-2.98084	3.04502	-6.35706	1.39618e-08	1.51387e-07	9.10735
KLF11	-1.26612	9.41317	-6.35358	1.41695e-08	1.53502e-07	9.09285
ACADS	-2.41777	7.36752	-6.35245	1.42379e-08	1.54106e-07	9.08812
TNFSF12	-1.37468	8.4419	-6.35066	1.4346e-08	1.55138e-07	9.08069
VIM	-1.56195	14.139	-6.3351	1.53254e-08	1.65142e-07	9.01585
PDZK1	-3.90676	3.94102	-6.33168	1.55488e-08	1.67401e-07	9.00164
SVIL	-1.41223	10.5839	-6.33073	1.56115e-08	1.67778e-07	8.99769
RGL1	-1.55197	9.10344	-6.32681	1.5873e-08	1.70078e-07	8.98138
ATP8B4	-2.00644	5.68511	-6.32526	1.59777e-08	1.70958e-07	8.97493
STC2	-3.24747	9.5629	-6.32172	1.6219e-08	1.73083e-07	8.96021
TUBB2B	-3.67644	4.30174	-6.32024	1.63213e-08	1.74022e-07	8.95404
EPHA4	-1.89563	7.4243	-6.31621	1.66024e-08	1.76864e-07	8.93728
ITIH3	-2.38937	2.52284	-6.31546	1.66555e-08	1.77275e-07	8.93414
DMXL1	-1.26958	9.69099	-6.31075	1.69908e-08	1.80369e-07	8.91458
ADRB1	-3.58295	2.88947	-6.31038	1.70179e-08	1.805e-07	8.91301
VAMP3	-0.872728	10.9665	-6.3082	1.71752e-08	1.8201e-07	8.90398
C10orf10	-2.08711	10.0898	-6.30666	1.7288e-08	1.82886e-07	8.89756
PDGFA	-1.63125	8.15603	-6.3064	1.73065e-08	1.82923e-07	8.8965
OGFRL1	-1.67523	8.5721	-6.30505	1.74059e-08	1.83813e-07	8.89089
JAG1	-1.2444	10.2469	-6.30441	1.74536e-08	1.84157e-07	8.8882
HBA2	-3.30492	5.52598	-6.30391	1.74906e-08	1.84387e-07	8.88612
CRTAP	-1.11594	11.7345	-6.30306	1.75532e-08	1.84887e-07	8.88261
PER2	-1.30224	9.35465	-6.30132	1.76828e-08	1.86091e-07	8.87539
SLC23A2	-1.38353	9.21942	-6.30042	1.77505e-08	1.86641e-07	8.87164
PDE3B	-4.01647	6.65134	-6.2996	1.78121e-08	1.87127e-07	8.86824
ARAP3	-1.48566	7.88868	-6.28534	1.89203e-08	1.98426e-07	8.809
CRBN	-1.019	9.30342	-6.27793	1.95229e-08	2.0457e-07	8.77823
LRRTM4	-1.71469	0.607976	-6.27615	1.96707e-08	2.05941e-07	8.77083
RAMP2	-1.80983	8.06938	-6.27594	1.96884e-08	2.05949e-07	8.76994
ZNF345	-1.47943	5.99475	-6.27016	2.01754e-08	2.10862e-07	8.74596
ADRA2A	-2.63172	7.69996	-6.26666	2.04757e-08	2.13449e-07	8.73147
GPC3	-4.10239	7.50403	-6.25987	2.10724e-08	2.18919e-07	8.70328
ITGA10	-2.26533	5.35387	-6.25329	2.16669e-08	2.24419e-07	8.67598
EPAS1	-1.72907	11.7858	-6.25319	2.16757e-08	2.24419e-07	8.67558
SOSTDC1	-5.56303	4.13408	-6.24601	2.23434e-08	2.30351e-07	8.64581
DCHS2	-2.66307	3.82218	-6.24523	2.24168e-08	2.30912e-07	8.64259
FOXO4	-1.53028	8.54747	-6.24456	2.24803e-08	2.3137e-07	8.63981
RGS5	-1.91433	10.8601	-6.24142	2.27803e-08	2.33864e-07	8.6268
RNF125	-2.03793	7.62489	-6.23636	2.32727e-08	2.38209e-07	8.60582
PER3	-2.11101	9.09669	-6.23626	2.3282e-08	2.38209e-07	8.60543
NTF3	-2.6386	2.46493	-6.23347	2.35578e-08	2.40828e-07	8.59388
DIP2C	-1.02957	9.61622	-6.23234	2.36711e-08	2.4158e-07	8.58917
SYNPO	-1.43145	10.413	-6.2318	2.37251e-08	2.41929e-07	8.58693
FOS	-3.15023	10.9495	-6.23008	2.38976e-08	2.43483e-07	8.57982
KRT14	-6.90531	7.30382	-6.22685	2.42257e-08	2.46207e-07	8.56644
LRCH1	-1.15326	8.8945	-6.22643	2.4269e-08	2.46441e-07	8.56469
LALBA	-4.11613	0.708541	-6.22586	2.43272e-08	2.46826e-07	8.56234
G6PC2	-1.08908	0.39277	-6.2198	2.49577e-08	2.52801e-07	8.53724
DENND5A	-1.08596	10.3209	-6.21927	2.50134e-08	2.53154e-07	8.53505
PTCH1	-2.30683	7.14736	-6.20946	2.607e-08	2.6319e-07	8.49447
SH3BP5	-1.60033	9.88064	-6.20586	2.64689e-08	2.66571e-07	8.47957
TRIM23	-1.16985	8.14923	-6.20488	2.65777e-08	2.67428e-07	8.47554
PTGS2	-3.4754	4.86065	-6.20182	2.69231e-08	2.70678e-07	8.46288
TTBK2	-1.91237	6.54232	-6.19615	2.75746e-08	2.76771e-07	8.43942
PHLDB1	-1.31904	10.5876	-6.18789	2.85509e-08	2.85626e-07	8.4053
RIMS3	-2.25545	6.94754	-6.18496	2.8906e-08	2.88941e-07	8.39317
PODXL	-1.25277	11.141	-6.18463	2.89451e-08	2.89094e-07	8.39184
SKI	-0.893751	10.8797	-6.18226	2.92361e-08	2.91761e-07	8.38203
SEC31B	-2.30315	5.71636	-6.17998	2.95179e-08	2.9409e-07	8.37262
PPWD1	-0.811511	8.49098	-6.17358	3.03246e-08	3.0188e-07	8.34618
KIAA0141	-0.951979	9.68881	-6.17298	3.04012e-08	3.02268e-07	8.34371
SLIT3	-2.41301	9.3629	-6.17289	3.04133e-08	3.02268e-07	8.34331
CREB5	-2.36642	6.70965	-6.172	3.0527e-08	3.0315e-07	8.33966
GRK5	-1.51456	7.62833	-6.16926	3.08813e-08	3.0593e-07	8.32834
TAS2R3	-1.32004	0.515559	-6.16925	3.08824e-08	3.0593e-07	8.3283
MAN2A2	-1.25587	9.85781	-6.16608	3.12975e-08	3.09286e-07	8.31521
KAT2B	-1.54758	8.5374	-6.16443	3.15154e-08	3.11186e-07	8.3084
SAA2	-5.42532	5.59371	-6.16286	3.17244e-08	3.12741e-07	8.30192
RUNDC3B	-2.43631	4.7748	-6.1624	3.17853e-08	3.13088e-07	8.30004
LAMC1	-1.51465	12.0654	-6.16091	3.19853e-08	3.14803e-07	8.29389
GTF2IRD2B	-1.64512	6.77684	-6.15979	3.21368e-08	3.16038e-07	8.28926
CADM3	-3.82784	4.4826	-6.15672	3.25545e-08	3.19887e-07	8.27659
MEF2A	-0.945237	10.186	-6.14982	3.3513e-08	3.28244e-07	8.24813
PTPN21	-1.99932	8.36603	-6.14215	3.46117e-08	3.38733e-07	8.2165
PRUNE2	-2.65607	6.81562	-6.13968	3.4973e-08	3.41992e-07	8.20632
ALPL	-2.51672	7.76712	-6.13476	3.57026e-08	3.48847e-07	8.18607
GRAMD3	-1.43137	9.17595	-6.13311	3.59509e-08	3.50991e-07	8.17928
SCN2A	-4.10797	4.31594	-6.13103	3.62669e-08	3.53792e-07	8.1707
ACSL4	-1.57523	9.52264	-6.13053	3.63429e-08	3.54249e-07	8.16864
RPL23AP32	-1.23379	0.610958	-6.13031	3.63766e-08	3.54293e-07	8.16774
CENPC1	-0.944422	8.38973	-6.12936	3.65226e-08	3.55431e-07	8.16381
FZD4	-2.28994	10.5891	-6.12679	3.69184e-08	3.58708e-07	8.15324
GPLD1	-3.40615	3.33076	-6.12093	3.78392e-08	3.67067e-07	8.12909
MARCH8	-1.71537	7.70279	-6.12051	3.79053e-08	3.67155e-07	8.12738
NFIX	-2.1501	10.6035	-6.12049	3.79086e-08	3.67155e-07	8.12729
PDZD2	-2.1637	9.47767	-6.11989	3.8005e-08	3.67795e-07	8.1248
PARK2	-2.60177	4.89571	-6.11926	3.81049e-08	3.68469e-07	8.12222
FOSB	-4.04142	8.04228	-6.11714	3.84457e-08	3.71469e-07	8.1135
SCN11A	-2.83263	2.69471	-6.11459	3.88593e-08	3.75167e-07	8.103
CSF1	-1.47126	8.64703	-6.1143	3.89065e-08	3.75324e-07	8.10182
LUZP2	-3.60605	3.21591	-6.10179	4.10049e-08	3.9494e-07	8.05032
EGR2	-2.47431	8.00091	-6.09811	4.16429e-08	4.00451e-07	8.03518
TF	-6.39112	5.32044	-6.09159	4.27972e-08	4.109e-07	8.00838
GSPT2	-2.32248	6.5598	-6.08925	4.32196e-08	4.14628e-07	7.99875
LRP4	-2.24786	6.43235	-6.08511	4.39756e-08	4.21549e-07	7.98176
MAP2K5	-0.961032	7.96321	-6.07617	4.56542e-08	4.3592e-07	7.94504
SPTB	-2.0482	6.20721	-6.06743	4.73579e-08	4.51125e-07	7.90913
FNDC3A	-1.12074	10.3194	-6.0586	4.91416e-08	4.67018e-07	7.87289
OLAH	-1.89979	0.84193	-6.05332	5.02405e-08	4.76344e-07	7.85122
WSCD1	-2.43257	4.81937	-6.05136	5.06538e-08	4.79768e-07	7.84319
GNAI1	-2.49812	8.2579	-6.05123	5.06806e-08	4.79768e-07	7.84267
IRS1	-2.6334	8.92242	-6.04826	5.13158e-08	4.85404e-07	7.83047
SMR3B	-2.49697	0.599838	-6.04628	5.17423e-08	4.88677e-07	7.82236
ALDH1A1	-2.80333	8.83245	-6.04022	5.30705e-08	4.99668e-07	7.79752
EFNB3	-2.54092	5.82209	-6.03781	5.36079e-08	5.03948e-07	7.78765
ESR2	-1.91898	3.52352	-6.03632	5.39443e-08	5.06718e-07	7.78152
RARB	-1.62165	6.8494	-6.03464	5.43242e-08	5.09892e-07	7.77464
GRM7	-2.45078	1.09745	-6.0335	5.45841e-08	5.11936e-07	7.76996
GFRA2	-2.52974	3.29691	-6.03035	5.53064e-08	5.17912e-07	7.75708
KIAA0430	-0.919115	11.0239	-6.02797	5.58611e-08	5.22266e-07	7.74731
FNDC4	-1.75674	6.44675	-6.0278	5.59003e-08	5.22266e-07	7.74662
FCER1A	-3.15511	3.83483	-6.02224	5.72151e-08	5.3332e-07	7.72384
HRC	-2.3284	3.55703	-6.02023	5.76967e-08	5.37398e-07	7.71563
RBBP8	-1.42594	9.43287	-6.01633	5.86449e-08	5.45393e-07	7.69966
CCNG1	-1.37075	10.634	-6.01591	5.87477e-08	5.45514e-07	7.69794
PLEKHA4	-2.14481	7.95909	-6.0117	5.97897e-08	5.5392e-07	7.68072
GPR125	-1.73374	8.98918	-6.00926	6.04031e-08	5.58326e-07	7.67072
ADD1	-0.864317	11.9375	-6.00771	6.07947e-08	5.61519e-07	7.66439
MECP2	-0.863623	10.3344	-6.00744	6.08644e-08	5.61736e-07	7.66326
C3orf18	-1.58805	6.28787	-6.00711	6.0947e-08	5.62072e-07	7.66193
NAP1L3	-1.62877	5.72532	-5.99845	6.31906e-08	5.80561e-07	7.62652
SOBP	-2.23656	6.04689	-5.99722	6.35163e-08	5.83113e-07	7.62148
NLRP1	-1.75619	7.65091	-5.99437	6.42774e-08	5.89209e-07	7.60982
HADHA	-0.763204	12.2661	-5.99022	6.53991e-08	5.9904e-07	7.59287
LEPROT	-1.41294	9.19875	-5.98596	6.65717e-08	6.08863e-07	7.57546
PHF17	-1.49444	9.37662	-5.98248	6.75447e-08	6.17298e-07	7.56125
MXI1	-1.59271	9.563	-5.98149	6.78263e-08	6.19376e-07	7.55717
HERC1	-1.21474	10.5572	-5.98132	6.7874e-08	6.19376e-07	7.55648
NMT1	-0.723929	10.8968	-5.97719	6.90519e-08	6.28238e-07	7.53963
CHODL	-3.3991	2.75204	-5.9742	6.9918e-08	6.35167e-07	7.52742
TSPYL2	-1.17911	8.82503	-5.97278	7.03334e-08	6.38463e-07	7.52162
CHD9	-1.53395	9.9189	-5.96981	7.12085e-08	6.45443e-07	7.50951
ZBTB44	-1.24669	10.1823	-5.96217	7.35139e-08	6.65453e-07	7.47831
TRDMT1	-1.36913	6.34727	-5.96175	7.36433e-08	6.65527e-07	7.47658
KIAA0355	-0.960229	9.49237	-5.96073	7.39552e-08	6.67354e-07	7.47244
PJA2	-1.05278	11.503	-5.95911	7.44571e-08	6.70886e-07	7.46582
CYP46A1	-1.85622	3.59032	-5.95862	7.46096e-08	6.71763e-07	7.46382
NOS1	-1.64047	0.789476	-5.9543	7.59646e-08	6.82951e-07	7.44619
SH3TC2	-2.56791	4.96985	-5.95223	7.66213e-08	6.88345e-07	7.43776
BCAN	-2.56726	2.04591	-5.94919	7.75957e-08	6.9607e-07	7.42539
MED13L	-1.40177	10.9737	-5.94879	7.77275e-08	6.96226e-07	7.42372
DUSP22	-1.06216	9.2236	-5.94834	7.78734e-08	6.97019e-07	7.42189
PCDHGB6	-2.39378	5.39874	-5.94573	7.87216e-08	7.03574e-07	7.41128
SLC4A4	-4.21368	4.60351	-5.94133	8.01769e-08	7.16054e-07	7.39334
GPER	-2.83421	5.01889	-5.94032	8.05169e-08	7.18529e-07	7.3892
ZBTB16	-5.11595	4.00804	-5.93986	8.06686e-08	7.18861e-07	7.38736
SEMA5A	-2.03863	9.59844	-5.93313	8.2959e-08	7.3798e-07	7.35994
NT5DC3	-1.32234	8.06834	-5.93303	8.29962e-08	7.3798e-07	7.3595
BAZ2B	-1.18598	9.55785	-5.9321	8.3315e-08	7.39733e-07	7.35575
FOXN2	-1.32491	8.35633	-5.93115	8.36473e-08	7.4214e-07	7.35185
MPHOSPH8	-0.930324	9.66657	-5.93089	8.37379e-08	7.42403e-07	7.35079
NMB	-2.09184	6.21664	-5.92271	8.66361e-08	7.67538e-07	7.31748
ECHDC1	-2.12558	9.06114	-5.92249	8.67137e-08	7.67666e-07	7.3166
RBL2	-1.26205	10.6483	-5.91786	8.83998e-08	7.82023e-07	7.29775
EIF1B	-0.694005	9.13579	-5.91713	8.86681e-08	7.83826e-07	7.29478
CTF1	-2.36667	5.85761	-5.91538	8.93134e-08	7.88384e-07	7.28768
MAN2C1	-1.11474	9.11914	-5.91452	8.96354e-08	7.90652e-07	7.28416
ADH1C	-4.93201	3.86865	-5.9098	9.14108e-08	8.05728e-07	7.26496
NAALADL1	-1.68769	4.94185	-5.90539	9.31006e-08	8.19433e-07	7.24703
TTC33	-0.98139	8.24162	-5.9035	9.38325e-08	8.24681e-07	7.23936
BDH2	-1.56244	8.67791	-5.90226	9.43199e-08	8.28366e-07	7.23429
SNCAIP	-2.17536	5.53774	-5.90151	9.46114e-08	8.29727e-07	7.23127
ITM2B	-1.00851	13.0751	-5.89993	9.52332e-08	8.34578e-07	7.22486
SPG20	-1.90155	9.35506	-5.89673	9.65093e-08	8.44544e-07	7.21183
ZFYVE9	-1.21464	9.1468	-5.89626	9.66976e-08	8.45583e-07	7.20992
MYH7B	-2.40947	2.37445	-5.89434	9.74712e-08	8.51123e-07	7.20212
CLIP3	-1.37367	8.23749	-5.88833	9.99337e-08	8.70125e-07	7.1777
SLC2A9	-1.34334	5.78928	-5.88656	1.00669e-07	8.75541e-07	7.17052
UGT8	-3.89968	3.86025	-5.88649	1.007e-07	8.75541e-07	7.17022
CHPT1	-1.59346	9.63182	-5.8856	1.01071e-07	8.78141e-07	7.16662
AVPR1A	-1.75	5.28768	-5.87583	1.05252e-07	9.12505e-07	7.12695
KLKB1	-1.86355	1.69796	-5.87531	1.05477e-07	9.13809e-07	7.12486
BHLHE41	-1.91566	9.51723	-5.87132	1.07237e-07	9.28395e-07	7.10866
TRIM29	-2.97517	9.14163	-5.86511	1.10034e-07	9.50576e-07	7.08346
CDH22	-2.37231	1.36928	-5.86137	1.11753e-07	9.64746e-07	7.06829
C7orf63	-2.23563	5.55969	-5.85641	1.14072e-07	9.82669e-07	7.04819
TRO	-1.89285	6.78869	-5.85528	1.1461e-07	9.86603e-07	7.04359
PAFAH1B1	-0.789014	11.4633	-5.84954	1.17368e-07	1.00891e-06	7.02032
SH3GLB1	-0.841587	11.5175	-5.8485	1.17872e-07	1.01182e-06	7.01613
GOLGA8A	-2.18853	8.5171	-5.84444	1.19869e-07	1.02824e-06	6.99968
SAA4	-3.31176	2.07972	-5.84327	1.20453e-07	1.03251e-06	6.99494
SLC12A6	-1.22675	8.7871	-5.84268	1.20748e-07	1.03432e-06	6.99253
HBP1	-0.797406	11.0364	-5.84238	1.20896e-07	1.03486e-06	6.99134
PKN2	-1.00457	10.0879	-5.84161	1.21285e-07	1.03672e-06	6.9882
CTDSP2	-1.06587	12.1491	-5.84086	1.21661e-07	1.0392e-06	6.98517
FGFBP1	-4.03556	2.18583	-5.83999	1.221e-07	1.04222e-06	6.98164
MDFIC	-1.51309	9.50346	-5.83279	1.25794e-07	1.07055e-06	6.95249
DDX25	-1.6596	0.892761	-5.8253	1.29751e-07	1.10134e-06	6.92218
RTN1	-2.64631	6.86742	-5.81945	1.32925e-07	1.12514e-06	6.89854
CACNA2D1	-2.93852	5.43891	-5.81187	1.37155e-07	1.15832e-06	6.86789
SCTR	-1.72551	0.645974	-5.81175	1.37225e-07	1.15832e-06	6.86739
MYL7	-3.56431	1.83516	-5.81012	1.3815e-07	1.1645e-06	6.86082
PRKAR2B	-2.90884	9.69097	-5.80859	1.39031e-07	1.17111e-06	6.8546
CACNA1G	-2.738	3.0258	-5.80311	1.42211e-07	1.19459e-06	6.83248
N4BP2L2	-1.07831	9.94729	-5.80251	1.42566e-07	1.19509e-06	6.83004
CPEB1	-2.77403	3.34674	-5.80093	1.43496e-07	1.20123e-06	6.82368
CNTFR	-4.93528	4.87078	-5.79646	1.46169e-07	1.22277e-06	6.80563
TTC23	-1.31444	7.99733	-5.79393	1.47702e-07	1.2339e-06	6.79542
OR2A9P	-1.38099	6.98565	-5.79229	1.48705e-07	1.24057e-06	6.7888
PDE1A	-1.84955	5.60553	-5.79183	1.48993e-07	1.24132e-06	6.78691
AMY2B	-2.71098	6.17639	-5.79182	1.49e-07	1.24132e-06	6.78687
GIMAP6	-1.87539	8.63079	-5.78822	1.51228e-07	1.25903e-06	6.77235
DCN	-2.17882	13.4642	-5.78433	1.53673e-07	1.2785e-06	6.75667
OR2S2	-0.453878	0.0861039	-5.77954	1.56741e-07	1.30314e-06	6.73733
TLR3	-2.103	6.89639	-5.77812	1.5766e-07	1.30988e-06	6.73162
UFSP2	-0.915117	9.02646	-5.77721	1.58253e-07	1.31301e-06	6.72794
TINAGL1	-2.3334	8.87008	-5.77479	1.59842e-07	1.32439e-06	6.71817
FERMT1	-3.60886	4.29416	-5.77027	1.62846e-07	1.34836e-06	6.69997
WNT11	-3.22133	4.86615	-5.76733	1.64832e-07	1.36294e-06	6.68811
RGS2	-2.41697	8.53034	-5.76713	1.64969e-07	1.36316e-06	6.68729
JAK1	-0.822088	12.081	-5.75517	1.73304e-07	1.42814e-06	6.6391
NRG1	-3.29026	4.78877	-5.74335	1.81941e-07	1.49627e-06	6.59155
CYTL1	-2.13077	3.80333	-5.73816	1.85869e-07	1.52754e-06	6.57067
ADAMTS3	-2.24332	5.24045	-5.7366	1.87069e-07	1.53637e-06	6.56437
FAM49A	-1.89216	6.406	-5.73468	1.8855e-07	1.54749e-06	6.55666
BMP6	-2.54141	5.72407	-5.73308	1.89797e-07	1.55667e-06	6.55022
EIF3L	-1.1215	12.732	-5.73119	1.9128e-07	1.56777e-06	6.54261
XPNPEP2	-2.95759	3.46172	-5.73047	1.91846e-07	1.57029e-06	6.53972
ZNF334	-2.72674	5.28784	-5.72461	1.96526e-07	1.60536e-06	6.51616
PRDM11	-1.69947	3.69338	-5.72416	1.96883e-07	1.6072e-06	6.51439
PHF10	-1.28753	10.109	-5.7222	1.98475e-07	1.6175e-06	6.50652
XPA	-0.873461	7.67495	-5.72212	1.98545e-07	1.6175e-06	6.50617
PRDM5	-2.23722	4.78717	-5.71326	2.05907e-07	1.67187e-06	6.47058
PLCH2	-2.9011	5.7139	-5.71102	2.07807e-07	1.68618e-06	6.4616
LANCL1	-1.10036	10.4399	-5.70971	2.08933e-07	1.69225e-06	6.45632
MAPK4	-3.85789	3.02183	-5.70966	2.08973e-07	1.69225e-06	6.45613
TTN	-1.4886	6.78577	-5.70778	2.10595e-07	1.70425e-06	6.44858
LTBP2	-1.5632	11.5935	-5.70567	2.12426e-07	1.71792e-06	6.44012
HAND2	-1.78978	4.59338	-5.70219	2.15484e-07	1.73918e-06	6.42614
ADAMTSL4	-2.13865	7.60166	-5.6974	2.19758e-07	1.77133e-06	6.40695
TBC1D13	-0.831689	9.62172	-5.69708	2.2005e-07	1.7725e-06	6.40566
CDKN2C	-2.00293	8.34193	-5.68996	2.26576e-07	1.81664e-06	6.37709
ITGA6	-1.65688	11.1373	-5.68712	2.29226e-07	1.83668e-06	6.36573
DPYD	-1.60887	8.7751	-5.68654	2.29774e-07	1.83985e-06	6.3634
ZHX3	-1.324	9.42541	-5.68482	2.31405e-07	1.85048e-06	6.35648
EIF4EBP2	-1.0623	12.3024	-5.68186	2.34224e-07	1.86811e-06	6.34465
SLC26A4	-2.83922	3.57437	-5.6817	2.34382e-07	1.86814e-06	6.34399
IFNA8	-0.352067	0.0467474	-5.672	2.43889e-07	1.9401e-06	6.30514
F3	-2.33365	8.3862	-5.6704	2.45494e-07	1.94904e-06	6.29873
ANKFY1	-0.728491	10.6229	-5.66961	2.46289e-07	1.95408e-06	6.29557
ALB	-5.58357	3.95612	-5.66548	2.5049e-07	1.98482e-06	6.27905
ELOVL2	-2.71124	4.96689	-5.66459	2.51405e-07	1.99077e-06	6.27548
KCNA1	-2.63083	2.68714	-5.66386	2.52157e-07	1.99542e-06	6.27256
OLFM4	-5.71558	4.3073	-5.66285	2.53204e-07	2.00241e-06	6.26851
LAMB3	-2.83048	9.19352	-5.66225	2.53828e-07	2.00603e-06	6.26611
EMP1	-1.68046	11.4389	-5.65278	2.63856e-07	2.07853e-06	6.22826
PTPRG	-1.52994	8.999	-5.65156	2.65175e-07	2.08757e-06	6.22338
TAS2R4	-1.62686	1.53568	-5.63221	2.8702e-07	2.25225e-06	6.14606
KPNA5	-1.5666	6.10474	-5.62452	2.96179e-07	2.32112e-06	6.11537
CYP2A6	-4.05455	1.82591	-5.62336	2.97591e-07	2.32938e-06	6.11073
ERMAP	-0.991695	8.33856	-5.62079	3.00736e-07	2.35077e-06	6.10046
SIRPA	-1.48237	10.1797	-5.61695	3.05483e-07	2.38022e-06	6.08517
LDHB	-2.32474	11.1047	-5.61667	3.0584e-07	2.38148e-06	6.08402
CCND2	-1.52886	9.50486	-5.61541	3.07414e-07	2.3922e-06	6.07901
PELI1	-1.4367	9.20319	-5.61228	3.11364e-07	2.42139e-06	6.06654
SCAPER	-1.26721	8.05288	-5.60774	3.17186e-07	2.46194e-06	6.04845
BBS10	-1.20131	8.39664	-5.60669	3.18551e-07	2.4679e-06	6.04426
A2M	-1.54765	13.5405	-5.60668	3.18564e-07	2.4679e-06	6.04422
SLC22A11	-1.42537	1.01206	-5.60628	3.19085e-07	2.47037e-06	6.04262
SHMT1	-1.4834	9.1743	-5.60222	3.2441e-07	2.5084e-06	6.02646
PID1	-2.67419	6.70323	-5.59858	3.29268e-07	2.54273e-06	6.01195
ITSN1	-1.2651	9.99701	-5.59781	3.303e-07	2.54908e-06	6.00889
CRYBG3	-1.97763	8.36374	-5.59756	3.30641e-07	2.55009e-06	6.00788
EHD3	-1.04811	8.24879	-5.59408	3.35369e-07	2.58491e-06	5.99402
MAF	-1.27456	9.4141	-5.59173	3.38601e-07	2.60817e-06	5.98465
LDB3	-2.44586	4.19361	-5.59007	3.40897e-07	2.6242e-06	5.97805
IRAK3	-2.28521	7.47239	-5.58884	3.42614e-07	2.63574e-06	5.97315
ESD	-1.07334	10.3359	-5.58777	3.44106e-07	2.64554e-06	5.96891
ITFG2	-1.02957	8.21156	-5.58704	3.45127e-07	2.65172e-06	5.96601
OBSCN	-2.50887	7.46953	-5.5838	3.49724e-07	2.68534e-06	5.95309
GAS1	-1.97416	8.91662	-5.58284	3.51091e-07	2.69243e-06	5.94929
RBMS1	-0.967994	10.2575	-5.58229	3.51877e-07	2.69676e-06	5.9471
ITPR2	-1.83669	10.3828	-5.57927	3.56235e-07	2.72844e-06	5.93508
MUC7	-2.97866	0.896578	-5.57885	3.56842e-07	2.73137e-06	5.93342
ZNF204P	-3.01336	6.12296	-5.57849	3.57359e-07	2.7336e-06	5.93201
DYNC2H1	-2.35566	8.01789	-5.57533	3.61997e-07	2.7656e-06	5.91942
HABP4	-1.28308	7.66478	-5.56814	3.72753e-07	2.83583e-06	5.89083
PRKCA	-1.99871	7.35251	-5.56734	3.73973e-07	2.8428e-06	5.88765
ZNF862	-1.3768	8.35937	-5.56651	3.75227e-07	2.85056e-06	5.88438
EYA1	-3.35924	2.40284	-5.56509	3.77412e-07	2.86536e-06	5.87871
ZBTB38	-1.10503	10.5786	-5.56451	3.78301e-07	2.87032e-06	5.87641
PFKFB3	-2.39588	10.9549	-5.563	3.80634e-07	2.88621e-06	5.87041
NOV	-2.00057	6.75857	-5.56094	3.83827e-07	2.90862e-06	5.86226
CSAD	-1.74311	7.83131	-5.55683	3.90301e-07	2.95187e-06	5.84593
KIF17	-1.71957	4.0803	-5.5567	3.90507e-07	2.95187e-06	5.84542
NAV3	-2.48085	6.08922	-5.5542	3.94507e-07	2.97841e-06	5.83547
TLN1	-0.863353	12.8964	-5.55293	3.96542e-07	2.99191e-06	5.83045
ELAC1	-1.54717	5.98705	-5.54936	4.02342e-07	3.03379e-06	5.81627
LY75	-2.49744	8.50232	-5.5473	4.05735e-07	3.05747e-06	5.80808
TTLL3	-1.42211	8.2154	-5.54659	4.06905e-07	3.06439e-06	5.80527
ASXL1	-0.787647	10.397	-5.53929	4.19156e-07	3.14885e-06	5.77631
NARG2	-0.895912	9.65071	-5.53728	4.22584e-07	3.17264e-06	5.76836
ST3GAL6	-1.6541	6.51302	-5.53711	4.22879e-07	3.17289e-06	5.76768
SLC5A4	-1.54486	1.79352	-5.53607	4.24671e-07	3.18438e-06	5.76356
ACTA2	-1.88833	12.6863	-5.53379	4.28615e-07	3.20999e-06	5.75453
C5	-1.83781	6.62357	-5.53142	4.32763e-07	3.23906e-06	5.74514
TAF4B	-1.68345	6.76524	-5.53094	4.33618e-07	3.24346e-06	5.74321
PGAP1	-1.94584	7.67535	-5.52913	4.36818e-07	3.26539e-06	5.73603
ZFP36L2	-1.23604	11.9188	-5.52884	4.37328e-07	3.26719e-06	5.7349
MID2	-1.01626	9.22486	-5.52563	4.43066e-07	3.30397e-06	5.72218
COL4A3BP	-1.02788	10.0904	-5.51756	4.57806e-07	3.40345e-06	5.69024
ZNF33B	-1.12313	9.37273	-5.51418	4.64141e-07	3.44843e-06	5.67683
SERPINB5	-4.43593	6.15521	-5.50887	4.74227e-07	3.50836e-06	5.65586
SLC25A42	-1.41109	7.14815	-5.5084	4.75151e-07	3.51305e-06	5.65396
ITGB8	-2.79799	7.97214	-5.50207	4.87496e-07	3.59776e-06	5.62893
FRMD4A	-1.22883	9.5979	-5.49901	4.93566e-07	3.63594e-06	5.61686
PECAM1	-1.34993	10.0653	-5.49872	4.94148e-07	3.63802e-06	5.61571
PCYOX1	-1.2566	11.6158	-5.49849	4.94608e-07	3.6392e-06	5.6148
AZI2	-0.806024	9.85955	-5.49831	4.94972e-07	3.63968e-06	5.61408
PRKCE	-1.37094	7.2237	-5.49773	4.9614e-07	3.64606e-06	5.61178
RBPMS	-1.5271	9.68234	-5.49467	5.02336e-07	3.68936e-06	5.59968
DLX6	-1.36134	0.833407	-5.49358	5.04542e-07	3.70109e-06	5.5954
EIF4B	-1.06639	12.9334	-5.49307	5.05591e-07	3.70655e-06	5.59338
HP1BP3	-0.74042	11.6821	-5.48769	5.16739e-07	3.78599e-06	5.5721
C4BPA	-4.1957	2.46834	-5.48306	5.26514e-07	3.85529e-06	5.55382
DSG3	-5.09067	4.85	-5.48054	5.31898e-07	3.89003e-06	5.5439
CDR1	-3.13005	3.7382	-5.47809	5.37214e-07	3.92418e-06	5.5342
APBB1	-1.55429	8.08687	-5.46903	5.57247e-07	4.06075e-06	5.49849
PIK3R1	-1.63147	11.7745	-5.468	5.59574e-07	4.07527e-06	5.49442
FAM171A1	-2.00185	8.07891	-5.46769	5.60286e-07	4.07801e-06	5.49318
LAMC3	-2.31148	5.09616	-5.46716	5.61495e-07	4.08437e-06	5.49108
FEZ1	-1.66486	6.58996	-5.46402	5.68663e-07	4.12909e-06	5.47871
WBP4	-0.927805	8.03996	-5.46258	5.7197e-07	4.14836e-06	5.47305
PAM	-1.46511	10.9868	-5.46257	5.71999e-07	4.14836e-06	5.473
MYH3	-2.24831	3.94206	-5.46205	5.7321e-07	4.15466e-06	5.47094
C5orf45	-1.27269	6.77734	-5.46021	5.77495e-07	4.18178e-06	5.46368
CXorf57	-2.33799	3.8779	-5.46014	5.77639e-07	4.18178e-06	5.46343
ITPR1	-1.99556	10.2217	-5.45969	5.78691e-07	4.1869e-06	5.46166
TUBB6	-1.26575	10.0667	-5.45891	5.80533e-07	4.19772e-06	5.45856
DMTF1	-0.774074	9.43898	-5.45249	5.95786e-07	4.29524e-06	5.43327
KIRREL	-2.17375	7.62633	-5.44937	6.03342e-07	4.34714e-06	5.42098
NUDT7	-1.97266	5.59257	-5.44851	6.05435e-07	4.35963e-06	5.4176
DZIP1	-1.52338	7.37194	-5.44803	6.06618e-07	4.36556e-06	5.4157
MYO15B	-2.23234	7.60689	-5.44702	6.0908e-07	4.38069e-06	5.41175
CAPRIN2	-0.921828	7.85235	-5.44378	6.17094e-07	4.43571e-06	5.399
SMARCA2	-1.07752	11.5288	-5.44315	6.18676e-07	4.44445e-06	5.39651
PLEKHM1	-0.895809	9.02552	-5.43968	6.27403e-07	4.50448e-06	5.38285
FLT4	-1.47489	7.84742	-5.43432	6.41126e-07	4.60029e-06	5.36175
C7	-4.97641	5.8054	-5.43345	6.4336e-07	4.61088e-06	5.35836
GRIK5	-2.07283	3.92546	-5.43069	6.50575e-07	4.65435e-06	5.34749
ICAM5	-2.25399	2.05814	-5.42944	6.53848e-07	4.67226e-06	5.3426
CGB7	-1.65429	1.1225	-5.42797	6.5774e-07	4.6918e-06	5.33681
ZEB2	-1.58848	9.47565	-5.42531	6.64845e-07	4.7397e-06	5.32633
MYO16	-3.24399	2.95312	-5.42394	6.68513e-07	4.76129e-06	5.32097
HDAC4	-1.21476	8.29414	-5.42371	6.69133e-07	4.76189e-06	5.32007
KCNC2	-3.37428	1.05526	-5.42271	6.71845e-07	4.77838e-06	5.31612
DOCK9	-1.11942	10.4627	-5.42257	6.72237e-07	4.77838e-06	5.31556
DARC	-4.46282	6.71806	-5.42189	6.74066e-07	4.78859e-06	5.31291
PHKG1	-2.90079	3.08249	-5.41826	6.84008e-07	4.85637e-06	5.29863
CDH13	-1.36448	8.49019	-5.41145	7.03023e-07	4.98265e-06	5.2719
NYNRIN	-1.97514	8.43467	-5.40871	7.10823e-07	5.02914e-06	5.26115
FAM76A	-0.72747	7.94726	-5.40759	7.14036e-07	5.04893e-06	5.25675
C2CD2	-1.59703	9.54966	-5.40683	7.16214e-07	5.06138e-06	5.25379
PCSK5	-2.16949	6.08851	-5.40664	7.16781e-07	5.06245e-06	5.25301
KRT5	-5.63103	8.66748	-5.40433	7.2347e-07	5.10376e-06	5.24396
KIF5A	-2.65039	2.32641	-5.40375	7.25161e-07	5.11272e-06	5.24168
RORA	-1.40538	8.30807	-5.4034	7.26189e-07	5.117e-06	5.2403
DOPEY1	-0.926245	9.37534	-5.40107	7.33035e-07	5.15627e-06	5.23116
MYH10	-1.22393	10.5629	-5.40009	7.35912e-07	5.17352e-06	5.22734
GPR75	-1.71185	4.52093	-5.39524	7.50436e-07	5.26953e-06	5.20829
TREH	-1.01725	0.359545	-5.39457	7.52455e-07	5.28066e-06	5.20567
RCAN2	-1.30393	7.94056	-5.39425	7.53424e-07	5.28148e-06	5.20442
ANKRD12	-1.09382	10.0259	-5.39221	7.59616e-07	5.31862e-06	5.19644
ARHGAP24	-1.25235	7.59839	-5.38655	7.771e-07	5.43478e-06	5.17426
KLK8	-3.96033	2.67396	-5.38383	7.85653e-07	5.49144e-06	5.1636
FGFR1	-1.72623	10.7561	-5.38245	7.90038e-07	5.51575e-06	5.15817
TACC1	-1.86236	10.9132	-5.38087	7.95064e-07	5.54765e-06	5.15199
NBR1	-0.948169	11.4933	-5.3801	7.97535e-07	5.56169e-06	5.14897
SLCO3A1	-1.42997	8.04891	-5.37742	8.06172e-07	5.61548e-06	5.13847
CHRFAM7A	-1.62219	3.51737	-5.37585	8.11257e-07	5.64767e-06	5.13235
SATB1	-1.95287	8.42717	-5.37411	8.16937e-07	5.6807e-06	5.12555
GRM6	-1.67819	1.72889	-5.37394	8.17495e-07	5.68134e-06	5.12488
HEY2	-2.13085	6.40959	-5.3724	8.22565e-07	5.7133e-06	5.11886
NOD1	-0.828839	8.27151	-5.36653	8.42198e-07	5.84299e-06	5.09588
SOCS2	-2.37407	7.53504	-5.36262	8.555e-07	5.92851e-06	5.08061
LGR4	-1.87303	9.24386	-5.35953	8.66195e-07	5.9992e-06	5.0685
GPATCH8	-0.812459	9.9953	-5.35629	8.77533e-07	6.07081e-06	5.05583
ACSBG2	-1.34777	1.05716	-5.35558	8.80038e-07	6.08468e-06	5.05306
LUZP1	-0.798999	9.96575	-5.35335	8.87947e-07	6.13587e-06	5.04434
DUSP1	-2.0519	10.8366	-5.35016	8.99371e-07	6.20776e-06	5.03189
PCDHGA9	-2.08683	5.1961	-5.34744	9.09222e-07	6.26508e-06	5.02127
UNC119B	-1.40519	9.56238	-5.34687	9.11313e-07	6.27593e-06	5.01904
ALDH3A1	-3.37649	2.10058	-5.3446	9.19619e-07	6.32954e-06	5.0102
ICAM2	-1.57103	7.73379	-5.33795	9.4448e-07	6.48963e-06	4.98421
ANKMY2	-1.10178	8.59837	-5.32881	9.79692e-07	6.71737e-06	4.94856
MKLN1	-0.773968	10.6054	-5.32877	9.79836e-07	6.71737e-06	4.94842
RGR	-0.833958	0.274467	-5.32854	9.80725e-07	6.71968e-06	4.94754
ARL4A	-1.5294	9.05337	-5.32828	9.8174e-07	6.72284e-06	4.94653
LAMA1	-2.24518	6.18246	-5.31841	1.02132e-06	6.98206e-06	4.90804
RUNX1T1	-2.46016	5.37908	-5.31361	1.04112e-06	7.11341e-06	4.88934
PHLPP1	-1.56462	8.40135	-5.31149	1.04999e-06	7.16596e-06	4.88108
RSBN1	-0.857763	9.06011	-5.30827	1.06358e-06	7.25062e-06	4.86855
BOK	-1.6659	9.55521	-5.3081	1.06431e-06	7.2515e-06	4.86789
NFIB	-2.32103	11.03	-5.30676	1.06999e-06	7.28406e-06	4.8627
CLASP2	-0.934047	9.78477	-5.30585	1.07391e-06	7.30463e-06	4.85914
PDZRN4	-2.5585	3.5953	-5.30443	1.08002e-06	7.3421e-06	4.85362
TMEM43	-0.863975	11.1144	-5.30149	1.0928e-06	7.42478e-06	4.84217
CRHR1	-3.05563	2.68928	-5.29855	1.10568e-06	7.50336e-06	4.83076
PDE1B	-1.85632	6.79623	-5.29843	1.10621e-06	7.50336e-06	4.83029
TBC1D5	-1.06225	10.2717	-5.29156	1.13699e-06	7.69496e-06	4.80357
ADAMTS9	-1.62632	8.23489	-5.28916	1.14793e-06	7.76035e-06	4.79424
KCNB2	-1.90945	1.22109	-5.28876	1.14977e-06	7.76839e-06	4.79269
DCAKD	-1.13222	8.98587	-5.28862	1.1504e-06	7.76839e-06	4.79215
WASF3	-2.27038	7.83842	-5.28665	1.1595e-06	7.82113e-06	4.78449
TRAF6	-0.853324	7.59833	-5.28586	1.16314e-06	7.83699e-06	4.78143
ATP9B	-0.929346	8.33021	-5.28342	1.17454e-06	7.90503e-06	4.77194
CXCR7	-1.817	8.86471	-5.28293	1.1768e-06	7.9159e-06	4.77006
BEGAIN	-2.00364	3.3354	-5.28038	1.18887e-06	7.98821e-06	4.76013
LRP1	-1.78697	12.7603	-5.27989	1.19117e-06	7.99927e-06	4.75825
VPS39	-0.700692	10.5618	-5.2772	1.20404e-06	8.07678e-06	4.74779
ARHGEF7	-0.860961	10.1989	-5.27583	1.21064e-06	8.11658e-06	4.74247
BDNF	-2.32592	2.23452	-5.27488	1.21523e-06	8.13994e-06	4.73878
SEMA3A	-2.13874	5.34121	-5.27289	1.22491e-06	8.18964e-06	4.73106
SNTB2	-1.02893	9.87276	-5.27091	1.2346e-06	8.24536e-06	4.72339
PCDHGA3	-2.46215	3.78021	-5.26933	1.24241e-06	8.28845e-06	4.71725
INSR	-0.902915	10.7623	-5.26819	1.24805e-06	8.31239e-06	4.71284
MTMR8	-1.87082	2.37465	-5.26793	1.24937e-06	8.3166e-06	4.71181
PDLIM4	-1.76827	7.56564	-5.25948	1.29213e-06	8.59181e-06	4.67906
JAG2	-1.23331	8.80718	-5.25482	1.31631e-06	8.73861e-06	4.66102
TRIM9	-2.90994	4.57042	-5.2547	1.31693e-06	8.73861e-06	4.66056
PTPN4	-0.889885	7.89766	-5.25407	1.32026e-06	8.75495e-06	4.6581
JMJD1C	-0.984127	10.6704	-5.2522	1.33013e-06	8.81075e-06	4.65085
PHF3	-0.825735	11.0087	-5.24716	1.35705e-06	8.98419e-06	4.63135
GOLGA8B	-2.20183	7.27954	-5.245	1.36875e-06	9.05672e-06	4.623
SAMD4A	-1.58359	8.167	-5.24395	1.37451e-06	9.08988e-06	4.61891
C1QTNF1	-1.52752	8.85992	-5.24025	1.3949e-06	9.2097e-06	4.60458
LRP1B	-4.29152	3.03321	-5.23922	1.40063e-06	9.23749e-06	4.6006
CCDC93	-0.79124	9.59784	-5.23719	1.41196e-06	9.30712e-06	4.59276
ZNF154	-2.01516	4.93709	-5.23493	1.42467e-06	9.38075e-06	4.58404
AVPI1	-1.415	7.13488	-5.23373	1.43149e-06	9.41911e-06	4.57939
SYNE2	-1.02304	11.7228	-5.23302	1.43555e-06	9.43193e-06	4.57664
MYL9	-1.68829	11.8713	-5.22529	1.48034e-06	9.71785e-06	4.54675
DSCAM	-1.93928	1.27743	-5.22129	1.50402e-06	9.86583e-06	4.53131
RASSF8	-1.52971	8.39396	-5.21886	1.51862e-06	9.95088e-06	4.52191
PVRL3	-2.17615	5.65675	-5.21085	1.56766e-06	1.02501e-05	4.49099
AOC2	-2.14104	3.88486	-5.20992	1.57345e-06	1.02824e-05	4.48741
TNNI3K	-3.1189	3.1551	-5.2087	1.5811e-06	1.03213e-05	4.48269
RCAN1	-1.88614	10.2187	-5.20854	1.58211e-06	1.03222e-05	4.48207
COL4A6	-3.72887	5.01609	-5.2084	1.58294e-06	1.03222e-05	4.48156
RAB28	-0.814586	7.8942	-5.20301	1.61718e-06	1.05229e-05	4.46074
SDK2	-2.94557	5.82301	-5.20267	1.61932e-06	1.05312e-05	4.45945
HIPK3	-1.52412	9.87471	-5.19872	1.64487e-06	1.06859e-05	4.44423
ZNF391	-2.15213	4.61235	-5.19472	1.67118e-06	1.08395e-05	4.4288
KCTD9	-1.23098	9.02532	-5.19417	1.67483e-06	1.08574e-05	4.42667
LRIG1	-1.12864	11.5838	-5.19063	1.69849e-06	1.09756e-05	4.41303
MEST	-2.11917	9.94782	-5.18876	1.71108e-06	1.10511e-05	4.40585
TMOD1	-2.04977	7.21277	-5.18688	1.72389e-06	1.11237e-05	4.3986
ST8SIA1	-2.38331	6.31616	-5.18684	1.72416e-06	1.11237e-05	4.39845
KCNJ8	-1.41412	7.75117	-5.18568	1.73207e-06	1.11629e-05	4.39399
ULK2	-1.15205	8.81198	-5.18428	1.74172e-06	1.12192e-05	4.38859
SPATA7	-1.05708	7.11381	-5.18247	1.75423e-06	1.12938e-05	4.38163
MKL2	-1.06629	10.6525	-5.17443	1.81099e-06	1.16469e-05	4.35066
RFXAP	-1.20563	6.35582	-5.17327	1.81931e-06	1.16942e-05	4.34621
TMEM231	-1.47146	6.91115	-5.17022	1.84137e-06	1.18235e-05	4.33449
TLE4	-1.64123	7.90784	-5.16938	1.84749e-06	1.18502e-05	4.33127
PHF15	-1.53974	9.17539	-5.16859	1.85324e-06	1.18809e-05	4.32824
CYP1A1	-3.11231	1.32299	-5.16534	1.87722e-06	1.20283e-05	4.31574
SOS1	-0.805385	10.5596	-5.16261	1.89759e-06	1.21396e-05	4.30525
CNR1	-3.25581	4.24603	-5.16231	1.89985e-06	1.21477e-05	4.30409
OR7C1	-1.42646	0.752961	-5.16103	1.90949e-06	1.22029e-05	4.29917
CARD8	-0.943783	9.0736	-5.16052	1.91337e-06	1.22212e-05	4.2972
TBX4	-1.85856	1.10855	-5.15968	1.91973e-06	1.22554e-05	4.29397
LAMA4	-1.41765	11.1091	-5.15841	1.92939e-06	1.23106e-05	4.2891
LPPR1	-3.20928	2.54374	-5.15799	1.93257e-06	1.23245e-05	4.28749
ZNF385D	-2.20155	4.24892	-5.15621	1.94618e-06	1.24047e-05	4.28067
RXRG	-3.09592	2.06071	-5.15282	1.97241e-06	1.25653e-05	4.26766
KDR	-1.32885	9.99198	-5.15098	1.9868e-06	1.26504e-05	4.26059
DES	-3.55258	3.73518	-5.14207	2.05792e-06	1.3069e-05	4.22641
STON1	-1.7018	8.14773	-5.14016	2.07346e-06	1.31535e-05	4.21909
ADD3	-1.79929	10.2791	-5.1357	2.1103e-06	1.335e-05	4.20198
CD59	-1.28242	13.2141	-5.13556	2.11145e-06	1.335e-05	4.20144
CCDC68	-2.69967	4.07484	-5.13549	2.11206e-06	1.335e-05	4.20116
KLK7	-4.71859	4.23642	-5.13338	2.12968e-06	1.34514e-05	4.19309
CYP4F12	-3.22977	2.80597	-5.1333	2.13031e-06	1.34514e-05	4.1928
CCDC121	-0.816737	6.92343	-5.13233	2.1385e-06	1.34961e-05	4.18908
SLC25A12	-0.80945	8.73499	-5.13201	2.14118e-06	1.3506e-05	4.18786
HCG2P7	-1.91555	1.68644	-5.12071	2.23874e-06	1.40703e-05	4.14456
MYO9A	-1.60262	8.79483	-5.11912	2.25275e-06	1.4151e-05	4.1385
KRT17	-4.55904	8.73804	-5.1158	2.28238e-06	1.43297e-05	4.1258
HCFC2	-1.05736	8.27918	-5.10992	2.33588e-06	1.46429e-05	4.10328
CYP26B1	-2.49023	6.23969	-5.10652	2.3673e-06	1.48243e-05	4.0903
SCAI	-1.0541	8.05487	-5.10639	2.36847e-06	1.48243e-05	4.08982
MYRIP	-2.79467	5.18312	-5.10587	2.37333e-06	1.48394e-05	4.08783
REV1	-0.743307	9.37983	-5.10353	2.39531e-06	1.49615e-05	4.07887
ADCY3	-1.28109	9.2954	-5.10214	2.40848e-06	1.5036e-05	4.07355
ZFHX4	-2.00088	7.74112	-5.09565	2.4707e-06	1.54007e-05	4.04877
DDX17	-0.670894	13.1182	-5.09407	2.4861e-06	1.54887e-05	4.04273
OLFML1	-1.53762	8.07601	-5.09341	2.49253e-06	1.55208e-05	4.04023
CALCR	-2.22632	2.27951	-5.09263	2.50017e-06	1.55605e-05	4.03725
DOK5	-1.43193	5.03146	-5.09179	2.50839e-06	1.56036e-05	4.03406
KLF4	-1.80428	9.09838	-5.09116	2.51466e-06	1.56346e-05	4.03164
POLR1E	-1.0375	8.733	-5.08958	2.53034e-06	1.5716e-05	4.0256
ZAK	-1.76181	10.5294	-5.08767	2.54936e-06	1.58261e-05	4.01833
KCNK2	-3.20554	5.5471	-5.08675	2.55861e-06	1.58754e-05	4.01481
PIKFYVE	-1.04658	9.57819	-5.0865	2.56107e-06	1.58826e-05	4.01387
MPRIP	-0.829424	10.6193	-5.08569	2.56926e-06	1.59252e-05	4.01078
RLBP1	-0.56022	0.176188	-5.08522	2.57399e-06	1.59464e-05	4.00899
MECOM	-1.44395	7.73955	-5.0841	2.58539e-06	1.60088e-05	4.0047
MAGEB4	-1.70882	0.712755	-5.07796	2.64841e-06	1.63824e-05	3.98131
KIF25	-2.2287	1.54703	-5.0736	2.69413e-06	1.66568e-05	3.96468
PIK3IP1	-1.02961	9.54917	-5.07137	2.71784e-06	1.67863e-05	3.95617
NODAL	-1.68906	2.26215	-5.07084	2.72346e-06	1.68124e-05	3.95416
ZNF248	-0.906315	8.11693	-5.06968	2.7359e-06	1.68806e-05	3.94974
CTSG	-2.98717	3.35491	-5.06757	2.75857e-06	1.70033e-05	3.94172
RHOQ	-1.19821	10.5795	-5.06703	2.76444e-06	1.70308e-05	3.93966
A4GNT	-1.07164	0.653805	-5.06191	2.82049e-06	1.73481e-05	3.92017
KCTD7	-0.933384	8.15724	-5.06123	2.82806e-06	1.73787e-05	3.91757
DPY19L2P2	-2.00039	2.5686	-5.06033	2.83802e-06	1.74223e-05	3.91415
RASA4	-1.68792	7.26341	-5.05684	2.87702e-06	1.76528e-05	3.9009
PDGFRA	-1.82668	10.2812	-5.05273	2.92379e-06	1.79164e-05	3.88524
TFPI	-2.17943	8.57771	-5.05239	2.9277e-06	1.79276e-05	3.88394
TECPR2	-0.822452	9.28514	-5.04865	2.97086e-06	1.81644e-05	3.86974
SUPT3H	-1.27596	6.05474	-5.04811	2.97712e-06	1.81935e-05	3.86769
HPR	-0.801083	0.363649	-5.04726	2.98706e-06	1.82451e-05	3.86446
GPR12	-3.52248	2.38915	-5.04164	3.05344e-06	1.86131e-05	3.84312
FEZ2	-0.82651	9.70246	-5.0413	3.05758e-06	1.8629e-05	3.8418
PC	-1.72813	9.43937	-5.04106	3.06039e-06	1.86368e-05	3.84091
CCNL1	-0.919181	9.81263	-5.03794	3.09801e-06	1.88188e-05	3.82905
GYPE	-1.68758	2.32515	-5.03685	3.11123e-06	1.8887e-05	3.82492
GPT	-3.75865	3.91143	-5.03526	3.13059e-06	1.89787e-05	3.81889
ZCWPW2	-1.83389	3.62277	-5.02649	3.23975e-06	1.96209e-05	3.78562
TTC38	-1.03004	8.6306	-5.02544	3.25314e-06	1.96922e-05	3.78162
AKAP11	-1.21017	10.3577	-5.02515	3.25681e-06	1.97046e-05	3.78053
HTR4	-0.952301	0.488738	-5.02472	3.26223e-06	1.97177e-05	3.77891
IGF1R	-2.06874	9.91284	-5.02345	3.27847e-06	1.9806e-05	3.77409
ZNF536	-1.15361	0.579171	-5.0228	3.28685e-06	1.98468e-05	3.77162
UGP2	-0.954752	11.5459	-5.02061	3.31511e-06	2.00075e-05	3.76331
SLC13A2	-4.86113	4.08816	-5.01466	3.39304e-06	2.03666e-05	3.74075
TMCO6	-0.958635	7.0605	-5.01342	3.40943e-06	2.04549e-05	3.73608
ST5	-1.10716	9.84175	-5.00995	3.45589e-06	2.0703e-05	3.72294
ISCU	-0.797704	10.1419	-5.00899	3.46891e-06	2.07707e-05	3.7193
PIK3C2G	-4.09934	5.47299	-5.00822	3.4794e-06	2.08233e-05	3.71637
DIRAS2	-2.54362	2.44563	-5.00777	3.48549e-06	2.08376e-05	3.71467
ZNF516	-1.95651	6.85554	-5.00775	3.48568e-06	2.08376e-05	3.71461
CYP39A1	-3.34594	4.70862	-5.00766	3.48694e-06	2.08376e-05	3.71426
AKAP3	-2.02788	4.152	-5.00569	3.51388e-06	2.09883e-05	3.7068
LPIN1	-1.29606	9.72866	-5.00498	3.52356e-06	2.10358e-05	3.70412
GABPA	-0.883857	9.64049	-5.00338	3.54558e-06	2.11281e-05	3.69808
PHLDA1	-1.60827	9.53428	-5.00336	3.54598e-06	2.11281e-05	3.69797
CAND2	-2.13597	5.04847	-4.99828	3.6169e-06	2.15296e-05	3.67876
INPP1	-1.40402	7.36217	-4.99666	3.63971e-06	2.16548e-05	3.67266
TCF7L1	-1.95043	8.50784	-4.99507	3.66242e-06	2.17792e-05	3.66662
GPRC5B	-1.64291	9.29618	-4.99365	3.68273e-06	2.18679e-05	3.66126
SUN1	-0.776838	11.0136	-4.99255	3.69846e-06	2.19398e-05	3.65712
GNG12	-1.2774	11.0915	-4.98967	3.74027e-06	2.21662e-05	3.64622
RND3	-1.54913	9.82596	-4.98943	3.74368e-06	2.21756e-05	3.64533
THSD7A	-2.06134	5.18505	-4.98811	3.76303e-06	2.22686e-05	3.64033
ZNF510	-0.815906	8.41721	-4.9827	3.84313e-06	2.27204e-05	3.6199
NEK7	-1.15739	10.2819	-4.98058	3.87497e-06	2.28864e-05	3.61189
EPS15	-0.681514	10.7224	-4.97925	3.89501e-06	2.29936e-05	3.60689
CXCL14	-3.2159	10.097	-4.97797	3.91451e-06	2.30975e-05	3.60204
PCM1	-1.0657	11.3299	-4.97778	3.91745e-06	2.31037e-05	3.60131
ERAP1	-1.12705	10.5056	-4.9736	3.98155e-06	2.34589e-05	3.58557
HOXD3	-1.9675	3.60403	-4.96965	4.0432e-06	2.38106e-05	3.57067
CFI	-1.53131	8.15433	-4.96818	4.06648e-06	2.39361e-05	3.5651
LOC441204	-2.0097	4.13715	-4.96698	4.0854e-06	2.40242e-05	3.5606
DBC1	-3.11248	4.50041	-4.96539	4.11071e-06	2.41613e-05	3.55461
KLK5	-4.78967	5.34114	-4.9649	4.11853e-06	2.41956e-05	3.55276
EVI5	-0.801402	8.50643	-4.9641	4.13138e-06	2.42594e-05	3.54974
SMARCD3	-1.76387	7.63474	-4.96129	4.17679e-06	2.45023e-05	3.53914
MSTN	-2.1638	2.05984	-4.9587	4.21901e-06	2.47381e-05	3.52939
TBC1D17	-0.742956	9.37814	-4.95785	4.23299e-06	2.48012e-05	3.52618
MLLT10	-0.850618	9.10627	-4.95779	4.23386e-06	2.48012e-05	3.52598
NCOA4	-0.694877	12.2121	-4.95599	4.26367e-06	2.49278e-05	3.51917
SENP7	-1.10082	8.35875	-4.95517	4.27724e-06	2.49951e-05	3.51609
PEX19	-0.928682	11.1213	-4.95239	4.32356e-06	2.52294e-05	3.50565
ZNF214	-2.50346	4.29428	-4.95123	4.34323e-06	2.5332e-05	3.50125
ZNF395	-1.37508	10.3215	-4.94988	4.36602e-06	2.54527e-05	3.49617
DYNC1I1	-1.98072	4.11746	-4.94906	4.37996e-06	2.55217e-05	3.49308
SEMA6C	-1.47715	6.64555	-4.94857	4.38826e-06	2.55456e-05	3.49124
EEF1A1	-0.952173	16.2405	-4.94687	4.41732e-06	2.57025e-05	3.48484
AOX1	-3.36667	6.53328	-4.94582	4.43537e-06	2.57952e-05	3.48089
PPP1R16B	-2.22189	7.60356	-4.94482	4.45261e-06	2.58831e-05	3.47713
CCL24	-1.24505	0.429213	-4.9441	4.46492e-06	2.59422e-05	3.47445
AMPD1	-2.85454	2.66757	-4.94108	4.51755e-06	2.62229e-05	3.46309
DOC2B	-2.61915	3.17491	-4.93946	4.54609e-06	2.6376e-05	3.45698
ECHDC3	-2.24791	7.72981	-4.9355	4.61636e-06	2.67582e-05	3.44211
FES	-1.39316	7.17488	-4.93393	4.64452e-06	2.69085e-05	3.43621
PPP2R2B	-2.04801	3.6039	-4.93201	4.6792e-06	2.70955e-05	3.429
STX11	-1.88234	6.67144	-4.9319	4.68124e-06	2.70955e-05	3.42858
HIGD1B	-1.29244	3.70754	-4.93059	4.70503e-06	2.72202e-05	3.42367
PTGER2	-1.51676	5.36293	-4.91952	4.91111e-06	2.8345e-05	3.38211
CSRP1	-1.20639	12.63	-4.91716	4.95609e-06	2.8591e-05	3.37327
ATG2B	-0.874459	9.75665	-4.916	4.97843e-06	2.87063e-05	3.36891
SUCLA2	-1.09337	9.55034	-4.91575	4.98327e-06	2.87206e-05	3.36797
ID1	-1.65988	7.61752	-4.91222	5.0518e-06	2.90879e-05	3.35473
ZNF667	-2.33944	5.65257	-4.91137	5.06836e-06	2.91695e-05	3.35156
CDC14A	-1.71414	6.9164	-4.91047	5.0862e-06	2.92472e-05	3.34816
MLYCD	-0.935538	7.62229	-4.90178	5.25995e-06	3.02292e-05	3.3156
ACADVL	-0.957837	11.5031	-4.89935	5.30943e-06	3.04857e-05	3.30653
CEPT1	-0.847679	9.30583	-4.8977	5.34348e-06	3.06513e-05	3.30033
PYGO1	-1.92699	3.56375	-4.8965	5.36819e-06	3.07785e-05	3.29586
ALDH3A2	-1.32406	10.3016	-4.89298	5.44162e-06	3.11701e-05	3.2827
PARP3	-1.23887	8.22658	-4.89226	5.45695e-06	3.12431e-05	3.27997
TMEM168	-0.833655	9.33286	-4.89141	5.47485e-06	3.13014e-05	3.2768
EFHC1	-1.16336	7.94103	-4.88997	5.50541e-06	3.14318e-05	3.27141
ACADL	-4.91566	3.03911	-4.88894	5.52724e-06	3.15416e-05	3.26757
NRXN1	-3.90454	3.41542	-4.88767	5.55451e-06	3.16675e-05	3.2628
FCGBP	-2.35109	7.5672	-4.88486	5.61489e-06	3.19518e-05	3.25233
GPM6A	-3.67691	2.50904	-4.88383	5.63728e-06	3.20642e-05	3.24847
EIF4A2	-0.929456	12.6147	-4.88085	5.70238e-06	3.2368e-05	3.23735
CRTC3	-0.642748	10.075	-4.88078	5.70402e-06	3.2368e-05	3.23707
FAM135A	-1.56403	7.21402	-4.88066	5.70668e-06	3.2368e-05	3.23662
GRIA3	-2.24118	4.11291	-4.87538	5.82391e-06	3.29561e-05	3.21692
RASIP1	-1.68173	7.46012	-4.87522	5.82767e-06	3.2962e-05	3.21629
PRDM8	-1.63472	4.60276	-4.87166	5.90808e-06	3.33547e-05	3.20302
SLC16A4	-2.12951	6.82389	-4.87141	5.91385e-06	3.33718e-05	3.20207
RAB40A	-1.32773	1.60743	-4.86443	6.07487e-06	3.42327e-05	3.17605
NIPAL3	-1.2501	9.39817	-4.86383	6.08891e-06	3.4296e-05	3.17382
ZBTB40	-0.74698	9.33704	-4.86306	6.10706e-06	3.43823e-05	3.17093
PMPCB	-0.668709	10.2306	-4.86179	6.13708e-06	3.45193e-05	3.16618
CYP3A43	-0.775528	0.373911	-4.86103	6.15502e-06	3.46042e-05	3.16336
TRAK1	-0.912523	10.1596	-4.85888	6.20614e-06	3.48594e-05	3.15534
RPL5	-0.987442	13.8676	-4.85693	6.25293e-06	3.50871e-05	3.14807
SLIT2	-2.06744	7.44065	-4.85433	6.31577e-06	3.54097e-05	3.13839
IGF2BP2	-2.25908	5.56554	-4.85417	6.31969e-06	3.54153e-05	3.13778
STARD8	-1.13122	7.39493	-4.85398	6.32431e-06	3.54249e-05	3.13708
RBPJ	-0.640742	9.34474	-4.85318	6.3437e-06	3.55171e-05	3.13411
RUSC2	-1.12747	8.81581	-4.85152	6.38447e-06	3.56964e-05	3.12791
ZFP36	-1.59657	10.8374	-4.85151	6.38454e-06	3.56964e-05	3.1279
AKAP13	-0.802613	11.4245	-4.85063	6.40618e-06	3.5801e-05	3.12462
NFE2L2	-0.544449	11.1884	-4.85027	6.41513e-06	3.58345e-05	3.12327
REV3L	-1.36644	9.4446	-4.84726	6.48981e-06	3.62184e-05	3.11206
SPIN2A	-1.29231	1.62303	-4.843	6.59689e-06	3.67654e-05	3.09621
PLAT	-1.79697	9.99331	-4.84191	6.62478e-06	3.68965e-05	3.09213
PROCR	-1.17371	7.33342	-4.84073	6.65477e-06	3.702e-05	3.08776
PPIEL	-1.69011	4.80419	-4.84005	6.67215e-06	3.7086e-05	3.08523
ABO	-2.38558	2.33	-4.83866	6.70785e-06	3.72471e-05	3.08006
MGLL	-1.84685	10.8941	-4.83659	6.76153e-06	3.75109e-05	3.07234
ESYT1	-0.999105	11.8105	-4.83642	6.76576e-06	3.75173e-05	3.07174
TRMT5	-0.699302	8.8616	-4.83578	6.78245e-06	3.75799e-05	3.06935
ECHDC2	-1.37392	8.79104	-4.82752	7.0011e-06	3.86811e-05	3.03864
HSPA12A	-1.64167	8.07487	-4.82708	7.01282e-06	3.87282e-05	3.03702
FLNC	-1.86044	7.44447	-4.82467	7.07795e-06	3.90524e-05	3.02807
SLC1A7	-2.36237	3.23266	-4.82393	7.09801e-06	3.91453e-05	3.02533
CTNNA3	-1.64552	0.919854	-4.82296	7.12469e-06	3.92747e-05	3.02169
TYRO3	-1.6941	7.99912	-4.82183	7.15556e-06	3.9427e-05	3.01751
DBT	-0.711368	9.61624	-4.82025	7.19903e-06	3.95947e-05	3.01165
INS-IGF2	-1.55309	0.987082	-4.81918	7.22857e-06	3.97212e-05	3.00768
LMBRD1	-0.901687	10.1391	-4.8184	7.25037e-06	3.9805e-05	3.00477
PALM	-2.20441	8.29107	-4.81608	7.31516e-06	4.01244e-05	2.99616
OTUD3	-1.17976	7.95277	-4.81552	7.33085e-06	4.01742e-05	2.99408
LAMC2	-3.28151	9.16112	-4.81482	7.35041e-06	4.02633e-05	2.9915
DET1	-0.844191	6.91965	-4.81434	7.36408e-06	4.03139e-05	2.9897
RPL26	-1.05517	12.9008	-4.81426	7.36628e-06	4.03139e-05	2.98942
MBP	-1.57848	8.84765	-4.81345	7.38922e-06	4.04213e-05	2.98641
ANGPTL2	-1.6502	10.5572	-4.81049	7.47327e-06	4.08626e-05	2.97546
SLC25A36	-0.934005	10.3499	-4.81031	7.47851e-06	4.08729e-05	2.97478
SV2A	-1.8078	5.45496	-4.80996	7.48873e-06	4.09103e-05	2.97346
TSC1	-0.809415	9.59979	-4.80892	7.51848e-06	4.10188e-05	2.96962
AKR1C1	-4.1948	6.72721	-4.80419	7.65604e-06	4.17119e-05	2.95207
ABI3BP	-2.91969	8.03525	-4.80172	7.72853e-06	4.20691e-05	2.94295
CTNNAL1	-1.25233	8.84146	-4.8007	7.75886e-06	4.22094e-05	2.93916
GLRB	-2.232	6.17339	-4.8005	7.76469e-06	4.22094e-05	2.93844
TFPI2	-3.10736	4.98987	-4.79794	7.84116e-06	4.25825e-05	2.92895
SERPINF2	-1.75186	5.22071	-4.79586	7.90393e-06	4.28894e-05	2.92124
SPEN	-0.676733	11.0829	-4.7912	8.04619e-06	4.3603e-05	2.90398
PLCL2	-1.51257	7.28349	-4.78838	8.13334e-06	4.4036e-05	2.89355
CTDSPL	-0.998004	10.1466	-4.78593	8.20989e-06	4.44306e-05	2.88449
DNM3	-1.35991	5.98901	-4.78559	8.2205e-06	4.44683e-05	2.88324
PPL	-1.59752	10.4625	-4.78508	8.23638e-06	4.45343e-05	2.88137
PROX1	-2.76318	3.46258	-4.78413	8.26657e-06	4.46746e-05	2.87783
ETFDH	-0.84023	8.85445	-4.78403	8.26966e-06	4.46746e-05	2.87747
GBE1	-1.47841	9.23557	-4.78375	8.27861e-06	4.4703e-05	2.87642
DIAPH2	-1.38633	7.58359	-4.78277	8.30953e-06	4.48143e-05	2.87282
FGF20	-0.865449	0.442005	-4.78142	8.35256e-06	4.50024e-05	2.86782
CLIC2	-1.46126	7.98809	-4.77953	8.41297e-06	4.52877e-05	2.86085
ELF5	-3.81748	7.16492	-4.77509	8.55673e-06	4.60208e-05	2.84445
SLC12A4	-1.10445	9.38473	-4.77497	8.56079e-06	4.60223e-05	2.844
ATXN3	-0.743793	8.70087	-4.77386	8.59707e-06	4.6168e-05	2.83991
MYOZ1	-1.81671	2.99554	-4.77368	8.60309e-06	4.6168e-05	2.83923
ZNF141	-1.01205	6.05624	-4.77337	8.61316e-06	4.62017e-05	2.8381
INPP5B	-0.968429	8.47056	-4.77287	8.62967e-06	4.62247e-05	2.83624
NEK1	-1.00397	8.51494	-4.77278	8.63268e-06	4.62247e-05	2.83591
KIAA1009	-0.976102	7.55652	-4.77082	8.69745e-06	4.6549e-05	2.82868
BNIP2	-0.842154	9.65483	-4.77072	8.70089e-06	4.6549e-05	2.82829
DCHS1	-1.1582	9.49494	-4.76848	8.77548e-06	4.69274e-05	2.82004
ZNF407	-0.768859	8.23568	-4.76502	8.89217e-06	4.75305e-05	2.80726
CLCNKB	-1.6351	1.2696	-4.76482	8.89898e-06	4.7546e-05	2.80652
MSRA	-1.48198	6.67118	-4.7646	8.90646e-06	4.7565e-05	2.80571
ABCD4	-0.838826	8.63436	-4.76387	8.93124e-06	4.76555e-05	2.80302
FAM129A	-1.98661	10.5151	-4.7636	8.94053e-06	4.76841e-05	2.80201
PURA	-0.782406	8.18849	-4.76063	9.04228e-06	4.81845e-05	2.79107
CIRBP	-0.974901	11.801	-4.758	9.13344e-06	4.8649e-05	2.78137
ZNF10	-1.01599	7.5003	-4.75647	9.18674e-06	4.89114e-05	2.77574
IRS4	-1.89131	0.86432	-4.75376	9.28212e-06	4.9376e-05	2.76575
FHIT	-1.66286	4.70181	-4.75322	9.30122e-06	4.94402e-05	2.76376
SKAP2	-1.49858	9.28503	-4.75319	9.30231e-06	4.94402e-05	2.76365
TSPAN2	-1.64567	6.85087	-4.75124	9.37165e-06	4.97651e-05	2.75647
RPL23AP53	-1.11632	7.11066	-4.74751	9.50566e-06	5.04327e-05	2.74274
ALDH6A1	-1.48601	8.73974	-4.74592	9.5633e-06	5.06943e-05	2.73689
ANKRD6	-1.35852	7.28614	-4.74563	9.57397e-06	5.07287e-05	2.73581
PENK	-2.93575	2.51368	-4.73942	9.8029e-06	5.18779e-05	2.71296
SCARF1	-1.06674	7.11345	-4.7394	9.80367e-06	5.18779e-05	2.71289
PLCD1	-1.08107	7.93278	-4.73634	9.91846e-06	5.24397e-05	2.70163
PPP1R1A	-3.75876	7.77091	-4.73601	9.93082e-06	5.24822e-05	2.70043
USP53	-1.47156	9.6869	-4.73506	9.96702e-06	5.26506e-05	2.69691
SORBS2	-2.36033	9.04715	-4.73166	1.00964e-05	5.33108e-05	2.68444
SMG6	-0.772231	9.89683	-4.72472	1.03663e-05	5.46647e-05	2.65894
GRAMD1C	-1.75637	6.98723	-4.72351	1.04141e-05	5.4893e-05	2.65449
CX3CL1	-2.61185	10.3371	-4.72102	1.05132e-05	5.53913e-05	2.64533
PECR	-1.69446	7.33582	-4.71887	1.05993e-05	5.5821e-05	2.63745
SGSM2	-1.06819	9.58649	-4.71817	1.06274e-05	5.59443e-05	2.63489
XPC	-0.748963	9.83536	-4.71802	1.06333e-05	5.59514e-05	2.63435
CHRM3	-2.37153	2.62915	-4.71558	1.07325e-05	5.64415e-05	2.62538
PDE8B	-3.06749	5.72444	-4.71457	1.07737e-05	5.65921e-05	2.62168
FZD5	-1.33511	7.37241	-4.7137	1.08091e-05	5.67538e-05	2.6185
DKK3	-1.89292	10.0058	-4.71253	1.08574e-05	5.69582e-05	2.61419
RUFY2	-0.802309	8.09165	-4.71138	1.09049e-05	5.71581e-05	2.60997
UST	-1.72242	7.28531	-4.71012	1.09569e-05	5.74057e-05	2.60538
EPHA5	-1.78507	1.0169	-4.70633	1.11159e-05	5.81633e-05	2.59146
SHOX	-0.90067	0.361855	-4.70558	1.11474e-05	5.8278e-05	2.58872
CSN2	-3.12628	0.579136	-4.70266	1.12713e-05	5.88752e-05	2.57804
PPP4R4	-2.96385	1.54711	-4.70213	1.1294e-05	5.89473e-05	2.57609
STXBP1	-1.63369	9.02662	-4.70212	1.12948e-05	5.89473e-05	2.57603
NXPH3	-2.03016	5.80898	-4.70017	1.13784e-05	5.9358e-05	2.5689
PRKAG2	-0.899775	8.80768	-4.69778	1.14819e-05	5.97963e-05	2.56015
TBC1D2B	-0.871951	10.3452	-4.69697	1.15172e-05	5.99279e-05	2.55718
PLLP	-2.00477	6.06106	-4.69358	1.1666e-05	6.06761e-05	2.54478
ACAA2	-1.36166	9.9505	-4.69233	1.17212e-05	6.09184e-05	2.54022
NTSR2	-1.09064	0.420496	-4.6923	1.17226e-05	6.09184e-05	2.5401
CDH12	-2.38722	2.6084	-4.69194	1.17385e-05	6.09752e-05	2.53879
KCNC4	-1.40258	6.94096	-4.68994	1.18281e-05	6.14142e-05	2.53145
XIST	-1.73052	12.5148	-4.68689	1.19652e-05	6.20995e-05	2.52031
HOXA1	-1.27631	4.10205	-4.68562	1.2023e-05	6.2373e-05	2.51565
ZEB1	-1.29049	9.37474	-4.68298	1.21436e-05	6.29716e-05	2.50601
PKD1	-0.988196	10.1188	-4.6798	1.22904e-05	6.36683e-05	2.4944
LY6G6D	-0.592811	0.162346	-4.67841	1.23553e-05	6.39329e-05	2.48932
SETD2	-0.609083	10.9498	-4.67789	1.23798e-05	6.40325e-05	2.4874
CPS1	-2.84748	5.78775	-4.67679	1.24311e-05	6.42705e-05	2.48341
STAG2	-0.701166	11.3738	-4.67658	1.24409e-05	6.4294e-05	2.48265
AKR1C3	-2.51726	8.06822	-4.67609	1.2464e-05	6.43857e-05	2.48086
ARC	-2.63559	3.52456	-4.67565	1.24848e-05	6.44658e-05	2.47925
PTGIS	-2.47927	8.35978	-4.67406	1.25601e-05	6.47721e-05	2.47344
PRDM2	-0.616967	10.3387	-4.66797	1.28527e-05	6.62247e-05	2.4512
BCKDHB	-1.0587	8.5932	-4.66752	1.28746e-05	6.63094e-05	2.44955
ACVR2A	-0.946332	8.62592	-4.66414	1.30397e-05	6.70464e-05	2.43724
BACE1	-0.927258	9.79003	-4.66396	1.30486e-05	6.70637e-05	2.43658
FAM69A	-1.15416	8.12413	-4.66349	1.30718e-05	6.71547e-05	2.43486
FGFR2	-3.0436	7.87942	-4.66337	1.30775e-05	6.71555e-05	2.43444
REM1	-1.66545	4.04096	-4.66305	1.30934e-05	6.72089e-05	2.43327
FLG	-2.52928	3.41829	-4.6624	1.31255e-05	6.73453e-05	2.4309
EPB41L4B	-1.25104	9.6072	-4.66182	1.31543e-05	6.74645e-05	2.42879
KLHL4	-1.75389	3.5227	-4.66021	1.32347e-05	6.78195e-05	2.42291
BMPR2	-0.731226	11.4855	-4.6594	1.32751e-05	6.79894e-05	2.41996
ARHGEF4	-2.09324	6.32024	-4.65932	1.32791e-05	6.79894e-05	2.41967
HGF	-2.1052	5.1404	-4.65579	1.3457e-05	6.87846e-05	2.40682
IL22RA1	-2.42429	3.03247	-4.655	1.34975e-05	6.89629e-05	2.40391
ZNF423	-1.51168	7.35615	-4.65359	1.35694e-05	6.92719e-05	2.39879
SMAD5	-0.775647	10.5897	-4.65272	1.36139e-05	6.94536e-05	2.39563
DUSP7	-0.730813	8.715	-4.65256	1.36222e-05	6.94536e-05	2.39504
DENND5B	-1.39036	7.75695	-4.65089	1.37083e-05	6.98538e-05	2.38896
ARNT	-0.748646	10.4038	-4.64828	1.38439e-05	7.04657e-05	2.37945
DCBLD2	-1.21652	9.32736	-4.64689	1.39163e-05	7.08049e-05	2.37441
WDR48	-0.751461	9.97781	-4.64592	1.39674e-05	7.10349e-05	2.37087
RAD52	-0.882467	6.56654	-4.64424	1.40563e-05	7.14575e-05	2.36474
KCNE1L	-2.29308	1.66413	-4.64214	1.41677e-05	7.19632e-05	2.35713
TOR1AIP1	-0.768096	10.6747	-4.63938	1.43158e-05	7.26424e-05	2.34709
FLI1	-1.24507	8.4795	-4.63901	1.43356e-05	7.26949e-05	2.34575
FAM198B	-1.27642	11.2543	-4.63704	1.44425e-05	7.31309e-05	2.33858
IQCA1	-1.93273	5.40552	-4.63567	1.45173e-05	7.34324e-05	2.33359
MXRA7	-1.481	10.5566	-4.63297	1.46656e-05	7.4059e-05	2.32378
BBOX1	-3.69948	5.58165	-4.63016	1.48216e-05	7.47536e-05	2.31357
LRP2	-4.55906	6.25587	-4.62875	1.49e-05	7.5118e-05	2.30847
LAMB2	-1.23395	11.8347	-4.62134	1.53211e-05	7.70809e-05	2.28158
PLD1	-1.42214	8.37491	-4.6195	1.54279e-05	7.75219e-05	2.27487
CAB39L	-1.82594	9.22316	-4.61778	1.55276e-05	7.79266e-05	2.26865
PUM1	-0.550151	11.1517	-4.61472	1.57073e-05	7.87308e-05	2.25755
SNAI2	-1.34503	8.69379	-4.6135	1.57792e-05	7.89936e-05	2.25314
PPARGC1A	-2.77469	5.12322	-4.61184	1.58777e-05	7.9454e-05	2.24713
SLC4A7	-1.42061	9.3912	-4.61057	1.59537e-05	7.9747e-05	2.24252
FMOD	-1.99295	10.8891	-4.61054	1.5956e-05	7.9747e-05	2.24239
ARMC4	-2.00233	1.42938	-4.60579	1.62428e-05	8.10475e-05	2.22519
BTAF1	-0.949929	9.83954	-4.60394	1.63561e-05	8.15678e-05	2.21849
MYCBP2	-1.40662	10.926	-4.60334	1.63929e-05	8.16956e-05	2.21632
DHRS12	-1.02809	7.61808	-4.6031	1.64074e-05	8.17347e-05	2.21546
NR2C2	-0.960703	9.93116	-4.60255	1.64412e-05	8.18344e-05	2.21348
ALS2CL	-1.78204	6.76858	-4.60059	1.65625e-05	8.23385e-05	2.20639
CLASP1	-0.576936	10.3957	-4.59915	1.66526e-05	8.27525e-05	2.20115
BBS7	-0.830777	7.79074	-4.599	1.66617e-05	8.27637e-05	2.20063
FAM134B	-1.74864	7.96313	-4.59854	1.66904e-05	8.28724e-05	2.19897
MAT2B	-0.631368	10.333	-4.5973	1.67682e-05	8.31907e-05	2.19448
FADS3	-1.49087	7.88584	-4.59717	1.67765e-05	8.3198e-05	2.194
SORBS3	-1.09286	10.1279	-4.59613	1.68421e-05	8.34891e-05	2.19024
FAM47E	-1.8741	6.14688	-4.59533	1.68929e-05	8.3707e-05	2.18733
MYOZ3	-1.73146	3.1968	-4.59309	1.70349e-05	8.43074e-05	2.17926
PEX5L	-1.66427	1.47931	-4.59103	1.71673e-05	8.49281e-05	2.17179
KLHDC2	-0.634182	9.69592	-4.58276	1.77073e-05	8.73864e-05	2.14191
ZNF471	-2.04109	6.44278	-4.5788	1.79717e-05	8.85114e-05	2.12762
GAS6	-1.55065	10.0998	-4.57544	1.8199e-05	8.95584e-05	2.11549
ADAMTS8	-2.65062	3.32556	-4.57344	1.83354e-05	9.0193e-05	2.10829
NAP1L2	-2.64294	5.27853	-4.57226	1.84163e-05	9.05542e-05	2.10405
EPHA2	-1.30365	8.33096	-4.57164	1.84591e-05	9.07281e-05	2.10181
PTPLA	-2.16085	4.30407	-4.56997	1.85747e-05	9.12591e-05	2.09579
DCLK1	-2.2862	8.19392	-4.56973	1.85919e-05	9.13069e-05	2.09489
KIDINS220	-0.73808	11.0419	-4.5692	1.86284e-05	9.14491e-05	2.093
ZCCHC11	-1.06131	9.01443	-4.56892	1.86479e-05	9.15081e-05	2.09199
CCDC88A	-1.25227	8.77574	-4.56577	1.88685e-05	9.24784e-05	2.08065
B3GNT1	-0.912643	8.60221	-4.56314	1.90548e-05	9.33537e-05	2.07118
TTC21B	-0.929963	8.55662	-4.56222	1.91205e-05	9.3638e-05	2.06786
ROR1	-2.09507	5.35605	-4.56173	1.91556e-05	9.3772e-05	2.06609
NEK3	-1.02216	6.84252	-4.55852	1.93869e-05	9.48281e-05	2.05452
ZNF83	-0.8747	9.51841	-4.55761	1.94525e-05	9.51105e-05	2.05126
HSDL2	-1.14686	10.1776	-4.55621	1.95548e-05	9.55017e-05	2.0462
KLK10	-4.4035	4.06881	-4.55619	1.95561e-05	9.55017e-05	2.04614
NR2C1	-1.0082	8.04632	-4.55578	1.95862e-05	9.56104e-05	2.04466
PJA1	-0.944207	9.2107	-4.5531	1.97828e-05	9.65313e-05	2.03503
ADD2	-1.73136	4.4702	-4.55028	1.99926e-05	9.74207e-05	2.02486
ABLIM1	-1.16332	11.8456	-4.55019	1.99988e-05	9.74207e-05	2.02456
ZCCHC4	-0.808299	7.10033	-4.55004	2.00099e-05	9.74207e-05	2.02403
VENTX	-1.36696	3.22494	-4.55	2.00131e-05	9.74207e-05	2.02387
SEMA3C	-1.56207	11.3325	-4.5492	2.00727e-05	9.76714e-05	2.021
PDGFC	-1.35897	9.16173	-4.54881	2.01023e-05	9.77514e-05	2.01958
FRZB	-1.77477	7.53884	-4.54877	2.01052e-05	9.77514e-05	2.01944
PMP22	-1.43552	10.9477	-4.54628	2.0293e-05	9.85586e-05	2.01048
SOD3	-2.59925	7.97923	-4.54624	2.02955e-05	9.85586e-05	2.01036
CBL	-0.862722	9.67104	-4.54451	2.04269e-05	9.9129e-05	2.00414
DLEU2L	-1.15038	2.02051	-4.54295	2.05461e-05	9.96164e-05	1.99853
HNMT	-1.06598	9.77555	-4.5413	2.06729e-05	0.000100191	1.9926
C6orf15	-2.43649	1.71433	-4.54057	2.07294e-05	0.000100425	1.98997
ABCA1	-1.49513	9.79363	-4.53926	2.08307e-05	0.000100796	1.98527
SCARB1	-1.31308	9.66222	-4.53926	2.08308e-05	0.000100796	1.98527
CACNA1C	-1.37896	7.65424	-4.5375	2.09677e-05	0.000101377	1.97895
EPHA7	-3.14769	3.49657	-4.53739	2.09761e-05	0.000101377	1.97857
CD209	-2.4186	5.63023	-4.53292	2.13281e-05	0.000102918	1.96253
MBD5	-0.872314	8.05274	-4.53292	2.13286e-05	0.000102918	1.9625
JPH2	-2.84933	6.15869	-4.52977	2.15797e-05	0.000104005	1.95122
ZNF493	-1.35154	7.45473	-4.52844	2.16869e-05	0.000104356	1.94645
ABI2	-0.866665	10.1014	-4.52773	2.17443e-05	0.000104591	1.9439
DCAF16	-1.07742	9.1495	-4.52584	2.18978e-05	0.000105288	1.93712
CYP24A1	-2.38789	1.49158	-4.52548	2.19271e-05	0.000105387	1.93584
KLF2	-1.33707	8.55195	-4.52355	2.20853e-05	0.000106064	1.92891
DNAJC24	-0.587233	8.05964	-4.52229	2.21894e-05	0.000106522	1.92437
PCF11	-0.684234	10.2558	-4.51694	2.2635e-05	0.000108532	1.90522
TCF4	-1.19468	10.5133	-4.51591	2.27218e-05	0.000108905	1.90153
CPEB3	-0.987138	7.2101	-4.5138	2.29008e-05	0.000109633	1.89397
NUDT6	-1.53831	5.09938	-4.51201	2.30534e-05	0.00011019	1.88757
SERPING1	-1.3128	12.5016	-4.50553	2.36145e-05	0.000112739	1.8644
CAPN3	-1.93614	5.64944	-4.50529	2.36361e-05	0.000112754	1.86352
ACADSB	-1.6822	9.70365	-4.50258	2.38745e-05	0.000113747	1.85385
CCDC144A	-2.21537	3.80889	-4.5025	2.38818e-05	0.000113747	1.85356
SIM1	-2.92282	2.91399	-4.50235	2.38956e-05	0.000113769	1.853
NEDD4L	-1.36469	10.0414	-4.49876	2.42156e-05	0.000115112	1.84019
FOXC2	-1.55446	2.61006	-4.49592	2.44717e-05	0.000116193	1.83005
MGP	-2.98778	13.1584	-4.4934	2.47018e-05	0.000117194	1.82104
CAMTA2	-0.736266	9.63142	-4.49315	2.47246e-05	0.000117256	1.82015
BHMT	-1.47837	0.957401	-4.49196	2.48343e-05	0.000117673	1.81589
THYN1	-0.913819	8.85584	-4.49188	2.48415e-05	0.000117673	1.81561
CYTH3	-1.05188	9.54954	-4.49127	2.48978e-05	0.000117894	1.81343
CCL23	-1.68813	1.7697	-4.49072	2.49487e-05	0.000118089	1.81146
ETS2	-1.0752	10.095	-4.48995	2.50197e-05	0.000118379	1.80872
TIE1	-1.28537	8.71904	-4.48786	2.52141e-05	0.000119206	1.80127
COL2A1	-3.55034	3.00168	-4.4822	2.57479e-05	0.000121587	1.7811
ACVRL1	-0.993192	8.78739	-4.47901	2.60545e-05	0.000122892	1.7697
GIN1	-0.66519	6.91979	-4.47865	2.60893e-05	0.000123008	1.76841
PPP1R12A	-0.769168	10.3876	-4.47756	2.61939e-05	0.000123454	1.76456
EEF1A1P9	-0.870103	12.3673	-4.47727	2.62224e-05	0.00012354	1.76351
PURG	-1.30761	2.07516	-4.47549	2.63955e-05	0.000124259	1.75718
ZNF266	-0.871348	8.91712	-4.47519	2.64248e-05	0.000124326	1.75611
GULP1	-1.91034	7.45656	-4.46873	2.7064e-05	0.000127013	1.7331
SLC25A30	-0.989439	8.58335	-4.46781	2.71567e-05	0.000127399	1.7298
XYLT1	-1.48365	8.56183	-4.46652	2.72865e-05	0.000127958	1.72522
CLCN4	-1.68467	6.42424	-4.46634	2.73039e-05	0.000127991	1.7246
TRPM1	-0.845156	0.435117	-4.45802	2.81561e-05	0.000131782	1.69501
ATP6V1B1	-3.19125	5.67548	-4.45503	2.84691e-05	0.000133093	1.68437
PCDH8	-1.65109	0.84503	-4.45368	2.86111e-05	0.000133706	1.67958
GATAD1	-0.731129	9.51644	-4.45109	2.8886e-05	0.000134834	1.67038
ADARB1	-0.815108	8.98723	-4.45076	2.89209e-05	0.000134946	1.66922
KIF13A	-1.26033	9.97107	-4.4489	2.912e-05	0.000135823	1.66262
LPP	-1.2261	8.99534	-4.44744	2.9277e-05	0.00013645	1.65744
PIK3C2A	-0.90181	10.4242	-4.44099	2.99818e-05	0.000139521	1.63455
PKP4	-0.705082	11.0614	-4.44071	3.00125e-05	0.000139611	1.63356
TAGLN	-1.49935	12.6034	-4.44003	3.00889e-05	0.000139912	1.63112
ANKRD36	-1.25351	6.88237	-4.43826	3.02853e-05	0.000140718	1.62486
TAT	-5.43053	5.08175	-4.43639	3.04946e-05	0.000141636	1.61823
NGF	-1.37512	2.79462	-4.43371	3.07967e-05	0.00014293	1.60874
ZNF331	-0.916342	8.58621	-4.43351	3.08193e-05	0.00014298	1.60804
BMPR1A	-0.697791	9.42596	-4.42753	3.15057e-05	0.000145998	1.58685
DNAH6	-2.52028	3.83057	-4.42718	3.15465e-05	0.000146131	1.5856
KCNQ4	-2.18621	2.53698	-4.42417	3.18973e-05	0.000147643	1.57496
ABLIM3	-2.49214	8.52632	-4.42366	3.19573e-05	0.000147865	1.57316
TBC1D15	-0.690507	9.97091	-4.42297	3.20389e-05	0.00014813	1.5707
HSD17B11	-1.41465	8.73221	-4.42093	3.22796e-05	0.000149186	1.5635
SCUBE2	-2.85347	8.80203	-4.42079	3.22968e-05	0.000149209	1.56299
CALB2	-3.0715	6.48815	-4.41844	3.25771e-05	0.000150446	1.55468
GEMIN4	-0.71558	8.96289	-4.41726	3.27182e-05	0.000150926	1.55052
CGRRF1	-0.787495	7.47169	-4.4149	3.30032e-05	0.000152056	1.54218
CES1	-2.87513	7.60839	-4.4149	3.30036e-05	0.000152056	1.54217
VIPR1	-1.35219	8.13634	-4.41482	3.30133e-05	0.000152056	1.54188
PPP2R1B	-0.916669	9.74586	-4.4143	3.30759e-05	0.000152277	1.54006
TLE2	-1.41208	8.47169	-4.41349	3.31744e-05	0.000152625	1.5372
ALX1	-1.57746	0.816363	-4.41335	3.31919e-05	0.000152648	1.53669
CDH17	-1.21963	1.1338	-4.41227	3.33241e-05	0.000153082	1.53287
WDTC1	-0.781931	10.6293	-4.40698	3.39779e-05	0.000155967	1.51418
PLEKHA5	-0.923018	9.16511	-4.40393	3.43596e-05	0.000157643	1.50344
PTEN	-0.854721	11.0993	-4.40224	3.45737e-05	0.000158463	1.49747
KCNK3	-2.97552	4.64203	-4.39928	3.49512e-05	0.000160072	1.48703
DDHD2	-1.15037	9.72775	-4.39836	3.50693e-05	0.000160432	1.48378
PHF2	-0.645024	10.1232	-4.39711	3.52303e-05	0.000161108	1.47938
NOS1AP	-2.3375	5.09027	-4.39366	3.56787e-05	0.000162974	1.46722
ANG	-1.51451	7.62583	-4.39301	3.57633e-05	0.000163299	1.46494
CNTN6	-2.21929	1.4196	-4.39273	3.58004e-05	0.000163407	1.46395
SASH1	-1.3092	10.5562	-4.38512	3.68126e-05	0.000167776	1.43714
FRAS1	-2.18947	6.35695	-4.37981	3.75356e-05	0.000170942	1.41844
PHKA2	-0.861453	9.33571	-4.37803	3.77803e-05	0.000171992	1.4122
ALAD	-0.963906	10.1652	-4.3754	3.8146e-05	0.000173527	1.40294
PEMT	-0.853402	7.74321	-4.3749	3.82155e-05	0.000173778	1.40119
ROCK2	-1.17907	10.0018	-4.36983	3.89307e-05	0.000176436	1.38337
RAVER2	-1.87426	7.87614	-4.36625	3.94427e-05	0.0001783	1.37081
C21orf91	-1.19033	8.67181	-4.36593	3.94892e-05	0.000178435	1.36968
SMAD9	-2.03096	4.53557	-4.36456	3.96882e-05	0.000179202	1.36485
SOS2	-0.70538	10.2037	-4.36217	4.00348e-05	0.000180498	1.35649
GABRE	-3.60594	6.32404	-4.36123	4.01737e-05	0.000180856	1.35317
ADRA1B	-1.78276	3.50509	-4.36099	4.0208e-05	0.000180944	1.35234
PNMA2	-1.3851	5.97094	-4.36015	4.03321e-05	0.000181435	1.34939
ARHGAP6	-1.95623	5.71276	-4.35702	4.07953e-05	0.000183451	1.33841
ESR1	-3.35367	8.70645	-4.35563	4.10032e-05	0.000184181	1.33353
GRIN2A	-2.19178	3.81815	-4.35344	4.13314e-05	0.000185587	1.32587
SP4	-1.03328	7.67432	-4.35213	4.15296e-05	0.00018627	1.32127
ZNF224	-0.886254	7.62178	-4.35184	4.15736e-05	0.00018633	1.32025
C1orf95	-3.07778	3.43635	-4.34863	4.20631e-05	0.000188246	1.30901
ACSM2B	-1.10975	0.352838	-4.34635	4.24135e-05	0.000189675	1.30104
CALCRL	-1.31237	9.10165	-4.3458	4.24992e-05	0.000189918	1.2991
PNRC1	-0.822821	10.6506	-4.33933	4.35135e-05	0.000194052	1.27644
GPD1L	-1.13993	10.8265	-4.33882	4.35937e-05	0.00019431	1.27468
MACF1	-0.849119	12.342	-4.33774	4.37663e-05	0.000194797	1.27088
AKAP7	-1.32328	6.848	-4.33773	4.37672e-05	0.000194797	1.27086
KSR1	-1.15571	7.8607	-4.33762	4.3785e-05	0.000194805	1.27047
AFF1	-0.820963	10.9521	-4.33542	4.41373e-05	0.000196085	1.26277
OPTN	-1.13443	10.5653	-4.33477	4.42416e-05	0.000196477	1.26051
ARMCX1	-1.60392	8.41713	-4.33404	4.43596e-05	0.000196785	1.25795
NTS	-2.54528	1.2946	-4.33211	4.46726e-05	0.000198101	1.2512
ADCY6	-1.0681	10.6782	-4.33132	4.47997e-05	0.00019852	1.24847
SLC24A1	-0.993798	8.21323	-4.32967	4.5071e-05	0.000199649	1.24267
MBIP	-0.810888	8.12628	-4.32727	4.54661e-05	0.00020118	1.23429
GLTSCR2	-1.23353	11.4515	-4.32255	4.62526e-05	0.000204362	1.21782
IP6K1	-0.565821	10.1086	-4.32176	4.63855e-05	0.000204849	1.21507
ETV5	-1.47599	8.40086	-4.32159	4.64133e-05	0.000204849	1.21449
KLF6	-1.09707	11.6468	-4.32009	4.66673e-05	0.000205895	1.20925
HTR1F	-1.02981	3.01046	-4.31958	4.67543e-05	0.000206146	1.20746
RIC8B	-0.689165	8.358	-4.3189	4.68706e-05	0.000206567	1.20507
TLL1	-1.86825	6.21323	-4.31615	4.734e-05	0.000208485	1.19551
WDR59	-0.71255	8.97108	-4.31579	4.74017e-05	0.000208591	1.19426
LOC202181	-1.37868	4.79528	-4.31571	4.74156e-05	0.000208591	1.19398
ZFAND1	-0.896776	9.02894	-4.31522	4.75003e-05	0.000208812	1.19226
VPS13A	-1.21006	9.16213	-4.30428	4.94237e-05	0.000216719	1.15416
LRRC49	-1.36732	5.89977	-4.3034	4.95822e-05	0.000217335	1.15108
C3	-1.64776	12.8153	-4.30195	4.98431e-05	0.000218243	1.14605
CEBPA	-1.59071	9.52648	-4.29811	5.05421e-05	0.000221145	1.13268
JRKL	-1.07992	8.07323	-4.29752	5.06496e-05	0.000221535	1.13064
FAM86B1	-1.6925	5.62665	-4.29163	5.17419e-05	0.000225744	1.11016
ASB4	-1.27004	0.679903	-4.28967	5.21114e-05	0.000227273	1.10334
FAM168B	-0.731269	11.3406	-4.28957	5.21296e-05	0.000227273	1.103
PDE3A	-1.91711	5.57288	-4.28822	5.23859e-05	0.000228308	1.09829
ARRB1	-1.24505	9.06849	-4.28587	5.28325e-05	0.000230172	1.09015
PLTP	-1.25082	10.1755	-4.28482	5.30337e-05	0.0002308	1.0865
FOXJ2	-0.639108	9.71364	-4.28152	5.367e-05	0.000233235	1.07506
ALDOC	-2.48606	8.14855	-4.27956	5.40524e-05	0.000234729	1.06825
CLDN18	-1.04045	1.16665	-4.27927	5.41102e-05	0.000234896	1.06722
ZNF236	-0.743776	8.02576	-4.27746	5.44652e-05	0.0002361	1.06095
BMP3	-3.69945	2.81436	-4.27727	5.45029e-05	0.000236179	1.06028
RPL34	-1.12063	12.4608	-4.27655	5.46449e-05	0.00023671	1.05779
ATP2B4	-1.18946	11.6872	-4.27619	5.47142e-05	0.000236926	1.05657
EPM2A	-1.02241	7.2438	-4.27401	5.51472e-05	0.000238716	1.04901
PIGR	-5.67717	7.44945	-4.27268	5.54126e-05	0.00023978	1.0444
PHF7	-1.25555	5.60924	-4.27174	5.56022e-05	0.000240514	1.04113
RASL10A	-2.02601	3.79398	-4.26821	5.63146e-05	0.000243509	1.02892
INPP5K	-0.790234	9.49837	-4.26587	5.67928e-05	0.000245489	1.02081
RNF128	-2.47925	5.79691	-4.26519	5.69333e-05	0.000246009	1.01843
TSPAN12	-1.85559	7.25225	-4.26185	5.76221e-05	0.000248721	1.0069
ATXN7L1	-0.829951	7.55581	-4.26017	5.79728e-05	0.000250056	1.00108
GALT	-0.968718	7.6398	-4.25898	5.82225e-05	0.000251045	0.99696
PRKD3	-1.14783	9.6682	-4.25529	5.9003e-05	0.00025387	0.984189
HERC2	-0.778773	10.4474	-4.25458	5.91546e-05	0.000254432	0.98173
ELF2	-0.564387	9.64643	-4.2525	5.95979e-05	0.000256248	0.97457
BLCAP	-0.758375	10.578	-4.24822	6.05247e-05	0.000259649	0.959774
SLC28A3	-3.68178	4.30299	-4.24615	6.09769e-05	0.000261264	0.952637
VGLL3	-1.61399	8.40506	-4.24614	6.09795e-05	0.000261264	0.952596
VIPR2	-2.98393	3.58871	-4.24543	6.11359e-05	0.000261706	0.95014
VPS11	-0.595164	9.92406	-4.24538	6.11473e-05	0.000261706	0.949961
ATRX	-0.763884	10.9983	-4.24498	6.12345e-05	0.000261987	0.948595
ANO2	-1.98019	3.84314	-4.24449	6.13431e-05	0.00026236	0.946896
TMEM143	-0.897167	6.71035	-4.24218	6.1855e-05	0.000264456	0.938929
NFU1	-0.724002	8.83097	-4.24176	6.19484e-05	0.000264762	0.937482
EPHX2	-1.78481	8.32232	-4.24128	6.20568e-05	0.000265074	0.935807
UNC5C	-2.18887	4.68899	-4.24114	6.2087e-05	0.000265074	0.93534
PCDHB12	-1.46814	4.84651	-4.24023	6.22909e-05	0.000265852	0.932196
ZFPM2	-1.57361	6.81955	-4.23999	6.23441e-05	0.000265985	0.931379
EGFR	-2.89432	8.58495	-4.23835	6.27139e-05	0.000267375	0.925709
GALR1	-1.44194	0.590857	-4.23791	6.28134e-05	0.000267706	0.92419
BEND5	-1.9012	5.12308	-4.23771	6.28585e-05	0.000267804	0.9235
AHR	-1.20639	10.6337	-4.23744	6.29192e-05	0.000267969	0.922575
SELP	-3.33564	5.79748	-4.23705	6.3007e-05	0.000268249	0.921238
ZNF778	-0.926944	6.45727	-4.23606	6.32317e-05	0.000269111	0.917827
TWIST1	-1.5707	7.00285	-4.2344	6.36113e-05	0.000270313	0.912089
MBNL2	-1.32215	10.6451	-4.23434	6.36253e-05	0.000270313	0.911878
EPS8	-1.17295	10.117	-4.23267	6.40086e-05	0.000271846	0.906122
ABCA11P	-1.0852	6.37084	-4.23232	6.40882e-05	0.000272036	0.904929
SLC6A14	-3.86503	5.48709	-4.23224	6.41065e-05	0.000272036	0.904657
NHEJ1	-0.708798	7.68806	-4.23218	6.41205e-05	0.000272036	0.904447
PDPR	-1.3824	9.41521	-4.23071	6.44595e-05	0.000273093	0.899393
B3GALT2	-1.58778	2.46269	-4.22836	6.50067e-05	0.00027522	0.891291
ADCY1	-1.96426	7.01715	-4.22733	6.52484e-05	0.000276147	0.887733
MT1X	-1.69347	9.13522	-4.22341	6.61734e-05	0.000279909	0.874242
CES2	-0.734628	9.69547	-4.22324	6.62139e-05	0.000279941	0.873656
ZNF44	-0.746774	7.72007	-4.21993	6.70052e-05	0.000282991	0.862272
MSX1	-1.20164	5.62317	-4.21715	6.76766e-05	0.000285529	0.852717
SNX15	-0.698487	8.60673	-4.21623	6.79013e-05	0.000286278	0.849541
MAOB	-3.73836	8.40992	-4.21247	6.88211e-05	0.000289855	0.836649
TAF1	-0.665031	10.198	-4.20999	6.94373e-05	0.000292045	0.82811
PHF1	-0.712535	9.47833	-4.20787	6.99661e-05	0.000294168	0.82084
ATM	-0.994159	9.98111	-4.20724	7.01252e-05	0.000294632	0.818665
ABHD5	-0.773612	9.89816	-4.20472	7.0761e-05	0.000297201	0.810018
SERPINA10	-0.794086	0.207272	-4.20198	7.14594e-05	0.000300031	0.800609
ANO3	-3.63933	3.06623	-4.20105	7.16957e-05	0.000300861	0.797447
SEPP1	-1.96538	12.5571	-4.19987	7.20001e-05	0.000301988	0.793389
CGGBP1	-0.620751	10.9259	-4.19741	7.26382e-05	0.000304245	0.784937
BBS9	-0.85943	7.81437	-4.19678	7.28012e-05	0.000304822	0.782791
PDGFRL	-1.54353	8.6074	-4.19487	7.33011e-05	0.000306704	0.776236
LPAR1	-1.28218	8.33038	-4.19373	7.36006e-05	0.000307851	0.772331
FRY	-1.30848	9.20541	-4.19324	7.3728e-05	0.000308172	0.770673
CRYZL1	-0.594275	8.24733	-4.19276	7.38543e-05	0.000308594	0.769035
LIPT1	-0.723733	6.73778	-4.19234	7.39662e-05	0.000308955	0.767585
SP1	-0.495847	11.685	-4.19163	7.41535e-05	0.000309631	0.765162
ARHGAP26	-1.32209	9.01763	-4.19118	7.42742e-05	0.000310028	0.763606
ZNF529	-0.734524	8.07009	-4.19095	7.43359e-05	0.000310179	0.76281
PAN2	-0.943063	8.95755	-4.18925	7.47885e-05	0.000311747	0.756996
CREB1	-0.468565	10.3075	-4.18486	7.5972e-05	0.000315992	0.741962
GABRB1	-0.636915	0.232032	-4.18479	7.59889e-05	0.000315992	0.741749
RFC1	-0.772311	10.3257	-4.18384	7.62478e-05	0.000316887	0.738491
ALDH2	-1.89641	11.2551	-4.18381	7.62563e-05	0.000316887	0.738384
FAM124B	-1.23035	4.9208	-4.18334	7.63845e-05	0.000317312	0.736776
NR1H3	-0.956728	8.80284	-4.18201	7.67497e-05	0.00031872	0.732209
TRIM52	-0.688195	7.04672	-4.18115	7.69844e-05	0.000319585	0.729285
SH3BP2	-0.912164	9.78252	-4.17699	7.81369e-05	0.000323816	0.715058
PRKD1	-1.42466	7.08636	-4.17587	7.84487e-05	0.000324887	0.711245
CTNNB1	-0.746294	13.0666	-4.17234	7.94448e-05	0.000328472	0.699165
RPL22	-0.82837	12.7264	-4.17232	7.94495e-05	0.000328472	0.699109
ZNF219	-1.26756	7.92361	-4.1707	7.99087e-05	0.000330259	0.693591
ACSL1	-1.70568	12.0115	-4.17003	8.00999e-05	0.000330824	0.691303
NLRX1	-1.02633	8.24081	-4.16931	8.03084e-05	0.000331572	0.688815
FAM184A	-2.50384	5.36144	-4.16692	8.09948e-05	0.000334293	0.680668
MTR	-0.761985	10.1905	-4.1636	8.19582e-05	0.00033804	0.669349
EIF3F	-0.668669	11.0212	-4.16134	8.26207e-05	0.00034022	0.661644
FAM106A	-1.52811	1.92893	-4.16132	8.26269e-05	0.00034022	0.661572
TIPARP	-1.06541	9.48232	-4.15837	8.3498e-05	0.00034369	0.651535
KLK11	-4.5149	3.15708	-4.15815	8.35649e-05	0.000343833	0.650769
RFX2	-1.34748	6.63444	-4.15804	8.35989e-05	0.000343833	0.650379
FABP1	-0.314794	0.0783395	-4.15797	8.36175e-05	0.000343833	0.650167
RPS27A	-0.788017	12.9882	-4.15761	8.37244e-05	0.000344156	0.648943
EHHADH	-1.23205	7.98765	-4.15609	8.418e-05	0.000345795	0.64375
LIMS3	-1.3914	2.46342	-4.15545	8.4372e-05	0.00034635	0.641569
CAMLG	-0.620851	9.5068	-4.15534	8.44052e-05	0.000346369	0.641193
EEA1	-0.998738	9.6675	-4.15376	8.48814e-05	0.000348206	0.635808
BTBD7	-0.673272	9.95355	-4.15206	8.53964e-05	0.000350082	0.63002
CHST2	-1.1991	6.86556	-4.1495	8.61759e-05	0.000353039	0.621326
DLGAP1	-2.72811	2.55307	-4.14677	8.70174e-05	0.000356127	0.612028
IMPACT	-0.772879	9.76022	-4.14654	8.70879e-05	0.000356233	0.611252
NUBPL	-0.784572	8.22204	-4.14625	8.71778e-05	0.000356423	0.610265
RRAGD	-1.57878	8.31497	-4.1457	8.73509e-05	0.000356891	0.608367
PHC1	-0.82575	8.52827	-4.14321	8.81262e-05	0.000359642	0.599913
COBLL1	-1.4446	9.66517	-4.14316	8.81426e-05	0.000359642	0.599735
RAB40B	-1.05226	7.83651	-4.14264	8.83042e-05	0.000360181	0.597982
MYBPC1	-4.75205	4.65233	-4.13767	8.9878e-05	0.000366231	0.581082
EXTL2	-0.853783	8.21339	-4.13608	9.03859e-05	0.000368177	0.575691
CUTC	-0.779319	7.88277	-4.12894	9.2707e-05	0.000376748	0.551437
HIVEP3	-0.902518	8.19978	-4.12772	9.31085e-05	0.000378127	0.547305
KLK6	-3.72645	4.50424	-4.12625	9.35945e-05	0.000379974	0.542325
ARHGEF17	-0.907274	9.89341	-4.12595	9.3696e-05	0.000380259	0.541288
GABARAPL3	-0.890851	0.967678	-4.1237	9.44457e-05	0.000382817	0.533667
KLHL5	-1.1269	9.06466	-4.12349	9.45148e-05	0.000382942	0.532967
LRP5	-1.22863	10.3899	-4.12238	9.48867e-05	0.000384321	0.529212
SLC25A20	-1.00264	8.23147	-4.1219	9.50498e-05	0.000384854	0.527569
PLCE1	-1.96007	7.02911	-4.12126	9.52638e-05	0.000385592	0.525418
TEX12	-0.828995	0.598097	-4.12081	9.54188e-05	0.00038609	0.523864
ADRA2B	-1.84384	3.50307	-4.12001	9.56893e-05	0.000386799	0.521157
DENND4C	-1.01203	10.3627	-4.11937	9.59063e-05	0.000387547	0.51899
TNKS	-0.975241	9.96049	-4.11759	9.65107e-05	0.000389688	0.512983
CSDE1	-0.66084	13.8899	-4.11709	9.6682e-05	0.000390162	0.511288
GOLGA6A	-0.496672	0.245133	-4.11514	9.73537e-05	0.000392482	0.504667
MYC	-2.06234	9.71583	-4.11422	9.76713e-05	0.000393632	0.501554
SLC35E2	-1.2706	5.57718	-4.1139	9.77817e-05	0.000393816	0.500473
THBD	-1.25349	8.62445	-4.11237	9.8312e-05	0.00039569	0.495302
SGCD	-1.59209	8.15034	-4.11135	9.86666e-05	0.000396854	0.49186
SMAD3	-1.05591	9.77222	-4.11087	9.88354e-05	0.000397401	0.490225
GLI1	-1.74396	3.70841	-4.10956	9.92949e-05	0.000398985	0.485791
CALD1	-1.04893	12.5802	-4.10918	9.94288e-05	0.000399391	0.484502
OR3A2	-0.92422	0.671061	-4.10785	9.98969e-05	0.000401006	0.480012
USP6	-1.38005	5.27767	-4.10511	0.000100868	0.000404371	0.470761
MAFF	-1.18208	8.22875	-4.10406	0.000101244	0.00040561	0.467207
SPAG16	-1.71271	7.1466	-4.10378	0.000101345	0.000405882	0.46625
TNN	-2.12567	6.51455	-4.10323	0.000101542	0.000406534	0.464401
RPS6KA3	-1.13588	9.74522	-4.10272	0.000101726	0.000407004	0.462668
IQSEC1	-0.880308	10.599	-4.1012	0.000102274	0.000408792	0.457534
SYF2	-0.522049	9.91147	-4.09988	0.000102754	0.000410576	0.453057
KCND3	-2.42044	4.09173	-4.09958	0.000102862	0.000410872	0.452054
ST8SIA2	-2.12185	4.51044	-4.09922	0.000102991	0.000411253	0.450855
OR7A5	-1.5862	1.10283	-4.09814	0.000103387	0.0004127	0.447183
RRAGB	-0.813294	7.91972	-4.0979	0.000103472	0.000412903	0.446399
LGALS4	-1.44912	1.7503	-4.09662	0.000103942	0.000414368	0.442073
RTN4	-0.645717	12.6303	-4.0959	0.000104206	0.000415287	0.439642
MMP7	-2.44114	8.64989	-4.09429	0.000104801	0.00041752	0.434205
CCNH	-0.612605	8.81102	-4.09221	0.000105573	0.00042032	0.427189
TSPO2	-0.54217	0.261557	-4.09078	0.000106106	0.000422305	0.422374
ZZEF1	-0.752271	10.2303	-4.08942	0.000106617	0.000424062	0.417781
APOBEC3C	-1.3463	7.44986	-4.08848	0.000106972	0.000425334	0.414606
NR1I2	-1.23146	1.27988	-4.08479	0.000108376	0.000430352	0.402149
LPPR4	-1.33031	5.95619	-4.08439	0.000108529	0.000430679	0.4008
FAM63B	-1.19764	7.97869	-4.08297	0.000109072	0.000432552	0.396028
POPDC2	-0.964752	5.59016	-4.08014	0.000110165	0.000436745	0.386499
DDX3X	-0.468816	12.9939	-4.07892	0.00011064	0.000438342	0.38239
GREM2	-2.22996	4.6146	-4.07742	0.000111228	0.000440239	0.377331
ZNF780B	-1.21283	7.93596	-4.07517	0.000112112	0.000443593	0.369768
ARL15	-0.880301	8.19166	-4.07485	0.000112239	0.000443951	0.368687
ETS1	-0.978733	10.9975	-4.07399	0.000112577	0.000445146	0.365809
RYK	-0.603254	10.4175	-4.07322	0.000112883	0.000446208	0.36322
ING4	-0.747952	8.89719	-4.06672	0.000115496	0.000455206	0.341358
PPM1A	-0.570382	10.782	-4.06506	0.000116172	0.000457721	0.335787
MRPS27	-0.583095	10.2669	-4.06366	0.000116747	0.000459837	0.33107
RERE	-0.756638	11.5081	-4.06351	0.000116809	0.000459931	0.330566
NEDD9	-1.35808	9.90166	-4.0624	0.000117264	0.000461425	0.326851
PCDHGA11	-1.56971	4.30057	-4.05942	0.000118498	0.000465527	0.316854
ANO1	-1.81905	10.8414	-4.05732	0.000119378	0.000468834	0.309785
KCNS1	-3.09897	3.19176	-4.05717	0.000119441	0.00046893	0.309281
FER	-1.55839	5.71652	-4.0565	0.000119722	0.000469882	0.307036
SMAD2	-0.528282	10.8689	-4.05469	0.000120485	0.000472724	0.300969
GLI2	-1.19403	5.98148	-4.05409	0.000120737	0.000473558	0.298978
KCNH4	-0.953958	1.38028	-4.05362	0.00012094	0.000474049	0.297373
NCALD	-2.06358	9.23236	-4.05324	0.000121098	0.000474493	0.296125
P2RY14	-1.19559	5.24436	-4.04908	0.000122881	0.000480728	0.282168
GLRA2	-0.439805	0.176611	-4.04767	0.000123491	0.000482804	0.27744
C9orf3	-0.844138	7.91944	-4.04721	0.000123691	0.000483396	0.275897
MYH2	-1.32793	0.7494	-4.04692	0.000123815	0.000483445	0.274944
VILL	-1.64967	6.04214	-4.04661	0.000123949	0.000483816	0.273907
DSG2	-1.2263	11.3385	-4.04628	0.000124093	0.000484224	0.272796
TIMP3	-1.47956	13.5957	-4.04552	0.000124425	0.000485361	0.270249
BTG2	-1.47139	11.0608	-4.04343	0.000125341	0.000488465	0.263245
MAP1A	-1.12503	8.88704	-4.04244	0.000125775	0.000489998	0.259947
HTR7P1	-1.16647	6.59716	-4.04162	0.000126139	0.000491261	0.257185
GRPR	-2.88577	3.98757	-4.04127	0.000126294	0.000491705	0.256016
TRDN	-2.59465	1.57177	-4.03929	0.000127176	0.000494821	0.249374
NOL4	-1.6962	1.47352	-4.03804	0.00012773	0.000496146	0.24522
CHD2	-0.630088	11.0155	-4.03794	0.000127777	0.000496146	0.244872
CREG1	-0.665786	11.3462	-4.03788	0.000127802	0.000496146	0.244684
REEP2	-2.11083	4.52679	-4.03579	0.000128745	0.000499488	0.237668
RRAS2	-1.08276	8.28457	-4.03173	0.000130585	0.000506459	0.22412
MYOF	-1.06309	11.76	-4.03108	0.000130885	0.000507303	0.221937
MET	-2.21271	8.94061	-4.02844	0.000132097	0.000511676	0.213136
TLR4	-1.2611	8.84286	-4.02746	0.000132554	0.000512954	0.209844
PHF21A	-0.591738	9.49578	-4.02483	0.000133778	0.000517529	0.201067
PGPEP1	-0.980364	8.7593	-4.02417	0.000134089	0.000518566	0.198853
ALX3	-1.12436	3.81863	-4.02098	0.000135591	0.000523873	0.188229
KLF3	-0.749448	10.4377	-4.02025	0.000135937	0.000525046	0.185791
SPEG	-1.9998	6.83057	-4.01957	0.000136261	0.000525795	0.183521
FABP5	-1.6296	5.82196	-4.01722	0.000137385	0.000529122	0.175688
PTPN13	-1.39615	9.44381	-4.01663	0.000137668	0.000530045	0.173722
PINK1	-0.737848	10.2292	-4.0158	0.000138068	0.000531416	0.170956
FAM8A1	-0.789775	10.1778	-4.01489	0.000138508	0.000532944	0.167915
KBTBD11	-1.98376	6.2609	-4.01222	0.000139805	0.000537253	0.159024
GTF2H1	-0.541965	9.64548	-4.01117	0.000140319	0.000539056	0.155527
USP33	-0.719823	10.4813	-4.01094	0.000140432	0.000539321	0.154758
ACAT1	-1.01758	10.0646	-4.00832	0.000141725	0.000543942	0.146017
GAS7	-1.29983	9.40086	-4.00724	0.000142256	0.000545809	0.142447
DCUN1D4	-0.674842	9.57078	-4.00617	0.000142791	0.000547689	0.138867
NLGN3	-1.38235	4.77073	-4.00239	0.000144684	0.000554598	0.126307
TCF15	-1.98597	2.97831	-4.00118	0.000145295	0.00055659	0.122287
GPR45	-0.790922	0.891939	-3.99485	0.000148536	0.000568293	0.101246
CD93	-0.99194	10.8007	-3.99485	0.000148537	0.000568293	0.101242
PPT2	-0.697412	7.89541	-3.99365	0.000149161	0.000570499	0.0972465
ADAM20	-0.930114	1.13079	-3.99308	0.000149455	0.000571447	0.0953642
ARID5A	-1.32577	9.05042	-3.99245	0.000149783	0.000572356	0.0932726
SDC2	-1.32111	10.3786	-3.99226	0.000149881	0.000572535	0.0926513
NRP1	-1.00988	11.0813	-3.9884	0.000151913	0.000579751	0.0798102
ALOX12	-1.07421	1.60192	-3.98656	0.000152888	0.000582923	0.0737106
FUT4	-0.928722	7.3383	-3.98549	0.000153459	0.000584916	0.0701575
BEST1	-1.09618	4.9365	-3.9814	0.000155653	0.000593091	0.0566267
SEC14L5	-1.98786	3.18671	-3.97765	0.000157699	0.000600321	0.0441802
HOXD9	-1.25784	6.09567	-3.97628	0.00015845	0.000602993	0.0396491
BZRAP1	-1.90635	7.03324	-3.9748	0.000159269	0.000605732	0.0347327
GALNT11	-0.600519	9.85436	-3.97362	0.000159923	0.000607837	0.0308296
MGEA5	-0.646056	11.8687	-3.9729	0.000160321	0.00060916	0.0284592
TSPAN3	-1.31167	11.2327	-3.97116	0.00016129	0.00061246	0.0227146
STAG1	-0.733134	9.79075	-3.97089	0.000161445	0.000612857	0.0217999
RAMP3	-1.48531	7.57876	-3.9667	0.000163809	0.000620862	0.00794606
VPS13D	-0.723391	11.124	-3.9644	0.000165123	0.000625449	0.000337918
TSPAN4	-0.967503	9.0242	-3.96099	0.000167085	0.000632094	-0.0109193
FOLR1	-4.47639	4.49239	-3.95992	0.000167704	0.000634239	-0.0144443
LZTFL1	-0.820119	9.0048	-3.95907	0.000168202	0.000635924	-0.0172684
SRRM2	-0.574334	13.4311	-3.95831	0.000168645	0.000637344	-0.0197727
CDKL1	-1.25785	3.86098	-3.95731	0.000169229	0.00063901	-0.0230656
FLCN	-0.67961	8.96528	-3.95669	0.000169596	0.0006402	-0.0251342
SIRT1	-0.72251	9.45764	-3.95472	0.000170759	0.000644188	-0.0316412
ATP10D	-1.16821	8.37273	-3.95312	0.000171707	0.000647364	-0.0369173
ALPK3	-1.3216	7.78238	-3.95277	0.000171916	0.000647917	-0.0380744
DDB2	-0.938215	8.40553	-3.95039	0.000173334	0.000652281	-0.0458977
RCOR3	-0.759629	9.72534	-3.94705	0.000175349	0.000659458	-0.0569097
ERCC5	-0.636434	10.1568	-3.94486	0.000176682	0.00066406	-0.0641223
SACM1L	-0.651708	9.85882	-3.94443	0.00017695	0.000664861	-0.0655652
APPL1	-0.695908	10.5158	-3.9443	0.000177027	0.000664944	-0.0659786
SCML1	-1.58809	6.55303	-3.94111	0.00017899	0.000671695	-0.0764822
APBB2	-1.06599	10.5665	-3.94016	0.000179579	0.000673699	-0.0796136
ELK3	-0.977658	8.66664	-3.93933	0.000180097	0.000675432	-0.0823531
KRIT1	-0.536988	9.3969	-3.93921	0.00018017	0.0006755	-0.0827432
PCDHB6	-1.95943	4.71754	-3.93517	0.0001827	0.00068372	-0.0960214
CDH8	-1.59439	2.7701	-3.93477	0.000182957	0.00068426	-0.0973589
RPL21	-1.21922	2.24015	-3.9338	0.000183572	0.000686138	-0.100555
GABARAPL2	-0.593324	10.2914	-3.93072	0.000185532	0.000693038	-0.110667
PLD2	-0.690485	9.28163	-3.92828	0.000187099	0.000698675	-0.118673
NDEL1	-0.512343	9.48197	-3.92814	0.000187194	0.000698814	-0.119155
MAMLD1	-1.46707	6.65877	-3.92774	0.00018745	0.000699555	-0.120456
GABBR1	-1.3427	8.09082	-3.92667	0.000188142	0.000701924	-0.123967
TULP2	-0.844233	0.636242	-3.92622	0.000188439	0.000702814	-0.125466
IGFBP4	-1.12339	12.6479	-3.92543	0.000188947	0.000704277	-0.128029
STAT6	-1.04534	10.9301	-3.92467	0.000189447	0.000705924	-0.130544
PCNP	-0.497072	11.181	-3.92413	0.000189802	0.000706708	-0.132327
CSPG4	-1.41761	8.84004	-3.92408	0.000189832	0.000706708	-0.132477
RASA2	-1.12688	7.10063	-3.92162	0.000191449	0.000711856	-0.140551
PCMTD2	-0.865418	10.1612	-3.9203	0.000192324	0.000714619	-0.144894
INVS	-0.638642	7.80331	-3.92026	0.000192349	0.000714619	-0.145019
TGFB1I1	-1.18062	8.71492	-3.91993	0.000192567	0.000715139	-0.146095
TBC1D19	-0.820507	6.37948	-3.91745	0.000194217	0.000720607	-0.154217
SCD5	-1.27031	7.66022	-3.91692	0.000194576	0.000721718	-0.155974
HPS4	-0.495613	9.39208	-3.9134	0.000196945	0.000730061	-0.167493
TMBIM1	-1.00967	11.4517	-3.91252	0.000197545	0.000732061	-0.170387
UBE4B	-0.6117	10.3737	-3.91046	0.00019895	0.000737042	-0.17713
IKZF4	-0.754974	7.72684	-3.90781	0.000200772	0.000742888	-0.185808
DFNA5	-1.14473	7.29915	-3.90717	0.000201219	0.000744153	-0.187922
ADCY8	-1.48681	0.533946	-3.90714	0.000201237	0.000744153	-0.188007
NUDT11	-1.5313	4.78034	-3.90682	0.000201456	0.000744739	-0.189045
MLLT4	-1.05101	10.9546	-3.90652	0.000201668	0.000745294	-0.190042
HMBOX1	-1.05524	6.79238	-3.90327	0.000203938	0.000752539	-0.200693
CPE	-1.35119	10.8658	-3.90226	0.000204642	0.00075491	-0.203975
CEP57	-0.675597	9.54456	-3.90036	0.000205987	0.000759408	-0.210204
GAL3ST1	-1.89353	1.9774	-3.90002	0.000206229	0.000760001	-0.211322
BTN1A1	-2.00888	1.63976	-3.89995	0.000206273	0.000760001	-0.211524
GPR162	-1.62121	4.26589	-3.8988	0.00020709	0.00076232	-0.215287
PDE8A	-0.907447	8.91287	-3.89678	0.000208533	0.00076647	-0.221891
MID1	-2.01079	8.04012	-3.89579	0.000209244	0.000768851	-0.225129
IL1RL2	-2.09123	3.2779	-3.89293	0.000211313	0.000775515	-0.234488
RPL15	-0.75076	13.9613	-3.89279	0.000211412	0.000775646	-0.234936
APPL2	-0.784197	9.78612	-3.89222	0.000211826	0.000776695	-0.236796
TMUB2	-0.641	9.00713	-3.88921	0.000214028	0.000784061	-0.246634
SCN1B	-1.14357	6.22672	-3.88905	0.000214141	0.000784238	-0.247135
RNF13	-0.630749	10.3697	-3.88866	0.000214429	0.000785057	-0.248414
BHLHB9	-1.05449	6.72533	-3.88841	0.000214613	0.000785492	-0.249229
LPAL2	-1.127	1.54913	-3.88815	0.000214806	0.000785963	-0.250084
[truncated: 10,158 more rows]

## Sheet: TNBC
Supplementary Table 3
This table gives the differential expression analysis result of limma for TNBC.
ID	logFC	AveExpr	t	P.Value	adj.P.Val	B
CA4	-7.42749	1.32422	-21.6742	1.94933e-42	2.36942e-38	85.9923
CPA1	-3.92953	0.812936	-17.5643	2.3593e-34	2.60703e-31	67.6373
GLYAT	-6.86199	1.59631	-17.1729	1.55175e-33	1.04786e-30	65.7748
MYOC	-6.36227	1.23897	-15.6276	3.16606e-30	8.55188e-28	58.2325
SLC26A3	-5.20033	0.742218	-14.6975	3.56699e-28	7.60645e-26	53.5523
GRIK1	-3.40387	1.0409	-14.234	3.89335e-27	7.17025e-25	51.1836
MYH1	-4.23856	0.962506	-13.9488	1.71396e-26	2.93426e-24	49.7144
CCL16	-2.44396	0.559193	-13.7988	3.74821e-26	6.24103e-24	48.9388
GPR144	-4.37402	0.751327	-13.6389	8.65204e-26	1.38376e-23	48.1095
ATP1A2	-7.12807	2.90905	-13.6036	1.04096e-25	1.64323e-23	47.9261
AFP	-5.62112	1.12005	-13.5702	1.24056e-25	1.90874e-23	47.7522
KCNIP2	-5.757	5.07513	-13.4577	2.2402e-25	3.36169e-23	47.1663
PFKFB1	-4.66368	2.227	-13.2518	6.62269e-25	9.58319e-23	46.0916
GRIA1	-4.09554	1.03333	-13.2023	8.60132e-25	1.21569e-22	45.8324
FIGF	-6.1759	3.22051	-12.9853	2.71099e-24	3.70248e-22	44.6941
TPSG1	-2.22432	0.443507	-12.9826	2.74974e-24	3.71368e-22	44.68
CRHBP	-4.63439	2.20067	-12.8885	4.52773e-24	5.9177e-22	44.1855
ADH1A	-5.6615	1.64093	-12.7411	9.90803e-24	1.2545e-21	43.409
EPB42	-3.63851	0.791376	-12.7173	1.12449e-23	1.40909e-21	43.2835
ZBTB16	-5.66667	2.48264	-12.713	1.15043e-23	1.42688e-21	43.2609
ANGPT4	-2.64499	0.773073	-12.6948	1.26703e-23	1.55563e-21	43.1651
SGCG	-4.59057	1.75169	-12.2929	1.08165e-22	1.27645e-20	41.0387
SDPR	-5.49257	6.10682	-12.2901	1.09819e-22	1.28351e-20	41.0237
SCN2B	-5.14412	2.22303	-12.1316	2.5659e-22	2.91481e-20	40.1822
EZH1	-1.91043	9.01036	-12.0553	3.86217e-22	4.30685e-20	39.7767
NPY2R	-6.12756	1.44539	-12.0366	4.26919e-22	4.67496e-20	39.6774
CMA1	-4.4719	1.38909	-11.9384	7.23035e-22	7.77743e-20	39.1549
AVPR2	-4.40461	2.71323	-11.9308	7.53278e-22	8.03166e-20	39.1143
CFD	-5.57845	6.66021	-11.8363	1.2519e-21	1.26807e-19	38.6106
LEP	-8.1566	3.89082	-11.798	1.53743e-21	1.54442e-19	38.4069
CAPN11	-4.10253	2.85498	-11.7627	1.85946e-21	1.8526e-19	38.2183
LHCGR	-3.04796	0.515788	-11.7147	2.4067e-21	2.35915e-19	37.9625
RDH5	-4.77761	4.66391	-11.7065	2.51598e-21	2.44653e-19	37.9185
ELANE	-2.45447	0.541976	-11.6815	2.8784e-21	2.77674e-19	37.7851
CHRNA2	-2.44728	0.515269	-11.6609	3.2154e-21	3.07742e-19	37.6753
TAT	-7.02268	3.13329	-11.6135	4.1508e-21	3.91108e-19	37.4221
NNAT	-4.84229	3.31474	-11.5494	5.86211e-21	5.43923e-19	37.0799
TNXB	-5.55398	7.55341	-11.5231	6.75341e-21	6.21876e-19	36.9395
ASPA	-4.06265	2.31433	-11.4695	9.01844e-21	8.11993e-19	36.6528
IGFBP6	-4.27935	6.6226	-11.3299	1.9151e-20	1.68682e-18	35.9061
ACACB	-4.15416	7.92475	-11.3096	2.13669e-20	1.8551e-18	35.7976
CRY2	-1.99929	9.26486	-11.3018	2.22875e-20	1.92131e-18	35.7558
ACSM5	-4.90316	3.06813	-11.2792	2.51714e-20	2.15464e-18	35.6351
EGR1	-3.93663	11.275	-11.2009	3.84078e-20	3.24199e-18	35.2162
CYP4A11	-2.29735	0.610574	-11.1857	4.17005e-20	3.49566e-18	35.1347
CLEC3B	-4.93195	6.3729	-11.1717	4.49774e-20	3.74453e-18	35.0597
PDE2A	-4.0152	6.35605	-11.1593	4.81064e-20	3.97778e-18	34.993
AQP7	-7.23524	3.22447	-11.1457	5.17731e-20	4.23644e-18	34.9202
KANK3	-2.76056	5.76515	-11.1451	5.19317e-20	4.23644e-18	34.9172
DUSP1	-3.67066	10.3526	-11.1426	5.26332e-20	4.26505e-18	34.9039
RAPGEF3	-3.39363	6.72188	-11.1151	6.10767e-20	4.91647e-18	34.7564
TENC1	-2.60373	9.58595	-11.0901	6.99148e-20	5.55435e-18	34.6224
FOS	-4.74054	10.6645	-11.0685	7.85363e-20	6.19876e-18	34.5072
RABEP1	-1.50844	10.3574	-11.0148	1.05018e-19	8.23548e-18	34.2191
HSD3B2	-3.05797	0.828071	-11.0002	1.13621e-19	8.7966e-18	34.1411
LIPE	-5.63444	6.72446	-10.9766	1.29066e-19	9.86666e-18	34.0147
PYGM	-4.01853	3.21439	-10.9657	1.36904e-19	1.04004e-17	33.9563
FZD4	-2.9349	9.17956	-10.8782	2.1968e-19	1.62818e-17	33.4876
AOC3	-4.22507	8.72171	-10.8544	2.4996e-19	1.84137e-17	33.3596
FRMD1	-4.3436	1.38443	-10.8522	2.52945e-19	1.85213e-17	33.3478
FOSB	-5.75737	8.0082	-10.8438	2.64712e-19	1.92669e-17	33.3027
LGI1	-2.68217	0.591234	-10.7643	4.06833e-19	2.92607e-17	32.8768
CIDEC	-7.61729	4.45451	-10.7321	4.84238e-19	3.4623e-17	32.7042
AGTR1	-4.60862	4.27413	-10.7035	5.65185e-19	3.97785e-17	32.551
HRC	-3.41757	2.78341	-10.7032	5.66161e-19	3.97785e-17	32.5493
UGT2B4	-2.42697	0.484178	-10.6663	6.91199e-19	4.82846e-17	32.3515
FHL1	-4.62648	8.79583	-10.6527	7.44065e-19	5.16806e-17	32.2785
NPR1	-3.88526	7.11386	-10.5949	1.01737e-18	6.98649e-17	31.9684
PAMR1	-4.56029	5.85594	-10.5713	1.15591e-18	7.89332e-17	31.8419
CYP2A6	-4.19554	1.3183	-10.5425	1.35069e-18	9.12088e-17	31.6876
ACSM2B	-1.09531	0.163402	-10.5249	1.48527e-18	9.97427e-17	31.5935
MAB21L1	-4.38785	3.13989	-10.4843	1.85027e-18	1.22228e-16	31.3757
VIP	-2.35283	0.927111	-10.4401	2.34959e-18	1.54375e-16	31.139
LIN7A	-3.38344	2.67779	-10.4121	2.73498e-18	1.7873e-16	30.9885
TPO	-4.01734	1.85368	-10.3899	3.08362e-18	2.00436e-16	30.8696
NOVA1	-5.10001	4.57811	-10.3673	3.48401e-18	2.24064e-16	30.7487
FXYD1	-5.73103	3.60283	-10.3523	3.77779e-18	2.40414e-16	30.6685
MMP27	-2.79638	0.867863	-10.3091	4.77354e-18	3.022e-16	30.4367
FCN2	-3.27802	0.859912	-10.2911	5.26099e-18	3.29625e-16	30.3403
GSTM5	-5.25756	4.02476	-10.288	5.34871e-18	3.33403e-16	30.324
F10	-3.91268	3.96455	-10.2823	5.51866e-18	3.42242e-16	30.293
PHYHIP	-4.10031	3.64063	-10.2724	5.8211e-18	3.59165e-16	30.2401
HMGCS2	-7.34724	2.58794	-10.2699	5.90061e-18	3.62232e-16	30.2267
APOB	-4.42981	1.98156	-10.1924	8.97311e-18	5.42627e-16	29.8114
LHFP	-2.67038	8.76541	-10.1618	1.05869e-17	6.37046e-16	29.6476
ITIH5	-4.64599	7.79009	-10.151	1.12239e-17	6.72054e-16	29.5897
MYOM1	-3.951	5.09519	-10.1472	1.14569e-17	6.82389e-16	29.5693
CBX7	-2.78019	8.62281	-10.1463	1.15088e-17	6.82389e-16	29.5648
GALR1	-1.58381	0.385476	-10.1338	1.2313e-17	7.19538e-16	29.4979
SLC17A7	-3.42053	3.20731	-10.1223	1.31041e-17	7.59794e-16	29.4363
ABCC8	-4.9099	1.49115	-10.1129	1.37853e-17	7.91291e-16	29.3861
PCK1	-6.74524	2.78925	-10.1127	1.38012e-17	7.91291e-16	29.3849
HSPB6	-5.41007	7.12568	-10.0861	1.59379e-17	9.05259e-16	29.2423
GPR88	-2.96262	1.86475	-10.0809	1.63923e-17	9.26738e-16	29.2145
CYP4F8	-3.84007	0.85328	-10.0485	1.95254e-17	1.09572e-15	29.0412
CT62	-3.47904	1.3509	-10.0482	1.95616e-17	1.09572e-15	29.0394
ABLIM3	-4.14154	6.86596	-10.045	1.98984e-17	1.10947e-15	29.0225
CIDEA	-6.95321	2.93771	-10.0237	2.23286e-17	1.23929e-15	28.9084
RNASE4	-2.81372	8.93216	-10.0127	2.3698e-17	1.30345e-15	28.8494
MYOZ2	-2.20938	0.945315	-10.0127	2.36992e-17	1.30345e-15	28.8494
SLC14A2	-3.36963	1.42821	-9.98743	2.71623e-17	1.4872e-15	28.7143
ADH1C	-6.10807	2.43819	-9.95062	3.3138e-17	1.79818e-15	28.5173
GPD1	-7.54959	5.81537	-9.94885	3.34563e-17	1.80738e-15	28.5079
GRPR	-3.91874	2.38651	-9.9384	3.53983e-17	1.90056e-15	28.452
TNMD	-5.38057	2.23999	-9.9379	3.54939e-17	1.90056e-15	28.4493
APOF	-1.96387	0.426797	-9.92911	3.722e-17	1.98425e-15	28.4023
MLXIPL	-4.9798	3.79178	-9.91627	3.98927e-17	2.11745e-15	28.3336
SEMA3G	-3.93194	7.71017	-9.90135	4.3239e-17	2.28509e-15	28.2538
STAB2	-4.53875	1.8192	-9.89049	4.58508e-17	2.40992e-15	28.1957
GSN	-2.27931	13.1223	-9.86287	5.32219e-17	2.76458e-15	28.0481
KCNC2	-3.69462	0.775643	-9.85102	5.67368e-17	2.92218e-15	27.9848
TIMP4	-5.7495	4.04806	-9.83638	6.14015e-17	3.14909e-15	27.9065
ALB	-6.70859	3.48002	-9.81208	7.00068e-17	3.56039e-15	27.7766
MAP1LC3C	-3.63428	2.47055	-9.78422	8.13643e-17	4.12076e-15	27.6278
GNG11	-2.79069	8.32295	-9.75168	9.6976e-17	4.89105e-15	27.454
SCN4A	-4.19034	3.92937	-9.74868	9.85566e-17	4.95023e-15	27.438
SOCS2	-3.1384	7.12242	-9.74386	1.0115e-16	5.05957e-15	27.4122
PLIN1	-8.09071	5.80576	-9.71911	1.15598e-16	5.71175e-15	27.28
GRIA4	-5.37808	2.42476	-9.71681	1.17037e-16	5.75944e-15	27.2678
TNS1	-2.94642	11.1527	-9.68123	1.41785e-16	6.92128e-15	27.0779
ZFP36	-2.98038	10.7456	-9.62141	1.95722e-16	9.47811e-15	26.7587
CD34	-2.41809	9.872	-9.57688	2.48791e-16	1.19528e-14	26.5212
CIRBP	-1.8196	11.2128	-9.557	2.76898e-16	1.31988e-14	26.4152
RXRG	-3.60771	1.24875	-9.5306	3.19193e-16	1.50965e-14	26.2745
FAM47E	-3.85228	4.2084	-9.52728	3.24944e-16	1.53089e-14	26.2568
ADRA1A	-3.56805	1.42746	-9.52435	3.30113e-16	1.54923e-14	26.2412
KLF4	-3.0764	8.44084	-9.52206	3.34211e-16	1.56122e-14	26.229
CALCOCO1	-1.8829	9.88751	-9.52149	3.35234e-16	1.56122e-14	26.226
UCP1	-2.09614	0.539678	-9.51015	3.56333e-16	1.64686e-14	26.1656
CES1	-5.58103	6.04418	-9.49925	3.77845e-16	1.73966e-14	26.1075
LYVE1	-4.48514	5.48255	-9.49606	3.84389e-16	1.76311e-14	26.0905
HSPB7	-5.09163	4.90458	-9.47725	4.25332e-16	1.92907e-14	25.9904
JUN	-2.34894	11.6633	-9.4599	4.66945e-16	2.10212e-14	25.898
PTH1R	-3.88173	3.54163	-9.44866	4.96059e-16	2.22494e-14	25.8381
CLDN5	-3.95169	6.27828	-9.44696	5.00594e-16	2.23703e-14	25.8291
MUSTN1	-3.7688	3.97314	-9.43281	5.40188e-16	2.39634e-14	25.7537
SYNPO2L	-2.53376	1.74475	-9.38505	6.98327e-16	3.07542e-14	25.4996
CXorf36	-2.43883	8.16511	-9.37475	7.38053e-16	3.23864e-14	25.4449
TAC1	-3.3806	0.927568	-9.36279	7.87045e-16	3.4412e-14	25.3813
LEPR	-3.03141	7.26605	-9.32222	9.7869e-16	4.26379e-14	25.1656
CD36	-5.42047	8.91133	-9.29708	1.12015e-15	4.84533e-14	25.032
VAMP2	-1.68506	10.0047	-9.27589	1.25507e-15	5.39059e-14	24.9195
PDGFD	-2.81488	7.71085	-9.22903	1.61386e-15	6.85892e-14	24.6707
TNNT3	-4.93005	1.9084	-9.21105	1.77718e-15	7.52669e-14	24.5753
ABCA8	-6.40379	4.55249	-9.20789	1.80762e-15	7.62905e-14	24.5585
STK32B	-3.51558	4.73855	-9.15883	2.3513e-15	9.82134e-14	24.2983
LRIG1	-1.96837	10.5985	-9.12989	2.74554e-15	1.14288e-13	24.145
KL	-3.19212	4.35721	-9.10714	3.10135e-15	1.28658e-13	24.0244
LRRN3	-3.6943	3.9034	-9.07782	3.62825e-15	1.50005e-13	23.8692
HPD	-3.43372	1.12659	-9.06923	3.79904e-15	1.56533e-13	23.8237
TCEAL1	-1.53071	7.61797	-9.03069	4.66885e-15	1.91723e-13	23.6198
ITIH2	-3.97724	1.33245	-9.00859	5.25449e-15	2.14323e-13	23.5029
SEMA6D	-3.68649	5.89692	-8.99767	5.57008e-15	2.26436e-13	23.4452
DNAH9	-3.55403	1.79114	-8.96696	6.56367e-15	2.65938e-13	23.2829
KCNE1	-4.10435	3.39972	-8.95441	7.0187e-15	2.8343e-13	23.2166
LDB2	-2.61624	7.43251	-8.95277	7.08033e-15	2.84972e-13	23.208
CAV1	-3.37328	10.2668	-8.94854	7.24223e-15	2.90526e-13	23.1856
LMOD1	-3.97887	7.99063	-8.93214	7.9049e-15	3.16066e-13	23.099
SLC19A3	-4.77046	5.72409	-8.92166	8.35966e-15	3.32064e-13	23.0437
LRRTM2	-2.98198	2.62074	-8.90167	9.30069e-15	3.68241e-13	22.9382
MMRN2	-2.499	8.75293	-8.88449	1.01937e-14	4.00395e-13	22.8476
PDZD3	-1.40416	0.508644	-8.88416	1.02116e-14	4.00395e-13	22.8458
CABP1	-2.90703	2.07877	-8.87931	1.04793e-14	4.09571e-13	22.8202
SCUBE2	-5.01503	6.97041	-8.87757	1.05767e-14	4.1205e-13	22.8111
KLF2	-2.68664	8.02605	-8.87205	1.0893e-14	4.23016e-13	22.7819
ALDH1A2	-4.18822	4.32864	-8.86688	1.11974e-14	4.32923e-13	22.7547
NISCH	-1.26091	10.281	-8.86651	1.12193e-14	4.32923e-13	22.7528
KIAA0408	-5.48967	1.79891	-8.83116	1.35457e-14	5.19393e-13	22.5665
ACADS	-2.33039	7.70165	-8.83047	1.3596e-14	5.19685e-13	22.5628
TBC1D9	-2.66146	9.54433	-8.82258	1.41795e-14	5.40287e-13	22.5212
PDK4	-4.74433	8.3398	-8.81903	1.44501e-14	5.4717e-13	22.5025
G0S2	-4.27179	7.22016	-8.81632	1.46608e-14	5.53423e-13	22.4882
PNPLA2	-2.24306	10.3158	-8.811	1.50817e-14	5.65798e-13	22.4602
PPARG	-3.42151	6.97365	-8.80539	1.55395e-14	5.81176e-13	22.4307
BTG2	-2.63528	10.6283	-8.79922	1.60589e-14	5.96928e-13	22.3982
ZCCHC24	-2.65037	8.53125	-8.77372	1.83936e-14	6.77496e-13	22.264
SCN7A	-4.34729	1.85445	-8.77047	1.87146e-14	6.87239e-13	22.2469
TXNIP	-2.4174	12.8825	-8.76703	1.90601e-14	6.95722e-13	22.2288
CTSG	-4.54932	2.7477	-8.75689	2.01174e-14	7.32118e-13	22.1754
PER1	-2.50667	8.76797	-8.7447	2.14653e-14	7.78838e-13	22.1113
CNN1	-4.68028	7.7205	-8.73184	2.29849e-14	8.31493e-13	22.0437
PGR	-5.02798	5.26996	-8.71543	2.50806e-14	9.04615e-13	21.9574
SGK2	-4.47485	3.03397	-8.71332	2.53632e-14	9.12101e-13	21.9464
GDF10	-4.76403	3.30848	-8.70056	2.71441e-14	9.73266e-13	21.8793
CYBRD1	-2.74835	10.8983	-8.69385	2.81289e-14	1.00266e-12	21.8441
NOTCH4	-2.02124	8.32916	-8.68838	2.89587e-14	1.02922e-12	21.8153
RAI2	-3.33938	6.71378	-8.6573	3.41562e-14	1.2104e-12	21.6522
MYH11	-5.89511	8.64962	-8.61791	4.20986e-14	1.48753e-12	21.4455
MPPED1	-2.26613	0.563123	-8.60428	4.52559e-14	1.58984e-12	21.3741
PGM5	-4.44517	5.39261	-8.60253	4.56777e-14	1.60004e-12	21.3649
COX7A1	-3.40161	5.76176	-8.58964	4.89079e-14	1.70826e-12	21.2974
ESR1	-4.95781	6.89009	-8.58876	4.91391e-14	1.71142e-12	21.2927
EMCN	-2.81238	7.49767	-8.588	4.93362e-14	1.71337e-12	21.2888
SPARCL1	-2.89552	11.355	-8.56692	5.51676e-14	1.90501e-12	21.1784
MAOA	-4.60817	7.06024	-8.56228	5.6543e-14	1.94697e-12	21.154
CASQ2	-4.42325	3.49732	-8.55851	5.76815e-14	1.98056e-12	21.1343
KIAA0141	-1.1893	9.36804	-8.55699	5.81508e-14	1.99105e-12	21.1263
TRDN	-4.32153	1.34684	-8.53412	6.56385e-14	2.24111e-12	21.0066
HBA2	-4.92105	5.82278	-8.52938	6.7307e-14	2.28707e-12	20.9818
FBXL5	-1.2254	10.6008	-8.52923	6.73608e-14	2.28707e-12	20.981
KLK3	-3.45498	0.666138	-8.52161	7.01334e-14	2.36798e-12	20.9412
MOCS1	-2.46463	7.83646	-8.52083	7.04211e-14	2.3711e-12	20.9371
PISD	-1.14874	9.00656	-8.50974	7.46812e-14	2.49691e-12	20.8791
LRRC2	-3.34753	3.25767	-8.50773	7.54771e-14	2.51349e-12	20.8686
UGT2B28	-3.77613	0.662547	-8.49062	8.26297e-14	2.74416e-12	20.7792
ADRB2	-4.0344	4.67142	-8.48726	8.41106e-14	2.78574e-12	20.7616
[truncated: 11,949 more rows]
