# Supplementary material for: Systematic Identification and Assessment of Therapeutic Targets for Breast Cancer Based on Genome-Wide RNA Interference Transcriptomes
Source: Genes (Basel). 2017 Feb 24;8(3):86. doi: 10.3390/genes8030086 (PMC5368690; doi:10.3390/genes8030086)
Supplement: Supplementary file 1 [file genes-08-00086-s001.zip › genes-167720-sups/Supplementary Table 4.xlsx]

## Sheet: Sheet1
Supplementary Table 4
GO BP analysis result of TNBC specific differentially expressed genes with DAVID
Category	Term	Count	%	PValue	Genes	List Total	Pop Hits	Pop Total	Fold Enrichment	Bonferroni	Benjamini	FDR
GOTERM_BP_FAT	GO:0007267~cell-cell signaling	25	10.3306	3.6324e-06	OPRK1, GABBR2, CACNB4, VIPR1, CCL20, CHRNA5, SEMA3B, ADRA2C, BMP4, PLAT, KCNMA1, AR, TBX3, NRXN3, BAIAP3, GABRA5, SIX3, GAL, GJB1, LIN7A, PTHLH, CBLN1, ABAT, AREG, NCAN	191	600	13528	2.95113	0.00565414	0.00565414	0.00606429
GOTERM_BP_FAT	GO:0007268~synaptic transmission	14	5.78512	0.000304025	PLAT, KCNMA1, NRXN3, BAIAP3, OPRK1, GABRA5, CACNB4, GABBR2, VIPR1, LIN7A, CBLN1, CHRNA5, ABAT, NCAN	191	298	13528	3.32745	0.3779	0.211267	0.506374
GOTERM_BP_FAT	GO:0019226~transmission of nerve impulse	15	6.19835	0.000427945	PLAT, KCNMA1, NRXN3, BAIAP3, OPRK1, GABRA5, SPTBN4, CACNB4, GABBR2, VIPR1, LIN7A, CBLN1, CHRNA5, ABAT, NCAN	191	350	13528	3.03545	0.487352	0.199663	0.71208
GOTERM_BP_FAT	GO:0030182~neuron differentiation	16	6.61157	0.00132421	BMP4, KCNMA1, NRXN3, CLU, KIF5C, SPTBN4, EN1, GPR98, NCAM2, GATA2, BTG2, FOXG1, SEMA3B, POU4F1, TLX3, TLX1	191	438	13528	2.5873	0.873619	0.403761	2.188
GOTERM_BP_FAT	GO:0055080~cation homeostasis	12	4.95868	0.00239295	KCNMA1, TRPM8, CCKBR, HPX, PLN, GIPR, SLC7A8, CACNB4, KCNA5, UPK3A, MT1H, ITPR1	191	286	13528	2.97177	0.976243	0.526676	3.92099
GOTERM_BP_FAT	GO:0055065~metal ion homeostasis	10	4.13223	0.00246096	KCNMA1, TRPM8, CCKBR, PLN, GIPR, SLC7A8, CACNB4, KCNA5, UPK3A, ITPR1	191	205	13528	3.45499	0.978641	0.47326	4.03028
GOTERM_BP_FAT	GO:0055075~potassium ion homeostasis	3	1.23967	0.00283613	KCNMA1, KCNA5, UPK3A	191	6	13528	35.4136	0.988127	0.469193	4.63112
GOTERM_BP_FAT	GO:0006690~icosanoid metabolic process	5	2.06612	0.00419761	CYP4F8, ALOX15B, LTC4S, HPGD, HPGDS	191	47	13528	7.53481	0.998593	0.559913	6.78193
GOTERM_BP_FAT	GO:0045786~negative regulation of cell cycle	6	2.47934	0.00561251	BMP4, PLA2G16, CDKN2A, ALOX15B, RHOB, HPGD	191	81	13528	5.24646	0.999847	0.62326	8.96875
GOTERM_BP_FAT	GO:0033559~unsaturated fatty acid metabolic process	5	2.06612	0.00563131	CYP4F8, ALOX15B, LTC4S, HPGD, HPGDS	191	51	13528	6.94385	0.999852	0.585852	8.99748
GOTERM_BP_FAT	GO:0003001~generation of a signal involved in cell-cell signaling	6	2.47934	0.00687059	TBX3, BAIAP3, NRXN3, CACNB4, GAL, LIN7A	191	85	13528	4.99957	0.999979	0.624074	10.8726
GOTERM_BP_FAT	GO:0006631~fatty acid metabolic process	9	3.71901	0.00689809	ACOX2, CYP4F8, CYP4A11, ACSM1, ACADSB, ALOX15B, LTC4S, HPGD, HPGDS	191	198	13528	3.21942	0.99998	0.593608	10.9138
GOTERM_BP_FAT	GO:0051726~regulation of cell cycle	12	4.95868	0.00718026	CDC7, BMP4, PLA2G16, CDKN2A, TBX3, ALOX15B, FOXG1, RHOB, BRCA2, CHEK1, BOP1, HPGD	191	331	13528	2.56775	0.999987	0.579072	11.3355
GOTERM_BP_FAT	GO:0030003~cellular cation homeostasis	10	4.13223	0.00972625	KCNMA1, TRPM8, CCKBR, HPX, PLN, GIPR, CACNB4, KCNA5, MT1H, ITPR1	191	254	13528	2.78847	1	0.663711	15.0561
GOTERM_BP_FAT	GO:0045596~negative regulation of cell differentiation	9	3.71901	0.0113312	PTHLH, BMP4, TBX3, FOXG1, DLL3, TLX3, CHRD, GPR98, TWIST1	191	216	13528	2.95113	1	0.694539	17.3256
GOTERM_BP_FAT	GO:0001666~response to hypoxia	7	2.89256	0.0115746	PLAT, KCNMA1, ANG, ABAT, KCNA5, ITPR1, LCT	191	134	13528	3.69993	1	0.678845	17.6647
GOTERM_BP_FAT	GO:0048732~gland development	7	2.89256	0.0119757	PTHLH, BMP4, GATA2, AR, TBX3, ALOX15B, BRCA2	191	135	13528	3.67252	1	0.669216	18.2208
GOTERM_BP_FAT	GO:0009968~negative regulation of signal transduction	9	3.71901	0.012884	AMBP, DKK3, RGS11, RGS5, RPH3AL, SIX3, DLL3, FRZB, CHRD	191	221	13528	2.88437	1	0.675215	19.4669
GOTERM_BP_FAT	GO:0048878~chemical homeostasis	15	6.19835	0.0133247	KCNMA1, TRPM8, CCKBR, SLC7A8, RPH3AL, UPK3A, CACNB4, KCNA5, ITPR1, PTHLH, HPX, PLN, GIPR, NPC1L1, MT1H	191	512	13528	2.07502	1	0.667823	20.0651
GOTERM_BP_FAT	GO:0070482~response to oxygen levels	7	2.89256	0.0145903	PLAT, KCNMA1, ANG, ABAT, KCNA5, ITPR1, LCT	191	141	13528	3.51625	1	0.682463	21.7598
GOTERM_BP_FAT	GO:0009725~response to hormone stimulus	12	4.95868	0.0146331	KCNMA1, BMP4, GSTM3, AR, BTG2, ANG, GGH, FBP1, BRCA2, GAL, GNG4, LCT	191	367	13528	2.31588	1	0.665717	21.8166
GOTERM_BP_FAT	GO:0042127~regulation of cell proliferation	20	8.26446	0.0148454	CDC7, BMP4, E2F3, CCKBR, TBX3, CLU, BRCA2, CHEK1, VIPR1, GAL, PTHLH, MSX2, IL12RB2, AZGP1, CDKN2A, BTG2, ALOX15B, ANG, FOXG1, TLX1	191	787	13528	1.79993	1	0.653975	22.0972
GOTERM_BP_FAT	GO:0030005~cellular di-, tri-valent inorganic cation homeostasis	9	3.71901	0.0149404	TRPM8, CCKBR, HPX, PLN, GIPR, CACNB4, KCNA5, MT1H, ITPR1	191	227	13528	2.80813	1	0.639999	22.2226
GOTERM_BP_FAT	GO:0007610~behavior	14	5.78512	0.0151779	KCNMA1, CCKBR, CCL20, OPRK1, SPTBN4, GABRA5, CHRNA5, ABAT, POU4F1, CACNB4, ZIC1, GAL, DDO, HPGDS	191	469	13528	2.11425	1	0.630189	22.535
GOTERM_BP_FAT	GO:0043627~response to estrogen stimulus	6	2.47934	0.016183	KCNMA1, BMP4, GSTM3, BRCA2, GAL, LCT	191	105	13528	4.04727	1	0.638949	23.8446
GOTERM_BP_FAT	GO:0043009~chordate embryonic development	11	4.54545	0.0187287	BMP4, GATA2, AR, TBX3, GJB3, DLL3, BRCA2, EN1, CHRD, FOXD3, TWIST1	191	331	13528	2.35377	1	0.678612	27.0685
GOTERM_BP_FAT	GO:0009792~embryonic development ending in birth or egg hatching	11	4.54545	0.0196762	BMP4, GATA2, AR, TBX3, GJB3, DLL3, BRCA2, EN1, CHRD, FOXD3, TWIST1	191	334	13528	2.33263	1	0.683021	28.2354
GOTERM_BP_FAT	GO:0055066~di-, tri-valent inorganic cation homeostasis	9	3.71901	0.019714	TRPM8, CCKBR, HPX, PLN, GIPR, CACNB4, KCNA5, MT1H, ITPR1	191	239	13528	2.66713	1	0.670452	28.2815
GOTERM_BP_FAT	GO:0006875~cellular metal ion homeostasis	8	3.30579	0.0208084	KCNMA1, TRPM8, CCKBR, PLN, GIPR, CACNB4, KCNA5, ITPR1	191	196	13528	2.89091	1	0.677575	29.6067
GOTERM_BP_FAT	GO:0003002~regionalization	8	3.30579	0.021293	BMP4, BTG2, TBX3, FOXG1, SIX3, DLL3, EN1, CHRD	191	197	13528	2.87623	1	0.673692	30.1861
GOTERM_BP_FAT	GO:0010648~negative regulation of cell communication	9	3.71901	0.0238122	AMBP, DKK3, RGS11, RGS5, RPH3AL, SIX3, DLL3, FRZB, CHRD	191	248	13528	2.57034	1	0.702864	33.1264
GOTERM_BP_FAT	GO:0046903~secretion	10	4.13223	0.0259146	KCNMA1, TBX3, BAIAP3, NRXN3, KCNK5, RPH3AL, MS4A2, CACNB4, GAL, LIN7A	191	300	13528	2.36091	1	0.722189	35.4907
GOTERM_BP_FAT	GO:0009719~response to endogenous stimulus	12	4.95868	0.0279429	KCNMA1, BMP4, GSTM3, AR, BTG2, ANG, GGH, FBP1, BRCA2, GAL, GNG4, LCT	191	405	13528	2.09858	1	0.738312	37.6971
GOTERM_BP_FAT	GO:0035115~embryonic forelimb morphogenesis	3	1.23967	0.0286859	TBX3, EN1, TWIST1	191	19	13528	11.1832	1	0.737178	38.4873
GOTERM_BP_FAT	GO:0006692~prostanoid metabolic process	3	1.23967	0.0286859	CYP4F8, HPGD, HPGDS	191	19	13528	11.1832	1	0.737178	38.4873
GOTERM_BP_FAT	GO:0006693~prostaglandin metabolic process	3	1.23967	0.0286859	CYP4F8, HPGD, HPGDS	191	19	13528	11.1832	1	0.737178	38.4873
GOTERM_BP_FAT	GO:0006836~neurotransmitter transport	5	2.06612	0.0293506	SLC6A11, BAIAP3, NRXN3, SERPINB7, LIN7A	191	83	13528	4.2667	1	0.735161	39.1864
GOTERM_BP_FAT	GO:0050801~ion homeostasis	12	4.95868	0.0297244	KCNMA1, TRPM8, CCKBR, HPX, PLN, GIPR, SLC7A8, CACNB4, KCNA5, UPK3A, MT1H, ITPR1	191	409	13528	2.07806	1	0.729755	39.5762
GOTERM_BP_FAT	GO:0048812~neuron projection morphogenesis	8	3.30579	0.030862	NCAM2, NRXN3, FOXG1, KIF5C, CLU, SPTBN4, SEMA3B, POU4F1	191	213	13528	2.66018	1	0.733547	40.7482
GOTERM_BP_FAT	GO:0008285~negative regulation of cell proliferation	11	4.54545	0.0314465	MSX2, PTHLH, BMP4, AZGP1, CDKN2A, BTG2, ANG, ALOX15B, BRCA2, CHEK1, GAL	191	361	13528	2.15817	1	0.730864	41.342
GOTERM_BP_FAT	GO:0007214~gamma-aminobutyric acid signaling pathway	3	1.23967	0.0315835	GABRA5, CACNB4, GABBR2	191	20	13528	10.6241	1	0.723223	41.4804
GOTERM_BP_FAT	GO:0008284~positive regulation of cell proliferation	12	4.95868	0.0320643	IL12RB2, CDC7, PTHLH, BMP4, E2F3, TBX3, CCKBR, ANG, FOXG1, CLU, VIPR1, TLX1	191	414	13528	2.05296	1	0.719676	41.9636
GOTERM_BP_FAT	GO:0048608~reproductive structure development	6	2.47934	0.0324446	BMP4, AR, ANG, ALOX15B, DMRT1, BRCA2	191	126	13528	3.37273	1	0.715138	42.3431
GOTERM_BP_FAT	GO:0030534~adult behavior	5	2.06612	0.03285	KCNMA1, SPTBN4, CHRNA5, ABAT, CACNB4	191	86	13528	4.11786	1	0.711029	42.7451
GOTERM_BP_FAT	GO:0045137~development of primary sexual characteristics	6	2.47934	0.0334043	BMP4, AR, TBX3, ANG, DMRT1, BRCA2	191	127	13528	3.34617	1	0.708691	43.2904
GOTERM_BP_FAT	GO:0008277~regulation of G-protein coupled receptor protein signaling pathway	4	1.65289	0.0347123	RGS11, RGS5, RPH3AL, GNG4	191	51	13528	5.55508	1	0.714462	44.5582
GOTERM_BP_FAT	GO:0007389~pattern specification process	9	3.71901	0.0349614	BMP4, BTG2, TBX3, FOXG1, SIX3, DLL3, EN1, ZIC1, CHRD	191	267	13528	2.38743	1	0.709014	44.7965
GOTERM_BP_FAT	GO:0006928~cell motion	13	5.3719	0.0359587	PLAT, DNALI1, NRXN3, ANG, FOXG1, KIF5C, SEMA3C, SEMA3B, POU4F1, TLX3, DNAH7, THBS4, TWIST1	191	475	13528	1.93843	1	0.711405	45.7413
GOTERM_BP_FAT	GO:0035136~forelimb morphogenesis	3	1.23967	0.0377054	TBX3, EN1, TWIST1	191	22	13528	9.65826	1	0.720994	47.3595
GOTERM_BP_FAT	GO:0007628~adult walking behavior	3	1.23967	0.0377054	KCNMA1, SPTBN4, CACNB4	191	22	13528	9.65826	1	0.720994	47.3595
GOTERM_BP_FAT	GO:0007586~digestion	5	2.06612	0.0392029	KCNMA1, SLC15A1, CCKBR, NPC1L1, VIPR1	191	91	13528	3.89161	1	0.727625	48.7106
GOTERM_BP_FAT	GO:0006874~cellular calcium ion homeostasis	7	2.89256	0.0444881	TRPM8, CCKBR, PLN, GIPR, CACNB4, KCNA5, ITPR1	191	183	13528	2.70924	1	0.765373	53.223
GOTERM_BP_FAT	GO:0055074~calcium ion homeostasis	7	2.89256	0.049671	TRPM8, CCKBR, PLN, GIPR, CACNB4, KCNA5, ITPR1	191	188	13528	2.63718	1	0.79619	57.2835
GOTERM_BP_FAT	GO:0006816~calcium ion transport	6	2.47934	0.0499333	TRPM8, PLN, CAMK2B, CACNB4, CACNA2D2, ITPR1	191	142	13528	2.9927	1	0.791502	57.4799
GOTERM_BP_FAT	GO:0048666~neuron development	10	4.13223	0.0500858	NCAM2, NRXN3, FOXG1, KIF5C, CLU, SPTBN4, SEMA3B, EN1, POU4F1, GPR98	191	339	13528	2.0893	1	0.786153	57.5937
GOTERM_BP_FAT	GO:0006260~DNA replication	7	2.89256	0.0516787	CDC7, GINS4, BRCA2, CHEK1, CHAF1B, HMGA1, DSCC1	191	190	13528	2.60942	1	0.790457	58.7655
GOTERM_BP_FAT	GO:0009953~dorsal/ventral pattern formation	4	1.65289	0.0521071	BMP4, FOXG1, EN1, CHRD	191	60	13528	4.72182	1	0.787103	59.0754
GOTERM_BP_FAT	GO:0001890~placenta development	4	1.65289	0.0521071	GATA2, ANG, GJB3, FOXD3	191	60	13528	4.72182	1	0.787103	59.0754
GOTERM_BP_FAT	GO:0050877~neurological system process	25	10.3306	0.0530627	KERA, OPRK1, CACNB4, GABBR2, VIPR1, CHRNA5, POU4F1, TLX3, KCNMA1, PLAT, TRPM8, CCKBR, NRXN3, BAIAP3, GABRA5, SPTBN4, GJB3, SIX3, GPR98, LIN7A, NCAM2, EYA4, CBLN1, ABAT, NCAN	191	1210	13528	1.46337	1	0.787209	59.7587
GOTERM_BP_FAT	GO:0007409~axonogenesis	7	2.89256	0.0549565	NCAM2, NRXN3, FOXG1, KIF5C, SPTBN4, SEMA3B, POU4F1	191	193	13528	2.56886	1	0.79312	61.0815
GOTERM_BP_FAT	GO:0060235~lens induction in camera-type eye	2	0.826446	0.0550132	BMP4, SIX3	191	4	13528	35.4136	1	0.787671	61.1205
GOTERM_BP_FAT	GO:0048858~cell projection morphogenesis	8	3.30579	0.0575442	NCAM2, NRXN3, FOXG1, KIF5C, CLU, SPTBN4, SEMA3B, POU4F1	191	245	13528	2.31273	1	0.797107	62.8229
GOTERM_BP_FAT	GO:0007548~sex differentiation	6	2.47934	0.0618003	BMP4, AR, TBX3, ANG, DMRT1, BRCA2	191	151	13528	2.81433	1	0.815074	65.5288
GOTERM_BP_FAT	GO:0010817~regulation of hormone levels	6	2.47934	0.0618003	CPE, TBX3, DHRS9, PCSK1N, GAL, DDO	191	151	13528	2.81433	1	0.815074	65.5288
GOTERM_BP_FAT	GO:0030900~forebrain development	6	2.47934	0.0632186	BMP4, GATA2, TBX3, FOXG1, SIX3, CHRD	191	152	13528	2.79581	1	0.817139	66.3886
GOTERM_BP_FAT	GO:0042592~homeostatic process	17	7.02479	0.0634475	BMP4, KCNMA1, TRPM8, CCKBR, SLC7A8, RPH3AL, UPK3A, CACNB4, KCNA5, ITPR1, PTHLH, ANG, HPX, PLN, GIPR, NPC1L1, MT1H	191	751	13528	1.60328	1	0.813146	66.5254
GOTERM_BP_FAT	GO:0030178~negative regulation of Wnt receptor signaling pathway	3	1.23967	0.0660402	DKK3, SIX3, FRZB	191	30	13528	7.08272	1	0.820964	68.0394
GOTERM_BP_FAT	GO:0001505~regulation of neurotransmitter levels	4	1.65289	0.0680197	BAIAP3, NRXN3, ABAT, LIN7A	191	67	13528	4.22849	1	0.825431	69.1517
GOTERM_BP_FAT	GO:0032331~negative regulation of chondrocyte differentiation	2	0.826446	0.0682894	PTHLH, BMP4	191	5	13528	28.3309	1	0.821867	69.3004
GOTERM_BP_FAT	GO:0007186~G-protein coupled receptor protein signaling pathway	23	9.50413	0.0695968	GNA14, GPRC5C, CCKBR, OPRK1, GABRA5, GABBR2, CACNB4, VIPR1, GAL, GPR88, GPR98, PTHLH, RGS11, CCL20, CPE, CXCR7, GIPR, MS4A2, GPSM2, ADRA2C, AREG, GNG4, PCSK1N	191	1123	13528	1.4506	1	0.823141	70.0118
GOTERM_BP_FAT	GO:0031175~neuron projection development	8	3.30579	0.0696537	NCAM2, NRXN3, FOXG1, KIF5C, CLU, SPTBN4, SEMA3B, POU4F1	191	256	13528	2.21335	1	0.8187	70.0424
GOTERM_BP_FAT	GO:0032990~cell part morphogenesis	8	3.30579	0.0696537	NCAM2, NRXN3, FOXG1, KIF5C, CLU, SPTBN4, SEMA3B, POU4F1	191	256	13528	2.21335	1	0.8187	70.0424
GOTERM_BP_FAT	GO:0046456~icosanoid biosynthetic process	3	1.23967	0.0699616	ALOX15B, LTC4S, HPGDS	191	31	13528	6.85425	1	0.815448	70.2074
GOTERM_BP_FAT	GO:0021915~neural tube development	4	1.65289	0.0704541	BMP4, EN1, CHRD, TWIST1	191	68	13528	4.16631	1	0.813091	70.4698
GOTERM_BP_FAT	GO:0032940~secretion by cell	7	2.89256	0.0721325	TBX3, BAIAP3, NRXN3, RPH3AL, MS4A2, GAL, LIN7A	191	207	13528	2.39512	1	0.816165	71.3475
GOTERM_BP_FAT	GO:0046545~development of primary female sexual characteristics	4	1.65289	0.0729274	BMP4, TBX3, ANG, BRCA2	191	69	13528	4.10593	1	0.815228	71.7545
GOTERM_BP_FAT	GO:0046660~female sex differentiation	4	1.65289	0.0729274	BMP4, TBX3, ANG, BRCA2	191	69	13528	4.10593	1	0.815228	71.7545
GOTERM_BP_FAT	GO:0016485~protein processing	5	2.06612	0.0729783	PTHLH, CPE, FCN2, CLU, PCSK1N	191	112	13528	3.16193	1	0.811009	71.7804
GOTERM_BP_FAT	GO:0008406~gonad development	5	2.06612	0.0729783	BMP4, AR, ANG, DMRT1, BRCA2	191	112	13528	3.16193	1	0.811009	71.7804
GOTERM_BP_FAT	GO:0006811~ion transport	17	7.02479	0.0741873	KCNMA1, TRPM8, ENPP3, GABRA5, UCP1, CACNB4, KCNA5, CACNA2D2, ITPR1, PLN, KCNK5, CHRNA5, ANO2, CAMK2B, ABCC8, KCNG1, CHRNA2	191	768	13528	1.56779	1	0.81198	72.3886
GOTERM_BP_FAT	GO:0048667~cell morphogenesis involved in neuron differentiation	7	2.89256	0.0745678	NCAM2, NRXN3, FOXG1, KIF5C, SPTBN4, SEMA3B, POU4F1	191	209	13528	2.3722	1	0.80931	72.5775
GOTERM_BP_FAT	GO:0030030~cell projection organization	10	4.13223	0.0752903	NCAM2, NRXN3, FOXG1, KIF5C, CLU, SPTBN4, SEMA3B, POU4F1, GPR98, THBS4	191	368	13528	1.92465	1	0.808178	72.9327
GOTERM_BP_FAT	GO:0007569~cell aging	3	1.23967	0.0780243	CDKN2A, TBX3, BRCA2	191	33	13528	6.43884	1	0.815628	74.2382
GOTERM_BP_FAT	GO:0001501~skeletal system development	9	3.71901	0.0796673	MSX2, PTHLH, BMP4, TBX3, DLL3, EN1, FRZB, CHRD, TWIST1	191	319	13528	1.99826	1	0.818262	74.9941
GOTERM_BP_FAT	GO:0045662~negative regulation of myoblast differentiation	2	0.826446	0.0813801	BMP4, TBX3	191	6	13528	23.6091	1	0.821078	75.7598
GOTERM_BP_FAT	GO:0006873~cellular ion homeostasis	10	4.13223	0.0815727	KCNMA1, TRPM8, CCKBR, HPX, PLN, GIPR, CACNB4, KCNA5, MT1H, ITPR1	191	374	13528	1.89378	1	0.817853	75.8446
GOTERM_BP_FAT	GO:0006636~unsaturated fatty acid biosynthetic process	3	1.23967	0.08216	ALOX15B, LTC4S, HPGDS	191	34	13528	6.24946	1	0.816222	76.1011
GOTERM_BP_FAT	GO:0007269~neurotransmitter secretion	3	1.23967	0.08216	BAIAP3, NRXN3, LIN7A	191	34	13528	6.24946	1	0.816222	76.1011
GOTERM_BP_FAT	GO:0031333~negative regulation of protein complex assembly	3	1.23967	0.08216	TMSB15A, CLU, SPTBN4	191	34	13528	6.24946	1	0.816222	76.1011
GOTERM_BP_FAT	GO:0010033~response to organic substance	16	6.61157	0.082936	BMP4, KCNMA1, AR, FBP1, GGH, BRCA2, GAL, MSX2, IL12RB2, GSTM3, BTG2, ANG, CHRNA5, ABAT, GNG4, LCT	191	721	13528	1.57176	1	0.815361	76.4362
GOTERM_BP_FAT	GO:0015837~amine transport	5	2.06612	0.0846731	SLC7A2, SERPINB7, SLC7A8, CACNB4, SLC7A11	191	118	13528	3.00115	1	0.818234	77.1704
GOTERM_BP_FAT	GO:0007498~mesoderm development	4	1.65289	0.0858606	BMP4, TBX3, DLL3, CHRD	191	74	13528	3.8285	1	0.818945	77.66
GOTERM_BP_FAT	GO:0055082~cellular chemical homeostasis	10	4.13223	0.0878718	KCNMA1, TRPM8, CCKBR, HPX, PLN, GIPR, CACNB4, KCNA5, MT1H, ITPR1	191	380	13528	1.86387	1	0.822678	78.4665
GOTERM_BP_FAT	GO:0048469~cell maturation	4	1.65289	0.088557	KCNMA1, GATA2, ANG, BRCA2	191	75	13528	3.77745	1	0.821499	78.735
GOTERM_BP_FAT	GO:0007166~cell surface receptor linked signal transduction	34	14.0496	0.0888832	GNA14, GPRC5C, OPRK1, GABBR2, CACNB4, VIPR1, GPR88, MSX2, IL12RB2, RGS11, CCL20, CXCR7, MS4A2, GPSM2, ADRA2C, GNG4, ROS1, BMP4, PLAT, CCKBR, GABRA5, DLL3, FRZB, GAL, GPR98, PTHLH, DKK3, CPE, GIPR, SFRP4, AREG, PCSK1N, HPGD, CHRD	191	1856	13528	1.29748	1	0.819037	78.8617
GOTERM_BP_FAT	GO:0014070~response to organic cyclic substance	5	2.06612	0.0908442	BMP4, BTG2, CHRNA5, ABAT, BRCA2	191	121	13528	2.92674	1	0.822484	79.6086
GOTERM_BP_FAT	GO:0051604~protein maturation	5	2.06612	0.0929481	PTHLH, CPE, FCN2, CLU, PCSK1N	191	122	13528	2.90276	1	0.826295	80.3823
GOTERM_BP_FAT	GO:0007158~neuron adhesion	2	0.826446	0.0942878	NCAM2, NCAN	191	7	13528	20.2364	1	0.82739	80.8605
GOTERM_BP_FAT	GO:0021536~diencephalon development	3	1.23967	0.0949524	BMP4, GATA2, SIX3	191	37	13528	5.74275	1	0.826202	81.0936
GOTERM_BP_FAT	GO:0048332~mesoderm morphogenesis	3	1.23967	0.0993363	BMP4, TBX3, CHRD	191	38	13528	5.59162	1	0.837103	82.5658
GOTERM_BP_FAT	GO:0048839~inner ear development	4	1.65289	0.099691	KCNMA1, FOXG1, ZIC1, GPR98	191	79	13528	3.58619	1	0.83494	82.6801

## Sheet: Sheet2
Supplementary Table 4
KEGG pathway analysis result of TNBC specific differentially expressed genes with DAVID
Category	Term	Count	%	PValue	Genes	List Total	Pop Hits	Pop Total	Fold Enrichment	Bonferroni	Benjamini	FDR
KEGG_PATHWAY	hsa00260:Glycine, serine and threonine metabolism	4	1.65289	0.0131268	GAMT, GNMT, CBS, GLDC	83	31	5085	7.90517	0.726087	0.726087	13.5933
KEGG_PATHWAY	hsa00982:Drug metabolism	5	2.06612	0.0172616	GSTM1, FMO5, CYP3A5, GSTM3, UGT2B15	83	62	5085	4.94073	0.818484	0.573953	17.5131
KEGG_PATHWAY	hsa00830:Retinol metabolism	4	1.65289	0.055711	CYP4A11, CYP3A5, DHRS9, UGT2B15	83	54	5085	4.53815	0.996367	0.846269	46.9442
KEGG_PATHWAY	hsa00590:Arachidonic acid metabolism	4	1.65289	0.0608687	CYP4A11, ALOX15B, LTC4S, HPGDS	83	56	5085	4.37608	0.997876	0.785318	50.0619
KEGG_PATHWAY	hsa00980:Metabolism of xenobiotics by cytochrome P450	4	1.65289	0.0718275	GSTM1, CYP3A5, GSTM3, UGT2B15	83	60	5085	4.08434	0.999328	0.767982	56.1402

## Sheet: Sheet3
Supplementary Table 4
GO BP analysis result of luminal A signature genes with DAVID
Category	Term	Count	%	PValue	Genes	List Total	Pop Hits	Pop Total	Fold Enrichment	Bonferroni	Benjamini	FDR
GOTERM_BP_FAT	GO:0000280~nuclear division	46	9.21844	8.3263e-25	KIF23, KIFC1, NEK2, PKMYT1, AURKA, PTTG1, AURKB, CEP55, KIF2C, SPC25, NCAPH, CDCA8, OIP5, NCAPG, BUB1, SKA1, CCNA2, ASPM, ERCC6L, CDCA3, CDK1, KIF11, DLGAP5, KIF15, CCNF, TPX2, KIF18A, CENPF, NUSAP1, CDC20, BIRC5, CENPE, NDC80, ESPL1, PBK, CDC25C, UBE2C, SMC4, CCNB1, CCNB2, TIMELESS, SPAG5, PLK1, ZWINT, BUB1B, CIT	415	220	13528	6.81586	1.96251e-21	1.96251e-21	1.45901e-21
GOTERM_BP_FAT	GO:0007067~mitosis	46	9.21844	8.3263e-25	KIF23, KIFC1, NEK2, PKMYT1, AURKA, PTTG1, AURKB, CEP55, KIF2C, SPC25, NCAPH, CDCA8, OIP5, NCAPG, BUB1, SKA1, CCNA2, ASPM, ERCC6L, CDCA3, CDK1, KIF11, DLGAP5, KIF15, CCNF, TPX2, KIF18A, CENPF, NUSAP1, CDC20, BIRC5, CENPE, NDC80, ESPL1, PBK, CDC25C, UBE2C, SMC4, CCNB1, CCNB2, TIMELESS, SPAG5, PLK1, ZWINT, BUB1B, CIT	415	220	13528	6.81586	1.96251e-21	1.96251e-21	1.45901e-21
GOTERM_BP_FAT	GO:0000279~M phase	55	11.022	1.00817e-24	KIF23, KIFC1, PRC1, TTK, PKMYT1, AURKA, PTTG1, AURKB, KIF2C, CDCA8, OIP5, CCNA2, ASPM, CDCA3, CDK1, KIF11, CCNF, KIF15, TPX2, NUSAP1, ESPL1, PBK, TACC3, UBE2C, RAD51, TIMELESS, SPAG5, ZWINT, BUB1B, KPNA2, NEK2, CEP55, SPC25, NCAPH, NCAPG, BUB1, SKA1, ERCC6L, EXO1, MKI67, DLGAP5, KIF18A, CENPF, BIRC5, NDC80, CENPE, CDC20, CDC25C, RAD54L, SMC4, CCNB1, CCNB2, PLK1, CKS2, CIT	415	329	13528	5.44945	2.37626e-21	1.18813e-21	1.7666e-21
GOTERM_BP_FAT	GO:0022403~cell cycle phase	61	12.2244	1.76563e-24	KIF23, KIFC1, PRC1, TTK, PKMYT1, AURKA, PTTG1, AURKB, GTSE1, KIF2C, CDCA8, OIP5, CCNA2, ASPM, CDCA3, EGFR, CDK1, KIF11, CCNF, KIF15, TPX2, NUSAP1, ESPL1, PBK, TACC3, UBE2C, RAD51, INHBA, TIMELESS, SPAG5, ZWINT, BUB1B, KPNA2, NEK2, CEP55, SPC25, NCAPH, NCAPG, BUB1, SKA1, ERCC6L, EXO1, MKI67, DLGAP5, KIF18A, CENPF, CDC20, BIRC5, NDC80, CENPE, CDKN3, CDC25C, RAD54L, SMC4, CCNB1, CDKN1C, CCNB2, PLK1,…	415	414	13528	4.80303	4.1616e-21	1.3872e-21	3.09389e-21
GOTERM_BP_FAT	GO:0000087~M phase of mitotic cell cycle	46	9.21844	1.83712e-24	KIF23, KIFC1, NEK2, PKMYT1, AURKA, PTTG1, AURKB, CEP55, KIF2C, SPC25, NCAPH, CDCA8, OIP5, NCAPG, BUB1, SKA1, CCNA2, ASPM, ERCC6L, CDCA3, CDK1, KIF11, DLGAP5, KIF15, CCNF, TPX2, KIF18A, CENPF, NUSAP1, CDC20, BIRC5, CENPE, NDC80, ESPL1, PBK, CDC25C, UBE2C, SMC4, CCNB1, CCNB2, TIMELESS, SPAG5, PLK1, ZWINT, BUB1B, CIT	415	224	13528	6.69415	4.33009e-21	1.08252e-21	3.21916e-21
GOTERM_BP_FAT	GO:0048285~organelle fission	46	9.21844	4.81775e-24	KIF23, KIFC1, NEK2, PKMYT1, AURKA, PTTG1, AURKB, CEP55, KIF2C, SPC25, NCAPH, CDCA8, OIP5, NCAPG, BUB1, SKA1, CCNA2, ASPM, ERCC6L, CDCA3, CDK1, KIF11, DLGAP5, KIF15, CCNF, TPX2, KIF18A, CENPF, NUSAP1, CDC20, BIRC5, CENPE, NDC80, ESPL1, PBK, CDC25C, UBE2C, SMC4, CCNB1, CCNB2, TIMELESS, SPAG5, PLK1, ZWINT, BUB1B, CIT	415	229	13528	6.54799	1.13554e-20	2.27109e-21	8.44208e-21
GOTERM_BP_FAT	GO:0000278~mitotic cell cycle	56	11.2224	5.08996e-23	KIF23, KIFC1, PRC1, TTK, PKMYT1, AURKA, PTTG1, AURKB, GTSE1, KIF2C, CDCA8, OIP5, CCNA2, ASPM, CDCA3, EGFR, CDK1, KIF11, CCNF, KIF15, TPX2, NUSAP1, ESPL1, PBK, UBE2C, INHBA, TIMELESS, SPAG5, ZWINT, BUB1B, KPNA2, NEK2, CEP55, SPC25, NCAPH, NCAPG, CENPA, BUB1, SKA1, ERCC6L, DLGAP5, KIF18A, CENPF, BIRC5, NDC80, CENPE, CDC20, CDKN3, CDC25C, SMC4, CCNB1, CDKN1C, CCNB2, PLK1, ID4, CIT	415	370	13528	4.93369	1.1997e-19	1.99951e-20	8.91907e-20
GOTERM_BP_FAT	GO:0022402~cell cycle process	64	12.8257	1.43807e-19	KIF23, KIFC1, PRC1, PKMYT1, TTK, AURKA, AURKB, PTTG1, GTSE1, KIF2C, CDCA8, OIP5, CCNA2, ASPM, CDCA3, EGFR, CDK1, KIF11, CCNF, KIF15, TPX2, NUSAP1, ESPL1, PBK, TACC3, UBE2C, RAD51, INHBA, TIMELESS, SPAG5, ZWINT, BUB1B, KPNA2, DST, NEK2, CEP55, PLAGL1, SPC25, NCAPH, NCAPG, CENPA, BUB1, SKA1, ERCC6L, EXO1, MKI67, DLGAP5, KIF18A, CENPF, CDC20, BIRC5, NDC80, CENPE, CDKN3, CDC25C, RAD54L, SMC4, CCNB1, …	415	565	13528	3.69247	3.38954e-16	4.8422e-17	2.51992e-16
GOTERM_BP_FAT	GO:0007049~cell cycle	75	15.0301	5.85093e-19	KIF23, KIFC1, CLSPN, PRC1, PKMYT1, TTK, AURKA, AURKB, PTTG1, GTSE1, CCNE2, KIF2C, CDC45, CDCA8, OIP5, FANCI, CCNA2, ASPM, CDCA3, EGFR, CDK1, KIF11, CCNF, KIF15, TPX2, NUSAP1, ESPL1, PBK, TACC3, UBE2C, CDK5, RAD51, INHBA, KRT18, TIMELESS, SPAG5, ZWINT, BUB1B, KPNA2, DST, NEK2, FOXM1, CEP55, LLGL2, PLAGL1, SPC25, NCAPH, NCAPG, HJURP, CENPA, BUB1, SKA1, ERCC6L, EXO1, TXNIP, MKI67, DLGAP5, ANXA1, KIF…	415	776	13528	3.15054	1.37906e-15	1.72383e-16	1.02525e-15
GOTERM_BP_FAT	GO:0051301~cell division	45	9.01804	1.24193e-18	KIF23, KIFC1, PRC1, NEK2, CDC14B, PTTG1, CEP55, AURKB, LLGL2, CCNE2, SPC25, NCAPH, CDCA8, ROPN1B, OIP5, NCAPG, BUB1, SKA1, CCNA2, ASPM, ERCC6L, CDCA3, CDK1, KIF11, CCNF, CENPF, NUSAP1, CDC20, BIRC5, CENPE, NDC80, ESPL1, CDC25C, UBE2C, CDK5, SMC4, CCNB1, CCNB2, TIMELESS, SPAG5, PLK1, ZWINT, CKS2, BUB1B, CIT	415	295	13528	4.97251	2.92723e-15	3.25247e-16	2.17621e-15
GOTERM_BP_FAT	GO:0007017~microtubule-based process	37	7.41483	1.03488e-14	KIF23, CAV2, KIFC1, KIF4A, CAV1, PRC1, NEK2, TTK, AURKA, GTSE1, KIF2C, SPC25, CENPA, PPP4C, APBA1, TUBA1C, KIF14, KIF11, CRYAB, KIF15, KIF18A, KIF18B, NUSAP1, CENPE, NDC80, ESPL1, MID1, UBE2C, TACC3, SPAG5, ZWINT, CKS2, BUB1B, KPNA2, DST, KIF20A, KIF26B	415	253	13528	4.76724	2.43362e-11	2.43361e-12	1.80966e-11
GOTERM_BP_FAT	GO:0000226~microtubule cytoskeleton organization	25	5.01002	1.69207e-11	KIF23, CAV2, CAV1, KIF11, PRC1, NEK2, CRYAB, KIF18A, TTK, NUSAP1, ESPL1, AURKA, NDC80, MID1, TACC3, UBE2C, KIF2C, SPC25, SPAG5, CENPA, ZWINT, CKS2, BUB1B, PPP4C, DST	415	147	13528	5.54381	3.98821e-08	3.62564e-09	2.96499e-08
GOTERM_BP_FAT	GO:0007059~chromosome segregation	19	3.80762	2.98784e-11	KIFC1, NEK2, DLGAP5, KIF18A, CENPF, NUSAP1, ESPL1, NDC80, CENPE, BIRC5, PTTG1, SMC4, SPC25, NCAPH, NCAPG, HJURP, ZWINT, SKA1, TOP2A	415	81	13528	7.64635	7.04235e-08	5.86862e-09	5.23555e-08
GOTERM_BP_FAT	GO:0007051~spindle organization	14	2.80561	5.13339e-10	KIF23, KIF11, PRC1, TTK, AURKA, NDC80, ESPL1, TACC3, UBE2C, SPC25, SPAG5, ZWINT, CKS2, BUB1B	415	45	13528	10.1415	1.20994e-06	9.30724e-08	8.99517e-07
GOTERM_BP_FAT	GO:0007010~cytoskeleton organization	40	8.01603	1.77658e-09	KIF23, CAV2, CAV1, PRC1, NUAK2, WASF3, NEK2, MRAS, TTK, AURKA, CORO2B, KIF2C, SPC25, EZR, SORBS1, GSN, CENPA, DMD, KRT8, PPP4C, TNXB, KIF11, CRYAB, KIF18A, NUSAP1, NDC80, ESPL1, MID1, UBE2C, TACC3, CDK5, LPIN1, EPB41L2, SPAG5, ZWINT, CKS2, BUB1B, SYNM, DST, TMOD1	415	436	13528	2.9906	4.1874e-06	2.991e-07	3.11308e-06
GOTERM_BP_FAT	GO:0000070~mitotic sister chromatid segregation	12	2.40481	5.82609e-09	KIFC1, NCAPH, NEK2, NCAPG, ZWINT, DLGAP5, KIF18A, NUSAP1, CENPE, ESPL1, NDC80, SMC4	415	36	13528	10.8659	1.3732e-05	9.15472e-07	1.0209e-05
GOTERM_BP_FAT	GO:0000819~sister chromatid segregation	12	2.40481	8.06516e-09	KIFC1, NCAPH, NEK2, NCAPG, ZWINT, DLGAP5, KIF18A, NUSAP1, CENPE, ESPL1, NDC80, SMC4	415	37	13528	10.5722	1.90094e-05	1.1881e-06	1.41325e-05
GOTERM_BP_FAT	GO:0051726~regulation of cell cycle	30	6.01202	3.60369e-07	CAV2, NEK2, TTK, PKMYT1, GTSE1, CCNE2, CDC45, BUB1, CCNA2, EGFR, CDK1, BMP2, DLGAP5, CENPF, NUSAP1, ESPL1, BIRC5, CENPE, UBE2C, TACC3, CDC25C, CDKN3, CDK5, CCNB1, CDKN1C, INHBA, TIMELESS, ZWINT, CKS2, BUB1B	415	331	13528	2.95446	0.00084903	4.99629e-05	0.000631468
GOTERM_BP_FAT	GO:0007346~regulation of mitotic cell cycle	19	3.80762	9.14451e-07	EGFR, CDK1, CAV2, NEK2, DLGAP5, CENPF, NUSAP1, PKMYT1, TTK, ESPL1, CENPE, BIRC5, UBE2C, CDC25C, GTSE1, ZWINT, BUB1, BUB1B, CCNA2	415	152	13528	4.0747	0.00215304	0.000119735	0.00160237
GOTERM_BP_FAT	GO:0051640~organelle localization	14	2.80561	4.25182e-06	AP1M2, MLPH, DLGAP5, KIF18A, CENPF, NUSAP1, NDC80, CENPE, BIRC5, ESPL1, TACC3, ARF1, CENPA, ASPM	415	92	13528	4.9605	0.00997151	0.000527312	0.00745014
GOTERM_BP_FAT	GO:0007088~regulation of mitosis	11	2.20441	6.53216e-06	CAV2, NEK2, DLGAP5, BUB1, CENPF, PKMYT1, NUSAP1, TTK, CENPE, ESPL1, CDC25C	415	56	13528	6.4031	0.0152784	0.000769521	0.0114456
GOTERM_BP_FAT	GO:0051783~regulation of nuclear division	11	2.20441	6.53216e-06	CAV2, NEK2, DLGAP5, BUB1, CENPF, PKMYT1, NUSAP1, TTK, CENPE, ESPL1, CDC25C	415	56	13528	6.4031	0.0152784	0.000769521	0.0114456
GOTERM_BP_FAT	GO:0007018~microtubule-based movement	15	3.00601	8.8138e-06	KIF14, KIF23, KIFC1, KIF4A, KIF11, KIF15, KIF18A, KIF18B, CENPE, KIF2C, DST, TUBA1C, APBA1, KIF20A, KIF26B	415	113	13528	4.32711	0.0205599	0.000988759	0.0154432
GOTERM_BP_FAT	GO:0010564~regulation of cell cycle process	15	3.00601	9.77241e-06	CAV2, NEK2, DLGAP5, CENPF, NUSAP1, PKMYT1, TTK, CENPE, BIRC5, ESPL1, UBE2C, CDC25C, GTSE1, TIMELESS, BUB1	415	114	13528	4.28916	0.0227704	0.00104644	0.0171227
GOTERM_BP_FAT	GO:0043627~response to estrogen stimulus	14	2.80561	1.85486e-05	TXNIP, CAV2, CAV1, CRYAB, LEPR, TGFBR2, PPARG, RCAN1, AURKA, AQP1, MMP13, GATA3, ANGPT1, CCNA2	415	105	13528	4.34635	0.0427776	0.00189904	0.0324975
GOTERM_BP_FAT	GO:0007093~mitotic cell cycle checkpoint	9	1.80361	4.07108e-05	CDK1, ZWINT, BUB1, BUB1B, CENPF, TTK, CENPE, CCNA2, GTSE1	415	43	13528	6.82275	0.0914972	0.00399024	0.071313
GOTERM_BP_FAT	GO:0051656~establishment of organelle localization	11	2.20441	4.37626e-05	AP1M2, ARF1, CENPA, DLGAP5, KIF18A, CENPF, NUSAP1, BIRC5, CENPE, ESPL1, NDC80	415	69	13528	5.19672	0.098009	0.00411753	0.0766569
GOTERM_BP_FAT	GO:0007052~mitotic spindle organization	6	1.2024	6.10472e-05	KIF23, SPC25, KIF11, PRC1, TTK, NDC80	415	15	13528	13.039	0.134019	0.00551905	0.106918
GOTERM_BP_FAT	GO:0048015~phosphoinositide-mediated signaling	12	2.40481	7.42918e-05	EDNRB, NMUR1, GSN, SPAG5, ZWINT, LHCGR, CKS2, BUB1B, NDC80, AURKA, UBE2C, TOP2A	415	88	13528	4.44513	0.160637	0.00646465	0.130101
GOTERM_BP_FAT	GO:0048545~response to steroid hormone stimulus	18	3.60721	8.58964e-05	TXNIP, CAV2, CAV1, CRYAB, LEPR, TGFBR2, PPARG, AURKA, RCAN1, AQP1, CDO1, MMP13, PLA2G4A, GATA3, CA4, ANGPT1, COL1A1, CCNA2	415	192	13528	3.05602	0.183286	0.00720487	0.150408
GOTERM_BP_FAT	GO:0000075~cell cycle checkpoint	12	2.40481	0.000101196	CCNE2, CDK1, CDC45, ZWINT, BUB1, BUB1B, CENPF, TTK, BIRC5, CENPE, CCNA2, GTSE1	415	91	13528	4.29858	0.212216	0.00819148	0.177176
GOTERM_BP_FAT	GO:0019932~second-messenger-mediated signaling	20	4.00802	0.000113163	EGFR, GNAI1, LHCGR, AURKA, RCAN1, NDC80, UBE2C, GRM4, GNAL, EDNRB, ADRB2, SPAG5, GSN, SSTR1, NMUR1, ZWINT, CKS2, BUB1B, GLP2R, TOP2A	415	235	13528	2.77426	0.234128	0.00885191	0.198108
GOTERM_BP_FAT	GO:0009725~response to hormone stimulus	26	5.21042	0.000162222	CAV2, PPARA, CAV1, LEPR, LHCGR, PPARG, FOXO1, RPE65, AURKA, GNG11, AQP1, SORBS1, GATA3, ANGPT1, SIK2, CCNA2, TXNIP, CRYAB, TGFBR2, RCAN1, CDO1, LPIN1, MMP13, PLA2G4A, CA4, COL1A1	415	367	13528	2.30937	0.317769	0.0122593	0.283878
GOTERM_BP_FAT	GO:0009612~response to mechanical stimulus	9	1.80361	0.000281825	TXNIP, CAV1, BMP2, GRIN2B, TGFBR2, RCAN1, COL1A1, COL11A1, MMP13	415	56	13528	5.2389	0.485394	0.020547	0.492689
GOTERM_BP_FAT	GO:0009719~response to endogenous stimulus	27	5.41082	0.000309817	PPARA, CAV2, CAV1, LEPR, PPARG, LHCGR, FOXO1, GNG11, RPE65, AURKA, AQP1, SORBS1, GATA3, ANGPT1, CCNA2, SIK2, TXNIP, CRYAB, TGFBR2, RCAN1, CDO1, MMP13, LPIN1, GNAL, PLA2G4A, CA4, COL1A1	415	405	13528	2.17317	0.51826	0.0218887	0.5415
GOTERM_BP_FAT	GO:0031577~spindle checkpoint	5	1.002	0.000352004	BUB1, CENPF, TTK, BIRC5, CENPE	415	12	13528	13.5823	0.563872	0.0241111	0.615022
GOTERM_BP_FAT	GO:0033043~regulation of organelle organization	18	3.60721	0.000371659	CAV2, CAV1, NEK2, DLGAP5, CENPF, NUSAP1, PKMYT1, TTK, ESPL1, CENPE, MID1, CDC25C, PLA2G4A, GSN, BUB1, SPTBN1, SKA1, DST	415	217	13528	2.70395	0.583623	0.0247225	0.649257
GOTERM_BP_FAT	GO:0009628~response to abiotic stimulus	25	5.01002	0.000413912	CAV1, PPARG, GRIN2B, CAT, COL11A1, TXNIP, EGFR, BMP2, NES, CRYAB, TGFBR2, RCAN1, ATP1A2, RAD54L, MMP13, CDK5, CCL11, ADRB2, PLA2G4A, HSPB6, TIMELESS, HSPB7, HSPB2, COL1A1, DNAJB4	415	368	13528	2.21451	0.623106	0.0267413	0.722817
GOTERM_BP_FAT	GO:0030071~regulation of mitotic metaphase/anaphase transition	6	1.2024	0.000448477	DLGAP5, BUB1, CENPF, TTK, CENPE, ESPL1	415	22	13528	8.89025	0.652606	0.0281712	0.782955
GOTERM_BP_FAT	GO:0031109~microtubule polymerization or depolymerization	5	1.002	0.000496217	KIF2C, CAV2, CAV1, CRYAB, KIF18A	415	13	13528	12.5375	0.689594	0.0303171	0.865959
GOTERM_BP_FAT	GO:0051303~establishment of chromosome localization	5	1.002	0.000902356	DLGAP5, KIF18A, CENPF, BIRC5, CENPE	415	15	13528	10.8659	0.880902	0.0530976	1.56945
GOTERM_BP_FAT	GO:0050000~chromosome localization	5	1.002	0.000902356	DLGAP5, KIF18A, CENPF, BIRC5, CENPE	415	15	13528	10.8659	0.880902	0.0530976	1.56945
GOTERM_BP_FAT	GO:0051329~interphase of mitotic cell cycle	11	2.20441	0.00120796	EGFR, CCNB1, CDKN1C, INHBA, CENPF, BIRC5, ID4, CDKN3, CDC25C, KPNA2, GTSE1	415	103	13528	3.4813	0.942091	0.0687448	2.09569
GOTERM_BP_FAT	GO:0040001~establishment of mitotic spindle localization	4	0.801603	0.00142076	CENPA, NUSAP1, ESPL1, NDC80	415	8	13528	16.2988	0.964955	0.0784833	2.46057
GOTERM_BP_FAT	GO:0010033~response to organic substance	38	7.61523	0.00143287	CAV2, PPARA, CAV1, LEPR, LHCGR, PPARG, ADH5, FOXO1, GNG11, RPE65, AURKA, AQP1, APOB, GRIN2B, SORBS1, GSN, GATA3, ANGPT1, SIK2, CCNA2, TXNIP, EGFR, CRYAB, TGFBR2, LIFR, RCAN1, CDO1, CDK5, MMP13, LPIN1, GNAL, PLA2G4A, PYGM, HSPB7, HSPB2, CA4, COL1A1, DNAJB4	415	721	13528	1.71804	0.965942	0.0773165	2.4813
GOTERM_BP_FAT	GO:0000910~cytokinesis	7	1.40281	0.0014369	PRC1, PLK1, ROPN1B, NUSAP1, BIRC5, ESPL1, AURKB	415	41	13528	5.56544	0.966265	0.0757926	2.48819
GOTERM_BP_FAT	GO:0051325~interphase	11	2.20441	0.00150423	EGFR, CCNB1, CDKN1C, INHBA, CENPF, BIRC5, ID4, CDKN3, CDC25C, KPNA2, GTSE1	415	106	13528	3.38277	0.971222	0.077474	2.60335
GOTERM_BP_FAT	GO:0010035~response to inorganic substance	16	3.20641	0.00161131	EGFR, TXNIP, CAV1, OLR1, CRYAB, MTL5, KCNIP2, MT1X, SOD3, APOB, PLA2G4A, GSN, CAT, COL1A1, ASNA1, PRNP	415	205	13528	2.5442	0.97765	0.0809962	2.7862
GOTERM_BP_FAT	GO:0045842~positive regulation of mitotic metaphase/anaphase transition	3	0.601202	0.00274617	DLGAP5, CENPE, ESPL1	415	3	13528	32.5976	0.998469	0.131428	4.70443
GOTERM_BP_FAT	GO:0051293~establishment of spindle localization	4	0.801603	0.00290842	CENPA, NUSAP1, ESPL1, NDC80	415	10	13528	13.039	0.998956	0.1359	4.97575
GOTERM_BP_FAT	GO:0051653~spindle localization	4	0.801603	0.00290842	CENPA, NUSAP1, ESPL1, NDC80	415	10	13528	13.039	0.998956	0.1359	4.97575
GOTERM_BP_FAT	GO:0032886~regulation of microtubule-based process	7	1.40281	0.00363991	CAV2, CAV1, CENPE, SKA1, MID1, TACC3, DST	415	49	13528	4.6568	0.999815	0.163945	6.18992
GOTERM_BP_FAT	GO:0007094~mitotic cell cycle spindle assembly checkpoint	4	0.801603	0.00390891	BUB1, CENPF, TTK, CENPE	415	11	13528	11.8537	0.999902	0.171712	6.63274
GOTERM_BP_FAT	GO:0045841~negative regulation of mitotic metaphase/anaphase transition	4	0.801603	0.00390891	BUB1, CENPF, TTK, CENPE	415	11	13528	11.8537	0.999902	0.171712	6.63274
GOTERM_BP_FAT	GO:0010885~regulation of cholesterol storage	4	0.801603	0.00390891	LPL, PPARA, APOB, PPARG	415	11	13528	11.8537	0.999902	0.171712	6.63274
GOTERM_BP_FAT	GO:0001501~skeletal system development	20	4.00802	0.00440776	EGFR, IBSP, MATN3, BMP3, BMP2, TUFT1, TGFBR2, DLK1, MMP13, INHBA, HOXA2, HOXA4, CLEC3B, HOXA5, HOXA6, COMP, COL1A1, COL11A1, COL10A1, BMP8A	415	319	13528	2.04374	0.99997	0.187989	7.44871
GOTERM_BP_FAT	GO:0045839~negative regulation of mitosis	4	0.801603	0.00509454	BUB1, CENPF, TTK, CENPE	415	12	13528	10.8659	0.999994	0.210258	8.56109
GOTERM_BP_FAT	GO:0051784~negative regulation of nuclear division	4	0.801603	0.00509454	BUB1, CENPF, TTK, CENPE	415	12	13528	10.8659	0.999994	0.210258	8.56109
GOTERM_BP_FAT	GO:0006260~DNA replication	14	2.80561	0.00570435	GINS1, CLSPN, DTL, CENPF, CDC25C, RNASEH2A, RMI1, TK1, RAD51, CCNE2, CDC45, RRM2, POLQ, TOP2A	415	190	13528	2.40193	0.999999	0.228409	9.53822
GOTERM_BP_FAT	GO:0000079~regulation of cyclin-dependent protein kinase activity	7	1.40281	0.0059168	EGFR, CCNE2, CDKN1C, CKS2, PKMYT1, CDKN3, CDC25C	415	54	13528	4.22561	0.999999	0.231959	9.87631
GOTERM_BP_FAT	GO:0010038~response to metal ion	11	2.20441	0.00625997	TXNIP, EGFR, CAV1, PLA2G4A, APOB, GSN, MTL5, KCNIP2, PRNP, SOD3, MT1X	415	129	13528	2.77964	1	0.23974	10.4199
GOTERM_BP_FAT	GO:0007076~mitotic chromosome condensation	4	0.801603	0.00647404	NCAPH, NCAPG, NUSAP1, SMC4	415	13	13528	10.03	1	0.242964	10.7575
GOTERM_BP_FAT	GO:0030261~chromosome condensation	5	1.002	0.00656767	NCAPH, NCAPG, NUSAP1, TOP2A, SMC4	415	25	13528	6.51952	1	0.242203	10.9047
GOTERM_BP_FAT	GO:0010948~negative regulation of cell cycle process	5	1.002	0.00656767	BUB1, CENPF, TTK, CENPE, ESPL1	415	25	13528	6.51952	1	0.242203	10.9047
GOTERM_BP_FAT	GO:0019216~regulation of lipid metabolic process	10	2.00401	0.00739241	PPARA, CAV1, PLA2G4A, APOB, SORBS1, PPARG, LHCGR, ACACB, VAV2, LSR	415	112	13528	2.9105	1	0.264216	12.192
GOTERM_BP_FAT	GO:0031100~organ regeneration	5	1.002	0.00757763	ATIC, PPARG, LIFR, ANGPT1, CCNA2	415	26	13528	6.26877	1	0.265901	12.4786
GOTERM_BP_FAT	GO:0070507~regulation of microtubule cytoskeleton organization	6	1.2024	0.00878238	CAV2, CAV1, CENPE, SKA1, MID1, DST	415	42	13528	4.6568	1	0.297	14.3218
GOTERM_BP_FAT	GO:0048706~embryonic skeletal system development	8	1.60321	0.00912732	HOXA2, HOXA4, HOXA5, HOXA6, TGFBR2, DLK1, COL1A1, COL11A1	415	77	13528	3.38676	1	0.302462	14.8428
GOTERM_BP_FAT	GO:0006323~DNA packaging	10	2.00401	0.00973317	NCAPH, HIST1H2BD, HJURP, NCAPG, CENPA, H2AFY, NUSAP1, ASF1B, TOP2A, SMC4	415	117	13528	2.78612	1	0.314718	15.7506
GOTERM_BP_FAT	GO:0008217~regulation of blood pressure	9	1.80361	0.0115522	PPARA, EDNRB, ADRB2, PPARG, ACE2, ADH5, NPR1, ATP1A2, HBB	415	100	13528	2.93378	1	0.357074	18.4216
GOTERM_BP_FAT	GO:0045786~negative regulation of cell cycle	8	1.60321	0.0119023	EGFR, INHBA, BMP2, BUB1, CENPF, TTK, CENPE, CDK5	415	81	13528	3.21952	1	0.361076	18.9265
GOTERM_BP_FAT	GO:0003013~circulatory system process	13	2.60521	0.0120453	CAV2, PPARA, CAV1, OLR1, PPARG, ADH5, NPR1, RCAN1, ATP1A2, EDNRB, ADRB2, ACE2, HBB	415	186	13528	2.27833	1	0.360008	19.1318
GOTERM_BP_FAT	GO:0008015~blood circulation	13	2.60521	0.0120453	CAV2, PPARA, CAV1, OLR1, PPARG, ADH5, NPR1, RCAN1, ATP1A2, EDNRB, ADRB2, ACE2, HBB	415	186	13528	2.27833	1	0.360008	19.1318
GOTERM_BP_FAT	GO:0006820~anion transport	11	2.20441	0.0125094	SLC17A7, FXYD1, CAV2, GABRE, SLCO1A2, CLCN2, GABRA4, SLC20A1, NMUR1, SLC25A22, OCA2	415	143	13528	2.50751	1	0.366485	19.7949
GOTERM_BP_FAT	GO:0010639~negative regulation of organelle organization	8	1.60321	0.0126819	GSN, BUB1, CENPF, TTK, SPTBN1, CENPE, ESPL1, MID1	415	82	13528	3.18025	1	0.366056	20.0401
GOTERM_BP_FAT	GO:0051983~regulation of chromosome segregation	3	0.601202	0.0129153	KIF2C, CENPE, ESPL1	415	6	13528	16.2988	1	0.367015	20.3706
GOTERM_BP_FAT	GO:0034508~centromere complex assembly	3	0.601202	0.0129153	HJURP, CENPF, CENPE	415	6	13528	16.2988	1	0.367015	20.3706
GOTERM_BP_FAT	GO:0051235~maintenance of location	7	1.40281	0.0133221	SLC17A7, CAV1, EZR, DMD, NDC80, TACC3, ASPM	415	64	13528	3.56536	1	0.371783	20.9437
GOTERM_BP_FAT	GO:0009266~response to temperature stimulus	8	1.60321	0.0134976	ADRB2, PLA2G4A, HSPB6, CRYAB, HSPB7, PPARG, HSPB2, DNAJB4	415	83	13528	3.14194	1	0.371368	21.1897
GOTERM_BP_FAT	GO:0031110~regulation of microtubule polymerization or depolymerization	5	1.002	0.01415	CAV2, CAV1, SKA1, MID1, DST	415	31	13528	5.25768	1	0.381126	22.098
GOTERM_BP_FAT	GO:0044259~multicellular organismal macromolecule metabolic process	5	1.002	0.01415	TNXB, ACE2, COL1A1, MMP13, MMP11	415	31	13528	5.25768	1	0.381126	22.098
GOTERM_BP_FAT	GO:0051276~chromosome organization	25	5.01002	0.0143613	KIFC1, HIST1H2BD, NEK2, EZH1, DLGAP5, EZH2, CBX4, KIF18A, CENPF, NUSAP1, NDC80, CENPE, ESPL1, PTTG1, RAD54L, SMC4, NCAPH, CDCA8, HJURP, NCAPG, CENPA, ZWINT, H2AFY, ASF1B, TOP2A	415	485	13528	1.68029	1	0.381347	22.3901
GOTERM_BP_FAT	GO:0008283~cell proliferation	23	4.60922	0.015184	EGFR, GINS1, STIL, MKI67, DLGAP5, KIF15, HDGF, TPX2, CENPF, TACC3, CDC25C, CDK5, KIF2C, S100B, PLK1, CKS2, BUB1, BUB1B, ID4, MPL, FIGF, ASPM, OCA2	415	436	13528	1.7196	1	0.394002	23.5175
GOTERM_BP_FAT	GO:0051651~maintenance of location in cell	6	1.2024	0.0152381	CAV1, EZR, DMD, NDC80, TACC3, ASPM	415	48	13528	4.0747	1	0.390911	23.5911
GOTERM_BP_FAT	GO:0042698~ovulation cycle	7	1.40281	0.0164368	EGFR, INHBA, PLA2G4A, BMP2, LEPR, LHCGR, ANGPT1	415	67	13528	3.40572	1	0.410148	25.2045
GOTERM_BP_FAT	GO:0048511~rhythmic process	10	2.00401	0.0168029	EGFR, INHBA, PLA2G4A, BMP2, GRIN2B, TIMELESS, LEPR, LHCGR, PER1, ANGPT1	415	128	13528	2.54669	1	0.412892	25.6909
GOTERM_BP_FAT	GO:0010889~regulation of sequestering of triglyceride	3	0.601202	0.017718	LPL, PPARA, PPARG	415	7	13528	13.9704	1	0.425593	26.8935
GOTERM_BP_FAT	GO:0051319~G2 phase	3	0.601202	0.017718	CENPF, KPNA2, GTSE1	415	7	13528	13.9704	1	0.425593	26.8935
GOTERM_BP_FAT	GO:0000085~G2 phase of mitotic cell cycle	3	0.601202	0.017718	CENPF, KPNA2, GTSE1	415	7	13528	13.9704	1	0.425593	26.8935
GOTERM_BP_FAT	GO:0031667~response to nutrient levels	13	2.60521	0.018087	PPARA, CAV1, BMP2, NES, NUAK2, LEPR, TGFBR2, PPARG, PLA2G4A, GSN, SSTR1, ANGPT1, COL1A1	415	197	13528	2.15111	1	0.428058	27.3733
GOTERM_BP_FAT	GO:0031099~regeneration	7	1.40281	0.018772	CCNB1, GSN, ATIC, PPARG, LIFR, ANGPT1, CCNA2	415	69	13528	3.307	1	0.435968	28.256
GOTERM_BP_FAT	GO:0043434~response to peptide hormone stimulus	11	2.20441	0.0200579	CAV2, PPARA, SORBS1, PPARG, FOXO1, RPE65, COL1A1, CDO1, SIK2, LPIN1, CCNA2	415	154	13528	2.3284	1	0.453663	29.8858
GOTERM_BP_FAT	GO:0042312~regulation of vasodilation	4	0.801603	0.0220319	CAV1, ADRB2, ACE2, NPR1	415	20	13528	6.51952	1	0.481271	32.3199
GOTERM_BP_FAT	GO:0006468~protein amino acid phosphorylation	31	6.21242	0.0221692	CAV2, NUAK2, NEK2, TTK, TRIB3, PKMYT1, AURKA, AURKB, EPHB1, EPHB6, PAK3, PTK6, BUB1, SIK2, EGFR, CDK1, BMP2, PHKG2, TGFBR2, PDK4, NPR1, PBK, CDK5, CCL11, GRM4, EIF2AK1, PLK1, SPTBN1, CIT, MELK, MYLK	415	667	13528	1.51503	1	0.479181	32.4862
GOTERM_BP_FAT	GO:0043086~negative regulation of catalytic activity	16	3.20641	0.0233752	CAV1, GNAI1, LEPR, PPARG, TRIB3, CDC20, BIRC5, UBE2C, CDKN1C, GRM4, EDNRB, SPRY2, GNAL, GRM8, BUB1B, PPP2R4	415	277	13528	1.88289	1	0.493318	33.9305
GOTERM_BP_FAT	GO:0015698~inorganic anion transport	8	1.60321	0.0238208	SLC17A7, FXYD1, CAV2, GABRE, CLCN2, GABRA4, SLC20A1, NMUR1	415	93	13528	2.80409	1	0.495729	34.4568
GOTERM_BP_FAT	GO:0001503~ossification	9	1.80361	0.0248413	IBSP, EGFR, BMP3, HOXA2, BMP2, TUFT1, COL1A1, MMP13, BMP8A	415	115	13528	2.55112	1	0.506305	35.6471
GOTERM_BP_FAT	GO:0010883~regulation of lipid storage	4	0.801603	0.0251337	LPL, PPARA, APOB, PPARG	415	21	13528	6.20906	1	0.506311	35.9843
GOTERM_BP_FAT	GO:0051216~cartilage development	7	1.40281	0.0255769	BMP3, BMP2, HOXA5, COL1A1, COL11A1, MMP13, BMP8A	415	74	13528	3.08356	1	0.508408	36.4925
GOTERM_BP_FAT	GO:0048878~chemical homeostasis	25	5.01002	0.0256576	FXYD1, LPL, CAV1, JPH2, PPARG, FOXA1, NPR1, MTL5, ATP1A2, CDK5, ACSBG1, CCL11, EDNRB, APOB, PLA2G4A, SLC2A4, PYGM, GRIN2B, SLC24A2, RYR3, CHRNA6, ASNA1, PRNP, CUTC, GPR12	415	512	13528	1.59168	1	0.50549	36.5846
GOTERM_BP_FAT	GO:0044236~multicellular organismal metabolic process	5	1.002	0.0257522	TNXB, ACE2, COL1A1, MMP13, MMP11	415	37	13528	4.40508	1	0.502812	36.6924
GOTERM_BP_FAT	GO:0042542~response to hydrogen peroxide	6	1.2024	0.0279212	TXNIP, PLA2G4A, OLR1, CRYAB, CAT, COL1A1	415	56	13528	3.4926	1	0.527615	39.1172
GOTERM_BP_FAT	GO:0009408~response to heat	6	1.2024	0.0279212	PLA2G4A, HSPB6, CRYAB, HSPB7, HSPB2, DNAJB4	415	56	13528	3.4926	1	0.527615	39.1172
GOTERM_BP_FAT	GO:0044092~negative regulation of molecular function	18	3.60721	0.0280195	CAV1, GNAI1, LEPR, PPARG, TRIB3, CDC20, BIRC5, UBE2C, CDKN1C, GRM4, EDNRB, SPRY2, GNAL, ADRB2, GRM8, BUB1B, PPP2R4, CAT	415	334	13528	1.75676	1	0.524922	39.225
GOTERM_BP_FAT	GO:0006979~response to oxidative stress	11	2.20441	0.0294163	TXNIP, EGFR, ANGPTL7, PYCR1, PLA2G4A, OLR1, CRYAB, CA3, CAT, COL1A1, PRNP	415	164	13528	2.18642	1	0.538533	40.7373
GOTERM_BP_FAT	GO:0007267~cell-cell signaling	28	5.61122	0.0294575	CAV2, SLC6A2, LTBP4, MME, KCNIP2, EPHB1, SPRY2, WISP1, GRIN2B, DMD, SYN2, CHRNA6, FGFBP1, APBA1, GABRD, BMP3, BMP2, DLGAP2, DLGAP5, ATP1A2, CDK5, SLC17A7, INHBA, GRM4, NAALAD2, GRM8, SSTR1, ADRA1A	415	600	13528	1.52122	1	0.535143	40.7814
GOTERM_BP_FAT	GO:0045787~positive regulation of cell cycle	6	1.2024	0.0298654	EGFR, DLGAP5, NUSAP1, BIRC5, CENPE, ESPL1	415	57	13528	3.43133	1	0.536265	41.216
GOTERM_BP_FAT	GO:0048704~embryonic skeletal system morphogenesis	6	1.2024	0.0298654	HOXA2, HOXA4, HOXA5, HOXA6, TGFBR2, COL11A1	415	57	13528	3.43133	1	0.536265	41.216
GOTERM_BP_FAT	GO:0007126~meiosis	8	1.60321	0.0306107	EXO1, MKI67, NEK2, PLK1, CKS2, ESPL1, RAD54L, RAD51	415	98	13528	2.66103	1	0.541384	42.0024
GOTERM_BP_FAT	GO:0051327~M phase of meiotic cell cycle	8	1.60321	0.0306107	EXO1, MKI67, NEK2, PLK1, CKS2, ESPL1, RAD54L, RAD51	415	98	13528	2.66103	1	0.541384	42.0024
GOTERM_BP_FAT	GO:0003018~vascular process in circulatory system	6	1.2024	0.0318928	CAV2, EDNRB, CAV1, ADRB2, NPR1, HBB	415	58	13528	3.37216	1	0.552541	43.3319
GOTERM_BP_FAT	GO:0051321~meiotic cell cycle	8	1.60321	0.0336571	EXO1, MKI67, NEK2, PLK1, CKS2, ESPL1, RAD54L, RAD51	415	100	13528	2.60781	1	0.568539	45.1145
GOTERM_BP_FAT	GO:0006928~cell motion	23	4.60922	0.0348237	CAV2, ENPP2, CXCL3, ANXA1, CX3CL1, VAV2, CDK5, EPHB1, TPM3, FEZF2, EDNRB, LYVE1, APOB, HOXA2, TNS1, UNC5B, CD34, SPINT2, ROPN1B, SEMA3F, ROBO3, PPAP2B, FN1	415	475	13528	1.57841	1	0.577373	46.2641
GOTERM_BP_FAT	GO:0060348~bone development	9	1.80361	0.035159	IBSP, EGFR, BMP3, HOXA2, BMP2, TUFT1, COL1A1, MMP13, BMP8A	415	123	13528	2.38519	1	0.577191	46.5903
GOTERM_BP_FAT	GO:0032507~maintenance of protein location in cell	5	1.002	0.0359256	CAV1, EZR, DMD, NDC80, TACC3	415	41	13528	3.97532	1	0.581493	47.3291
GOTERM_BP_FAT	GO:0001558~regulation of cell growth	12	2.40481	0.0364811	INHBA, WISP1, FAM107A, CRYAB, SEMA3F, FOXM1, LTBP4, IGFBP6, PPARG, NPR1, PAPPA2, ESM1	415	194	13528	2.01635	1	0.583528	47.8583
GOTERM_BP_FAT	GO:0032989~cellular component morphogenesis	20	4.00802	0.0365344	EGFR, RAB8A, BMP2, LIFR, CASC5, NDC80, CDK5, ECT2, EPHB1, FEZF2, HOXA2, EZR, UNC5B, S100B, CENPA, DMD, ROBO3, DST, TMOD1, FN1	415	397	13528	1.6422	1	0.580442	47.9088
GOTERM_BP_FAT	GO:0006259~DNA metabolic process	24	4.80962	0.0380307	RECQL4, GINS1, EXO1, CLSPN, RAD51AP1, DTL, NEIL3, CENPF, PTTG1, CDC25C, RNASEH2A, RAD54L, RMI1, TK1, RAD51, CCNE2, CDC45, FANCI, RRM2, FANCF, POLQ, KPNA2, TOP2A, C19ORF40	415	506	13528	1.54613	1	0.591782	49.3084
GOTERM_BP_FAT	GO:0009991~response to extracellular stimulus	13	2.60521	0.0380534	PPARA, CAV1, BMP2, NES, NUAK2, LEPR, TGFBR2, PPARG, PLA2G4A, GSN, SSTR1, ANGPT1, COL1A1	415	220	13528	1.92622	1	0.588438	49.3293
GOTERM_BP_FAT	GO:0006974~response to DNA damage stimulus	19	3.80762	0.0381828	RECQL4, EXO1, CLSPN, CDK1, RAD51AP1, DTL, NEIL3, PTTG1, RAD54L, GTSE1, RAD51, TIMELESS, FANCI, IRF7, FANCF, POLQ, CCNA2, TOP2A, C19ORF40	415	373	13528	1.66047	1	0.586173	49.4486
GOTERM_BP_FAT	GO:0006821~chloride transport	6	1.2024	0.0384822	FXYD1, CAV2, GABRE, CLCN2, GABRA4, NMUR1	415	61	13528	3.20632	1	0.585588	49.7236
GOTERM_BP_FAT	GO:0006875~cellular metal ion homeostasis	12	2.40481	0.0388319	CCL11, FXYD1, EDNRB, CAV1, JPH2, PYGM, SLC24A2, RYR3, MTL5, ATP1A2, ASNA1, GPR12	415	196	13528	1.99577	1	0.585496	50.0431
GOTERM_BP_FAT	GO:0022610~biological adhesion	31	6.21242	0.0395833	IBSP, CX3CL1, ANXA9, EZR, WISP1, SORBS1, ROPN1B, COMP, TTYH1, PVRL2, SSX2IP, TSTA3, COL11A1, APBA1, FN1, EGFR, TNXB, OLR1, CELSR1, STAB2, MCAM, CDK5, SIRPA, CCL11, LYVE1, CD34, TMEM8A, TROAP, ITGA7, DST, AOC3	415	701	13528	1.44155	1	0.589208	50.723
GOTERM_BP_FAT	GO:0045840~positive regulation of mitosis	4	0.801603	0.0397489	DLGAP5, NUSAP1, CENPE, ESPL1	415	25	13528	5.21561	1	0.587366	50.8717
GOTERM_BP_FAT	GO:0051785~positive regulation of nuclear division	4	0.801603	0.0397489	DLGAP5, NUSAP1, CENPE, ESPL1	415	25	13528	5.21561	1	0.587366	50.8717
GOTERM_BP_FAT	GO:0010743~regulation of foam cell differentiation	4	0.801603	0.0397489	LPL, PPARA, APOB, PPARG	415	25	13528	5.21561	1	0.587366	50.8717
GOTERM_BP_FAT	GO:0007155~cell adhesion	31	6.21242	0.0401966	IBSP, CX3CL1, ANXA9, EZR, WISP1, SORBS1, ROPN1B, COMP, TTYH1, PVRL2, SSX2IP, TSTA3, COL11A1, APBA1, FN1, EGFR, TNXB, OLR1, CELSR1, STAB2, MCAM, CDK5, SIRPA, CCL11, LYVE1, CD34, TMEM8A, TROAP, ITGA7, DST, AOC3	415	700	13528	1.44361	1	0.588175	51.2715
GOTERM_BP_FAT	GO:0007268~synaptic transmission	16	3.20641	0.0406756	GABRD, CAV2, SLC6A2, DLGAP2, ATP1A2, KCNIP2, CDK5, SLC17A7, GRM4, NAALAD2, GRIN2B, GRM8, DMD, SYN2, CHRNA6, APBA1	415	298	13528	1.75021	1	0.589257	51.6959
GOTERM_BP_FAT	GO:0019226~transmission of nerve impulse	18	3.60721	0.0407586	GABRD, CAV2, SLC6A2, DLGAP2, ATP1A2, KCNIP2, CDK5, ACSBG1, SLC17A7, GRM4, NAALAD2, GRIN2B, NMUR1, GRM8, DMD, SYN2, CHRNA6, APBA1	415	350	13528	1.67645	1	0.586712	51.7691
GOTERM_BP_FAT	GO:0042127~regulation of cell proliferation	34	6.81363	0.041312	CAV2, CAV1, MARCKSL1, FOXM1, ATP6AP1, IGFBP6, PPARG, TTK, FOXO1, EDNRB, DLG3, GLP2R, FIGF, CCNA2, FGFBP1, TXNIP, EGFR, BMP2, TGFBR2, KLF11, ANXA1, LIFR, ROGDI, CDKN3, CDKN1C, ADRB2, PLA2G4A, EIF2AK1, TIMELESS, SSTR1, ACE2, ADRA1A, ID4, MAB21L1	415	787	13528	1.40828	1	0.588466	52.2543
GOTERM_BP_FAT	GO:0010638~positive regulation of organelle organization	7	1.40281	0.0415943	CAV2, CAV1, PLA2G4A, DLGAP5, NUSAP1, CENPE, ESPL1	415	83	13528	2.74919	1	0.58776	52.5001
GOTERM_BP_FAT	GO:0007169~transmembrane receptor protein tyrosine kinase signaling pathway	13	2.60521	0.0426796	EGFR, TXNIP, EPHB6, ADRB2, SORBS1, ATP6AP1, FOXO1, RPE65, ANGPT1, FIGF, CDK5, SIK2, EPHB1	415	224	13528	1.89182	1	0.594163	53.4339
GOTERM_BP_FAT	GO:0051310~metaphase plate congression	3	0.601202	0.0428075	KIF18A, CENPF, CENPE	415	11	13528	8.89025	1	0.592087	53.5428
GOTERM_BP_FAT	GO:0048066~pigmentation during development	4	0.801603	0.0439451	DCT, EDNRB, MLPH, OCA2	415	26	13528	5.01501	1	0.598735	54.5008
GOTERM_BP_FAT	GO:0030036~actin cytoskeleton organization	13	2.60521	0.0449978	TNXB, NUAK2, WASF3, MRAS, LPIN1, CDK5, CORO2B, EPB41L2, EZR, SORBS1, GSN, DST, TMOD1	415	226	13528	1.87508	1	0.604467	55.3707
GOTERM_BP_FAT	GO:0006936~muscle contraction	10	2.00401	0.045618	FXYD1, EDNRB, NMUR1, CRYAB, CKMT2, RYR3, ADRA1A, MYOM1, KCNIP2, SCN4A	415	153	13528	2.13056	1	0.606486	55.8759
GOTERM_BP_FAT	GO:0000902~cell morphogenesis	18	3.60721	0.0466629	EGFR, RAB8A, BMP2, LIFR, NDC80, CDK5, ECT2, EPHB1, FEZF2, HOXA2, EZR, UNC5B, S100B, CENPA, DMD, ROBO3, DST, FN1	415	356	13528	1.64819	1	0.611902	56.7148
GOTERM_BP_FAT	GO:0006811~ion transport	33	6.61323	0.0467329	FXYD1, KCNJ16, CAV2, KCNK15, CAV1, JPH2, CLCN2, SLC20A1, SCN3A, KCNAB1, ATP6AP1, KCNA2, KCNA4, KCNIP2, AQP1, SLCO1A2, GRIN2B, NMUR1, SLC24A2, TTYH1, SLC25A22, CHRNA6, CUTC, OCA2, GABRD, TRPM3, GABRE, GABRA4, KCNB1, ATP1A2, SLC17A7, RYR3, SCN4A	415	768	13528	1.40068	1	0.609393	56.7705
GOTERM_BP_FAT	GO:0048754~branching morphogenesis of a tube	6	1.2024	0.0484726	SPRY2, BMP2, TIMELESS, HOXA5, FOXA1, TGFBR2	415	65	13528	3.00901	1	0.620107	58.1322
GOTERM_BP_FAT	GO:0006796~phosphate metabolic process	40	8.01603	0.0501426	CAV2, SLC20A1, NUAK2, ENPP2, NEK2, CDC14B, ATP6AP1, TTK, TRIB3, PKMYT1, AURKA, AURKB, EPHB1, EPHB6, PAK3, PTK6, BUB1, SIK2, EGFR, CDK1, BMP2, PHKG2, PDK4, TGFBR2, NPR1, PBK, CDKN3, CDC25C, CDK5, CCL11, PPM1F, GRM4, EIF2AK1, PLK1, PPEF1, SPTBN1, CIT, MELK, MYLK, UGP2	415	973	13528	1.34009	1	0.629858	59.4013
GOTERM_BP_FAT	GO:0006793~phosphorus metabolic process	40	8.01603	0.0501426	CAV2, SLC20A1, NUAK2, ENPP2, NEK2, CDC14B, ATP6AP1, TTK, TRIB3, PKMYT1, AURKA, AURKB, EPHB1, EPHB6, PAK3, PTK6, BUB1, SIK2, EGFR, CDK1, BMP2, PHKG2, PDK4, TGFBR2, NPR1, PBK, CDKN3, CDC25C, CDK5, CCL11, PPM1F, GRM4, EIF2AK1, PLK1, PPEF1, SPTBN1, CIT, MELK, MYLK, UGP2	415	973	13528	1.34009	1	0.629858	59.4013
GOTERM_BP_FAT	GO:0055065~metal ion homeostasis	12	2.40481	0.0504193	CCL11, FXYD1, EDNRB, CAV1, JPH2, PYGM, SLC24A2, RYR3, MTL5, ATP1A2, ASNA1, GPR12	415	205	13528	1.90815	1	0.628933	59.6081
GOTERM_BP_FAT	GO:0045834~positive regulation of lipid metabolic process	5	1.002	0.0514731	PPARA, PLA2G4A, SORBS1, PPARG, VAV2	415	46	13528	3.54322	1	0.633766	60.3864
GOTERM_BP_FAT	GO:0030808~regulation of nucleotide biosynthetic process	8	1.60321	0.0518921	GRM4, GNAL, EDNRB, ADRB2, GNAI1, GRM8, LHCGR, NPR1	415	110	13528	2.37073	1	0.633875	60.6919
GOTERM_BP_FAT	GO:0030802~regulation of cyclic nucleotide biosynthetic process	8	1.60321	0.0518921	GRM4, GNAL, EDNRB, ADRB2, GNAI1, GRM8, LHCGR, NPR1	415	110	13528	2.37073	1	0.633875	60.6919
GOTERM_BP_FAT	GO:0015908~fatty acid transport	4	0.801603	0.0529679	PPARA, PPARG, LHCGR, ANXA1	415	28	13528	4.6568	1	0.638699	61.4662
GOTERM_BP_FAT	GO:0032963~collagen metabolic process	4	0.801603	0.0529679	TNXB, COL1A1, MMP13, MMP11	415	28	13528	4.6568	1	0.638699	61.4662
GOTERM_BP_FAT	GO:0044057~regulation of system process	16	3.20641	0.0530505	EGFR, CAV1, PPP1R12B, NPR1, ATP1A2, KCNIP2, CDK5, TPM3, EDNRB, INHBA, ADRB2, GRIN2B, GRM8, SLC24A2, HSPB7, ACE2	415	309	13528	1.6879	1	0.63638	61.525
GOTERM_BP_FAT	GO:0040007~growth	11	2.20441	0.0549953	CCNB1, GINS1, INHBA, HPN, BMP2, CCNB2, HOXA5, GSN, FHL1, APBA1, BMP8A	415	183	13528	1.95942	1	0.64711	62.8864
GOTERM_BP_FAT	GO:0032101~regulation of response to external stimulus	10	2.00401	0.0556853	PPARA, CAV1, ADRB2, PLA2G4A, MASP1, PPARG, TGFBR2, ACE2, CX3CL1, PROC	415	159	13528	2.05016	1	0.648965	63.3584
GOTERM_BP_FAT	GO:0032869~cellular response to insulin stimulus	6	1.2024	0.0568801	SORBS1, PPARG, FOXO1, RPE65, SIK2, LPIN1	415	68	13528	2.87626	1	0.654157	64.1623
GOTERM_BP_FAT	GO:0030799~regulation of cyclic nucleotide metabolic process	8	1.60321	0.0583747	GRM4, GNAL, EDNRB, ADRB2, GNAI1, GRM8, LHCGR, NPR1	415	113	13528	2.30779	1	0.661152	65.1446
GOTERM_BP_FAT	GO:0045185~maintenance of protein location	5	1.002	0.0585707	CAV1, EZR, DMD, NDC80, TACC3	415	48	13528	3.39558	1	0.65963	65.2715
GOTERM_BP_FAT	GO:0065004~protein-DNA complex assembly	7	1.40281	0.0601967	HIST1H2BD, HJURP, CENPA, CENPF, H2AFY, CENPE, ASF1B	415	91	13528	2.50751	1	0.667213	66.3077
GOTERM_BP_FAT	GO:0000022~mitotic spindle elongation	2	0.400802	0.060272	KIF23, PRC1	415	2	13528	32.5976	1	0.664942	66.355
GOTERM_BP_FAT	GO:0001765~membrane raft formation	2	0.400802	0.060272	CAV2, CAV1	415	2	13528	32.5976	1	0.664942	66.355
GOTERM_BP_FAT	GO:0007079~mitotic chromosome movement towards spindle pole	2	0.400802	0.060272	DLGAP5, CENPE	415	2	13528	32.5976	1	0.664942	66.355
GOTERM_BP_FAT	GO:0051231~spindle elongation	2	0.400802	0.060272	KIF23, PRC1	415	2	13528	32.5976	1	0.664942	66.355
GOTERM_BP_FAT	GO:0007167~enzyme linked receptor protein signaling pathway	17	3.40681	0.060965	EGFR, TXNIP, BMP2, ATP6AP1, TGFBR2, LIFR, FOXO1, RPE65, CDK5, EPHB1, EPHB6, ADRB2, SORBS1, SPTBN1, ANGPT1, FIGF, SIK2	415	342	13528	1.62035	1	0.66654	66.7871
GOTERM_BP_FAT	GO:0019217~regulation of fatty acid metabolic process	5	1.002	0.0623054	PPARA, CAV1, PLA2G4A, PPARG, ACACB	415	49	13528	3.32628	1	0.672056	67.6081
GOTERM_BP_FAT	GO:0051258~protein polymerization	5	1.002	0.0623054	CAV2, CAV1, WASF3, GSN, TUBA1C	415	49	13528	3.32628	1	0.672056	67.6081
GOTERM_BP_FAT	GO:0006140~regulation of nucleotide metabolic process	8	1.60321	0.065336	GRM4, GNAL, EDNRB, ADRB2, GNAI1, GRM8, LHCGR, NPR1	415	116	13528	2.24811	1	0.687287	69.3944
GOTERM_BP_FAT	GO:0007584~response to nutrient	9	1.80361	0.0658323	CAV1, PLA2G4A, BMP2, SSTR1, GSN, PPARG, TGFBR2, ANGPT1, COL1A1	415	140	13528	2.09556	1	0.687489	69.6779
GOTERM_BP_FAT	GO:0051439~regulation of ubiquitin-protein ligase activity during mitotic cell cycle	6	1.2024	0.066073	CCNB1, CDK1, PLK1, BUB1B, CDC20, UBE2C	415	71	13528	2.75473	1	0.686237	69.8145
GOTERM_BP_FAT	GO:0030029~actin filament-based process	13	2.60521	0.0667	TNXB, NUAK2, WASF3, MRAS, LPIN1, CDK5, CORO2B, EPB41L2, EZR, SORBS1, GSN, DST, TMOD1	415	241	13528	1.75838	1	0.687186	70.1677
GOTERM_BP_FAT	GO:0030318~melanocyte differentiation	3	0.601202	0.0667063	EDNRB, MLPH, OCA2	415	14	13528	6.9852	1	0.684633	70.1712
GOTERM_BP_FAT	GO:0022406~membrane docking	4	0.801603	0.0680183	CAV2, RAB8A, EZR, STXBP2	415	31	13528	4.20614	1	0.689397	70.8975
GOTERM_BP_FAT	GO:0043112~receptor metabolic process	4	0.801603	0.0680183	DMD, PPARG, ACE2, CDK5	415	31	13528	4.20614	1	0.689397	70.8975
GOTERM_BP_FAT	GO:0019220~regulation of phosphate metabolic process	22	4.40882	0.0700949	EGFR, CAV1, BMP2, TGFBR2, TTK, TRIB3, PKMYT1, RCAN1, CENPE, VAV2, CDC25C, CDKN3, CDK5, CCNE2, CDKN1C, INHBA, GRM4, EDNRB, SPRY2, ADRB2, CKS2, PPP2R4	415	485	13528	1.47865	1	0.698151	72.0131
GOTERM_BP_FAT	GO:0051174~regulation of phosphorus metabolic process	22	4.40882	0.0700949	EGFR, CAV1, BMP2, TGFBR2, TTK, TRIB3, PKMYT1, RCAN1, CENPE, VAV2, CDC25C, CDKN3, CDK5, CCNE2, CDKN1C, INHBA, GRM4, EDNRB, SPRY2, ADRB2, CKS2, PPP2R4	415	485	13528	1.47865	1	0.698151	72.0131
GOTERM_BP_FAT	GO:0051129~negative regulation of cellular component organization	9	1.80361	0.0702713	GSN, SEMA3F, BUB1, CENPF, TTK, SPTBN1, CENPE, ESPL1, MID1	415	142	13528	2.06604	1	0.696574	72.106
GOTERM_BP_FAT	GO:0016310~phosphorylation	33	6.61323	0.072174	CAV2, NUAK2, NEK2, ATP6AP1, TTK, TRIB3, PKMYT1, AURKA, AURKB, EPHB1, EPHB6, PAK3, PTK6, BUB1, SIK2, EGFR, CDK1, BMP2, PHKG2, TGFBR2, PDK4, NPR1, PBK, CDK5, CCL11, GRM4, EIF2AK1, PLK1, SPTBN1, CIT, MELK, UGP2, MYLK	415	800	13528	1.34465	1	0.704087	73.0895
GOTERM_BP_FAT	GO:0032504~multicellular organism reproduction	22	4.40882	0.0729176	EGFR, CAV2, CAV1, BMP2, LEPR, LHCGR, MTL5, CASC5, PTTG1, CDO1, CCNB1, INHBA, APOB, PLA2G4A, ROPN1B, PVRL2, PAFAH1B3, HSF2BP, ANGPT1, ASF1B, PPAP2B, OCA2	415	487	13528	1.47258	1	0.705447	73.465
GOTERM_BP_FAT	GO:0048609~reproductive process in a multicellular organism	22	4.40882	0.0729176	EGFR, CAV2, CAV1, BMP2, LEPR, LHCGR, MTL5, CASC5, PTTG1, CDO1, CCNB1, INHBA, APOB, PLA2G4A, ROPN1B, PVRL2, PAFAH1B3, HSF2BP, ANGPT1, ASF1B, PPAP2B, OCA2	415	487	13528	1.47258	1	0.705447	73.465
GOTERM_BP_FAT	GO:0003012~muscle system process	10	2.00401	0.0733123	FXYD1, EDNRB, NMUR1, CRYAB, CKMT2, RYR3, ADRA1A, MYOM1, KCNIP2, SCN4A	415	168	13528	1.94033	1	0.705008	73.6622
GOTERM_BP_FAT	GO:0045761~regulation of adenylate cyclase activity	7	1.40281	0.0739768	GRM4, GNAL, EDNRB, ADRB2, GNAI1, GRM8, LHCGR	415	96	13528	2.37691	1	0.705943	73.9912
GOTERM_BP_FAT	GO:0050931~pigment cell differentiation	3	0.601202	0.0754546	EDNRB, MLPH, OCA2	415	15	13528	6.51952	1	0.710915	74.709
GOTERM_BP_FAT	GO:0001763~morphogenesis of a branching structure	6	1.2024	0.0760451	SPRY2, BMP2, TIMELESS, HOXA5, FOXA1, TGFBR2	415	74	13528	2.64305	1	0.711425	74.9906
GOTERM_BP_FAT	GO:0050801~ion homeostasis	19	3.80762	0.0780871	FXYD1, CAV1, JPH2, NPR1, MTL5, ATP1A2, CDK5, ACSBG1, CCL11, EDNRB, PYGM, GRIN2B, RYR3, SLC24A2, CHRNA6, ASNA1, PRNP, CUTC, GPR12	415	409	13528	1.51431	1	0.718917	75.9417
GOTERM_BP_FAT	GO:0035150~regulation of tube size	5	1.002	0.078457	CAV2, EDNRB, CAV1, ADRB2, HBB	415	53	13528	3.07524	1	0.718318	76.1102
GOTERM_BP_FAT	GO:0050880~regulation of blood vessel size	5	1.002	0.078457	CAV2, EDNRB, CAV1, ADRB2, HBB	415	53	13528	3.07524	1	0.718318	76.1102
GOTERM_BP_FAT	GO:0000302~response to reactive oxygen species	6	1.2024	0.0795404	TXNIP, PLA2G4A, OLR1, CRYAB, CAT, COL1A1	415	75	13528	2.60781	1	0.721077	76.5976
GOTERM_BP_FAT	GO:0030001~metal ion transport	21	4.20842	0.0796507	KCNJ16, TRPM3, CAV1, KCNK15, JPH2, SCN3A, SLC20A1, KCNAB1, KCNB1, KCNA2, KCNA4, ATP1A2, KCNIP2, SLC17A7, GRIN2B, NMUR1, SLC24A2, RYR3, TTYH1, CUTC, SCN4A	415	465	13528	1.47215	1	0.71927	76.6467
GOTERM_BP_FAT	GO:0034621~cellular macromolecular complex subunit organization	17	3.40681	0.0821607	CAV2, CAV1, HIST1H2BD, WASF3, KIF18A, CENPF, CENPE, CDK5, KIF2C, ADRB2, MAZ, GSN, HJURP, CENPA, H2AFY, ASF1B, TUBA1C	415	357	13528	1.55227	1	0.728473	77.738
GOTERM_BP_FAT	GO:0008360~regulation of cell shape	5	1.002	0.0827912	EZR, PALM2-AKAP2, ITGA7, PALMD, FN1	415	54	13528	3.0183	1	0.729023	78.0044
GOTERM_BP_FAT	GO:0030324~lung development	7	1.40281	0.0830393	CAV2, SPRY2, CLCN2, TIMELESS, HOXA5, FOXA1, TGFBR2	415	99	13528	2.30488	1	0.727867	78.1084
GOTERM_BP_FAT	GO:0031279~regulation of cyclase activity	7	1.40281	0.0830393	GRM4, GNAL, EDNRB, ADRB2, GNAI1, GRM8, LHCGR	415	99	13528	2.30488	1	0.727867	78.1084
GOTERM_BP_FAT	GO:0050727~regulation of inflammatory response	6	1.2024	0.0831204	ADRB2, PLA2G4A, MASP1, PPARG, ACE2, CX3CL1	415	76	13528	2.57349	1	0.725978	78.1423
GOTERM_BP_FAT	GO:0007610~behavior	21	4.20842	0.0851741	ENPP2, LEPR, CRHBP, CXCL3, CXCL2, SOBP, ATP1A2, CX3CL1, CDK5, CCL11, GRM4, FEZF2, EDNRB, S100B, PENK, GRIN2B, SLC24A2, SEMA3F, ACE2, ROBO3, APBA1	415	469	13528	1.45959	1	0.73277	78.9845
GOTERM_BP_FAT	GO:0032868~response to insulin stimulus	7	1.40281	0.0861914	PPARA, SORBS1, PPARG, FOXO1, RPE65, SIK2, LPIN1	415	100	13528	2.28183	1	0.734937	79.3903
GOTERM_BP_FAT	GO:0031396~regulation of protein ubiquitination	7	1.40281	0.0861914	CCNB1, CDK1, PLK1, BUB1B, CDC20, UBE2C, CDK5	415	100	13528	2.28183	1	0.734937	79.3903
GOTERM_BP_FAT	GO:0031280~negative regulation of cyclase activity	5	1.002	0.0872408	GRM4, GNAL, EDNRB, GNAI1, GRM8	415	55	13528	2.96342	1	0.7372	79.8011
GOTERM_BP_FAT	GO:0051592~response to calcium ion	5	1.002	0.0872408	TXNIP, EGFR, CAV1, PLA2G4A, KCNIP2	415	55	13528	2.96342	1	0.7372	79.8011
GOTERM_BP_FAT	GO:0007194~negative regulation of adenylate cyclase activity	5	1.002	0.0872408	GRM4, GNAL, EDNRB, GNAI1, GRM8	415	55	13528	2.96342	1	0.7372	79.8011
GOTERM_BP_FAT	GO:0051350~negative regulation of lyase activity	5	1.002	0.0872408	GRM4, GNAL, EDNRB, GNAI1, GRM8	415	55	13528	2.96342	1	0.7372	79.8011
GOTERM_BP_FAT	GO:0007182~common-partner SMAD protein phosphorylation	2	0.400802	0.089035	TGFBR2, SPTBN1	415	3	13528	21.7317	1	0.742501	80.4856
GOTERM_BP_FAT	GO:0051382~kinetochore assembly	2	0.400802	0.089035	CENPF, CENPE	415	3	13528	21.7317	1	0.742501	80.4856
GOTERM_BP_FAT	GO:0051305~chromosome movement towards spindle pole	2	0.400802	0.089035	DLGAP5, CENPE	415	3	13528	21.7317	1	0.742501	80.4856
GOTERM_BP_FAT	GO:0051339~regulation of lyase activity	7	1.40281	0.0894085	GRM4, GNAL, EDNRB, ADRB2, GNAI1, GRM8, LHCGR	415	101	13528	2.25924	1	0.741885	80.6254
GOTERM_BP_FAT	GO:0030817~regulation of cAMP biosynthetic process	7	1.40281	0.0894085	GRM4, GNAL, EDNRB, ADRB2, GNAI1, GRM8, LHCGR	415	101	13528	2.25924	1	0.741885	80.6254
GOTERM_BP_FAT	GO:0030003~cellular cation homeostasis	13	2.60521	0.0904494	CCL11, FXYD1, EDNRB, CAV1, JPH2, PYGM, SLC24A2, RYR3, MTL5, ATP1A2, ASNA1, PRNP, GPR12	415	254	13528	1.66838	1	0.743987	81.0098
GOTERM_BP_FAT	GO:0051438~regulation of ubiquitin-protein ligase activity	6	1.2024	0.0905315	CCNB1, CDK1, PLK1, BUB1B, CDC20, UBE2C	415	78	13528	2.50751	1	0.742197	81.0398
GOTERM_BP_FAT	GO:0030323~respiratory tube development	7	1.40281	0.0926904	CAV2, SPRY2, CLCN2, TIMELESS, HOXA5, FOXA1, TGFBR2	415	102	13528	2.23709	1	0.748708	81.8132
GOTERM_BP_FAT	GO:0043241~protein complex disassembly	3	0.601202	0.0939395	KIF2C, MAZ, KIF18A	415	17	13528	5.75252	1	0.7515	82.247
GOTERM_BP_FAT	GO:0043624~cellular protein complex disassembly	3	0.601202	0.0939395	KIF2C, MAZ, KIF18A	415	17	13528	5.75252	1	0.7515	82.247
GOTERM_BP_FAT	GO:0019748~secondary metabolic process	6	1.2024	0.0943611	DCT, LDHB, TDO2, ADH5, RPE65, OCA2	415	79	13528	2.47577	1	0.751063	82.3912
GOTERM_BP_FAT	GO:0030814~regulation of cAMP metabolic process	7	1.40281	0.0960365	GRM4, GNAL, EDNRB, ADRB2, GNAI1, GRM8, LHCGR	415	103	13528	2.21537	1	0.755405	82.9534
GOTERM_BP_FAT	GO:0010565~regulation of cellular ketone metabolic process	5	1.002	0.0964784	PPARA, CAV1, PLA2G4A, PPARG, ACACB	415	57	13528	2.85944	1	0.755037	83.0988
GOTERM_BP_FAT	GO:0008104~protein localization	35	7.01403	0.0965713	CAV1, AP1M2, MLPH, TIMM17A, ATP6AP1, LHCGR, PPARG, AURKB, APOB, EZR, TMED3, NUP210, DMD, AAGAB, RAB25, RAB26, APBA1, EGFR, RAB8A, RABIF, KIF18A, CENPF, STXBP2, CENPE, NDC80, TACC3, CDK5, KRT18, ARF1, ARF3, SPTBN1, COL1A1, KPNA2, SRP9, KIF20A	415	882	13528	1.29356	1	0.753363	83.1292

## Sheet: Sheet4
Supplementary Table 4
KEGG pathway analysis result of luminal A signature genes with DAVID
Category	Term	Count	%	PValue	Genes	List Total	Pop Hits	Pop Total	Fold Enrichment	Bonferroni	Benjamini	FDR
KEGG_PATHWAY	hsa04110:Cell cycle	17	3.40681	6.16906e-06	CDK1, CDC14B, PKMYT1, TTK, CDC20, ESPL1, PTTG1, CDC25C, CCNE2, CDKN1C, CCNB1, CDC45, CCNB2, PLK1, BUB1, BUB1B, CCNA2	180	125	5085	3.842	0.000887953	0.000887953	0.00731459
KEGG_PATHWAY	hsa04114:Oocyte meiosis	12	2.40481	0.00155033	CCNE2, CCNB1, CDK1, CCNB2, PLK1, BUB1, PKMYT1, CDC20, ESPL1, AURKA, PTTG1, CDC25C	180	110	5085	3.08182	0.200221	0.105697	1.82287
KEGG_PATHWAY	hsa04914:Progesterone-mediated oocyte maturation	10	2.00401	0.00301825	CCNB1, CDK1, CCNB2, GNAI1, PLK1, BUB1, PKMYT1, CDC25C, CCNA2, PIK3R2	180	86	5085	3.28488	0.35292	0.13506	3.52077
KEGG_PATHWAY	hsa04510:Focal adhesion	15	3.00601	0.0107626	EGFR, IBSP, CAV2, CAV1, TNXB, VAV2, PAK3, COMP, ITGA7, COL1A1, FIGF, COL11A1, MYLK, FN1, PIK3R2	180	201	5085	2.10821	0.789488	0.322641	12.0417
KEGG_PATHWAY	hsa04512:ECM-receptor interaction	8	1.60321	0.0276275	IBSP, TNXB, COMP, ITGA7, COL1A1, COL11A1, HMMR, FN1	180	84	5085	2.69048	0.982303	0.553748	28.2654
KEGG_PATHWAY	hsa00910:Nitrogen metabolism	4	0.801603	0.0452879	CA12, CA6, CA4, CA3	180	23	5085	4.91304	0.998736	0.671195	42.2779
KEGG_PATHWAY	hsa00350:Tyrosine metabolism	5	1.002	0.0676481	DCT, ADH1C, ADH5, ADH1A, AOC3, HPD	180	44	5085	3.21023	0.999958	0.763291	56.4188
KEGG_PATHWAY	hsa04360:Axon guidance	9	1.80361	0.0836254	EPHB6, UNC5B, GNAI1, PAK3, SEMA3F, ROBO3, DPYSL2, CDK5, EPHB1	180	129	5085	1.97093	0.999997	0.792358	64.495
KEGG_PATHWAY	hsa04115:p53 signaling pathway	6	1.2024	0.0900971	CCNE2, CCNB1, CDK1, CCNB2, RRM2, GTSE1	180	68	5085	2.49265	0.999999	0.77924	67.3568
KEGG_PATHWAY	hsa03320:PPAR signaling pathway	6	1.2024	0.0945142	LPL, PPARA, SORBS1, OLR1, PPARG, ACADL	180	69	5085	2.45652	0.999999	0.760616	69.1871
