# Supplementary material for: Systematic Identification and Assessment of Therapeutic Targets for Breast Cancer Based on Genome-Wide RNA Interference Transcriptomes
Source: Genes (Basel). 2017 Feb 24;8(3):86. doi: 10.3390/genes8030086 (PMC5368690; doi:10.3390/genes8030086)
Supplement: Supplementary file 1 [file genes-08-00086-s001.zip › genes-167720-sups/Supplementary Table 5.xlsx]

## Sheet: Luminal A signature
Supplementary Table 5
This sheet contains luminal A signature for GSEA calculation, i.e., top 250 up- and down-regulated genes for luminal A subtype.
Top 250 up-regulated gene set in luminal subtype A					Top 250 down-regulated gene set in luminal subtype A
ID	logFC	t	P.Value		ID	logFC	t	P.Value
C16orf71	2.08131	13.8096	8.69623e-37		SLC6A2	-3.50018	-29.0129	8.13675e-108
IRF7	1.63191	13.819	7.92221e-37		RYR3	-3.70252	-26.1655	1.42255e-94
PHKG2	0.972503	13.8286	7.19733e-37		CPA1	-3.60554	-24.644	2.19136e-87
POLQ	2.00356	13.8347	6.77779e-37		NDRG2	-2.76646	-24.3052	8.89671e-86
COL1A1	2.74945	13.8356	6.71527e-37		DMD	-3.81809	-24.2761	1.22333e-85
KIAA1199	3.41084	13.8509	5.76574e-37		CA4	-6.24458	-23.2887	6.14503e-81
ASNA1	0.681305	13.8554	5.51347e-37		FAM13A	-2.54981	-23.2554	8.85588e-81
GTF2IRD1	0.933353	13.8582	5.36027e-37		DPP6	-3.79573	-23.1133	4.21591e-80
TMCO1	0.833516	13.8686	4.83254e-37		HIF3A	-5.04951	-22.8296	9.52292e-79
VAV2	1.05625	13.9069	3.29888e-37		MRAS	-2.54952	-22.8295	9.53524e-79
HPN	2.58261	13.9261	2.72422e-37		CRYAB	-4.29981	-22.7012	3.90539e-78
MARCKSL1	1.43298	13.9293	2.63892e-37		SPRY2	-2.76015	-22.3352	2.18441e-76
HSF2BP	1.30568	13.932	2.56959e-37		LYVE1	-4.66411	-22.1843	1.14941e-75
TSTA3	1.45538	13.9355	2.48027e-37		CAV2	-2.81018	-22.0335	6.03535e-75
TMEM8A	1.10361	13.9365	2.45445e-37		FIGF	-5.85686	-22.0041	8.33943e-75
KPNA2	1.38493	13.9576	1.98959e-37		PRRG3	-2.71742	-21.9187	2.13275e-74
RAB25	2.40377	13.981	1.57447e-37		CAV1	-2.97791	-21.9071	2.42333e-74
TMEM206	0.997566	13.9833	1.53787e-37		TRPM3	-2.40283	-21.81	7.05231e-74
LSR	1.30991	13.9974	1.33617e-37		MYOC	-5.27702	-21.5902	7.91895e-73
TIMELESS	1.09907	14.0261	1.00214e-37		SPTBN1	-1.70458	-21.4337	4.42539e-72
TIMM17A	0.863058	14.0332	9.33425e-38		FBXW7	-1.13565	-21.2616	2.93771e-71
ARF1	0.848232	14.0419	8.55667e-38		ANXA1	-2.67101	-21.1387	1.13506e-70
CCT3	0.896605	14.0447	8.32481e-38		PAMR1	-3.65925	-21.0129	4.5247e-70
MRPS34	1.17057	14.0456	8.25115e-38		ADAMTS5	-3.29877	-20.9278	1.15321e-69
RNF187	0.828486	14.0601	7.13167e-38		KLHL29	-3.11111	-20.8931	1.68868e-69
EZR	1.28595	14.0924	5.1606e-38		NRG2	-4.12761	-20.8629	2.35355e-69
CIT	1.66057	14.0948	5.0379e-38		SYNM	-4.36802	-20.7944	4.99285e-69
UBE2S	1.6237	14.0999	4.78415e-38		HOXA4	-2.74134	-20.7929	5.07652e-69
SPATS2	0.746002	14.1036	4.60874e-38		PPP1R12B	-1.98382	-20.7838	5.61054e-69
N4BP3	1.71923	14.1085	4.38926e-38		IGFBP6	-3.01441	-20.6836	1.68747e-68
CLCN2	1.24326	14.1201	3.90688e-38		GSN	-2.24174	-20.6786	1.7825e-68
RAD51AP1	1.51169	14.1286	3.58765e-38		SDPR	-4.09418	-20.6719	1.91819e-68
CYB561D2	1.06021	14.1317	3.47685e-38		B3GALT1	-3.02616	-20.5621	6.40868e-68
FLAD1	0.862701	14.1391	3.22701e-38		UGP2	-1.23575	-20.5423	7.96324e-68
SRP9	0.914398	14.1552	2.74665e-38		ADRA1A	-3.53601	-20.3816	4.64862e-67
HDGF	0.76766	14.1652	2.48353e-38		PLA2G4A	-2.74248	-20.3685	5.3679e-67
GTF3C1	0.870885	14.1872	1.99035e-38		KANK1	-1.94461	-20.363	5.69731e-67
TMED3	1.31847	14.1911	1.91421e-38		HSPB2	-2.74858	-20.3367	7.60626e-67
HIST1H2BD	2.52934	14.2196	1.43688e-38		LIFR	-2.50942	-20.3338	7.85425e-67
SNRNP25	1.17697	14.2298	1.29737e-38		ITIH5	-3.71806	-19.9312	6.48657e-65
CENPA	2.10493	14.2344	1.23862e-38		CLEC3B	-3.23987	-19.9262	6.8512e-65
FAM64A	2.11791	14.2414	1.15328e-38		TNS1	-2.39704	-19.8562	1.47427e-64
NRSN2	1.03152	14.2615	9.42289e-39		DENND2A	-2.39907	-19.7887	3.08765e-64
SSX2IP	1.21644	14.2695	8.69594e-39		EHBP1	-1.19469	-19.7585	4.29504e-64
TRIB3	1.53864	14.3145	5.52201e-39		ANGPTL7	-4.89988	-19.7157	6.86217e-64
SPINT2	1.82877	14.319	5.27803e-39		MYOM1	-3.46399	-19.7093	7.36484e-64
ARF3	0.72186	14.3365	4.41922e-39		NMT2	-2.05977	-19.687	9.39302e-64
KRT8	2.39778	14.3847	2.71718e-39		CXCL2	-4.73247	-19.6848	9.62201e-64
SIPA1L3	1.17684	14.3866	2.66418e-39		KCNJ16	-4.55899	-19.6837	9.73846e-64
STIL	1.43927	14.4008	2.30758e-39		HPSE2	-3.93113	-19.5941	2.59674e-63
SMC4	1.08609	14.4111	2.07995e-39		SIK2	-2.01297	-19.5183	5.94586e-63
SLC37A1	1.16159	14.4159	1.98055e-39		METTL7A	-1.89497	-19.4896	8.13575e-63
ABCB8	0.913378	14.4448	1.47835e-39		GNAI1	-2.53419	-19.4787	9.16613e-63
C19orf40	1.01149	14.447	1.44588e-39		PPAP2B	-1.85473	-19.423	1.68514e-62
DLG3	1.15504	14.4601	1.26581e-39		S100B	-4.69538	-19.3484	3.80318e-62
TSPAN13	1.58581	14.4639	1.21842e-39		PALMD	-2.70145	-19.3124	5.63502e-62
FANCF	0.987975	14.4781	1.05499e-39		APOB	-4.59291	-19.2902	7.18535e-62
GRM4	4.49742	14.4787	1.04899e-39		MME	-3.93002	-19.2899	7.20301e-62
INTS7	1.078	14.4986	8.57233e-40		IL11RA	-1.88085	-19.1872	2.21018e-61
KIF18A	1.90216	14.5438	5.4162e-40		HYMAI	-1.76924	-19.1718	2.61355e-61
RMI1	1.04814	14.5879	3.45973e-40		EPHB1	-3.17231	-19.1569	3.07514e-61
ATIC	0.748896	14.5949	3.22256e-40		PDE2A	-2.86893	-19.1294	4.15278e-61
ESPL1	2.35235	14.6667	1.55165e-40		FAM107A	-3.78296	-19.1011	5.65492e-61
NDOR1	0.936269	14.6723	1.46544e-40		ADH5	-0.897621	-19.0926	6.20399e-61
ALDH18A1	0.885189	14.6866	1.26662e-40		ANGPT4	-2.63029	-19.006	1.59416e-60
TOR3A	0.845554	14.72	9.0148e-41		NPR1	-3.12405	-19.002	1.66373e-60
HNRNPF	0.65688	14.7401	7.34329e-41		TNXB	-3.93484	-18.9514	2.88845e-60
AAGAB	0.846598	14.7655	5.66291e-41		NAALAD2	-2.78704	-18.9253	3.83626e-60
PTK6	2.37216	14.7668	5.58721e-41		CXCL3	-2.9997	-18.8857	5.9043e-60
GRM8	2.34551	14.8101	3.58922e-41		KCNB1	-3.72132	-18.8703	6.98019e-60
CDC45	2.54636	14.8138	3.45609e-41		LPIN1	-1.63751	-18.7735	2.00243e-59
PPP2R4	0.858719	14.825	3.08443e-41		SLC17A7	-3.10825	-18.7641	2.21653e-59
KIF15	2.23343	14.8354	2.77276e-41		CAPN11	-3.0493	-18.7483	2.63231e-59
CCNA2	1.98434	14.8873	1.62926e-41		LMOD1	-2.68178	-18.7401	2.87867e-59
SHCBP1	2.02262	14.9058	1.34882e-41		SLC2A4	-4.06561	-18.6907	4.9264e-59
TPD52	1.89115	14.9104	1.28586e-41		CX3CL1	-3.13431	-18.6811	5.46527e-59
CLSPN	2.38726	14.9463	8.90235e-42		FHL1	-3.77623	-18.6627	6.67346e-59
ADAMTSL2	2.0148	14.9489	8.66212e-42		TANK	-1.02396	-18.6595	6.91259e-59
TDO2	3.05073	14.9716	6.8622e-42		CEP68	-1.06929	-18.6086	1.20185e-58
MICAL2	1.57461	14.9765	6.52624e-42		OCA2	-2.46188	-18.5593	2.05156e-58
CBX4	1.51188	15.0251	3.96321e-42		MASP1	-4.00538	-18.5541	2.17095e-58
PIGQ	1.19589	15.0433	3.28596e-42		MPL	-1.45913	-18.5397	2.53971e-58
PPP4C	1.13281	15.0518	3.01276e-42		NIPSNAP3B	-2.42038	-18.505	3.69845e-58
MBOAT7	1.39051	15.0765	2.33481e-42		ANGPT1	-2.88539	-18.4422	7.31396e-58
RAB8A	0.777047	15.0927	1.97781e-42		HPD	-3.13271	-18.4377	7.6755e-58
KCNK15	3.05201	15.1322	1.316e-42		OLAH	-1.58342	-18.3727	1.55364e-57
EIF2AK1	0.750797	15.1498	1.09828e-42		ADRB2	-2.82368	-18.3266	2.55986e-57
SPDEF	2.7813	15.1509	1.0852e-42		CAT	-1.63186	-18.3164	2.85998e-57
ENTPD7	1.31107	15.1553	1.03737e-42		KLF11	-1.36199	-18.2322	7.11102e-57
CCNF	1.38699	15.1613	9.74683e-43		KLF15	-3.52723	-18.173	1.35011e-56
EPN3	2.6279	15.1657	9.31871e-43		SH3D19	-1.55144	-18.0903	3.3024e-56
TUBA1C	1.13747	15.2135	5.6893e-43		ANKRD53	-2.66464	-18.0887	3.35759e-56
METRN	2.4875	15.2489	3.94893e-43		DCT	-2.85774	-18.0631	4.42846e-56
IBSP	3.99414	15.2651	3.33835e-43		LPL	-4.23031	-17.9935	9.39385e-56
ZNF467	1.50429	15.2722	3.10326e-43		DST	-2.39556	-17.9272	1.92162e-55
DEPDC1	2.33953	15.3093	2.11556e-43		KCNAB1	-1.9009	-17.925	1.96808e-55
AURKB	2.40474	15.3262	1.77584e-43		LDB2	-1.90234	-17.9136	2.22453e-55
CCDC19	2.87908	15.3489	1.40305e-43		LHCGR	-2.53978	-17.9057	2.42359e-55
SLC25A22	1.30101	15.3594	1.25937e-43		ACE2	-2.92355	-17.8889	2.90487e-55
KRT18	2.36871	15.3742	1.0804e-43		BMP2	-2.76311	-17.8833	3.08337e-55
GPR68	1.80367	15.393	8.89001e-44		CREB5	-2.47224	-17.872	3.48435e-55
GINS1	1.71943	15.4289	6.1276e-44		SH3TC2	-2.33107	-17.8607	3.93515e-55
CLEC5A	2.95613	15.4295	6.08923e-44		GPR12	-3.45675	-17.8457	4.62545e-55
CENPE	2.08691	15.4348	5.76342e-44		TTYH1	-3.97777	-17.8145	6.47658e-55
RAD51	1.96437	15.4545	4.69865e-44		PALM2-AKAP2	-1.98489	-17.8079	6.95569e-55
ECT2	1.39513	15.4977	3.00081e-44		HOXA5	-2.95571	-17.8055	7.13868e-55
ARMC9	1.25717	15.5	2.93064e-44		SORBS1	-2.76802	-17.7405	1.43756e-54
MTL5	2.22831	15.5425	1.88313e-44		GLYAT	-5.10832	-17.7244	1.71015e-54
FANCI	1.49859	15.5532	1.68582e-44		GYPC	-1.99186	-17.7216	1.76103e-54
PAQR4	2.21878	15.5663	1.47113e-44		FXYD1	-4.43909	-17.6554	3.58973e-54
CASC5	2.43987	15.6266	7.84807e-45		RPE65	-1.79554	-17.6546	3.62376e-54
OLR1	2.71847	15.6306	7.52859e-45		LRRTM2	-2.49296	-17.6453	4.00365e-54
PIK3R2	1.08457	15.6338	7.28313e-45		CCDC82	-1.74241	-17.6235	5.06144e-54
CA12	2.34725	15.6727	4.85698e-45		LIMS2	-1.98922	-17.6227	5.10438e-54
RAD54L	2.28847	15.7145	3.13897e-45		STAB2	-3.74754	-17.5083	1.74424e-53
CDK5	1.16694	15.7409	2.38458e-45		SLCO1A2	-3.66263	-17.463	2.83929e-53
AP1M2	2.50441	15.7568	2.01892e-45		SAA4	-3.3883	-17.441	3.59342e-53
PPEF1	3.00372	15.763	1.89279e-45		NMUR1	-3.07359	-17.4113	4.94397e-53
BIRC5	2.765	15.7757	1.65775e-45		PLAGL1	-2.31175	-17.3878	6.35587e-53
HN1L	1.21364	15.7914	1.40648e-45		ACADL	-4.44092	-17.3852	6.53635e-53
BCL9	1.27822	15.7919	1.40004e-45		PDE1C	-3.46544	-17.3842	6.60538e-53
CELSR1	2.25981	15.8192	1.05258e-45		GPR144	-3.61084	-17.3818	6.77885e-53
LLGL2	1.78983	15.8239	1.00205e-45		HSPB6	-4.02181	-17.3416	1.04328e-52
FAM102A	1.33377	15.8511	7.53791e-46		CA6	-2.75982	-17.3144	1.39664e-52
SEMA3F	1.2649	15.8636	6.61559e-46		CA3	-4.47027	-17.2814	1.98691e-52
TUFT1	1.43623	15.8893	5.05156e-46		RDH5	-3.78813	-17.2719	2.20131e-52
SKA1	2.32019	15.915	3.86222e-46		GRIN2B	-2.02583	-17.2668	2.32425e-52
CDCA3	2.07611	15.9604	2.39891e-46		GABARAPL1	-1.47052	-17.2596	2.51097e-52
TACC3	1.75847	15.9853	1.84854e-46		ITGA7	-3.16948	-17.2151	4.04013e-52
ZNF668	1.1459	16.0106	1.41709e-46		ALDH1L1	-5.02495	-17.1984	4.83187e-52
SDS	2.74773	16.015	1.35363e-46		PAK3	-3.21833	-17.1855	5.54723e-52
CST1	6.28617	16.0443	9.9498e-47		TMOD1	-2.27943	-17.182	5.75679e-52
RECQL4	2.24244	16.0578	8.63627e-47		SAV1	-1.05381	-17.172	6.4063e-52
RNASEH2A	1.25599	16.0676	7.78969e-47		LRRC2	-3.14995	-17.1713	6.4531e-52
CHRNA6	3.08452	16.1057	5.21928e-47		FMO2	-4.05496	-17.1537	7.79287e-52
RUSC1	1.16258	16.1252	4.25318e-47		TNMD	-4.43474	-17.138	9.21093e-52
TLE3	1.10205	16.1267	4.18434e-47		MATN2	-3.28598	-17.1371	9.30676e-52
EZH2	1.68602	16.2726	9.00649e-48		LTBP4	-1.80466	-17.13	1.00356e-51
ATP6AP1	1.15424	16.2776	8.54234e-48		PYGM	-3.37887	-17.1296	1.00841e-51
PRC1	1.86237	16.286	7.82488e-48		MOCS1	-1.62847	-17.1293	1.01094e-51
STXBP2	1.58232	16.3398	4.43528e-48		EGFR	-3.45925	-17.1099	1.24386e-51
CCL11	3.10975	16.3796	2.91301e-48		WASF3	-2.50772	-17.1088	1.25943e-51
TTK	2.25871	16.4365	1.59573e-48		PPM1F	-1.19898	-17.0806	1.70143e-51
TJP3	2.792	16.442	1.506e-48		EZH1	-1.14577	-17.0652	2.00438e-51
ROGDI	1.52702	16.479	1.01877e-48		CDC14B	-1.83821	-17.0506	2.34282e-51
CST2	4.23404	16.5223	6.43855e-49		PPARA	-1.73916	-17.0435	2.52754e-51
GTSE1	2.28581	16.5759	3.65029e-49		C12orf39	-3.68607	-17.0046	3.82909e-51
SLC20A1	1.1231	16.6253	2.16163e-49		FOXO1	-1.72079	-16.9977	4.12254e-51
PROC	2.41845	16.6849	1.14851e-49		JPH2	-2.99338	-16.9735	5.33311e-51
DPP3	1.28042	16.6925	1.05989e-49		MT1X	-2.70002	-16.9592	6.21037e-51
CENPM	2.41992	16.7043	9.35061e-50		KLHL21	-1.32746	-16.9578	6.30753e-51
LMNB1	1.91567	16.7074	9.0533e-50		ATP1A2	-4.4175	-16.9194	9.4968e-51
GPRC5A	2.62068	16.7752	4.40343e-50		LDHB	-2.12345	-16.8905	1.2912e-50
TPM3	1.05942	16.8346	2.34136e-50		CDKN1C	-2.2091	-16.8736	1.54529e-50
SPAG5	2.09059	16.8651	1.69287e-50		GABRE	-3.86706	-16.8369	2.28553e-50
PLAC1	3.28395	16.8819	1.41507e-50		CLCA4	-3.76217	-16.833	2.38207e-50
SLC24A2	3.88482	16.8927	1.26163e-50		ACSBG1	-1.66962	-16.8284	2.50189e-50
ESM1	2.76583	16.9374	7.83429e-51		RCAN1	-2.3383	-16.7609	5.12898e-50
ERCC6L	2.14992	17.0544	2.24942e-51		TGFBR2	-2.02435	-16.7005	9.73762e-50
MKI67	2.6194	17.0931	1.48872e-51		LEPREL1	-1.96579	-16.6805	1.20368e-49
AURKA	2.15107	17.0984	1.40745e-51		FGFBP1	-4.40521	-16.6705	1.3382e-49
CDC20	2.57273	17.1013	1.36346e-51		SIRPA	-1.56305	-16.6582	1.52593e-49
FN1	3.02698	17.1121	1.21576e-51		PAPPA2	-2.90419	-16.6525	1.62059e-49
PTTG1	2.30477	17.1819	5.76173e-52		DLK1	-4.88339	-16.6413	1.82458e-49
C16orf59	2.28111	17.1905	5.25911e-52		ACACB	-2.88524	-16.6214	2.25289e-49
NCAPH	2.23909	17.2193	3.86393e-52		NCALD	-2.35322	-16.617	2.36163e-49
WDR62	2.45589	17.2226	3.72862e-52		GPRASP1	-2.0715	-16.6161	2.38355e-49
CCNB1	1.83125	17.2341	3.29954e-52		GPM6B	-2.43774	-16.6047	2.6903e-49
MAZ	1.19571	17.2518	2.72846e-52		GPR17	-2.38372	-16.6023	2.76051e-49
NEIL3	2.72906	17.2643	2.38613e-52		EPHB6	-2.60811	-16.5686	3.94545e-49
ZMYND10	3.04239	17.2718	2.2028e-52		PLSCR4	-1.76119	-16.5601	4.31468e-49
KIF26B	3.19216	17.2798	2.0229e-52		GLP2R	-2.01074	-16.5598	4.33176e-49
CDKN3	2.29522	17.3067	1.51637e-52		KCNA4	-1.81509	-16.559	4.36807e-49
TROAP	2.8922	17.3686	7.81213e-53		PER1	-2.26368	-16.557	4.45856e-49
ANXA9	2.63699	17.3794	6.95618e-53		SOBP	-2.00429	-16.5334	5.72501e-49
POLR3K	1.41145	17.3863	6.46039e-53		TINAGL1	-2.36317	-16.5303	5.91843e-49
KIFC1	2.46394	17.4497	3.27335e-53		MAP1LC3C	-3.27608	-16.5239	6.3314e-49
KIF23	2.15166	17.4816	2.32537e-53		TMEM100	-3.54066	-16.5091	7.40566e-49
OIP5	2.11033	17.4819	2.31764e-53		APBA1	-1.77119	-16.5076	7.52223e-49
C9orf116	2.16718	17.6192	5.30321e-54		AOC3	-2.95986	-16.505	7.73695e-49
MLPH	2.01019	17.6227	5.10276e-54		CUTC	-1.01882	-16.4689	1.13378e-48
KIF14	2.98504	17.6408	4.20254e-54		SFRP1	-4.93689	-16.4463	1.43912e-48
KIF11	2.00614	17.7225	1.74551e-54		RGS6	-3.37617	-16.4333	1.65137e-48
RABIF	1.06014	17.7304	1.60305e-54		CRHBP	-2.93133	-16.4075	2.16977e-48
KIF18B	2.87774	17.7635	1.12197e-54		ROBO3	-2.22263	-16.4067	2.18754e-48
PBK	2.98563	17.7709	1.03655e-54		ASPA	-2.9596	-16.4011	2.32137e-48
TK1	2.39689	17.7881	8.61051e-55		NRN1	-2.26944	-16.3988	2.37851e-48
RAB26	3.17954	17.8408	4.8765e-55		CD34	-1.7469	-16.3932	2.52399e-48
EXO1	2.86994	17.8723	3.47528e-55		PRNP	-1.78283	-16.3614	3.53103e-48
UNC5B	2.08351	17.8898	2.87559e-55		SYN2	-3.67969	-16.352	3.89658e-48
PVRL2	1.4558	17.9753	1.14312e-55		GFAP	-3.62817	-16.3469	4.11299e-48
FOXM1	2.59423	18.0326	6.15458e-56		CYP3A4	-1.50369	-16.3419	4.33747e-48
CCNE2	2.19319	18.0386	5.76867e-56		TXNIP	-1.85664	-16.317	5.6398e-48
NCAPG	2.39219	18.0842	3.52627e-56		GPRC5B	-1.92068	-16.3115	5.9759e-48
SAMD14	2.22678	18.0931	3.20184e-56		LEPR	-2.5724	-16.2945	7.14887e-48
RRM2	2.89197	18.1065	2.77068e-56		PHYHIP	-2.48092	-16.2857	7.84993e-48
MATN3	3.10668	18.1233	2.31182e-56		NES	-1.72839	-16.2725	9.01927e-48
SLC35A2	1.06897	18.136	2.0138e-56		PDK4	-3.41599	-16.2712	9.14357e-48
KIF2C	2.65612	18.145	1.82828e-56		HSPB7	-3.85145	-16.2658	9.67738e-48
LRRC15	4.18084	18.2483	5.97724e-57		ENPP2	-2.73558	-16.2524	1.11509e-47
CCNB2	2.60238	18.2585	5.34955e-57		DNAJB4	-1.40877	-16.2521	1.11802e-47
PLK1	2.68213	18.2625	5.12561e-57		KCNA2	-2.17156	-16.2492	1.15337e-47
H2AFY	1.01076	18.3645	1.69739e-57		KANK3	-1.80267	-16.2432	1.2276e-47
SLC44A4	3.37544	18.4149	9.83458e-58		ID4	-3.12534	-16.2331	1.36591e-47
ZWINT	2.06888	18.5911	1.45367e-58		SSTR1	-2.6119	-16.2313	1.39213e-47
MMP13	5.97913	18.6224	1.03388e-58		BMP3	-3.2799	-16.2132	1.68429e-47
UBE2C	3.2764	18.8104	1.3402e-59		GNAL	-2.57052	-16.1881	2.19371e-47
CKS2	2.01415	18.8456	9.13809e-60		MAB21L1	-2.62731	-16.1628	2.86301e-47
BUB1B	2.6735	18.9862	1.97735e-60		SOD3	-2.86845	-16.1605	2.93339e-47
PYCR1	2.19809	18.9863	1.97503e-60		MT1M	-2.9973	-16.1438	3.49896e-47
TOP2A	3.25762	18.9888	1.92244e-60		FEZF2	-1.43577	-16.1371	3.75201e-47
CDC25C	3.2189	19.0634	8.52672e-61		CKMT2	-3.01601	-16.1324	3.94285e-47
DTL	2.74708	19.2426	1.20744e-61		GIPC2	-2.80779	-16.1066	5.1711e-47
SOX12	1.70172	19.2874	7.4083e-62		HBB	-3.90517	-16.0855	6.45231e-47
ASPM	3.13391	19.3446	3.96703e-62		GNG11	-1.83645	-16.0829	6.63079e-47
BMP8A	2.59271	19.3611	3.31304e-62		FZD4	-1.95353	-16.0722	7.42397e-47
NUSAP1	2.58719	19.44	1.39901e-62		KCNIP2	-4.35814	-16.0586	8.56137e-47
FOXA1	3.27174	19.4665	1.04748e-62		ROPN1B	-3.87804	-16.0573	8.68038e-47
HJURP	2.89147	19.5104	6.48512e-63		MID1	-2.51648	-16.0495	9.42564e-47
COL11A1	6.29027	19.5193	5.88023e-63		HOXA6	-2.71623	-16.0437	1.00173e-46
ASF1B	2.54383	19.5777	3.10691e-63		CDO1	-3.32985	-16.0263	1.20215e-46
CDK1	2.47033	19.5806	3.00907e-63		CNKSR2	-2.72399	-16.0201	1.28311e-46
CEP55	2.68429	19.6087	2.21171e-63		EPB41L2	-1.671	-16.0134	1.37593e-46
MELK	3.03615	19.6383	1.60029e-63		SCN4A	-3.14846	-16.001	1.56824e-46
BGN	2.56087	19.72	6.54618e-64		CPA2	-1.63287	-15.9691	2.19014e-46
KIF20A	3.16419	19.7767	3.52149e-64		GPLD1	-2.96086	-15.9544	2.55394e-46
HMMR	2.82006	19.7963	2.84221e-64		CALCOCO1	-0.920077	-15.945	2.82038e-46
DLGAP5	3.0894	19.8327	1.90729e-64		ADH1C	-4.37042	-15.9449	2.82352e-46
CDCA8	2.1455	19.912	7.99904e-65		MYLK	-2.17549	-15.9371	3.06213e-46
NUP210	2.04124	19.924	7.015e-65		PPARG	-2.84636	-15.9306	3.27831e-46
BUB1	2.91134	20.0499	1.76574e-65		RNF186	-2.9781	-15.9276	3.38487e-46
SPC25	2.709	20.1886	3.86126e-66		TTC28	-1.22336	-15.9247	3.48875e-46
CENPF	2.71423	20.2089	3.09088e-66		CCDC69	-2.49386	-15.914	3.90098e-46
NDC80	2.75746	20.2321	2.39595e-66		CORO2B	-2.24595	-15.908	4.15579e-46
TPX2	2.74373	20.6086	3.84419e-68		SCN3A	-3.21551	-15.9076	4.17091e-46
KIAA0101	3.03804	20.6569	2.26178e-68		ADH1A	-4.31363	-15.8919	4.9154e-46
CCDC64	3.01569	20.7497	8.15862e-69		GABRA4	-1.96211	-15.8899	5.02179e-46
INHBA	3.54143	20.8636	2.33586e-69		MCAM	-1.76681	-15.8667	6.40508e-46
GATA3	2.55938	20.9509	8.94618e-70		TNFRSF10D	-2.22015	-15.8523	7.44227e-46
PKMYT1	3.79599	20.9627	7.86081e-70		KIAA0408	-4.98576	-15.8517	7.49308e-46
WISP1	3.75723	21.1681	8.21978e-71		HADH	-1.14824	-15.8354	8.88607e-46
COMP	5.30468	21.9561	1.41404e-74		PENK	-4.05878	-15.8185	1.06016e-45
NUAK2	2.35613	22.1402	1.86631e-75		DLGAP2	-2.16671	-15.8061	1.20597e-45
HSD17B6	3.09994	22.1554	1.57849e-75		ITM2A	-2.60386	-15.806	1.20777e-45
KIF4A	3.67442	22.7066	3.67986e-78		FRMD1	-3.0693	-15.8028	1.24874e-45
PAFAH1B3	2.43857	22.9328	3.06433e-79		PGM1	-1.33581	-15.8025	1.25232e-45
GABRD	3.28023	24.6346	2.42956e-87		AQP1	-2.02213	-15.7932	1.38096e-45
NEK2	4.11084	25.7835	8.94666e-93		DPYSL2	-1.55371	-15.791	1.41228e-45
MMP11	6.02103	28.4167	4.539e-105		EDNRB	-2.15282	-15.7888	1.44546e-45
COL10A1	7.38323	33.506	5.56999e-128		HOXA2	-2.55472	-15.7846	1.51048e-45

## Sheet: Enrichment score for Luminal A
Supplementary Table 5
This sheet contains enrichment score for luminal subtype A.
Gene	ES	Connectivity score
JAZF1	-0.625325	-1
P4HB	-0.59863	-0.95731
TAL2	-0.595755	-0.952713
DACH2	-0.58625	-0.937512
SF1	-0.58197	-0.930668
ILF2	-0.57549	-0.920305
PRKAR1B	-0.57434	-0.918466
ALDH2	-0.57421	-0.918259
PRNP	-0.57295	-0.916244
TYRO3	-0.55895	-0.893855
OGG1	-0.555915	-0.889002
ZNF418	-0.554765	-0.887163
PLA2G12B	-0.553735	-0.885516
ZNF785	-0.55289	-0.884164
PSMA7	-0.549175	-0.878223
GPR172A	-0.546585	-0.874081
LHX2	-0.546335	-0.873682
ACTB	-0.54499	-0.871531
SCMH1	-0.5423	-0.867229
PCDHA10	-0.54124	-0.865534
SUZ12	-0.53568	-0.856643
PTGR1	-0.53361	-0.853332
RASSF1	-0.532505	-0.851565
SPR	-0.531555	-0.850046
TRA2B	-0.53036	-0.848135
PFKL	-0.530235	-0.847935
RUVBL2	-0.52978	-0.847207
PPARGC1B	-0.52876	-0.845576
AFF4	-0.528585	-0.845296
OGFOD1	-0.52721	-0.843098
KARS	-0.525125	-0.839763
S100B	-0.52373	-0.837532
CXCL1	-0.522795	-0.836037
ITGA2	-0.52245	-0.835486
TBL3	-0.5208	-0.832847
TRAPPC3	-0.52031	-0.832063
DHRS7	-0.52031	-0.832063
APOA2	-0.517265	-0.827194
HYAL2	-0.51682	-0.826482
RPS6	-0.5167	-0.82629
UMODL1	-0.516455	-0.825899
SPRY1	-0.516415	-0.825835
OPN3	-0.51564	-0.824595
IL20	-0.51478	-0.82322
ARF4	-0.513935	-0.821869
TWIST2	-0.513825	-0.821693
CPT1A	-0.512805	-0.820062
RPS3A	-0.512635	-0.81979
KAT2B	-0.51196	-0.81871
DPF1	-0.51146	-0.817911
PSMB2	-0.511375	-0.817775
SPTAN1	-0.51124	-0.817559
DNPEP	-0.510855	-0.816943
LDHB	-0.51054	-0.816439
KLF2	-0.51044	-0.81628
SRRT	-0.51042	-0.816248
ZNF202	-0.510075	-0.815696
RYK	-0.50908	-0.814105
ZNF576	-0.508895	-0.813809
ATP2A2	-0.50807	-0.81249
NRBP1	-0.50805	-0.812458
PPAT	-0.507485	-0.811554
IGFBP2	-0.506795	-0.810451
PQBP1	-0.50665	-0.810219
NUDT5	-0.5056	-0.80854
DUSP1	-0.505455	-0.808308
EIF2AK2	-0.50541	-0.808236
HBE1	-0.505055	-0.807668
HAVCR1	-0.5047	-0.8071
ADORA2A	-0.504675	-0.80706
ARID3A	-0.50402	-0.806013
TNFRSF13C	-0.503355	-0.804949
FCGR2A	-0.502365	-0.803366
EDN1	-0.501585	-0.802119
LGR6	-0.501535	-0.802039
RDH11	-0.5013	-0.801663
TIMP4	-0.500685	-0.80068
FBXO7	-0.500605	-0.800552
BRPF3	-0.500575	-0.800504
QPCT	-0.499425	-0.798665
GATA6	-0.49904	-0.798049
LIN28B	-0.498335	-0.796922
SAT1	-0.498115	-0.79657
ASF1A	-0.49767	-0.795858
HOMEZ	-0.49725	-0.795187
ACTR3	-0.496915	-0.794651
MYB	-0.49688	-0.794595
PDIA4	-0.49687	-0.794579
AMPD2	-0.496675	-0.794267
HCAR1	-0.49654	-0.794051
MTHFD2	-0.49649	-0.793971
ZNF626	-0.496355	-0.793755
TNFRSF21	-0.49626	-0.793603
RPL7	-0.4958	-0.792868
TWIST1	-0.49552	-0.79242
TRIM13	-0.49527	-0.79202
TSHZ3	-0.495055	-0.791676
PSMD3	-0.49462	-0.790981
ZNF22	-0.49442	-0.790661
ANPEP	-0.49409	-0.790133
CEPT1	-0.493675	-0.789469
ZNF567	-0.49361	-0.789366
IFI30	-0.49349	-0.789174
AKTIP	-0.49347	-0.789142
MYCN	-0.49343	-0.789078
GLRX2	-0.493065	-0.788494
NEK9	-0.49289	-0.788214
ZPBP2	-0.49281	-0.788086
ELAVL1	-0.492785	-0.788046
ETFB	-0.49238	-0.787399
ZNF365	-0.491755	-0.786399
GPR55	-0.49081	-0.784888
GARS	-0.490245	-0.783984
GPR101	-0.489975	-0.783553
PTMS	-0.488825	-0.781714
PSMA1	-0.48874	-0.781578
EXOSC4	-0.488385	-0.78101
OTUD7A	-0.48782	-0.780106
NAB1	-0.487735	-0.77997
CEBPG	-0.487495	-0.779587
SMOC2	-0.487305	-0.779283
KAT6A	-0.48695	-0.778715
ALDH3B1	-0.4869	-0.778635
HARS	-0.48657	-0.778107
GPR61	-0.486395	-0.777828
RPS3	-0.486345	-0.777748
UBE2Z	-0.48613	-0.777404
KAT5	-0.485955	-0.777124
IRAK2	-0.485925	-0.777076
ATXN3	-0.48591	-0.777052
ZBTB45	-0.485895	-0.777028
GPR37	-0.485885	-0.777012
GPR156	-0.48543	-0.776284
ZNF684	-0.485395	-0.776228
BCL2A1	-0.48538	-0.776204
PCCB	-0.485305	-0.776084
RUFY1	-0.48506	-0.775693
GPR119	-0.484875	-0.775397
RPS15A	-0.48463	-0.775005
FGFRL1	-0.484615	-0.774981
TACC3	-0.48459	-0.774941
ZBED1	-0.48452	-0.774829
ITPR1	-0.484355	-0.774565
CLK1	-0.48405	-0.774077
C1QTNF6	-0.483705	-0.773526
PTS	-0.4837	-0.773518
FOXA3	-0.483375	-0.772998
ATG16L2	-0.483365	-0.772982
BTRC	-0.48334	-0.772942
PBRM1	-0.48308	-0.772526
FKBP8	-0.483005	-0.772406
HOXB2	-0.48278	-0.772047
ZFAND6	-0.482655	-0.771847
GPR26	-0.482265	-0.771223
NEU1	-0.48198	-0.770767
HNF1A	-0.48177	-0.770431
BCL9	-0.48174	-0.770383
NDUFS6	-0.481555	-0.770088
P2RY8	-0.481225	-0.76956
FZD5	-0.481055	-0.769288
CHERP	-0.48076	-0.768816
RPN2	-0.48075	-0.7688
PIPOX	-0.48047	-0.768352
DVL2	-0.480315	-0.768105
TANK	-0.48026	-0.768017
GPR123	-0.48017	-0.767873
LRRK2	-0.480155	-0.767849
RIPK3	-0.480125	-0.767801
HEXB	-0.48002	-0.767633
SALL4	-0.47934	-0.766545
TARBP2	-0.47908	-0.76613
GLA	-0.47894	-0.765906
PIM3	-0.478815	-0.765706
CDKAL1	-0.47877	-0.765634
EIF2C3	-0.47876	-0.765618
FADS1	-0.47871	-0.765538
SETD7	-0.478705	-0.76553
RTEL1	-0.47863	-0.76541
RAF1	-0.47841	-0.765058
DMRTB1	-0.47841	-0.765058
MBNL1	-0.47825	-0.764802
PFKFB3	-0.47825	-0.764802
FZD4	-0.47821	-0.764738
NDUFV1	-0.47818	-0.76469
HLA-DMA	-0.478105	-0.76457
MRGPRX1	-0.478025	-0.764442
NDUFC1	-0.478005	-0.764411
OSR1	-0.477955	-0.764331
RAD54L	-0.477865	-0.764187
EIF3J	-0.47783	-0.764131
CCNF	-0.476795	-0.762476
ALDOA	-0.476655	-0.762252
CASP2	-0.47649	-0.761988
AK3	-0.476385	-0.76182
ZNF561	-0.476375	-0.761804
ISX	-0.47621	-0.76154
ICAM1	-0.476065	-0.761308
MCM3	-0.47533	-0.760133
NDUFA8	-0.475325	-0.760125
RHOA	-0.47524	-0.759989
PSMB5	-0.47519	-0.759909
QARS	-0.475145	-0.759837
TRPM2	-0.475045	-0.759677
ZNF266	-0.47492	-0.759477
VAT1	-0.474785	-0.759261
CASP7	-0.47469	-0.759109
GATAD2A	-0.47455	-0.758885
NEK6	-0.474405	-0.758654
C1S	-0.47418	-0.758294
BTG1	-0.473825	-0.757726
SLC25A5	-0.473595	-0.757358
EBNA1BP2	-0.47331	-0.756902
PECR	-0.472945	-0.756319
TNFRSF14	-0.4728	-0.756087
SLK	-0.47279	-0.756071
EIF2C1	-0.472575	-0.755727
SLC36A4	-0.472425	-0.755487
STK16	-0.47193	-0.754696
KDR	-0.471895	-0.75464
STK10	-0.47171	-0.754344
UGT1A6	-0.47157	-0.75412
UBE2L6	-0.471525	-0.754048
SNRNP70	-0.471425	-0.753888
LRSAM1	-0.471175	-0.753488
ZNF136	-0.471025	-0.753248
RIT1	-0.470845	-0.75296
NMI	-0.47078	-0.752857
WDR67	-0.4707	-0.752729
RPS13	-0.470655	-0.752657
POLR2A	-0.47052	-0.752441
BCL2	-0.470415	-0.752273
CHD1	-0.47039	-0.752233
KLF11	-0.47012	-0.751801
SUPT5H	-0.47012	-0.751801
TP53RK	-0.470095	-0.751761
NR3C1	-0.469805	-0.751297
NR0B2	-0.469715	-0.751153
USP20	-0.469485	-0.750786
CTPS	-0.46933	-0.750538
PRKAG3	-0.46931	-0.750506
LRRC40	-0.46906	-0.750106
USP7	-0.468855	-0.749778
UGT1A1	-0.468805	-0.749698
ERCC1	-0.4687	-0.74953
TP53	-0.46852	-0.749242
MYC	-0.46847	-0.749162
KSR2	-0.46825	-0.748811
TSC1	-0.46804	-0.748475
SULT2A1	-0.467685	-0.747907
POLR3F	-0.467575	-0.747731
C9orf96	-0.46734	-0.747355
CDKN1C	-0.46726	-0.747227
CAND1	-0.467075	-0.746932
QRFPR	-0.46649	-0.745996
SYNE2	-0.46642	-0.745884
MLLT6	-0.466365	-0.745796
YTHDF2	-0.46611	-0.745388
MUC1	-0.466035	-0.745268
POLR3D	-0.465955	-0.745141
WIPF2	-0.465865	-0.744997
UQCRFS1	-0.46549	-0.744397
SRSF2	-0.465445	-0.744325
RPS6KB1	-0.465425	-0.744293
PSMD2	-0.46522	-0.743965
CHEK1	-0.465005	-0.743621
RICTOR	-0.46491	-0.743469
GPR141	-0.46472	-0.743166
THBD	-0.464355	-0.742582
PTK7	-0.46432	-0.742526
ZNF490	-0.46416	-0.74227
ULK3	-0.464025	-0.742054
GTF2H2	-0.464	-0.742014
HEATR1	-0.463715	-0.741558
KCNQ1	-0.463595	-0.741366
CTSH	-0.463035	-0.740471
METTL14	-0.46289	-0.740239
ALDH3A1	-0.462855	-0.740183
ZMYND11	-0.462315	-0.73932
PLA2G4A	-0.46228	-0.739264
KLF14	-0.46227	-0.739248
NOS3	-0.46208	-0.738944
SRPRB	-0.46198	-0.738784
TK1	-0.46195	-0.738736
UBC	-0.461495	-0.738008
IRF5	-0.46147	-0.737968
POLR3C	-0.461175	-0.737497
PUF60	-0.461075	-0.737337
SIRT3	-0.461005	-0.737225
PGAM1	-0.46094	-0.737121
CSDA	-0.46081	-0.736913
B4GALT4	-0.460805	-0.736905
MLEC	-0.460285	-0.736073
RPS27A	-0.459845	-0.73537
WNT9B	-0.459835	-0.735354
CREB3L4	-0.459805	-0.735306
SIN3A	-0.45979	-0.735282
USF1	-0.459725	-0.735178
RDX	-0.459715	-0.735162
RPS19	-0.459715	-0.735162
ABCB5	-0.459645	-0.73505
RBL2	-0.459255	-0.734426
SRC	-0.459225	-0.734378
S100A11	-0.459205	-0.734346
SLC16A3	-0.45897	-0.73397
VCP	-0.45894	-0.733922
ZNF658	-0.45882	-0.73373
XRCC4	-0.45873	-0.733587
POLB	-0.458705	-0.733547
KREMEN1	-0.45868	-0.733507
CBX6	-0.458675	-0.733499
PIK3CB	-0.458595	-0.733371
PPP2R5A	-0.458505	-0.733227
ZNF581	-0.458495	-0.733211
IL2RB	-0.45833	-0.732947
GFPT1	-0.45821	-0.732755
MAP3K5	-0.458125	-0.732619
ASAH1	-0.457635	-0.731835
RIOK2	-0.457625	-0.731819
ZNF558	-0.457495	-0.731612
KAT7	-0.457255	-0.731228
HLA-DRA	-0.45724	-0.731204
SLC38A1	-0.45719	-0.731124
ELL3	-0.457185	-0.731116
LIPH	-0.457025	-0.73086
TMED10	-0.45693	-0.730708
GABARAPL1	-0.456885	-0.730636
CEACAM1	-0.45676	-0.730436
LHX8	-0.45674	-0.730404
CDK11B	-0.4567	-0.73034
AOC3	-0.45651	-0.730036
NDUFB7	-0.45644	-0.729924
ERF	-0.456415	-0.729884
ARHGAP9	-0.456335	-0.729757
LPXN	-0.45632	-0.729733
ADCY5	-0.456265	-0.729645
FUT2	-0.456245	-0.729613
HEBP1	-0.45611	-0.729397
ZNF395	-0.45598	-0.729189
POR	-0.45558	-0.728549
MAPK12	-0.45558	-0.728549
EPHA3	-0.455365	-0.728205
DNAJB9	-0.4553	-0.728101
LARS	-0.455275	-0.728061
NCOA4	-0.45512	-0.727814
AFP	-0.45512	-0.727814
PHB2	-0.4551	-0.727782
GLI1	-0.454915	-0.727486
BAX	-0.454735	-0.727198
TAL1	-0.454685	-0.727118
PROKR1	-0.45464	-0.727046
ANXA7	-0.45456	-0.726918
BIRC6	-0.45455	-0.726902
AKT1	-0.454515	-0.726846
SLC16A2	-0.454475	-0.726782
SMYD3	-0.45434	-0.726566
WNT7B	-0.454225	-0.726382
ZNF384	-0.45419	-0.726326
HYOU1	-0.454185	-0.726318
ATG4D	-0.453985	-0.725998
E2F8	-0.453875	-0.725823
TCEB3C	-0.453805	-0.725711
ZNF623	-0.45367	-0.725495
TBX20	-0.45366	-0.725479
SORT1	-0.453605	-0.725391
ASGR2	-0.453555	-0.725311
ANXA2	-0.4535	-0.725223
NFKBIB	-0.453275	-0.724863
PMM2	-0.45324	-0.724807
SSBP4	-0.45288	-0.724231
DHCR7	-0.452795	-0.724095
XBP1	-0.45268	-0.723912
ABCG8	-0.452515	-0.723648
HOXA6	-0.452395	-0.723456
FGFR1	-0.45226	-0.72324
NCOA3	-0.452245	-0.723216
PIK3R1	-0.452205	-0.723152
UQCR11	-0.45218	-0.723112
FZD8	-0.452145	-0.723056
TTF1	-0.45211	-0.723
CCNA1	-0.452015	-0.722848
ARF1	-0.451995	-0.722816
SLC9A1	-0.45196	-0.72276
RTCD1	-0.451755	-0.722432
FOSL2	-0.451615	-0.722208
EFCAB2	-0.45157	-0.722136
BHMT	-0.451555	-0.722113
LACC1	-0.451525	-0.722065
RPS6KB2	-0.45144	-0.721929
NPM1	-0.45138	-0.721833
EXO1	-0.451345	-0.721777
TCTN1	-0.451165	-0.721489
GMPR2	-0.451085	-0.721361
RPS9	-0.45082	-0.720937
ABCC5	-0.450765	-0.720849
AIMP2	-0.4506	-0.720585
KIF2C	-0.450525	-0.720465
YY1	-0.450505	-0.720433
KIAA1009	-0.4504	-0.720265
RHOB	-0.4503	-0.720106
PI4KAP2	-0.450295	-0.720098
BAK1	-0.45029	-0.72009
GBGT1	-0.450065	-0.71973
CDKN1B	-0.45006	-0.719722
SYT1	-0.449985	-0.719602
RBMX	-0.44992	-0.719498
AKAP8L	-0.44991	-0.719482
CD24	-0.449805	-0.719314
XRCC5	-0.44969	-0.71913
ZNF546	-0.44959	-0.71897
ZBTB41	-0.449475	-0.718786
UFM1	-0.449385	-0.718642
TESK1	-0.44924	-0.71841
CCNG2	-0.448985	-0.718003
EXT1	-0.448825	-0.717747
SH3GL1	-0.44879	-0.717691
NAA25	-0.448705	-0.717555
ABCC3	-0.448545	-0.717299
MSRA	-0.448415	-0.717091
SORD	-0.44826	-0.716843
HDAC6	-0.447975	-0.716387
GLUD1	-0.44796	-0.716363
SMAD6	-0.44796	-0.716363
EPCAM	-0.447955	-0.716355
CEBPA	-0.447945	-0.71634
CAD	-0.44782	-0.71614
ADSL	-0.44763	-0.715836
VN1R2	-0.44745	-0.715548
PPP2R1A	-0.44742	-0.7155
NMUR2	-0.44734	-0.715372
ASCL4	-0.447155	-0.715076
IL23R	-0.447095	-0.71498
YWHAQ	-0.447055	-0.714916
CPNE3	-0.44704	-0.714892
TARBP1	-0.446965	-0.714772
ARPC3	-0.44695	-0.714748
ZNF585A	-0.446665	-0.714293
GPR78	-0.44651	-0.714045
ANO10	-0.446405	-0.713877
SULT1A3	-0.44636	-0.713805
FPGS	-0.446295	-0.713701
CAMK2G	-0.44614	-0.713453
NONO	-0.44609	-0.713373
FOLR1	-0.44604	-0.713293
IGF1	-0.44592	-0.713101
NPY1R	-0.445855	-0.712997
PRPF4B	-0.44584	-0.712973
DHDDS	-0.44578	-0.712877
UXT	-0.44565	-0.712669
ZRANB2	-0.445485	-0.712406
STAT2	-0.44534	-0.712174
ZNF792	-0.44501	-0.711646
EPHB4	-0.444885	-0.711446
PRKCB	-0.444835	-0.711366
SGK3	-0.44462	-0.711022
EXOC2	-0.4444	-0.71067
HOXC4	-0.44413	-0.710239
S1PR3	-0.444075	-0.710151
KRT19	-0.444075	-0.710151
FBXL12	-0.443915	-0.709895
RNH1	-0.44387	-0.709823
ZNF677	-0.44381	-0.709727
GRHL3	-0.443645	-0.709463
CHAF1B	-0.443585	-0.709367
FN1	-0.443555	-0.709319
VRK3	-0.44342	-0.709103
TBXA2R	-0.443095	-0.708584
ERGIC2	-0.44296	-0.708368
NRBP2	-0.4429	-0.708272
GPR126	-0.442815	-0.708136
TIAM1	-0.44234	-0.707376
MCM4	-0.44234	-0.707376
GFOD1	-0.44214	-0.707056
DNAJB12	-0.442045	-0.706904
PSMB7	-0.44202	-0.706864
EPHA6	-0.44162	-0.706225
PRCC	-0.44122	-0.705585
ABHD4	-0.44116	-0.705489
TEAD2	-0.441135	-0.705449
STAT6	-0.44111	-0.705409
ZNF85	-0.441065	-0.705337
UGT1A9	-0.440995	-0.705225
ID2	-0.440895	-0.705065
MLH1	-0.44087	-0.705025
PSMD9	-0.440815	-0.704937
TPD52L3	-0.44067	-0.704706
FADS3	-0.44066	-0.70469
IFIH1	-0.440455	-0.704362
CD58	-0.440435	-0.70433
GPR153	-0.44033	-0.704162
DGKD	-0.440045	-0.703706
GABRP	-0.440025	-0.703674
CRABP1	-0.43994	-0.703538
ZNF473	-0.4399	-0.703474
NDUFV2	-0.4399	-0.703474
RABGGTA	-0.439715	-0.703178
KDM4C	-0.439575	-0.702954
POLE2	-0.439495	-0.702827
AARS	-0.439375	-0.702635
RRM1	-0.439235	-0.702411
ACTN1	-0.439175	-0.702315
LONRF2	-0.439125	-0.702235
GFPT2	-0.43905	-0.702115
PSPH	-0.438905	-0.701883
F11	-0.43889	-0.701859
PPP2R3A	-0.438795	-0.701707
ESR2	-0.43862	-0.701427
ZNF662	-0.438535	-0.701291
PHRF1	-0.438115	-0.70062
SCNN1A	-0.43802	-0.700468
SUCLG1	-0.437755	-0.700044
ZNF324	-0.437715	-0.69998
EIF2AK3	-0.437645	-0.699868
UBL5	-0.43764	-0.69986
C1QBP	-0.437505	-0.699644
TCF12	-0.437285	-0.699292
SSX2	-0.43728	-0.699284
FBXL19	-0.437015	-0.698861
HDGFRP3	-0.437	-0.698837
ZBTB49	-0.43698	-0.698805
IGFBP6	-0.43672	-0.698389
MGAT1	-0.43671	-0.698373
FUT1	-0.436695	-0.698349
NKX2-3	-0.43639	-0.697861
PPP4C	-0.43637	-0.697829
SUCLA2	-0.43633	-0.697765
BTBD3	-0.436195	-0.697549
ARF6	-0.436085	-0.697373
KLHL9	-0.436065	-0.697341
IGF2BP3	-0.43597	-0.697189
GCK	-0.43582	-0.69695
ARL1	-0.43571	-0.696774
PIK3CG	-0.435615	-0.696622
EPDR1	-0.43551	-0.696454
TRAF4	-0.43548	-0.696406
UBA52	-0.435325	-0.696158
LHX4	-0.435245	-0.69603
RPS7	-0.435205	-0.695966
MAPK14	-0.435105	-0.695806
MAX	-0.43501	-0.695654
INPP5D	-0.43487	-0.69543
LSM2	-0.4348	-0.695318
SAP18	-0.43468	-0.695127
UNC13B	-0.434505	-0.694847
NFATC2	-0.434465	-0.694783
NME9	-0.43433	-0.694567
CENPE	-0.43417	-0.694311
HPRT1	-0.43415	-0.694279
MEOX2	-0.43412	-0.694231
ITGA1	-0.434075	-0.694159
PROC	-0.433915	-0.693903
SLC7A9	-0.43383	-0.693767
RPS6KL1	-0.43357	-0.693351
ZNF599	-0.4335	-0.69324
SENP6	-0.433425	-0.69312
BIRC5	-0.433355	-0.693008
IMPA1	-0.43316	-0.692696
GAA	-0.43316	-0.692696
SPDEF	-0.433115	-0.692624
UGT2B28	-0.433115	-0.692624
CDC45	-0.433105	-0.692608
EPN2	-0.43304	-0.692504
NARFL	-0.432885	-0.692256
ZNF519	-0.43288	-0.692248
TAAR8	-0.432855	-0.692208
IL27	-0.43272	-0.691992
HTATSF1	-0.43268	-0.691928
MAP4K4	-0.432565	-0.691744
SLC7A5	-0.432535	-0.691696
KRAS	-0.432355	-0.691408
IARS2	-0.43201	-0.690857
GATA1	-0.4319	-0.690681
EAPP	-0.43168	-0.690329
TTK	-0.43139	-0.689865
ZNF596	-0.431305	-0.689729
COL4A2	-0.431215	-0.689585
ZNF786	-0.43116	-0.689497
SNAPC1	-0.431005	-0.68925
DTX3L	-0.430995	-0.689234
YKT6	-0.43093	-0.68913
TOMM34	-0.430925	-0.689122
MTA1	-0.43086	-0.689018
NXF1	-0.4308	-0.688922
SOD2	-0.4306	-0.688602
GRB7	-0.430585	-0.688578
CTNNAL1	-0.430515	-0.688466
GMPS	-0.430405	-0.68829
BMPR1A	-0.430325	-0.688162
COPB2	-0.430295	-0.688114
CASP6	-0.430215	-0.687986
TIRAP	-0.43017	-0.687914
CHMP6	-0.429955	-0.68757
ERCC2	-0.429685	-0.687139
VRK1	-0.42962	-0.687035
GPR84	-0.42961	-0.687019
KDM5A	-0.429525	-0.686883
HSPG2	-0.429485	-0.686819
MPHOSPH9	-0.429395	-0.686675
RRP8	-0.4293	-0.686523
STK36	-0.429075	-0.686163
NARS	-0.428955	-0.685971
ZNF559	-0.42869	-0.685548
FOXD4L3	-0.42855	-0.685324
CARS	-0.428535	-0.6853
POLR2K	-0.42845	-0.685164
HIPK1	-0.428405	-0.685092
KLHDC2	-0.42835	-0.685004
WRN	-0.42833	-0.684972
CLPTM1	-0.42821	-0.68478
TCF4	-0.42803	-0.684492
WDR61	-0.427985	-0.68442
CLCN3	-0.4279	-0.684284
RAD23B	-0.427855	-0.684212
CDC37	-0.42783	-0.684172
CDK8	-0.427695	-0.683956
ZNF273	-0.42768	-0.683932
CERS3	-0.42767	-0.683916
SLC25A22	-0.42748	-0.683613
APP	-0.427445	-0.683557
MMP14	-0.427435	-0.683541
SV2A	-0.427145	-0.683077
ZNF277	-0.427135	-0.683061
PTPRF	-0.426995	-0.682837
FAM63A	-0.426985	-0.682821
SPTLC1	-0.426975	-0.682805
CHKA	-0.42696	-0.682781
BIRC2	-0.42693	-0.682733
ZNF195	-0.4268	-0.682525
ABHD2	-0.426785	-0.682501
PPP3CA	-0.42666	-0.682301
DUSP2	-0.426555	-0.682133
ELAC2	-0.42629	-0.68171
ADCK3	-0.42617	-0.681518
TMEM11	-0.42593	-0.681134
TNFSF13	-0.425855	-0.681014
SNRPD1	-0.42574	-0.68083
GPR62	-0.42558	-0.680574
LPHN2	-0.425575	-0.680566
ESPL1	-0.4255	-0.680446
DGKH	-0.42547	-0.680398
ASPH	-0.42539	-0.68027
IDH2	-0.42504	-0.679711
CYB561	-0.42503	-0.679695
ZIC2	-0.42501	-0.679663
OXGR1	-0.424975	-0.679607
SEC16A	-0.424965	-0.679591
CTBP2	-0.424905	-0.679495
CDK4	-0.424745	-0.679239
AP2A2	-0.424635	-0.679063
CTSL1	-0.42417	-0.678319
DGKZ	-0.42401	-0.678063
PCNA	-0.42394	-0.677951
B4GALNT1	-0.423855	-0.677816
NFATC3	-0.423845	-0.6778
KRT8	-0.423765	-0.677672
SOX5	-0.4236	-0.677408
PHLPP1	-0.42351	-0.677264
APOBEC3H	-0.423385	-0.677064
ZFP36L2	-0.423375	-0.677048
ALAD	-0.423175	-0.676728
RBX1	-0.423045	-0.67652
RRM2	-0.422965	-0.676392
DAP	-0.422965	-0.676392
ZNF182	-0.422955	-0.676376
HIST1H2BK	-0.42288	-0.676256
TARDBP	-0.422575	-0.675769
FZD7	-0.42257	-0.675761
NNT	-0.422365	-0.675433
DYRK3	-0.42222	-0.675201
SHC4	-0.42221	-0.675185
TLR2	-0.422185	-0.675145
CMPK1	-0.42196	-0.674785
PCGF5	-0.421815	-0.674553
NDUFS3	-0.421705	-0.674377
SLC37A4	-0.42169	-0.674353
AURKA	-0.42161	-0.674225
SERPINA5	-0.42115	-0.67349
QRSL1	-0.42106	-0.673346
ARRB1	-0.421045	-0.673322
CCNB2	-0.42097	-0.673202
CSNK2B	-0.42094	-0.673154
KIAA0494	-0.420875	-0.67305
OTX2	-0.420805	-0.672938
MAP3K1	-0.420785	-0.672906
DHRS3	-0.4206	-0.67261
SF3B1	-0.420565	-0.672554
GPR115	-0.42041	-0.672306
PSMD1	-0.420395	-0.672282
TBPL1	-0.420235	-0.672027
CXCR7	-0.420135	-0.671867
LGMN	-0.42006	-0.671747
ARL3	-0.420035	-0.671707
ABCB1	-0.419945	-0.671563
KCTD5	-0.41994	-0.671555
MET	-0.419845	-0.671403
XPC	-0.419725	-0.671211
UGP2	-0.41972	-0.671203
HIBADH	-0.419695	-0.671163
SGK1	-0.419345	-0.670603
RPS16	-0.419225	-0.670411
MECOM	-0.419145	-0.670283
NBR1	-0.419105	-0.670219
TXLNA	-0.419105	-0.670219
LAP3	-0.4189	-0.669892
ALDH5A1	-0.418735	-0.669628
IKBKG	-0.418315	-0.668956
NPBWR1	-0.418055	-0.66854
ZNF433	-0.41769	-0.667957
MEST	-0.417465	-0.667597
WNT1	-0.41744	-0.667557
APOA5	-0.417425	-0.667533
ACADSB	-0.417385	-0.667469
PHF23	-0.417365	-0.667437
PPP2R5E	-0.417275	-0.667293
NOV	-0.417205	-0.667181
HDAC8	-0.417155	-0.667101
MVP	-0.4171	-0.667013
ZNF267	-0.41707	-0.666965
WNT9A	-0.41662	-0.666246
NFKBIA	-0.41654	-0.666118
ZNF143	-0.41642	-0.665926
PEPD	-0.416325	-0.665774
AGPAT2	-0.416185	-0.66555
IGBP1	-0.41612	-0.665446
SMO	-0.416105	-0.665422
PTF1A	-0.41607	-0.665366
FAM114A2	-0.415935	-0.66515
STRADB	-0.41587	-0.665046
CSNK1A1L	-0.41582	-0.664966
SMARCB1	-0.41579	-0.664918
TXN	-0.41578	-0.664902
SARS	-0.41563	-0.664662
DARS	-0.41556	-0.66455
RGS4	-0.41532	-0.664167
CDCA7L	-0.415145	-0.663887
RFX4	-0.414795	-0.663327
ERCC6L	-0.41479	-0.663319
MBTPS1	-0.414765	-0.663279
LMO4	-0.41469	-0.663159
ST13	-0.414605	-0.663023
DHRS4	-0.41458	-0.662983
NF1	-0.41445	-0.662775
EIF4A2	-0.41431	-0.662551
KCNJ11	-0.414275	-0.662496
OXSR1	-0.41426	-0.662472
APRT	-0.414185	-0.662352
FZD2	-0.414055	-0.662144
PSMA3	-0.41402	-0.662088
SERPINF2	-0.413995	-0.662048
CCDC90A	-0.41394	-0.66196
NAGK	-0.41387	-0.661848
RAC3	-0.41382	-0.661768
SUFU	-0.413565	-0.66136
F2R	-0.41351	-0.661272
BTG2	-0.41349	-0.66124
SGCB	-0.41349	-0.66124
AMD1	-0.41335	-0.661016
IL10RB	-0.41327	-0.660888
VAMP7	-0.413255	-0.660864
RAE1	-0.41322	-0.660808
C5orf62	-0.41322	-0.660808
MAD2L1BP	-0.413065	-0.660561
ITPK1	-0.41303	-0.660505
HPGD	-0.413	-0.660457
SPP1	-0.41285	-0.660217
EPHX1	-0.41283	-0.660185
ZBTB20	-0.412815	-0.660161
CARD9	-0.412755	-0.660065
INPP1	-0.41269	-0.659961
PLOD1	-0.41264	-0.659881
OSGEP	-0.412605	-0.659825
GGCX	-0.41257	-0.659769
PIM1	-0.41228	-0.659305
SSB	-0.412165	-0.659121
CCND3	-0.412095	-0.659009
ZBTB24	-0.412005	-0.658865
GDI1	-0.41199	-0.658841
SLC25A12	-0.41199	-0.658841
INTS3	-0.411975	-0.658817
CTNNBIP1	-0.411945	-0.658769
ATF5	-0.411905	-0.658705
SMURF2	-0.41188	-0.658665
CDK2	-0.411775	-0.658498
SLC7A1	-0.411755	-0.658466
WARS2	-0.41169	-0.658362
SNX17	-0.411375	-0.657858
TM9SF2	-0.41123	-0.657626
CXADR	-0.41116	-0.657514
MDH2	-0.41112	-0.65745
COPS2	-0.411065	-0.657362
PSMD10	-0.411015	-0.657282
TPRKB	-0.410955	-0.657186
MFSD10	-0.410855	-0.657026
AMIGO3	-0.410825	-0.656978
FAM104A	-0.410775	-0.656898
CCNC	-0.41077	-0.65689
PRCP	-0.41067	-0.656731
CTNS	-0.410625	-0.656659
TH	-0.41041	-0.656315
TSC22D3	-0.410395	-0.656291
C16orf80	-0.410395	-0.656291
STIL	-0.41038	-0.656267
TGDS	-0.410265	-0.656083
CASP10	-0.409925	-0.655539
PISD	-0.4097	-0.655179
CTRB1	-0.409605	-0.655027
TSLP	-0.409605	-0.655027
SMARCAD1	-0.409585	-0.654995
PARK7	-0.409585	-0.654995
KEAP1	-0.40955	-0.654939
GRK6	-0.409415	-0.654724
ZNF317	-0.409025	-0.6541
HRH1	-0.408905	-0.653908
RNPS1	-0.40882	-0.653772
SNW1	-0.40875	-0.65366
NT5C2	-0.40875	-0.65366
HIF1AN	-0.408735	-0.653636
SETDB1	-0.408725	-0.65362
PEX12	-0.40861	-0.653436
B2M	-0.408595	-0.653412
DNAJB2	-0.408565	-0.653364
PLK4	-0.408535	-0.653316
HMGB3	-0.408515	-0.653284
MYL6B	-0.408475	-0.65322
SDHD	-0.408305	-0.652948
EHHADH	-0.40826	-0.652877
SOAT2	-0.408175	-0.652741
DDX39B	-0.40804	-0.652525
MYCBP	-0.408005	-0.652469
CRAT	-0.40796	-0.652397
ARHGEF12	-0.407885	-0.652277
CD19	-0.40781	-0.652157
PAPD7	-0.407735	-0.652037
MTOR	-0.407725	-0.652021
GPI	-0.407565	-0.651765
HSPA14	-0.407545	-0.651733
CLTC	-0.407525	-0.651701
SLC3A1	-0.4074	-0.651501
ST14	-0.40719	-0.651165
RAB5B	-0.407185	-0.651157
DIDO1	-0.407105	-0.651029
HRSP12	-0.40704	-0.650926
CALML6	-0.40703	-0.65091
PCGF2	-0.40698	-0.65083
MORF4L1	-0.40694	-0.650766
USP22	-0.40648	-0.65003
GPR152	-0.40648	-0.65003
CEBPZ	-0.406465	-0.650006
SKP2	-0.406425	-0.649942
CSAD	-0.406425	-0.649942
EIF3H	-0.40634	-0.649806
PPIF	-0.406265	-0.649686
PPP3R2	-0.40616	-0.649518
TAAR1	-0.40601	-0.649278
HLA-DRB1	-0.40572	-0.648815
TAF12	-0.40569	-0.648767
IGF2BP1	-0.405685	-0.648759
GBP2	-0.405455	-0.648391
SLC16A1	-0.40527	-0.648095
UBTF	-0.405215	-0.648007
IL1B	-0.4052	-0.647983
LRRC18	-0.40517	-0.647935
EPAS1	-0.404785	-0.647319
BCAR1	-0.40446	-0.6468
PHF10	-0.404185	-0.64636
COPZ1	-0.40397	-0.646016
ACVR1	-0.403945	-0.645976
GPR31	-0.403565	-0.645368
DDX49	-0.403495	-0.645256
COG2	-0.40349	-0.645248
CTGF	-0.40329	-0.644929
MED26	-0.40323	-0.644833
MDM4	-0.40295	-0.644385
DNA2	-0.402935	-0.644361
FASTKD5	-0.40293	-0.644353
IP6K1	-0.40293	-0.644353
SLC22A4	-0.40272	-0.644017
PTK2	-0.40268	-0.643953
CXCL12	-0.402405	-0.643513
DCUN1D4	-0.40238	-0.643473
SP140L	-0.40232	-0.643377
EIF2B3	-0.40231	-0.643361
SLC2A6	-0.402175	-0.643146
LHX9	-0.40206	-0.642962
UCHL1	-0.402055	-0.642954
HCN3	-0.40203	-0.642914
DDB2	-0.401705	-0.642394
CAMK1	-0.40168	-0.642354
TOPBP1	-0.40157	-0.642178
NDUFS4	-0.401545	-0.642138
GCAT	-0.401475	-0.642026
TMED7	-0.40124	-0.64165
CAND2	-0.401125	-0.641466
SOCS5	-0.40092	-0.641139
APEH	-0.40087	-0.641059
NPEPPS	-0.40084	-0.641011
TXNRD1	-0.400755	-0.640875
ZNF624	-0.40074	-0.640851
PLA2G15	-0.40072	-0.640819
POLR2C	-0.4006	-0.640627
KITLG	-0.40053	-0.640515
CASP3	-0.400435	-0.640363
GPR83	-0.40039	-0.640291
NEK7	-0.40038	-0.640275
ZNF92	-0.40036	-0.640243
SIX2	-0.400325	-0.640187
C14orf181	-0.400245	-0.640059
COX4I1	-0.400225	-0.640027
GPR34	-0.39985	-0.639427
VN1R5	-0.399555	-0.638956
CISH	-0.399545	-0.63894
TXNDC9	-0.39942	-0.63874
ZFYVE19	-0.399305	-0.638556
NET1	-0.399295	-0.63854
VHL	-0.399195	-0.63838
EGLN2	-0.39918	-0.638356
FOXQ1	-0.398965	-0.638012
RFX6	-0.39879	-0.637732
VN1R4	-0.39871	-0.637604
CD99	-0.3987	-0.637588
HDHD1	-0.3986	-0.637429
PLOD3	-0.39859	-0.637413
ZNF551	-0.398585	-0.637405
OAZ1	-0.39853	-0.637317
TCTA	-0.39844	-0.637173
S100Z	-0.39842	-0.637141
ADAM10	-0.39838	-0.637077
CREG1	-0.398375	-0.637069
CCNE2	-0.398365	-0.637053
DDC	-0.398275	-0.636909
RAN	-0.39825	-0.636869
EXOSC8	-0.39822	-0.636821
TAAR6	-0.39822	-0.636821
FAIM	-0.398185	-0.636765
GDPD5	-0.39797	-0.636421
KRT26	-0.39788	-0.636277
HORMAD2	-0.39785	-0.636229
IL12B	-0.39771	-0.636005
BCL3	-0.3977	-0.635989
SIRT5	-0.39763	-0.635877
SPEN	-0.39753	-0.635717
PLXNA1	-0.39746	-0.635605
BCKDK	-0.397415	-0.635534
EMR1	-0.397345	-0.635422
IGSF8	-0.39732	-0.635382
DBI	-0.39706	-0.634966
FER	-0.39699	-0.634854
ZFP161	-0.39683	-0.634598
TRAF5	-0.39661	-0.634246
UBE3C	-0.396565	-0.634174
SLC22A5	-0.39656	-0.634166
RBBP6	-0.39632	-0.633782
PLCG2	-0.396305	-0.633758
EDEM1	-0.396245	-0.633662
E2F1	-0.39617	-0.633543
ING2	-0.395815	-0.632975
EGLN1	-0.39575	-0.632871
IRF2	-0.395725	-0.632831
LPAR3	-0.395545	-0.632543
ARPC1A	-0.39537	-0.632263
PPIA	-0.395145	-0.631903
RIOK3	-0.39506	-0.631767
RAB5A	-0.395045	-0.631743
LIAS	-0.395025	-0.631712
HIF1A	-0.39495	-0.631592
ATP6V1F	-0.394805	-0.63136
BLM	-0.394765	-0.631296
SNAPC4	-0.39474	-0.631256
C2orf3	-0.39463	-0.63108
B3GAT3	-0.39461	-0.631048
SMC4	-0.39447	-0.630824
OXA1L	-0.394415	-0.630736
UBE2E3	-0.39426	-0.630488
YBX1	-0.39421	-0.630408
OR52B2	-0.39415	-0.630312
STRN4	-0.39414	-0.630296
RAI14	-0.39409	-0.630216
UBE4A	-0.39405	-0.630152
UBE3A	-0.39396	-0.630008
RCAN1	-0.39375	-0.629673
ECD	-0.39366	-0.629529
ISG20	-0.39364	-0.629497
GATAD2B	-0.39353	-0.629321
NUMB	-0.39346	-0.629209
ZSCAN4	-0.393415	-0.629137
CSNK1G2	-0.39331	-0.628969
XRCC6	-0.393295	-0.628945
TRIM38	-0.39316	-0.628729
KCNK2	-0.39315	-0.628713
CEP57	-0.393005	-0.628481
CLSTN1	-0.39298	-0.628441
ICAM3	-0.39283	-0.628201
HEXIM1	-0.39255	-0.627754
GPR146	-0.39253	-0.627722
OAS1	-0.39227	-0.627306
AP2M1	-0.39215	-0.627114
DUSP7	-0.391815	-0.626578
TOR1A	-0.39176	-0.62649
HSPA1A	-0.39176	-0.62649
NBN	-0.39163	-0.626282
DHFR	-0.391575	-0.626194
CASC3	-0.391575	-0.626194
GIT1	-0.391505	-0.626082
AFF1	-0.391315	-0.625779
BAZ2B	-0.3913	-0.625755
FGF9	-0.391265	-0.625699
CRYZ	-0.391115	-0.625459
TINF2	-0.39104	-0.625339
CLEC16A	-0.390985	-0.625251
GGT1	-0.3907	-0.624795
PIAS1	-0.3907	-0.624795
ZNF625	-0.3907	-0.624795
USP16	-0.39068	-0.624763
ELF1	-0.39065	-0.624715
POLG2	-0.390645	-0.624707
OSMR	-0.39064	-0.624699
PIM2	-0.39048	-0.624443
TGIF2LY	-0.39037	-0.624267
ZNF768	-0.39019	-0.62398
MAP2K5	-0.390105	-0.623844
FKBP14	-0.390025	-0.623716
O3FAR1	-0.38997	-0.623628
CCNA2	-0.38994	-0.62358
YWHAZ	-0.389825	-0.623396
CYB5B	-0.389815	-0.62338
TCIRG1	-0.38968	-0.623164
PREP	-0.38963	-0.623084
SLC11A2	-0.38961	-0.623052
GSDMB	-0.38947	-0.622828
ATP5B	-0.38945	-0.622796
SRRM1	-0.389415	-0.62274
BZW2	-0.3892	-0.622396
GSK3A	-0.389175	-0.622356
UGT1A3	-0.38895	-0.621997
SMARCA4	-0.388925	-0.621957
ATR	-0.388865	-0.621861
PDCD2	-0.38881	-0.621773
HLA-DMB	-0.38863	-0.621485
ARNTL	-0.388595	-0.621429
STK25	-0.388515	-0.621301
AKAP1	-0.38844	-0.621181
TRAF7	-0.38843	-0.621165
MYLIP	-0.388215	-0.620821
NPDC1	-0.38797	-0.620429
HNF4A	-0.38788	-0.620285
PARP2	-0.38781	-0.620174
PRR7	-0.387725	-0.620038
TXNL4B	-0.38764	-0.619902
SLC1A1	-0.38756	-0.619774
HSBP1	-0.38744	-0.619582
GABRG1	-0.387195	-0.61919
GPR128	-0.387115	-0.619062
SERPIND1	-0.387055	-0.618966
SOAT1	-0.386985	-0.618854
ILF3	-0.38678	-0.618526
POU5F2	-0.38673	-0.618446
RCCD1	-0.3867	-0.618398
CHUK	-0.386665	-0.618342
G2E3	-0.386655	-0.618326
ST6GALNAC2	-0.38654	-0.618143
MAP2K6	-0.38645	-0.617999
ECI1	-0.38644	-0.617983
NUMA1	-0.386415	-0.617943
FIGF	-0.386335	-0.617815
IL4R	-0.386235	-0.617655
POT1	-0.386185	-0.617575
BRD8	-0.386075	-0.617399
LHX3	-0.385805	-0.616967
FBXO11	-0.38576	-0.616895
SCARB1	-0.3857	-0.616799
HMGA2	-0.385695	-0.616791
PTPLA	-0.385675	-0.616759
MEGF9	-0.38535	-0.61624
PTK2B	-0.38528	-0.616128
HERC6	-0.385275	-0.61612
FXYD2	-0.385235	-0.616056
RXRG	-0.385175	-0.61596
PABPC1	-0.385035	-0.615736
SYNGR3	-0.38502	-0.615712
HMGCS1	-0.384915	-0.615544
ZFP36	-0.38473	-0.615248
NASP	-0.38471	-0.615216
ESD	-0.384705	-0.615208
CTRB2	-0.38467	-0.615152
SFN	-0.384625	-0.61508
PASD1	-0.38458	-0.615008
ACAT2	-0.38457	-0.614992
CBLC	-0.384535	-0.614936
PPP2R3C	-0.384515	-0.614904
TUBD1	-0.3845	-0.61488
PBK	-0.384415	-0.614744
KHDRBS1	-0.384185	-0.614377
NPFFR2	-0.38417	-0.614353
IL6R	-0.383885	-0.613897
TMEM174	-0.38386	-0.613857
MRPS16	-0.38362	-0.613473
ASL	-0.383595	-0.613433
TAB3	-0.383545	-0.613353
NUDT9	-0.383435	-0.613177
UGCG	-0.383395	-0.613113
FBXO21	-0.38337	-0.613073
STK11	-0.3829	-0.612322
ADAT1	-0.382745	-0.612074
HLA-DQB1	-0.38256	-0.611778
ARHGEF11	-0.382435	-0.611578
KIF21B	-0.382425	-0.611562
TBCB	-0.382165	-0.611146
EIF5A	-0.382155	-0.61113
CTSL2	-0.38206	-0.610978
ATP6V0C	-0.381875	-0.610682
ETS2	-0.38185	-0.610642
AP2A1	-0.381795	-0.610555
ME2	-0.38174	-0.610467
BAZ1B	-0.38168	-0.610371
HMBOX1	-0.38157	-0.610195
ZNF577	-0.38156	-0.610179
RFWD2	-0.381555	-0.610171
IKZF1	-0.381355	-0.609851
MCM8	-0.381355	-0.609851
ESR1	-0.38131	-0.609779
SRSF3	-0.381135	-0.609499
IKZF5	-0.381005	-0.609291
ALB	-0.380915	-0.609147
STAP2	-0.380885	-0.609099
ATM	-0.380875	-0.609083
CANT1	-0.380845	-0.609035
SRPK1	-0.38028	-0.608132
PIP4K2C	-0.38023	-0.608052
GPR150	-0.38008	-0.607812
CHAC1	-0.380065	-0.607788
DERA	-0.380045	-0.607756
TNFSF4	-0.37994	-0.607588
VEGFC	-0.379885	-0.6075
BMP4	-0.37984	-0.607428
PHF1	-0.37984	-0.607428
APBB2	-0.3796	-0.607044
BRCA1	-0.379425	-0.606764
ZNF791	-0.37939	-0.606709
RAP1GDS1	-0.379365	-0.606669
PCSK7	-0.37931	-0.606581
DCTN6	-0.37931	-0.606581
SMAD4	-0.379305	-0.606573
P4HA2	-0.379285	-0.606541
DFNB31	-0.37926	-0.606501
CD2BP2	-0.379255	-0.606493
CALR	-0.379235	-0.606461
KRT25	-0.379195	-0.606397
AHCY	-0.37919	-0.606389
MKNK1	-0.37917	-0.606357
E2F3	-0.37898	-0.606053
SLC27A3	-0.378965	-0.606029
CLK2	-0.37895	-0.606005
ILK	-0.37894	-0.605989
KCTD2	-0.378895	-0.605917
ACO2	-0.37889	-0.605909
SMARCC1	-0.378805	-0.605773
NDUFB8	-0.378795	-0.605757
TSPAN8	-0.3786	-0.605445
CACNA1D	-0.37842	-0.605157
SLC25A24	-0.378375	-0.605085
IPMK	-0.378145	-0.604718
RAD1	-0.378075	-0.604606
IFNGR2	-0.37802	-0.604518
SPTLC2	-0.378015	-0.60451
FBRS	-0.377945	-0.604398
PRPSAP2	-0.37786	-0.604262
GUK1	-0.37752	-0.603718
PPP1CC	-0.377225	-0.603246
PTPN2	-0.37644	-0.601991
ADA	-0.376365	-0.601871
PTP4A1	-0.37632	-0.601799
GNG5	-0.376165	-0.601551
DHPS	-0.37609	-0.601431
SCYL3	-0.376	-0.601287
UBASH3A	-0.375995	-0.601279
CP	-0.37579	-0.600952
ATP5H	-0.375635	-0.600704
CAMSAP2	-0.375605	-0.600656
GABBR2	-0.375595	-0.60064
TASP1	-0.37554	-0.600552
NR5A2	-0.3754	-0.600328
MTX2	-0.375395	-0.60032
RERG	-0.375365	-0.600272
COX6C	-0.375225	-0.600048
MAPK13	-0.375205	-0.600016
ZC3HC1	-0.375205	-0.600016
ZNF669	-0.37519	-0.599992
CD55	-0.37509	-0.599832
IL5	-0.37496	-0.599624
PRUNE	-0.374875	-0.599488
MYNN	-0.37483	-0.599416
WFDC2	-0.37468	-0.599176
RBBP7	-0.3746	-0.599048
BUB3	-0.374525	-0.598929
RASSF2	-0.37444	-0.598793
GNGT2	-0.374315	-0.598593
GNA13	-0.374275	-0.598529
LYPD3	-0.374185	-0.598385
FST	-0.374045	-0.598161
TBC1D2B	-0.373565	-0.597393
ZW10	-0.37345	-0.597209
PEMT	-0.373425	-0.597169
SSBP2	-0.373405	-0.597137
ABCG5	-0.373385	-0.597106
G6PC	-0.37325	-0.59689
MRPL18	-0.373135	-0.596706
ADRA2A	-0.372895	-0.596322
DHCR24	-0.372775	-0.59613
HOXA2	-0.3726	-0.59585
PDIA5	-0.372455	-0.595618
DROSHA	-0.372425	-0.59557
UBE2A	-0.372385	-0.595506
PLS1	-0.371975	-0.594851
NFAT5	-0.37195	-0.594811
PLD1	-0.37155	-0.594171
ZEB1	-0.37151	-0.594107
CD59	-0.37144	-0.593995
NQO1	-0.37142	-0.593963
DCXR	-0.371005	-0.593299
FYN	-0.370935	-0.593188
HIST1H2BD	-0.370845	-0.593044
HMGCL	-0.370845	-0.593044
SOD1	-0.370725	-0.592852
ACACB	-0.37067	-0.592764
NOLC1	-0.370625	-0.592692
PDE4D	-0.37059	-0.592636
CCDC92	-0.37043	-0.59238
PHF21B	-0.370355	-0.59226
HADHB	-0.370275	-0.592132
RNASE4	-0.37025	-0.592092
IGFBP4	-0.370245	-0.592084
PDHB	-0.3701	-0.591852
PSMG1	-0.370095	-0.591844
BACE1	-0.37007	-0.591804
MKNK2	-0.37007	-0.591804
ZNF607	-0.36986	-0.591468
GALT	-0.36976	-0.591309
HPN	-0.36971	-0.591229
MAPKAPK5	-0.36968	-0.591181
LEF1	-0.369675	-0.591173
MLST8	-0.369595	-0.591045
TLK2	-0.36922	-0.590445
GPR151	-0.36918	-0.590381
TLR7	-0.369035	-0.590149
PAK1	-0.368975	-0.590053
CEACAM6	-0.368865	-0.589877
CCNE1	-0.368845	-0.589845
ATG12	-0.36872	-0.589645
PRSS23	-0.36849	-0.589278
ERCC4	-0.36827	-0.588926
GBA	-0.368105	-0.588662
GNB1L	-0.367895	-0.588326
ATF2	-0.367825	-0.588214
HFE	-0.367695	-0.588006
TXNL1	-0.367555	-0.587782
TSN	-0.36754	-0.587758
CYP24A1	-0.367315	-0.587399
ERCC5	-0.367235	-0.587271
BRP44	-0.367205	-0.587223
TSKU	-0.367085	-0.587031
ITGB4	-0.36706	-0.586991
POLR2I	-0.367045	-0.586967
PROCR	-0.366885	-0.586711
CDC25A	-0.36687	-0.586687
NAA50	-0.366835	-0.586631
EFNB3	-0.366415	-0.585959
NCAPD2	-0.36617	-0.585568
TNIK	-0.36604	-0.58536
BCAT1	-0.36541	-0.584352
NUDT6	-0.365335	-0.584232
DICER1	-0.365315	-0.5842
CSRP1	-0.365135	-0.583912
YEATS4	-0.365085	-0.583832
FABP4	-0.36507	-0.583808
AKR1B1	-0.36487	-0.583489
NOTCH2	-0.36485	-0.583457
BIRC3	-0.364795	-0.583369
IL13RA2	-0.36474	-0.583281
PTP4A3	-0.36473	-0.583265
SLC35B1	-0.36451	-0.582913
REEP5	-0.36432	-0.582609
MAMLD1	-0.36429	-0.582561
KCNN4	-0.364205	-0.582425
ZNF611	-0.36419	-0.582401
PPIG	-0.36415	-0.582337
YME1L1	-0.364105	-0.582265
ROCK1	-0.36394	-0.582001
RAB31	-0.363795	-0.581769
KIF5C	-0.363615	-0.581482
HRAS	-0.363585	-0.581434
P4HA1	-0.363515	-0.581322
HTRA1	-0.363435	-0.581194
KDELR3	-0.36323	-0.580866
NUDT14	-0.363135	-0.580714
RELN	-0.362945	-0.58041
GPR4	-0.3629	-0.580338
FBXW11	-0.362885	-0.580314
ITGB3	-0.362875	-0.580298
FKBP3	-0.362865	-0.580282
QPRT	-0.36267	-0.57997
NVL	-0.362265	-0.579323
CFB	-0.36209	-0.579043
KDM5B	-0.361745	-0.578491
METRN	-0.36163	-0.578307
PRKX	-0.361605	-0.578267
ZSWIM2	-0.36109	-0.577444
GLS	-0.360695	-0.576812
EZH1	-0.36051	-0.576516
BLMH	-0.36035	-0.57626
GPX4	-0.35999	-0.575685
PPP2R2C	-0.359915	-0.575565
GNA12	-0.35986	-0.575477
MKI67IP	-0.35979	-0.575365
SLC39A6	-0.35962	-0.575093
ZNF524	-0.35957	-0.575013
ZNF449	-0.35947	-0.574853
PLK1	-0.35946	-0.574837
RHOBTB1	-0.35941	-0.574757
PHKA1	-0.35939	-0.574725
UIMC1	-0.35927	-0.574533
ANP32E	-0.359215	-0.574445
ZNF496	-0.35889	-0.573926
HDAC5	-0.358795	-0.573774
DHH	-0.35877	-0.573734
BRPF1	-0.358665	-0.573566
HCFC1	-0.358385	-0.573118
CFD	-0.35834	-0.573046
POLR1C	-0.35821	-0.572838
GART	-0.35816	-0.572758
PTPN12	-0.35808	-0.57263
SPHK2	-0.357995	-0.572494
SUPT16H	-0.357605	-0.571871
CCNG1	-0.35757	-0.571815
RNASET2	-0.35748	-0.571671
TRAP1	-0.35706	-0.570999
CDH3	-0.357055	-0.570991
POLR1E	-0.356985	-0.570879
ZNF207	-0.356875	-0.570703
FAM20B	-0.35612	-0.569496
TOP1	-0.356005	-0.569312
CD14	-0.355715	-0.568848
MARS	-0.35565	-0.568744
SLC1A5	-0.355275	-0.568145
PDX1	-0.355135	-0.567921
AIM2	-0.35512	-0.567897
DNMT3A	-0.35504	-0.567769
CIR1	-0.354925	-0.567585
MTHFD1	-0.35486	-0.567481
POU5F1	-0.35475	-0.567305
SPRED2	-0.35453	-0.566953
POLD4	-0.354475	-0.566865
MASTL	-0.35444	-0.566809
ZNF582	-0.35426	-0.566521
NDUFAF4	-0.35408	-0.566234
RANBP9	-0.35381	-0.565802
SPAG7	-0.353775	-0.565746
PHF11	-0.353535	-0.565362
SNX6	-0.353425	-0.565186
ANKRD37	-0.35332	-0.565018
PAK4	-0.353305	-0.564994
SLC25A1	-0.353255	-0.564914
TRIM2	-0.35322	-0.564858
ZNF24	-0.353205	-0.564834
PRPF6	-0.35315	-0.564746
C2CD2L	-0.35302	-0.564538
PHF2	-0.35292	-0.564379
ACY1	-0.352865	-0.564291
CASP8	-0.352855	-0.564275
ANAPC5	-0.35284	-0.564251
SLC25A13	-0.35278	-0.564155
RAMP1	-0.3526	-0.563867
SMAD2	-0.352595	-0.563859
MAPKAP1	-0.35249	-0.563691
KIAA0317	-0.352345	-0.563459
SLC39A8	-0.352245	-0.563299
GPR112	-0.352245	-0.563299
MAP3K7	-0.35223	-0.563275
ZNF521	-0.35222	-0.563259
INPP4B	-0.352065	-0.563011
GPR39	-0.351935	-0.562803
PTGFR	-0.35167	-0.56238
ACAT1	-0.35134	-0.561852
CD320	-0.35134	-0.561852
GNE	-0.35132	-0.56182
WHSC1	-0.351155	-0.561556
CBFB	-0.35106	-0.561404
ARPC1B	-0.35083	-0.561036
TRAM2	-0.35062	-0.5607
KIF20A	-0.350605	-0.560676
PPP1R8	-0.350405	-0.560357
ZNF114	-0.35038	-0.560317
PUS7L	-0.350235	-0.560085
ZBTB48	-0.35014	-0.559933
THADA	-0.34995	-0.559629
PPP1R13B	-0.3497	-0.559229
ARHGEF7	-0.34965	-0.559149
PPARGC1A	-0.349445	-0.558821
INTS12	-0.34941	-0.558765
GPC1	-0.34936	-0.558685
PML	-0.3493	-0.55859
COPS5	-0.34892	-0.557982
NMNAT2	-0.34876	-0.557726
MORF4L2	-0.34844	-0.557214
CHMP2A	-0.34842	-0.557182
GYS1	-0.348265	-0.556934
HNF1B	-0.348115	-0.556695
PIH1D1	-0.347915	-0.556375
TGM2	-0.34788	-0.556319
NRBF2	-0.34773	-0.556079
ADI1	-0.34761	-0.555887
COX7B	-0.347605	-0.555879
USP1	-0.34748	-0.555679
STUB1	-0.34739	-0.555535
PRLR	-0.347385	-0.555527
PLCB3	-0.347345	-0.555463
TOMM40	-0.34729	-0.555375
NPTN	-0.34719	-0.555215
UBQLN2	-0.347095	-0.555063
BCL10	-0.34691	-0.554768
ZNF629	-0.34671	-0.554448
PSMB10	-0.34626	-0.553728
SOS1	-0.34614	-0.553536
PNPO	-0.346055	-0.5534
ATF3	-0.34596	-0.553248
SMAD5	-0.345845	-0.553064
NDUFA1	-0.345775	-0.552952
MMP1	-0.34575	-0.552912
IDE	-0.345635	-0.552729
FABP1	-0.345535	-0.552569
CAMKK2	-0.34545	-0.552433
PI4K2B	-0.34533	-0.552241
PLP2	-0.34524	-0.552097
IL6ST	-0.34506	-0.551809
TOP2B	-0.34493	-0.551601
MED6	-0.344785	-0.551369
SWAP70	-0.34468	-0.551201
GLRX	-0.34457	-0.551025
TLE2	-0.34457	-0.551025
CYP27B1	-0.34444	-0.550818
GLUD2	-0.344355	-0.550682
GABBR1	-0.344345	-0.550666
KIN	-0.344285	-0.55057
ZNF217	-0.344065	-0.550218
BAD	-0.34381	-0.54981
P2RY12	-0.343795	-0.549786
BTG3	-0.343385	-0.54913
RBKS	-0.343135	-0.548731
CRCP	-0.34312	-0.548707
HIGD2A	-0.34284	-0.548259
NSDHL	-0.34273	-0.548083
ATF1	-0.342695	-0.548027
SERPINA7	-0.34252	-0.547747
ZNF671	-0.342445	-0.547627
RNF145	-0.34236	-0.547491
JAG1	-0.342345	-0.547467
RB1	-0.34234	-0.547459
FEN1	-0.342125	-0.547115
PPIC	-0.34192	-0.546788
TMEM154	-0.341885	-0.546732
ZAK	-0.34184	-0.54666
APOC3	-0.34171	-0.546452
CBR1	-0.34156	-0.546212
TRAPPC6A	-0.341375	-0.545916
CALU	-0.34127	-0.545748
EPHB2	-0.34126	-0.545732
G3BP2	-0.341045	-0.545388
ZNF672	-0.34102	-0.545348
PSIP1	-0.34077	-0.544949
PKD1	-0.34076	-0.544933
NT5E	-0.340675	-0.544797
CBFA2T3	-0.34061	-0.544693
CLOCK	-0.3405	-0.544517
PLEKHJ1	-0.340455	-0.544445
ZGPAT	-0.33992	-0.543589
DNM1	-0.33985	-0.543477
GALNS	-0.33975	-0.543317
PRKRIR	-0.33974	-0.543301
RFNG	-0.339735	-0.543293
INPPL1	-0.33924	-0.542502
XPR1	-0.338995	-0.54211
GPRC6A	-0.338985	-0.542094
GPX7	-0.338905	-0.541966
HSD17B4	-0.338645	-0.54155
SERPINH1	-0.3386	-0.541478
GNAZ	-0.3386	-0.541478
RALA	-0.338415	-0.541183
PHGDH	-0.33841	-0.541175
AZI2	-0.33836	-0.541095
G3BP1	-0.33835	-0.541079
EIF2B5	-0.33831	-0.541015
GRWD1	-0.338275	-0.540959
PTPRG	-0.338055	-0.540607
IL15RA	-0.33783	-0.540247
DHX8	-0.33779	-0.540183
PIGB	-0.33755	-0.539799
BCLAF1	-0.337405	-0.539567
DFFA	-0.33734	-0.539463
LRP4	-0.337335	-0.539455
UAP1	-0.337115	-0.539104
PAFAH1B3	-0.33711	-0.539096
BRAF	-0.336955	-0.538848
SQRDL	-0.336805	-0.538608
GPR82	-0.336675	-0.5384
PTRF	-0.33631	-0.537816
CDK19	-0.335885	-0.537137
VPS72	-0.335825	-0.537041
CNOT4	-0.33573	-0.536889
LAMP2	-0.335645	-0.536753
TXNIP	-0.33564	-0.536745
PHACTR1	-0.33544	-0.536425
POU2AF1	-0.33533	-0.536249
PPP3CC	-0.335185	-0.536017
IL4	-0.33518	-0.536009
PCM1	-0.33513	-0.535929
HMOX2	-0.33507	-0.535833
ETNK1	-0.335045	-0.535793
STAT5B	-0.33492	-0.535593
NID1	-0.334915	-0.535585
MRPS2	-0.334875	-0.535522
PDPK1	-0.33473	-0.53529
ORC1	-0.33467	-0.535194
IKBKB	-0.33431	-0.534618
L3MBTL4	-0.33423	-0.53449
FAS	-0.333545	-0.533395
CPD	-0.333455	-0.533251
NOL3	-0.333355	-0.533091
MEN1	-0.33324	-0.532907
LNPEP	-0.33321	-0.532859
PJA2	-0.333065	-0.532627
PLA2G2C	-0.33306	-0.532619
ATP1A3	-0.33301	-0.532539
LSP1	-0.332935	-0.532419
MYCL1	-0.332885	-0.532339
TFAP4	-0.33288	-0.532331
ANXA5	-0.33228	-0.531372
ETFA	-0.33217	-0.531196
SNX13	-0.332005	-0.530932
CABIN1	-0.33165	-0.530364
SERPINB6	-0.331415	-0.529988
FTSJ1	-0.331245	-0.529717
CLASRP	-0.3311	-0.529485
TUBA1A	-0.330985	-0.529301
PIGK	-0.330975	-0.529285
LGR4	-0.330935	-0.529221
MEX3D	-0.330815	-0.529029
ABCF1	-0.33079	-0.528989
PRKCH	-0.330625	-0.528725
MAFG	-0.330545	-0.528597
ZNF595	-0.330265	-0.528149
ACSL3	-0.330095	-0.527878
COPA	-0.330015	-0.52775
MXI1	-0.32998	-0.527694
AKR7A2	-0.329845	-0.527478
SESN1	-0.329795	-0.527398
ZC3H4	-0.329765	-0.52735
MBOAT7	-0.329725	-0.527286
TBK1	-0.32971	-0.527262
DDR1	-0.32947	-0.526878
JUNB	-0.32912	-0.526318
NUP93	-0.329115	-0.52631
NDUFA3	-0.328845	-0.525879
IDH1	-0.32871	-0.525663
LRRC59	-0.328565	-0.525431
CCL20	-0.32836	-0.525103
ME1	-0.328275	-0.524967
HIST2H2BE	-0.32819	-0.524831
SLC25A6	-0.32815	-0.524767
FAAH	-0.32814	-0.524751
CNPY3	-0.327865	-0.524311
IKBKE	-0.327775	-0.524167
UBR7	-0.32752	-0.52376
ARID5B	-0.327355	-0.523496
TP53BP2	-0.327185	-0.523224
MELK	-0.32717	-0.5232
TFF2	-0.32664	-0.522352
STAM2	-0.325905	-0.521177
DRAP1	-0.32581	-0.521025
TLE1	-0.32562	-0.520721
FAM57A	-0.325485	-0.520505
PEX19	-0.32546	-0.520465
SNX2	-0.325435	-0.520425
PSMD8	-0.325325	-0.520249
PLD2	-0.325245	-0.520122
PSAP	-0.325165	-0.519994
IFNG	-0.324805	-0.519418
HOMER2	-0.32463	-0.519138
DNMT3L	-0.324575	-0.51905
MERTK	-0.32443	-0.518818
UBE2J1	-0.323665	-0.517595
USP12	-0.32364	-0.517555
SUPT4H1	-0.323185	-0.516827
TCEB3	-0.322815	-0.516236
ATG4A	-0.322645	-0.515964
IL6	-0.322255	-0.51534
IPO4	-0.32179	-0.514596
TSPAN3	-0.32177	-0.514564
HDAC11	-0.321535	-0.514189
MARK4	-0.321525	-0.514173
PARG	-0.32146	-0.514069
SERPINA6	-0.32142	-0.514005
ABCC2	-0.321255	-0.513741
IGHMBP2	-0.321145	-0.513565
PLXNA2	-0.32098	-0.513301
DDX5	-0.320355	-0.512302
NSA2	-0.320165	-0.511998
RAB4A	-0.32012	-0.511926
TFDP1	-0.32008	-0.511862
HLA-DRB5	-0.319805	-0.511422
ERBB3	-0.319715	-0.511278
FOXA2	-0.31968	-0.511222
TIMP3	-0.319665	-0.511198
SYPL1	-0.31961	-0.51111
UBE3B	-0.319245	-0.510527
ATRX	-0.31888	-0.509943
TPI1	-0.318705	-0.509663
CLPX	-0.31833	-0.509063
FUS	-0.318165	-0.508799
ATP5F1	-0.31808	-0.508663
NKX2-5	-0.317975	-0.508496
PARP10	-0.317305	-0.507424
PLSCR3	-0.317285	-0.507392
CDC42	-0.31726	-0.507352
ATP5A1	-0.317195	-0.507248
CFTR	-0.317005	-0.506944
DHX16	-0.3166	-0.506297
CUL2	-0.316595	-0.506289
ROCK2	-0.31656	-0.506233
TXNRD2	-0.31622	-0.505689
TRIB3	-0.31592	-0.505209
RARRES1	-0.315595	-0.50469
CES1	-0.31556	-0.504634
FGF2	-0.31543	-0.504426
MDM2	-0.31531	-0.504234
IMPA2	-0.315175	-0.504018
F5	-0.31507	-0.50385
BIK	-0.3149	-0.503578
CKB	-0.3149	-0.503578
ATP6V0A1	-0.31469	-0.503242
VPS26A	-0.31441	-0.502795
NSFL1C	-0.31437	-0.502731
ZNF548	-0.313455	-0.501267
TCF3	-0.31332	-0.501051
PRKAR1A	-0.313075	-0.50066
ANO1	-0.31302	-0.500572
ATP5D	-0.312775	-0.50018
AES	-0.31253	-0.499788
BCKDHA	-0.31221	-0.499276
GNPDA1	-0.311945	-0.498853
AP1B1	-0.31184	-0.498685
ATG5	-0.31171	-0.498477
MAP2K3	-0.311355	-0.497909
RPL39L	-0.31127	-0.497773
AKR1A1	-0.31118	-0.497629
TUBB3	-0.31113	-0.497549
BAG3	-0.31104	-0.497405
KTN1	-0.310755	-0.49695
TSSC4	-0.31065	-0.496782
DENND2D	-0.310295	-0.496214
RELB	-0.31015	-0.495982
FOXO3	-0.31006	-0.495838
KYNU	-0.31006	-0.495838
ADAM17	-0.309825	-0.495462
SMAD3	-0.309725	-0.495302
NUP133	-0.30956	-0.495039
AK4	-0.309505	-0.494951
TSEN2	-0.309035	-0.494199
HOXC10	-0.309	-0.494143
RAD51C	-0.30886	-0.493919
CDA	-0.308485	-0.493319
RFK	-0.30837	-0.493136
PROKR2	-0.30808	-0.492672
APOM	-0.307945	-0.492456
PAICS	-0.30779	-0.492208
TNF	-0.3075	-0.491744
FOXN3	-0.30738	-0.491552
VEGFA	-0.30729	-0.491408
CEP55	-0.30722	-0.491297
MCM6	-0.307055	-0.491033
DECR1	-0.30687	-0.490737
STAMBP	-0.30682	-0.490657
EIF4B	-0.306815	-0.490649
IL18RAP	-0.306735	-0.490521
NDUFB3	-0.30613	-0.489553
PROSC	-0.306005	-0.489354
TPM1	-0.305605	-0.488714
BLVRB	-0.305395	-0.488378
NRIP1	-0.30505	-0.487826
ATP2C1	-0.304615	-0.487131
AIFM1	-0.304595	-0.487099
FHL2	-0.30449	-0.486931
STXBP2	-0.304445	-0.486859
IL13RA1	-0.304295	-0.486619
MYLK	-0.304065	-0.486251
CTTN	-0.303845	-0.485899
SAR1B	-0.303485	-0.485324
CDO1	-0.303395	-0.48518
DUSP14	-0.30313	-0.484756
B3GNT1	-0.302835	-0.484284
LBR	-0.302625	-0.483948
ZNF354B	-0.30239	-0.483573
TCEA2	-0.30204	-0.483013
APOA1	-0.302005	-0.482957
NOD1	-0.301425	-0.482029
GNAQ	-0.301355	-0.481917
KIAA0355	-0.3013	-0.481829
ARNT	-0.300915	-0.481214
GLTSCR1	-0.30073	-0.480918
ECH1	-0.30035	-0.48031
PHF17	-0.300235	-0.480126
BUD13	-0.300215	-0.480094
NGFR	-0.29989	-0.479575
TRIM27	-0.29984	-0.479495
HSPA9	-0.299405	-0.478799
ZER1	-0.299355	-0.478719
TST	-0.298795	-0.477824
CEP72	-0.298435	-0.477248
BUD31	-0.29825	-0.476952
PHKG2	-0.29819	-0.476856
ERLIN1	-0.298185	-0.476848
CTNND1	-0.29818	-0.47684
PRKD2	-0.29794	-0.476456
KDM3A	-0.29769	-0.476056
IGF2R	-0.29761	-0.475929
EGFR	-0.29758	-0.475881
TMEM97	-0.29717	-0.475225
TTC3	-0.29685	-0.474713
GMNN	-0.29641	-0.47401
MICALL1	-0.296235	-0.47373
MRPL12	-0.295995	-0.473346
FLT1	-0.29566	-0.47281
LSM5	-0.295355	-0.472322
CDC7	-0.295325	-0.472274
STAT3	-0.295115	-0.471939
RBM15B	-0.295105	-0.471923
GTF2H3	-0.29499	-0.471739
EGR2	-0.29482	-0.471467
CETN3	-0.29414	-0.470379
PLEKHM1	-0.294035	-0.470211
USP32	-0.294005	-0.470164
IGFBP5	-0.29377	-0.469788
PRDX2	-0.293575	-0.469476
PARL	-0.29348	-0.469324
ZNF589	-0.29339	-0.46918
HSD17B7	-0.29293	-0.468444
NUSAP1	-0.292725	-0.468117
BMP2	-0.29271	-0.468093
UBAP1	-0.29249	-0.467741
RYBP	-0.29247	-0.467709
COL4A5	-0.29243	-0.467645
LPGAT1	-0.292325	-0.467477
H2AFV	-0.292205	-0.467285
CPSF4	-0.291885	-0.466773
MRGPRX3	-0.291735	-0.466533
NUP85	-0.2914	-0.465998
HN1L	-0.291255	-0.465766
TBC1D9B	-0.291075	-0.465478
PTPRK	-0.29097	-0.46531
THAP11	-0.29015	-0.463999
CARD10	-0.289485	-0.462935
CERS2	-0.288605	-0.461528
GSTM2	-0.288305	-0.461048
CACNA1C	-0.28828	-0.461008
MRPL19	-0.28824	-0.460944
IGF2BP2	-0.287975	-0.460521
DLAT	-0.28794	-0.460465
KIAA0922	-0.287575	-0.459881
CYP1B1	-0.28727	-0.459393
CLIC4	-0.287115	-0.459145
TEAD1	-0.28672	-0.458514
PXMP2	-0.28664	-0.458386
MAN2B1	-0.286585	-0.458298
DHTKD1	-0.28653	-0.45821
TMCO1	-0.28614	-0.457586
NRIP3	-0.286025	-0.457402
PLCB1	-0.28573	-0.45693
GABRA5	-0.28569	-0.456866
SH3BP5	-0.28521	-0.456099
ING3	-0.28476	-0.455379
NR2F1	-0.284555	-0.455051
HOXB7	-0.28436	-0.45474
RAB11FIP2	-0.283315	-0.453068
NFKB2	-0.28301	-0.452581
ENO1	-0.28293	-0.452453
IER3	-0.28283	-0.452293
EPO	-0.28267	-0.452037
PTGER4	-0.282575	-0.451885
F3	-0.281675	-0.450446
CASP9	-0.28103	-0.449414
TES	-0.28091	-0.449222
REL	-0.280425	-0.448447
SLC16A4	-0.279995	-0.447759
ZNF502	-0.27902	-0.4462
CSNK1D	-0.27844	-0.445272
GATA2	-0.278225	-0.444929
FES	-0.278125	-0.444769
SPECC1L	-0.278055	-0.444657
ARPP19	-0.278045	-0.444641
SCP2	-0.277595	-0.443921
SEC24B	-0.27755	-0.443849
RAB21	-0.27715	-0.44321
USP6NL	-0.276915	-0.442834
CHMP4A	-0.27676	-0.442586
TRAK2	-0.27671	-0.442506
RSU1	-0.276555	-0.442258
ZNF213	-0.27639	-0.441994
NOD2	-0.275635	-0.440787
LAGE3	-0.275515	-0.440595
SETD1B	-0.27545	-0.440491
ZRSR2	-0.27541	-0.440427
NRG1	-0.27538	-0.440379
IPO13	-0.2753	-0.440251
SOX10	-0.27527	-0.440203
MSH5	-0.275215	-0.440115
ATOX1	-0.275205	-0.440099
IGFBP7	-0.274175	-0.438452
RFC5	-0.273845	-0.437924
ELF4	-0.2737	-0.437692
ITCH	-0.273095	-0.436725
FLI1	-0.272415	-0.435637
GTF3C2	-0.271885	-0.43479
MLLT11	-0.271545	-0.434246
EVL	-0.271535	-0.43423
HMG20B	-0.27144	-0.434078
RXRB	-0.271025	-0.433415
SIM2	-0.27077	-0.433007
CDH1	-0.270175	-0.432055
TRPS1	-0.26956	-0.431072
GM2A	-0.26926	-0.430592
HCFC2	-0.269205	-0.430504
POLR3K	-0.26912	-0.430368
RRAGB	-0.269095	-0.430328
VIPR1	-0.2685	-0.429377
LGALS8	-0.26806	-0.428673
PFN2	-0.267025	-0.427018
UBP1	-0.26652	-0.42621
PAQR8	-0.26557	-0.424691
CASD1	-0.26521	-0.424115
PKN1	-0.265035	-0.423836
HES5	-0.26474	-0.423364
PRKCE	-0.264485	-0.422956
LTA4H	-0.26446	-0.422916
PITPNA	-0.26417	-0.422452
MYO10	-0.26302	-0.420613
DAPK3	-0.2625	-0.419782
CRELD2	-0.262025	-0.419022
LSR	-0.26201	-0.418998
DDX42	-0.26111	-0.417559
TCF7L2	-0.261075	-0.417503
S100A6	-0.260425	-0.416463
SRGAP2	-0.26018	-0.416072
KLF6	-0.2593	-0.414664
PMAIP1	-0.25897	-0.414137
SHC1	-0.25867	-0.413657
WWOX	-0.258485	-0.413361
RASSF5	-0.258235	-0.412961
BACE2	-0.25751	-0.411802
RBBP8	-0.257425	-0.411666
RPS6KA3	-0.25687	-0.410778
CAB39	-0.25666	-0.410443
SC5DL	-0.256045	-0.409459
AATF	-0.25557	-0.408699
GSK3B	-0.25478	-0.407436
TIMM22	-0.25396	-0.406125
PCK2	-0.25333	-0.405117
IARS	-0.25285	-0.40435
ADCY3	-0.252545	-0.403862
IL1RAP	-0.25164	-0.402415
CDX1	-0.251555	-0.402279
IL11	-0.251375	-0.401991
TATDN2	-0.25093	-0.401279
LGALS2	-0.25089	-0.401215
SLC25A14	-0.249555	-0.39908
ATMIN	-0.248415	-0.397257
NDUFA9	-0.24798	-0.396562
HS2ST1	-0.247925	-0.396474
PPAP2B	-0.24774	-0.396178
MEIS2	-0.246395	-0.394027
FAM69A	-0.24619	-0.393699
DHX29	-0.246115	-0.393579
IRF9	-0.245525	-0.392636
NTRK1	-0.24508	-0.391924
IL18	-0.244785	-0.391452
RBM6	-0.24472	-0.391348
MAP2K4	-0.244455	-0.390925
PCBD1	-0.244395	-0.390829
IL11RA	-0.24438	-0.390805
QDPR	-0.24438	-0.390805
GPR160	-0.24348	-0.389366
AXIN2	-0.242625	-0.387998
MBNL2	-0.24233	-0.387526
PSME2	-0.2421	-0.387159
GATA3	-0.24092	-0.385272
ZNF586	-0.24048	-0.384568
CLK4	-0.24019	-0.384104
CCBL1	-0.239995	-0.383792
NDUFB4	-0.239885	-0.383617
PHYH	-0.23976	-0.383417
DPYD	-0.239235	-0.382577
NAT10	-0.23692	-0.378875
PYGL	-0.23691	-0.378859
PAF1	-0.236315	-0.377907
ABCA1	-0.235465	-0.376548
ADCY9	-0.234955	-0.375733
SEC24D	-0.23463	-0.375213
PC	-0.23412	-0.374397
DPH2	-0.23379	-0.37387
SRD5A1	-0.23373	-0.373774
MAP4K3	-0.23356	-0.373502
ABCB4	-0.23349	-0.37339
HLA-DPA1	-0.23325	-0.373006
CHRM3	-0.23299	-0.37259
GRIN3A	-0.2327	-0.372126
ZNF787	-0.232635	-0.372023
LRPPRC	-0.232385	-0.371623
BNIP3	-0.232285	-0.371463
ATP11B	-0.23203	-0.371055
IL7R	-0.231815	-0.370711
LIG1	-0.231215	-0.369752
ZNF554	-0.231095	-0.36956
ZNF175	-0.23079	-0.369072
FGFR1OP	-0.229455	-0.366937
ZNF436	-0.22918	-0.366497
NUCKS1	-0.22888	-0.366018
ATP6V1A	-0.228775	-0.36585
XK	-0.228345	-0.365162
TIMM17B	-0.22749	-0.363795
ZNF74	-0.22742	-0.363683
TADA2A	-0.226205	-0.36174
PON3	-0.225555	-0.3607
FOXR1	-0.22548	-0.36058
PARN	-0.224485	-0.358989
STK33	-0.22446	-0.358949
LZIC	-0.224285	-0.358669
NKIRAS2	-0.22405	-0.358294
MCM7	-0.22377	-0.357846
PPOX	-0.221865	-0.3548
APEX1	-0.22156	-0.354312
TAF1B	-0.221445	-0.354128
SNRK	-0.22077	-0.353048
ZNF486	-0.2196	-0.351177
VAMP3	-0.218875	-0.350018
ZFX	-0.21848	-0.349386
CREB3L2	-0.218065	-0.348723
ZNF610	-0.21805	-0.348699
BDKRB2	-0.217375	-0.347619
C12orf51	-0.216	-0.34542
GPR148	-0.215955	-0.345348
HMGN4	-0.215465	-0.344565
ZNF653	-0.214535	-0.343078
MIXL1	-0.214455	-0.34295
RNF11	-0.2142	-0.342542
ZSCAN29	-0.213945	-0.342134
FABP5	-0.213835	-0.341958
SLC6A14	-0.213805	-0.34191
EPHA2	-0.213695	-0.341734
RPTOR	-0.213395	-0.341255
TNIP1	-0.21325	-0.341023
OTX1	-0.21295	-0.340543
ZFP3	-0.212935	-0.340519
WARS	-0.212915	-0.340487
SNCA	-0.21283	-0.340351
ASNS	-0.21277	-0.340255
FGB	-0.212265	-0.339447
CSNK1A1	-0.21216	-0.33928
GNA11	-0.21162	-0.338416
EIF6	-0.21134	-0.337968
GPR64	-0.21125	-0.337824
RPA2	-0.211215	-0.337768
RBP4	-0.21084	-0.337169
ZNF597	-0.21083	-0.337153
FTL	-0.21078	-0.337073
RPS10	-0.209555	-0.335114
L1CAM	-0.209415	-0.33489
UBB	-0.209325	-0.334746
GPR111	-0.208565	-0.333531
POLRMT	-0.207855	-0.332395
DMD	-0.20749	-0.331811
PSMD5	-0.207365	-0.331612
DTX1	-0.207265	-0.331452
ZNF707	-0.20721	-0.331364
RAD51	-0.207145	-0.33126
VDAC1	-0.207105	-0.331196
ALDH6A1	-0.207035	-0.331084
ZNF619	-0.207035	-0.331084
CXCR2	-0.206995	-0.33102
DCK	-0.206705	-0.330556
MOK	-0.20662	-0.33042
NNMT	-0.206435	-0.330124
PPP4R1	-0.20637	-0.33002
TAF5L	-0.20606	-0.329525
MED12L	-0.20577	-0.329061
SLC25A4	-0.20571	-0.328965
CELSR2	-0.20549	-0.328613
PHB	-0.204885	-0.327646
C19orf6	-0.20466	-0.327286
BAG6	-0.20466	-0.327286
BOLA1	-0.204475	-0.32699
RNF123	-0.204315	-0.326734
[truncated: 1,692 more rows]
