# Supplementary material for: Systematic Identification and Assessment of Therapeutic Targets for Breast Cancer Based on Genome-Wide RNA Interference Transcriptomes
Source: Genes (Basel). 2017 Feb 24;8(3):86. doi: 10.3390/genes8030086 (PMC5368690; doi:10.3390/genes8030086)
Supplement: Supplementary file 1 [file genes-08-00086-s001.zip › genes-167720-sups/Supplementary Table 6.xlsx]

## Sheet: Sheet1
Supplementary Table 6
Functional classification of 510 candidate genes with PANTHER
Gene ID	Mapped IDs	Gene Name	PANTHER Family/Subfamily	PANTHER Protein Class	PANTHER GO-Slim Molecular Function	GO database MF Complete	Group
HUMAN|HGNC=23715|UniProtKB=Q96K62	ZBTB45	Zinc finger and BTB domain-containing protein 45;ZBTB45;ortholog	ZINC FINGER AND BTB DOMAIN-CONTAINING PROTEIN 45 (PTHR24409:SF273)			DNA binding(GO:0003677);metal ion binding(GO:0046872);nucleic acid binding(GO:0003676)	binding
HUMAN|HGNC=12831|UniProtKB=Q13426	XRCC4	DNA repair protein XRCC4;XRCC4;ortholog	DNA REPAIR PROTEIN XRCC4 (PTHR28559:SF2)			protein binding(GO:0005515);protein C-terminus binding(GO:0008022);DNA binding(GO:0003677);ligase activity(GO:0016874)	binding
HUMAN|HGNC=24101|UniProtKB=Q9BXP5	SRRT	Serrate RNA effector molecule homolog;SRRT;ortholog	SERRATE RNA EFFECTOR MOLECULE HOMOLOG (PTHR13165:SF5)			nucleotide binding(GO:0000166);DNA binding(GO:0003677);protein binding(GO:0005515);poly(A) RNA binding(GO:0044822)	binding
HUMAN|HGNC=24351|UniProtKB=Q9P1Y6	PHRF1	PHD and RING finger domain-containing protein 1;PHRF1;ortholog	PHD AND RING FINGER DOMAIN-CONTAINING PROTEIN 1 (PTHR12618:SF27)			zinc ion binding(GO:0008270);protein domain specific binding(GO:0019904);RNA polymerase binding(GO:0070063);metal ion binding(GO:0046872)	binding
HUMAN|HGNC=14343|UniProtKB=Q9BXI9	C1QTNF6	Complement C1q tumor necrosis factor-related protein 6;C1QTNF6;ortholog	COMPLEMENT C1Q TUMOR NECROSIS FACTOR-RELATED PROTEIN 6 (PTHR22923:SF69)			protein binding(GO:0005515);identical protein binding(GO:0042802)	binding
HUMAN|HGNC=3387|UniProtKB=P29320	EPHA3	Ephrin type-A receptor 3;EPHA3;ortholog	EPHRIN TYPE-A RECEPTOR 3 (PTHR24416:SF379)			ephrin receptor activity(GO:0005003);ATP binding(GO:0005524);GPI-linked ephrin receptor activity(GO:0005004);protein binding(GO:0005515);nucleotide binding(GO:0000166);protein kinase activity(GO:0004672);protein tyrosine kinase activity(GO:0004713);kinase activity(GO:0016301);transferase activity(GO:0016740);transmembrane receptor protein tyrosine kinase activity(GO:0004714)	binding
HUMAN|HGNC=3262|UniProtKB=Q9UL18	AGO1	Protein argonaute-1;AGO1;ortholog	PROTEIN ARGONAUTE-1 (PTHR22891:SF82)			nucleic acid binding(GO:0003676);RNA polymerase II core promoter proximal region sequence-specific DNA binding(GO:0000978);RNA polymerase II core binding(GO:0000993);core promoter binding(GO:0001047);RNA binding(GO:0003723);double-stranded RNA binding(GO:0003725);single-stranded RNA binding(GO:0003727);protein binding(GO:0005515);miRNA binding(GO:0035198);poly(A) RNA binding(GO:0044822);endoribon…	binding
HUMAN|HGNC=20323|UniProtKB=Q9H3U7	SMOC2	SPARC-related modular calcium-binding protein 2;SMOC2;ortholog	SPARC-RELATED MODULAR CALCIUM-BINDING PROTEIN 2 (PTHR12352:SF18)	calcium-binding protein(PC00060)	calcium ion binding(GO:0005488)	calcium ion binding(GO:0005509);heparin binding(GO:0008201);glycosaminoglycan binding(GO:0005539);metal ion binding(GO:0046872)	binding
HUMAN|HGNC=15531|UniProtKB=Q99848	EBNA1BP2	Probable rRNA-processing protein EBP2;EBNA1BP2;ortholog	RRNA-PROCESSING PROTEIN EBP2-RELATED (PTHR13028:SF1)			poly(A) RNA binding(GO:0044822);protein binding(GO:0005515)	binding
HUMAN|HGNC=31675|UniProtKB=Q9Y5A9	YTHDF2	YTH domain-containing family protein 2;YTHDF2;ortholog	YTH DOMAIN-CONTAINING FAMILY PROTEIN 2 (PTHR12357:SF44)			RNA binding(GO:0003723);protein binding(GO:0005515);poly(A) RNA binding(GO:0044822);N6-methyladenosine-containing RNA binding(GO:1990247)	binding
HUMAN|HGNC=28357|UniProtKB=Q9H609	ZNF576	Zinc finger protein 576;ZNF576;ortholog	ZINC FINGER PROTEIN 576 (PTHR24409:SF288)			DNA binding(GO:0003677);protein binding(GO:0005515);metal ion binding(GO:0046872);nucleic acid binding(GO:0003676)	binding
HUMAN|HGNC=3312|UniProtKB=Q15717	ELAVL1	ELAV-like protein 1;ELAVL1;ortholog	ELAV-LIKE PROTEIN 1 (PTHR24012:SF640)			nucleotide binding(GO:0000166);RNA binding(GO:0003723);double-stranded RNA binding(GO:0003725);mRNA binding(GO:0003729);mRNA 3'-UTR binding(GO:0003730);protein binding(GO:0005515);AU-rich element binding(GO:0017091);protein kinase binding(GO:0019901);mRNA 3'-UTR AU-rich region binding(GO:0035925);protein homodimerization activity(GO:0042803);poly(A) RNA binding(GO:0044822);nucleic acid binding(GO…	binding
HUMAN|HGNC=19942|UniProtKB=O43617	TRAPPC3	Trafficking protein particle complex subunit 3;TRAPPC3;ortholog	TRAFFICKING PROTEIN PARTICLE COMPLEX SUBUNIT 3 (PTHR13048:SF5)			protein binding(GO:0005515)	binding
HUMAN|HGNC=11955|UniProtKB=Q8TF68	ZNF384	Zinc finger protein 384;ZNF384;ortholog	ZINC FINGER PROTEIN 384 (PTHR24409:SF205)			nucleic acid binding(GO:0003676);metal ion binding(GO:0046872);SH3 domain binding(GO:0017124);sequence-specific DNA binding(GO:0043565);DNA binding(GO:0003677)	binding
HUMAN|HGNC=30064|UniProtKB=Q86U86	PBRM1	Protein polybromo-1;PBRM1;ortholog	PROTEIN POLYBROMO-1 (PTHR16062:SF17)			chromatin binding(GO:0003682);DNA binding(GO:0003677);protein binding(GO:0005515)	binding
HUMAN|HGNC=24085|UniProtKB=Q9Y5M8	SRPRB	Signal recognition particle receptor subunit beta;SRPRB;ortholog	SIGNAL RECOGNITION PARTICLE RECEPTOR SUBUNIT BETA (PTHR11485:SF44)	receptor(PC00197)	binding(GO:0005488)	signal recognition particle binding(GO:0005047);GTP binding(GO:0005525);nucleotide binding(GO:0000166)	binding
HUMAN|HGNC=13160|UniProtKB=Q03923	ZNF85	Zinc finger protein 85;ZNF85;ortholog	ZINC FINGER PROTEIN 85 (PTHR24384:SF160)			nucleic acid binding(GO:0003676);metal ion binding(GO:0046872);RNA polymerase II core promoter proximal region sequence-specific DNA binding(GO:0000978);DNA binding(GO:0003677);transcription factor activity, sequence-specific DNA binding(GO:0003700);transcription corepressor activity(GO:0003714);protein binding(GO:0005515)	binding
HUMAN|HGNC=16930|UniProtKB=Q8IWX8	CHERP	Calcium homeostasis endoplasmic reticulum protein;CHERP;ortholog	CALCIUM HOMEOSTASIS ENDOPLASMIC RETICULUM PROTEIN (PTHR12323:SF2)	RNA binding protein(PC00171)	RNA binding(GO:0005488)	RNA binding(GO:0003723);protein binding(GO:0005515);ion channel binding(GO:0044325);poly(A) RNA binding(GO:0044822);nucleic acid binding(GO:0003676)	binding
HUMAN|HGNC=18194|UniProtKB=Q70YC5	ZNF365	Protein ZNF365;ZNF365;ortholog	PROTEIN ZNF365 (PTHR15739:SF6)			protein homodimerization activity(GO:0042803);protein binding(GO:0005515)	binding
HUMAN|HGNC=11569|UniProtKB=Q15633	TARBP2	RISC-loading complex subunit TARBP2;TARBP2;ortholog	RISC-LOADING COMPLEX SUBUNIT TARBP2 (PTHR10910:SF124)			double-stranded RNA binding(GO:0003725);siRNA binding(GO:0035197);protein binding(GO:0005515);enzyme binding(GO:0019899);miRNA binding(GO:0035198);pre-mRNA binding(GO:0036002);protein homodimerization activity(GO:0042803);protein N-terminus binding(GO:0047485);pre-miRNA binding(GO:0070883);RNA binding(GO:0003723)	binding
HUMAN|HGNC=1688|UniProtKB=P19256	CD58	Lymphocyte function-associated antigen 3;CD58;ortholog	LYMPHOCYTE FUNCTION-ASSOCIATED ANTIGEN 3 (PTHR21063:SF5)		receptor binding(GO:0005488)	receptor binding(GO:0005102);protein binding(GO:0005515)	binding
HUMAN|HGNC=17176|UniProtKB=Q9NRV9	HEBP1	Heme-binding protein 1;HEBP1;ortholog	HEME-BINDING PROTEIN 1 (PTHR11220:SF48)			heme binding(GO:0020037)	binding
HUMAN|HGNC=13611|UniProtKB=Q9NXK8	FBXL12	F-box/LRR-repeat protein 12;FBXL12;ortholog				protein binding(GO:0005515)	binding
HUMAN|HGNC=1008|UniProtKB=O00512	BCL9	B-cell CLL/lymphoma 9 protein;BCL9;ortholog	B-CELL CLL/LYMPHOMA 9 PROTEIN (PTHR15185:SF8)			protein binding(GO:0005515);beta-catenin binding(GO:0008013)	binding
HUMAN|HGNC=30306|UniProtKB=Q99623	PHB2	Prohibitin-2;PHB2;ortholog	PROHIBITIN-2 (PTHR23222:SF6)			protein binding(GO:0005515);protein C-terminus binding(GO:0008022);estrogen receptor binding(GO:0030331);amide binding(GO:0033218);protein N-terminus binding(GO:0047485)	binding
HUMAN|HGNC=23382|UniProtKB=Q96J77	TPD52L3	Tumor protein D55;TPD52L3;ortholog	TUMOR PROTEIN D55 (PTHR19307:SF16)			protein binding(GO:0005515)	binding
HUMAN|HGNC=12962|UniProtKB=Q12899	AFP	Tripartite motif-containing protein 26;TRIM26;ortholog	TRIPARTITE MOTIF-CONTAINING PROTEIN 26 (PTHR24103:SF484)			zinc ion binding(GO:0008270);DNA binding(GO:0003677);protein binding(GO:0005515);metal ion binding(GO:0046872)	binding
HUMAN|HGNC=9343|UniProtKB=Q92733	PRCC	Proline-rich protein PRCC;PRCC;ortholog	PROLINE-RICH PROTEIN PRCC (PTHR13621:SF3)			protein binding(GO:0005515)	binding
HUMAN|HGNC=12560|UniProtKB=Q5DID0	UMODL1	Uromodulin-like 1;UMODL1;ortholog	UROMODULIN-LIKE 1 (PTHR24044:SF396)		calcium ion binding(GO:0005488);receptor activity(GO:0005509)	calcium ion binding(GO:0005509);peptidase inhibitor activity(GO:0030414)	binding
HUMAN|HGNC=5471|UniProtKB=P18065	IGFBP2	Insulin-like growth factor-binding protein 2;IGFBP2;ortholog	INSULIN-LIKE GROWTH FACTOR-BINDING PROTEIN 2 (PTHR11551:SF24)		protein binding(GO:0005488)	insulin-like growth factor binding(GO:0005520);receptor binding(GO:0005102);protein binding(GO:0005515);insulin-like growth factor I binding(GO:0031994);insulin-like growth factor II binding(GO:0031995);growth factor binding(GO:0019838)	binding
HUMAN|HGNC=17550|UniProtKB=Q96MU8	KREMEN1	Kremen protein 1;KREMEN1;ortholog	KREMEN PROTEIN 1 (PTHR24269:SF17)	receptor(PC00197)		protein binding(GO:0005515)	binding
HUMAN|HGNC=24968|UniProtKB=Q96KP1	EXOC2	Exocyst complex component 2;EXOC2;ortholog	EXOCYST COMPLEX COMPONENT 2 (PTHR13043:SF2)			protein binding(GO:0005515);Ral GTPase binding(GO:0017160);protein kinase binding(GO:0019901);protein N-terminus binding(GO:0047485)	binding
HUMAN|HGNC=26789|UniProtKB=Q8IV20	LACC1	Laccase domain-containing protein 1;LACC1;ortholog	LACCASE DOMAIN-CONTAINING PROTEIN 1 (PTHR30616:SF4)			copper ion binding(GO:0005507);protein binding(GO:0005515)	binding
HUMAN|HGNC=1911|UniProtKB=Q13112	CHAF1B	Chromatin assembly factor 1 subunit B;CHAF1B;ortholog	CHROMATIN ASSEMBLY FACTOR 1 SUBUNIT B (PTHR15271:SF5)	chromatin/chromatin-binding protein(PC00171)	protein binding(GO:0005488)	chromatin binding(GO:0003682);histone binding(GO:0042393);unfolded protein binding(GO:0051082)	binding
HUMAN|HGNC=25017|UniProtKB=Q9P0T4	ZNF581	Zinc finger protein 581;ZNF581;ortholog	ZINC FINGER PROTEIN 581 (PTHR19303:SF327)	centromere DNA-binding protein(PC00171)		nucleic acid binding(GO:0003676);metal ion binding(GO:0046872);DNA binding(GO:0003677);protein binding(GO:0005515)	binding
HUMAN|HGNC=16931|UniProtKB=Q9Y4L1	HYOU1	Hypoxia up-regulated protein 1;HYOU1;ortholog	HYPOXIA UP-REGULATED PROTEIN 1 (PTHR19375:SF267)			ATP binding(GO:0005524);chaperone binding(GO:0051087);nucleotide binding(GO:0000166)	binding
HUMAN|HGNC=13012|UniProtKB=P17026	ZNF22	Zinc finger protein 22;ZNF22;ortholog	ZINC FINGER PROTEIN 22 (PTHR24409:SF167)			DNA binding(GO:0003677);zinc ion binding(GO:0008270);nucleic acid binding(GO:0003676);metal ion binding(GO:0046872)	binding
HUMAN|HGNC=6923|UniProtKB=Q9NR56	MBNL1	Muscleblind-like protein 1;MBNL1;ortholog	MUSCLEBLIND-LIKE PROTEIN 1 (PTHR12675:SF13)	DNA binding protein(PC00171)	double-stranded DNA binding(GO:0005488)	metal ion binding(GO:0046872);protein binding(GO:0005515);regulatory region RNA binding(GO:0001069);RNA binding(GO:0003723);double-stranded RNA binding(GO:0003725);poly(A) RNA binding(GO:0044822)	binding
HUMAN|HGNC=10475|UniProtKB=Q9Y230	RUVBL2	RuvB-like 2;RUVBL2;ortholog	RUVB-LIKE 2 (PTHR11093:SF8)			ATP binding(GO:0005524);ATP-dependent 5'-3' DNA helicase activity(GO:0043141);RNA polymerase II core promoter sequence-specific DNA binding(GO:0000979);RNA polymerase II distal enhancer sequence-specific DNA binding(GO:0000980);TFIID-class transcription factor binding(GO:0001094);DNA helicase activity(GO:0003678);ATP-dependent DNA helicase activity(GO:0004003);protein binding(GO:0005515);chromati…	binding
HUMAN|HGNC=17042|UniProtKB=Q9UHX1	PUF60	Poly(U)-binding-splicing factor PUF60;PUF60;ortholog	POLY(U)-BINDING-SPLICING FACTOR PUF60 (PTHR24012:SF668)			nucleotide binding(GO:0000166);nucleic acid binding(GO:0003676);DNA binding(GO:0003677);protein binding(GO:0005515);identical protein binding(GO:0042802);poly(A) RNA binding(GO:0044822);RNA binding(GO:0003723);cadherin binding involved in cell-cell adhesion(GO:0098641)	binding
HUMAN|HGNC=17101|UniProtKB=Q15022	SUZ12	Polycomb protein SUZ12;SUZ12;ortholog	POLYCOMB PROTEIN SUZ12 (PTHR22597:SF4)	nucleic acid binding(PC00171)	nucleic acid binding(GO:0005488)	RNA polymerase II core promoter sequence-specific DNA binding(GO:0000979);RNA binding(GO:0003723);protein binding(GO:0005515);chromatin DNA binding(GO:0031490);methylated histone binding(GO:0035064);histone methyltransferase activity(GO:0042054);metal ion binding(GO:0046872);chromatin binding(GO:0003682);sequence-specific DNA binding(GO:0043565)	binding
HUMAN|HGNC=6137|UniProtKB=P17301	ITGA2	Integrin alpha-2;ITGA2;ortholog	INTEGRIN ALPHA-2 (PTHR23220:SF116)			virus receptor activity(GO:0001618);integrin binding(GO:0005178);protein binding(GO:0005515);collagen binding(GO:0005518);protein complex binding(GO:0032403);collagen receptor activity(GO:0038064);laminin binding(GO:0043236);metal ion binding(GO:0046872);protein heterodimerization activity(GO:0046982);collagen binding involved in cell-matrix adhesion(GO:0098639)	binding
HUMAN|HGNC=11912|UniProtKB=Q92956	TNFRSF14	Tumor necrosis factor receptor superfamily member 14;TNFRSF14;ortholog	TUMOR NECROSIS FACTOR RECEPTOR SUPERFAMILY MEMBER 14 (PTHR23097:SF150)	tumor necrosis factor receptor(PC00197)	protein binding(GO:0005488);signal transducer activity(GO:0005515);tumor necrosis factor-activated receptor activity(GO:0004871)	virus receptor activity(GO:0001618);tumor necrosis factor-activated receptor activity(GO:0005031);protein binding(GO:0005515);ubiquitin protein ligase binding(GO:0031625)	binding
HUMAN|HGNC=32207|UniProtKB=Q6ZN17	LIN28B	Protein lin-28 homolog B;LIN28B;ortholog	PROTEIN LIN-28 HOMOLOG B (PTHR11544:SF97)	DNA binding protein(PC00171)		DNA binding(GO:0003677);RNA binding(GO:0003723);protein binding(GO:0005515);zinc ion binding(GO:0008270);poly(A) RNA binding(GO:0044822);nucleic acid binding(GO:0003676);metal ion binding(GO:0046872)	binding
HUMAN|HGNC=23025|UniProtKB=Q8TD94	KLF14	Krueppel-like factor 14;KLF14;ortholog	KRUEPPEL-LIKE FACTOR 14 (PTHR24409:SF251)			nucleic acid binding(GO:0003676);chromatin binding(GO:0003682);metal ion binding(GO:0046872);DNA binding(GO:0003677)	binding
HUMAN|HGNC=18555|UniProtKB=Q9BX93	PLA2G12B	Group XIIB secretory phospholipase A2-like protein;PLA2G12B;ortholog	GROUP XIIB SECRETORY PHOSPHOLIPASE A2-LIKE PROTEIN (PTHR12824:SF11)			phospholipase A2 activity(GO:0004623);calcium ion binding(GO:0005509);metal ion binding(GO:0046872)	binding
HUMAN|HGNC=29857|UniProtKB=Q9ULX6	AKAP8L	A-kinase anchor protein 8-like;AKAP8L;ortholog	A-KINASE ANCHOR PROTEIN 8-LIKE (PTHR12190:SF9)			DNA binding(GO:0003677);protein binding(GO:0005515);lamin binding(GO:0005521);DEAD/H-box RNA helicase binding(GO:0017151);histone deacetylase binding(GO:0042826);poly(A) RNA binding(GO:0044822);metal ion binding(GO:0046872);kinase activity(GO:0016301)	binding
HUMAN|HGNC=30461|UniProtKB=Q68DY1	ZNF626	Zinc finger protein 626;ZNF626;ortholog	ZINC FINGER PROTEIN 626 (PTHR24384:SF138)			nucleic acid binding(GO:0003676);metal ion binding(GO:0046872);RNA polymerase II core promoter proximal region sequence-specific DNA binding(GO:0000978);DNA binding(GO:0003677)	binding
HUMAN|HGNC=9910|UniProtKB=P38159	RBMX	RNA-binding motif protein, X chromosome;RBMX;ortholog	RNA BINDING MOTIF PROTEIN, X-LINKED-LIKE-1-RELATED (PTHR24012:SF621)			nucleotide binding(GO:0000166);nucleic acid binding(GO:0003676);RNA binding(GO:0003723);core promoter binding(GO:0001047);chromatin binding(GO:0003682);mRNA binding(GO:0003729);protein binding(GO:0005515);poly(A) RNA binding(GO:0044822);identical protein binding(GO:0042802)	binding
HUMAN|HGNC=12854|UniProtKB=P27348	YWHAQ	14-3-3 protein theta;YWHAQ;ortholog	14-3-3 PROTEIN THETA (PTHR18860:SF44)	chaperone(PC00072)		protein domain specific binding(GO:0019904);protein binding(GO:0005515);protein C-terminus binding(GO:0008022);ion channel binding(GO:0044325);protein N-terminus binding(GO:0047485);14-3-3 protein binding(GO:0071889)	binding
HUMAN|HGNC=25517|UniProtKB=Q9H583	HEATR1	HEAT repeat-containing protein 1;HEATR1;ortholog	HEAT REPEAT-CONTAINING PROTEIN 1 (PTHR13457:SF4)	ribonucleoprotein(PC00171)	RNA binding(GO:0005488)	protein binding(GO:0005515);snoRNA binding(GO:0030515);poly(A) RNA binding(GO:0044822)	binding
HUMAN|HGNC=9629|UniProtKB=P20962	PTMS	Parathymosin;PTMS;ortholog	PARATHYMOSIN (PTHR22745:SF5)			zinc ion binding(GO:0008270)	binding
HUMAN|HGNC=12833|UniProtKB=P13010	XRCC5	X-ray repair cross-complementing protein 5;XRCC5;ortholog	X-RAY REPAIR CROSS-COMPLEMENTING PROTEIN 5 (PTHR12604:SF7)	DNA helicase(PC00171)	DNA binding(GO:0005488)	damaged DNA binding(GO:0003684);telomeric DNA binding(GO:0042162);DNA binding(GO:0003677);double-stranded DNA binding(GO:0003690);ATP-dependent DNA helicase activity(GO:0004003);protein binding(GO:0005515);ATP binding(GO:0005524);protein C-terminus binding(GO:0008022);ubiquitin protein ligase binding(GO:0031625);transcription regulatory region DNA binding(GO:0044212);poly(A) RNA binding(GO:004482…	binding
HUMAN|HGNC=21107|UniProtKB=Q5TB80	CEP162	Centrosomal protein of 162 kDa;CEP162;ortholog	CENTROSOMAL PROTEIN OF 162 KDA (PTHR34031:SF2)			protein binding(GO:0005515)	binding
HUMAN|HGNC=545|UniProtKB=P20073	ANXA7	Annexin A7;ANXA7;ortholog	ANNEXIN A7 (PTHR10502:SF135)			integrin binding(GO:0005178);calcium ion binding(GO:0005509);protein binding(GO:0005515);calcium-dependent phospholipid binding(GO:0005544);poly(A) RNA binding(GO:0044822);calcium-dependent protein binding(GO:0048306)	binding
HUMAN|HGNC=6968|UniProtKB=Q9UBS3	DNAJB9	DnaJ homolog subfamily B member 9;DNAJB9;ortholog	DNAJ HOMOLOG SUBFAMILY B MEMBER 9 (PTHR24078:SF398)			protein binding(GO:0005515);misfolded protein binding(GO:0051787)	binding
HUMAN|HGNC=11524|UniProtKB=Q9Y6A5	TACC3	Transforming acidic coiled-coil-containing protein 3;TACC3;ortholog	TRANSFORMING ACIDIC COILED-COIL-CONTAINING PROTEIN 3 (PTHR13924:SF16)			protein binding(GO:0005515)	binding
HUMAN|HGNC=11071|UniProtKB=P19634	SLC9A1	Sodium/hydrogen exchanger 1;SLC9A1;ortholog	SODIUM/HYDROGEN EXCHANGER 1 (PTHR10110:SF143)			sodium:proton antiporter activity(GO:0015385);protein binding(GO:0005515);calmodulin binding(GO:0005516);phosphatidylinositol-4,5-bisphosphate binding(GO:0005546);solute:proton antiporter activity(GO:0015299);protein phosphatase 2B binding(GO:0030346);protein binding, bridging(GO:0030674);protein complex scaffold(GO:0032947);calcium-dependent protein binding(GO:0048306);sodium:proton antiporter a…	binding
HUMAN|HGNC=8664|UniProtKB=Q9Y5I2	PCDHA10	Protocadherin alpha-10;PCDHA10;ortholog	PROTOCADHERIN ALPHA-10 (PTHR24028:SF162)	cadherin(PC00069)	calcium ion binding(GO:0005488)	calcium ion binding(GO:0005509)	cadherin
HUMAN|HGNC=28166|UniProtKB=Q5VUJ9	EFCAB2	EF-hand calcium-binding domain-containing protein 2;EFCAB2;ortholog	EF-HAND CALCIUM-BINDING DOMAIN-CONTAINING PROTEIN 2 (PTHR23050:SF265)	calmodulin(PC00060)	calcium ion binding(GO:0005488);calmodulin binding(GO:0005509)	calcium ion binding(GO:0005509)	calmodulin
HUMAN|HGNC=4602|UniProtKB=P09341	CXCL1	Growth-regulated alpha protein;CXCL1;ortholog	GROWTH-REGULATED ALPHA PROTEIN (PTHR10179:SF67)	chemokine(PC00207)	chemokine activity(GO:0005488);cytokine receptor binding(GO:0005515)	receptor binding(GO:0005102);chemokine activity(GO:0008009);enzyme activator activity(GO:0008047);growth factor activity(GO:0008083);CXCR chemokine receptor binding(GO:0045236);cytokine activity(GO:0005125)	chemokine
HUMAN|HGNC=20995|UniProtKB=Q9Y294	ASF1A	Histone chaperone ASF1A;ASF1A;ortholog	HISTONE CHAPERONE ASF1A (PTHR12040:SF10)	chromatin/chromatin-binding protein(PC00171)	chromatin binding(GO:0005488);nucleic acid binding(GO:0003682)	chromatin binding(GO:0003682);protein binding(GO:0005515);histone binding(GO:0042393)	chromatin/chromatin-binding protein
HUMAN|HGNC=5982|UniProtKB=Q9UHF5	IL20	Interleukin-17B;IL17B;ortholog	INTERLEUKIN-17B (PTHR10078:SF43)	interleukin superfamily(PC00207)		cytokine activity(GO:0005125);cytokine receptor binding(GO:0005126)	cytokine
HUMAN|HGNC=6002|UniProtKB=Q9NYY1	IL20	Interleukin-20;IL20;ortholog	INTERLEUKIN-20 (PTHR10078:SF59)	interleukin superfamily(PC00207)		cytokine activity(GO:0005125);interleukin-20 receptor binding(GO:0045517);interleukin-22 receptor binding(GO:0045518);receptor binding(GO:0005102)	cytokine
HUMAN|HGNC=3176|UniProtKB=P05305	EDN1	Endothelin-1;EDN1;ortholog	ENDOTHELIN-1 (PTHR13874:SF12)			cytokine activity(GO:0005125);hormone activity(GO:0005179);protein binding(GO:0005515);endothelin A receptor binding(GO:0031707);endothelin B receptor binding(GO:0031708);receptor binding(GO:0005102)	cytokine
HUMAN|HGNC=19100|UniProtKB=Q5VWK5	IL23R	Interleukin-23 receptor;IL23R;ortholog	INTERLEUKIN-23 RECEPTOR (PTHR23036:SF118)	cytokine(PC00207);defense/immunity protein(PC00083)	cytokine activity(GO:0005488)	protein binding(GO:0005515);interleukin-12 receptor binding(GO:0005143);interleukin-23 binding(GO:0042019);interleukin-23 receptor activity(GO:0042020);cytokine receptor activity(GO:0004896)	cytokine receptor
HUMAN|HGNC=21524|UniProtKB=Q9Y394	DHRS7	Dehydrogenase/reductase SDR family member 7;DHRS7;ortholog	DEHYDROGENASE/REDUCTASE SDR FAMILY MEMBER 7 (PTHR43490:SF48)	dehydrogenase(PC00176);reductase(PC00092)	oxidoreductase activity(GO:0003824)	oxidoreductase activity(GO:0016491)	enzyme
HUMAN|HGNC=28973|UniProtKB=Q14165	MLEC	Malectin;MLEC;ortholog	MALECTIN (PTHR13460:SF2)			enzyme binding(GO:0019899);carbohydrate binding(GO:0030246)	enzyme
HUMAN|HGNC=735|UniProtKB=Q13510	ASAH1	Acid ceramidase;ASAH1;ortholog	ACID CERAMIDASE (PTHR28583:SF7)			catalytic activity(GO:0003824);ceramidase activity(GO:0017040);hydrolase activity(GO:0016787);hydrolase activity, acting on carbon-nitrogen (but not peptide) bonds, in linear amides(GO:0016811)	enzyme
HUMAN|HGNC=9302|UniProtKB=P30153	PPP2R1A	Serine/threonine-protein phosphatase 2A 65 kDa regulatory subunit A alpha isoform;PPP2R1A;ortholog	SERINE/THREONINE-PROTEIN PHOSPHATASE 2A 65 KDA REGULATORY SUBUNIT A ALPHA ISOFORM (PTHR10648:SF16)	protein phosphatase(PC00121)	phosphoprotein phosphatase activity(GO:0003824)	protein phosphatase type 2A regulator activity(GO:0008601);antigen binding(GO:0003823);protein serine/threonine phosphatase activity(GO:0004722);protein binding(GO:0005515);protein heterodimerization activity(GO:0046982)	enzyme
HUMAN|HGNC=8654|UniProtKB=P05166	PCCB	Propionyl-CoA carboxylase beta chain, mitochondrial;PCCB;ortholog	PROPIONYL-COA CARBOXYLASE BETA CHAIN, MITOCHONDRIAL (PTHR43842:SF2)	ligase(PC00142)	ligase activity(GO:0003824)	ligase activity(GO:0016874);acetyl-CoA carboxylase activity(GO:0003989);propionyl-CoA carboxylase activity(GO:0004658);ATP binding(GO:0005524);nucleotide binding(GO:0000166)	enzyme
HUMAN|HGNC=7434|UniProtKB=P13995	MTHFD2	Bifunctional methylenetetrahydrofolate dehydrogenase/cyclohydrolase, mitochondrial;MTHFD2;ortholog	BIFUNCTIONAL METHYLENETETRAHYDROFOLATE DEHYDROGENASE/CYCLOHYDROLASE, MITOCHONDRIAL (PTHR10025:SF48)	dehydrogenase(PC00176);hydrolase(PC00092)	hydrolase activity(GO:0003824);oxidoreductase activity(GO:0016787)	methylenetetrahydrofolate dehydrogenase (NADP+) activity(GO:0004488);magnesium ion binding(GO:0000287);methenyltetrahydrofolate cyclohydrolase activity(GO:0004477);methylenetetrahydrofolate dehydrogenase (NAD+) activity(GO:0004487);phosphate ion binding(GO:0042301);formate-tetrahydrofolate ligase activity(GO:0004329);catalytic activity(GO:0003824);oxidoreductase activity(GO:0016491);hydrolase act…	enzyme
HUMAN|HGNC=9174|UniProtKB=P06746	POLB	DNA polymerase beta;POLB;ortholog	DNA POLYMERASE BETA (PTHR11276:SF31)	DNA-directed DNA polymerase(PC00171)	DNA-directed DNA polymerase activity(GO:0003824);nucleic acid binding(GO:0016740)	DNA binding(GO:0003677);DNA-directed DNA polymerase activity(GO:0003887);DNA polymerase activity(GO:0034061);damaged DNA binding(GO:0003684);DNA-(apurinic or apyrimidinic site) lyase activity(GO:0003906);protein binding(GO:0005515);microtubule binding(GO:0008017);lyase activity(GO:0016829);enzyme binding(GO:0019899);metal ion binding(GO:0046872);nucleotidyltransferase activity(GO:0016779);transfe…	enzyme
HUMAN|HGNC=12630|UniProtKB=Q93009	USP7	Ubiquitin carboxyl-terminal hydrolase 7;USP7;ortholog	UBIQUITIN CARBOXYL-TERMINAL HYDROLASE 7 (PTHR24006:SF535)			thiol-dependent ubiquitinyl hydrolase activity(GO:0036459);p53 binding(GO:0002039);cysteine-type endopeptidase activity(GO:0004197);thiol-dependent ubiquitin-specific protease activity(GO:0004843);protein binding(GO:0005515);protein C-terminus binding(GO:0008022);transcription factor binding(GO:0008134);ubiquitin protein ligase binding(GO:0031625);peptidase activity(GO:0008233);cysteine-type pept…	enzyme
HUMAN|HGNC=12587|UniProtKB=P47985	UQCRFS1	Cytochrome b-c1 complex subunit Rieske, mitochondrial;UQCRFS1;ortholog	CYTOCHROME B-C1 COMPLEX SUBUNIT RIESKE, MITOCHONDRIAL-RELATED (PTHR10134:SF15)			ubiquinol-cytochrome-c reductase activity(GO:0008121);protein complex binding(GO:0032403);metal ion binding(GO:0046872);2 iron, 2 sulfur cluster binding(GO:0051537);oxidoreductase activity(GO:0016491);oxidoreductase activity, acting on diphenols and related substances as donors(GO:0016679);iron-sulfur cluster binding(GO:0051536)	enzyme
HUMAN|HGNC=7713|UniProtKB=O75380	NDUFS6	NADH dehydrogenase [ubiquinone] iron-sulfur protein 6, mitochondrial;NDUFS6;ortholog	NADH DEHYDROGENASE [UBIQUINONE] IRON-SULFUR PROTEIN 6, MITOCHONDRIAL (PTHR13156:SF1)	oxidoreductase(PC00176)	oxidoreductase activity(GO:0003824)	NADH dehydrogenase (ubiquinone) activity(GO:0008137);electron carrier activity(GO:0009055)	enzyme
HUMAN|HGNC=9307|UniProtKB=Q06190	PPP2R3A	Serine/threonine-protein phosphatase 2A regulatory subunit B'' subunit alpha;PPP2R3A;ortholog	SERINE/THREONINE-PROTEIN PHOSPHATASE 2A REGULATORY SUBUNIT B'' SUBUNIT ALPHA (PTHR14095:SF15)	protein phosphatase(PC00121)	phosphoprotein phosphatase activity(GO:0003824)	calcium ion binding(GO:0005509);protein binding(GO:0005515);protein phosphatase type 2A regulator activity(GO:0008601);protein binding, bridging(GO:0030674);metal ion binding(GO:0046872)	enzyme
HUMAN|HGNC=11562|UniProtKB=Q92844	TANK	TRAF family member-associated NF-kappa-B activator;TANK;ortholog	TRAF FAMILY MEMBER-ASSOCIATED NF-KAPPA-B ACTIVATOR (PTHR15249:SF1)			ubiquitin-protein transferase activity(GO:0004842);zinc ion binding(GO:0008270);protein binding(GO:0005515);ubiquitin protein ligase binding(GO:0031625);metal ion binding(GO:0046872);receptor binding(GO:0005102);CD40 receptor binding(GO:0005174);protein kinase binding(GO:0019901);mitogen-activated protein kinase kinase kinase binding(GO:0031435);protein complex binding(GO:0032403);deubiquitinase …	enzyme
HUMAN|HGNC=13516|UniProtKB=Q9NR09	BIRC6	Baculoviral IAP repeat-containing protein 6;BIRC6;ortholog	BACULOVIRAL IAP REPEAT-CONTAINING PROTEIN 6 (PTHR10044:SF160)	protease inhibitor(PC00095)	ubiquitin-protein ligase activity(GO:0003824)	ubiquitin-protein transferase activity(GO:0004842);cysteine-type endopeptidase inhibitor activity(GO:0004869);protein binding(GO:0005515);ligase activity(GO:0016874);ubiquitin conjugating enzyme activity(GO:0061631);peptidase inhibitor activity(GO:0030414)	enzyme
HUMAN|HGNC=3576|UniProtKB=Q9Y5Q0	FADS3	Fatty acid desaturase 3;FADS3;ortholog	FATTY ACID DESATURASE 3 (PTHR19353:SF39)			oxidoreductase activity(GO:0016491);molecular_function(GO:0003674)	enzyme
HUMAN|HGNC=6215|UniProtKB=Q15046	KARS	Lysine--tRNA ligase;KARS;ortholog	LYSINE--TRNA LIGASE (PTHR42918:SF2)	RNA binding protein(PC00171);aminoacyl-tRNA synthetase(PC00031)	RNA binding(GO:0005488);aminoacyl-tRNA ligase activity(GO:0003676)	aminoacyl-tRNA ligase activity(GO:0004812);ATP binding(GO:0005524);nucleic acid binding(GO:0003676);tRNA binding(GO:0000049);lysine-tRNA ligase activity(GO:0004824);protein binding(GO:0005515);amino acid binding(GO:0016597);metal ion binding(GO:0046872);nucleotide binding(GO:0000166);protein kinase activity(GO:0004672);protein tyrosine kinase activity(GO:0004713);non-membrane spanning protein tyr…	enzyme
HUMAN|HGNC=8548|UniProtKB=P07237	P4HB	Protein disulfide-isomerase;P4HB;ortholog	PROTEIN DISULFIDE-ISOMERASE (PTHR18929:SF151)		oxidoreductase activity(GO:0003824);protein disulfide isomerase activity(GO:0016491)	isomerase activity(GO:0016853);protein disulfide isomerase activity(GO:0003756);integrin binding(GO:0005178);protein binding(GO:0005515);enzyme binding(GO:0019899);poly(A) RNA binding(GO:0044822);protein heterodimerization activity(GO:0046982);procollagen-proline 4-dioxygenase activity(GO:0004656);dioxygenase activity(GO:0051213)	enzyme
HUMAN|HGNC=9753|UniProtKB=Q16769	QPCT	Glutaminyl-peptide cyclotransferase;QPCT;ortholog	GLUTAMINYL-PEPTIDE CYCLOTRANSFERASE (PTHR12283:SF8)	transferase(PC00220)		zinc ion binding(GO:0008270);glutaminyl-peptide cyclotransferase activity(GO:0016603);transferase activity(GO:0016740);transferase activity, transferring acyl groups(GO:0016746);metal ion binding(GO:0046872)	enzyme
HUMAN|HGNC=1047|UniProtKB=Q93088	BHMT	Betaine--homocysteine S-methyltransferase 1;BHMT;ortholog	BETAINE--HOMOCYSTEINE S-METHYLTRANSFERASE 1 (PTHR21091:SF147)	decarboxylase(PC00144);methyltransferase(PC00089);reductase(PC00220)	methyltransferase activity(GO:0003824)	zinc ion binding(GO:0008270);S-adenosylmethionine-homocysteine S-methyltransferase activity(GO:0008898);betaine-homocysteine S-methyltransferase activity(GO:0047150);methyltransferase activity(GO:0008168);transferase activity(GO:0016740);metal ion binding(GO:0046872)	enzyme
HUMAN|HGNC=11184|UniProtKB=Q00796	SORD	Sorbitol dehydrogenase;SORD;ortholog	SORBITOL DEHYDROGENASE (PTHR43161:SF6)	dehydrogenase(PC00176);reductase(PC00092)	oxidoreductase activity(GO:0003824)	zinc ion binding(GO:0008270);oxidoreductase activity(GO:0016491);L-iditol 2-dehydrogenase activity(GO:0003939);carbohydrate binding(GO:0030246);identical protein binding(GO:0042802);D-xylulose reductase activity(GO:0046526);NAD binding(GO:0051287);metal ion binding(GO:0046872)	enzyme
HUMAN|HGNC=7876|UniProtKB=P29474	NOS3	Nitric oxide synthase, endothelial;NOS3;ortholog	NITRIC OXIDE SYNTHASE, ENDOTHELIAL (PTHR19384:SF92)		guanylate cyclase activity(GO:0003824);oxidoreductase activity(GO:0016829)	nitric-oxide synthase activity(GO:0004517);FMN binding(GO:0010181);iron ion binding(GO:0005506);calmodulin binding(GO:0005516);heme binding(GO:0020037);flavin adenine dinucleotide binding(GO:0050660);NADP binding(GO:0050661);oxidoreductase activity(GO:0016491);actin monomer binding(GO:0003785);protein binding(GO:0005515);tetrahydrobiopterin binding(GO:0034617);arginine binding(GO:0034618);cadmium…	enzyme
HUMAN|HGNC=410|UniProtKB=P43353	ALDH3B1	Aldehyde dehydrogenase family 3 member B1;ALDH3B1;ortholog	ALDEHYDE DEHYDROGENASE FAMILY 3 MEMBER B1 (PTHR43570:SF9)	dehydrogenase(PC00176)	oxidoreductase activity(GO:0003824)	oxidoreductase activity(GO:0016491);oxidoreductase activity, acting on the aldehyde or oxo group of donors, NAD or NADP as acceptor(GO:0016620);3-chloroallyl aldehyde dehydrogenase activity(GO:0004028);aldehyde dehydrogenase (NAD) activity(GO:0004029);aldehyde dehydrogenase [NAD(P)+] activity(GO:0004030);protein binding(GO:0005515)	enzyme
HUMAN|HGNC=5398|UniProtKB=P13284	IFI30	Gamma-interferon-inducible lysosomal thiol reductase;IFI30;ortholog	GAMMA-INTERFERON-INDUCIBLE LYSOSOMAL THIOL REDUCTASE (PTHR13234:SF26)	reductase(PC00176)	oxidoreductase activity(GO:0003824)	protein binding(GO:0005515);oxidoreductase activity, acting on a sulfur group of donors(GO:0016667);oxidoreductase activity(GO:0016491)	enzyme
HUMAN|HGNC=5321|UniProtKB=Q12891	HYAL2	Hyaluronidase-2;HYAL2;ortholog	HYALURONIDASE-2 (PTHR11769:SF28)	glycosidase(PC00121);receptor(PC00110)	hydrolase activity, hydrolyzing N-glycosyl compounds(GO:0003824);receptor activity(GO:0016787)	hyalurononglucosaminidase activity(GO:0004415);RNA polymerase II transcription coactivator activity(GO:0001105);virus receptor activity(GO:0001618);protein binding(GO:0005515);hyaluronic acid binding(GO:0005540);enzyme binding(GO:0019899);receptor signaling protein tyrosine kinase inhibitor activity(GO:0030294);receptor tyrosine kinase binding(GO:0030971);hyaluronoglucuronidase activity(GO:003390…	enzyme
HUMAN|HGNC=20460|UniProtKB=Q8N5D6	GBGT1	Globoside alpha-1,3-N-acetylgalactosaminyltransferase 1;GBGT1;ortholog	GLOBOSIDE ALPHA-1,3-N-ACETYLGALACTOSAMINYLTRANSFERASE 1 (PTHR10462:SF36)	glycosyltransferase(PC00220)	transferase activity, transferring glycosyl groups(GO:0003824)	transferase activity, transferring hexosyl groups(GO:0016758);metal ion binding(GO:0046872);globoside alpha-N-acetylgalactosaminyltransferase activity(GO:0047277);transferase activity(GO:0016740);transferase activity, transferring glycosyl groups(GO:0016757)	enzyme
HUMAN|HGNC=33904|UniProtKB=A6NK06	CAD	Cis-aconitate decarboxylase;IRG1;ortholog	CIS-ACONITATE DECARBOXYLASE (PTHR16943:SF24)		carboxy-lyase activity(GO:0003824);hydro-lyase activity(GO:0016829)	aconitate decarboxylase activity(GO:0047613);aspartate carbamoyltransferase activity(GO:0004070);carbamoyl-phosphate synthase (glutamine-hydrolyzing) activity(GO:0004088);ATP binding(GO:0005524);amino acid binding(GO:0016597);hydrolase activity, acting on carbon-nitrogen (but not peptide) bonds, in cyclic amides(GO:0016812);metal ion binding(GO:0046872);carboxyl- or carbamoyltransferase activity(…	enzyme
HUMAN|HGNC=6945|UniProtKB=P25205	MCM3	DNA replication licensing factor MCM3;MCM3;ortholog	DNA REPLICATION LICENSING FACTOR MCM3 (PTHR11630:SF80)	DNA helicase(PC00171);hydrolase(PC00009)	DNA helicase activity(GO:0003824);hydrolase activity(GO:0004386);nucleic acid binding(GO:0003678)	DNA binding(GO:0003677);DNA helicase activity(GO:0003678);ATP binding(GO:0005524);protein binding(GO:0005515);nucleotide binding(GO:0000166);helicase activity(GO:0004386);hydrolase activity(GO:0016787)	enzyme
HUMAN|HGNC=655|UniProtKB=P18085	ARF4	ADP-ribosylation factor 4;ARF4;ortholog	ADP-RIBOSYLATION FACTOR 4 (PTHR11711:SF233)	small GTPase(PC00095)	GTPase activity(GO:0003824);protein binding(GO:0016787)	GTP binding(GO:0005525);GTPase activity(GO:0003924);ARF guanyl-nucleotide exchange factor activity(GO:0005086);epidermal growth factor receptor binding(GO:0005154);protein binding(GO:0005515);nucleotide binding(GO:0000166)	enzyme
HUMAN|HGNC=3433|UniProtKB=P07992	ERCC1	DNA excision repair protein ERCC-1;ERCC1;ortholog	DNA EXCISION REPAIR PROTEIN ERCC-1 (PTHR12749:SF1)	endodeoxyribonuclease(PC00171)	endodeoxyribonuclease activity(GO:0003824);nucleic acid binding(GO:0016787)	damaged DNA binding(GO:0003684);endonuclease activity(GO:0004519);TFIID-class transcription factor binding(GO:0001094);single-stranded DNA binding(GO:0003697);protein binding(GO:0005515);protein C-terminus binding(GO:0008022);protein domain specific binding(GO:0019904);single-stranded DNA endodeoxyribonuclease activity(GO:0000014);structure-specific DNA binding(GO:0043566);DNA binding(GO:0003677)…	enzyme
HUMAN|HGNC=4335|UniProtKB=P00367	GLUD1	Glutamate dehydrogenase 1, mitochondrial;GLUD1;ortholog	GLUTAMATE DEHYDROGENASE 1, MITOCHONDRIAL (PTHR11606:SF17)	dehydrogenase(PC00176)	oxidoreductase activity(GO:0003824)	glutamate dehydrogenase (NAD+) activity(GO:0004352);glutamate dehydrogenase [NAD(P)+] activity(GO:0004353);protein binding(GO:0005515);ATP binding(GO:0005524);GTP binding(GO:0005525);identical protein binding(GO:0042802);ADP binding(GO:0043531);NAD+ binding(GO:0070403);leucine binding(GO:0070728);oxidoreductase activity(GO:0016491);nucleotide binding(GO:0000166)	enzyme
HUMAN|HGNC=4242|UniProtKB=O94808	GFPT2	Glutamine--fructose-6-phosphate aminotransferase [isomerizing] 2;GFPT2;ortholog	GLUTAMINE--FRUCTOSE-6-PHOSPHATE AMINOTRANSFERASE [ISOMERIZING] 2 (PTHR10937:SF19)	transaminase(PC00220)	transaminase activity(GO:0003824)	glutamine-fructose-6-phosphate transaminase (isomerizing) activity(GO:0004360);protein binding(GO:0005515);carbohydrate binding(GO:0030246);transaminase activity(GO:0008483);transferase activity(GO:0016740)	enzyme
HUMAN|HGNC=30076|UniProtKB=Q9BUI4	POLR3C	DNA-directed RNA polymerase III subunit RPC3;POLR3C;ortholog	DNA-DIRECTED RNA POLYMERASE III SUBUNIT RPC3 (PTHR12949:SF1)	DNA-directed RNA polymerase(PC00171)	DNA-directed RNA polymerase activity(GO:0003824);nucleotidyltransferase activity(GO:0016740)	DNA binding(GO:0003677);DNA-directed RNA polymerase activity(GO:0003899);protein binding(GO:0005515);RNA polymerase III activity(GO:0001056)	enzyme
HUMAN|HGNC=18466|UniProtKB=O60930	RNH1	Ribonuclease H1;RNASEH1;ortholog	RIBONUCLEASE H1 (PTHR10642:SF9)		endoribonuclease activity(GO:0003824)	magnesium ion binding(GO:0000287);nucleic acid binding(GO:0003676);RNA binding(GO:0003723);RNA-DNA hybrid ribonuclease activity(GO:0004523);ribonuclease activity(GO:0004540);nuclease activity(GO:0004518);endonuclease activity(GO:0004519);hydrolase activity(GO:0016787);metal ion binding(GO:0046872)	enzyme
HUMAN|HGNC=12541|UniProtKB=O60656	UGT1A9	UDP-glucuronosyltransferase 1-9;UGT1A9;ortholog	UDP-GLUCURONOSYLTRANSFERASE 1-10-RELATED (PTHR11926:SF591)		transferase activity, transferring glycosyl groups(GO:0003824)	retinoic acid binding(GO:0001972);enzyme inhibitor activity(GO:0004857);glucuronosyltransferase activity(GO:0015020);enzyme binding(GO:0019899);protein homodimerization activity(GO:0042803);protein heterodimerization activity(GO:0046982);transferase activity(GO:0016740);transferase activity, transferring hexosyl groups(GO:0016758);transferase activity, transferring glycosyl groups(GO:0016757)	enzyme
HUMAN|HGNC=25783|UniProtKB=Q14CX7	NAA25	N-alpha-acetyltransferase 25, NatB auxiliary subunit;NAA25;ortholog	N-ALPHA-ACETYLTRANSFERASE 25, NATB AUXILIARY SUBUNIT (PTHR22767:SF8)	acetyltransferase(PC00220)	acetyltransferase activity(GO:0003824)	peptide alpha-N-acetyltransferase activity(GO:0004596)	enzyme
HUMAN|HGNC=7377|UniProtKB=Q9UJ68	MSRA	Mitochondrial peptide methionine sulfoxide reductase;MSRA;ortholog	MITOCHONDRIAL PEPTIDE METHIONINE SULFOXIDE REDUCTASE (PTHR42799:SF2)	reductase(PC00176)	oxidoreductase activity(GO:0003824)	peptide-methionine (S)-S-oxide reductase activity(GO:0008113);oxidoreductase activity, acting on a sulfur group of donors, disulfide as acceptor(GO:0016671);oxidoreductase activity(GO:0016491)	enzyme
HUMAN|HGNC=2519|UniProtKB=P17812	CTPS1	CTP synthase 1;CTPS1;ortholog	CTP SYNTHASE 1 (PTHR11550:SF16)	ligase(PC00142)	ligase activity(GO:0003824)	CTP synthase activity(GO:0003883);ATP binding(GO:0005524);nucleotide binding(GO:0000166);ligase activity(GO:0016874)	enzyme
HUMAN|HGNC=46|UniProtKB=Q2M3G0	ABCB5	ATP-binding cassette sub-family B member 5;ABCB5;ortholog	ATP-BINDING CASSETTE SUB-FAMILY B MEMBER 5 (PTHR24221:SF294)			ATP binding(GO:0005524);ATPase activity, coupled to transmembrane movement of substances(GO:0042626);xenobiotic-transporting ATPase activity(GO:0008559);efflux transmembrane transporter activity(GO:0015562);ATPase activity(GO:0016887);nucleotide binding(GO:0000166)	enzyme
HUMAN|HGNC=3574|UniProtKB=O60427	FADS1	Fatty acid desaturase 1;FADS1;ortholog	FATTY ACID DESATURASE 1 (PTHR19353:SF45)			oxidoreductase activity, acting on paired donors, with oxidation of a pair of donors resulting in the reduction of molecular oxygen to two molecules of water(GO:0016717);C-5 sterol desaturase activity(GO:0000248);oxidoreductase activity(GO:0016491);omega-6 fatty acid desaturase activity(GO:0045485)	enzyme
HUMAN|HGNC=3724|UniProtKB=Q14318	FKBP8	Peptidyl-prolyl cis-trans isomerase FKBP8;FKBP8;ortholog	PEPTIDYL-PROLYL CIS-TRANS ISOMERASE FKBP8 (PTHR10516:SF363)	calcium-binding protein(PC00060);chaperone(PC00072);isomerase(PC00135)	binding(GO:0005488);isomerase activity(GO:0003824)	peptidyl-prolyl cis-trans isomerase activity(GO:0003755);protein binding(GO:0005515);FK506 binding(GO:0005528);identical protein binding(GO:0042802);metal ion binding(GO:0046872);isomerase activity(GO:0016853)	enzyme
HUMAN|HGNC=20154|UniProtKB=Q8TB40	ABHD4	Abhydrolase domain-containing protein 4;ABHD4;ortholog	ABHYDROLASE DOMAIN-CONTAINING PROTEIN 4 (PTHR42886:SF5)	serine protease(PC00121)	hydrolase activity, acting on ester bonds(GO:0003824)	hydrolase activity(GO:0016787);carboxylic ester hydrolase activity(GO:0052689)	enzyme
HUMAN|HGNC=16065|UniProtKB=Q9NS18	GLRX2	Glutaredoxin-2, mitochondrial;GLRX2;ortholog	GLUTAREDOXIN-2, MITOCHONDRIAL (PTHR10168:SF156)	oxidoreductase(PC00176)	oxidoreductase activity(GO:0003824)	protein disulfide isomerase activity(GO:0003756);arsenate reductase (glutaredoxin) activity(GO:0008794);electron carrier activity(GO:0009055);protein disulfide oxidoreductase activity(GO:0015035);glutathione disulfide oxidoreductase activity(GO:0015038);metal ion binding(GO:0046872);2 iron, 2 sulfur cluster binding(GO:0051537);iron-sulfur cluster binding(GO:0051536)	enzyme
HUMAN|HGNC=9577|UniProtKB=P78330	PSPH	Phosphoserine phosphatase;PSPH;ortholog	PHOSPHOSERINE PHOSPHATASE (PTHR43344:SF1)	phosphatase(PC00121)	binding(GO:0005488);phosphatase activity(GO:0003824)	phosphoserine phosphatase activity(GO:0004647);magnesium ion binding(GO:0000287);calcium ion binding(GO:0005509);protein homodimerization activity(GO:0042803);phosphatase activity(GO:0016791);hydrolase activity(GO:0016787);metal ion binding(GO:0046872)	enzyme
HUMAN|HGNC=4377|UniProtKB=Q9P2T1	GMPR2	GMP reductase 2;GMPR2;ortholog	GMP REDUCTASE 2 (PTHR43170:SF2)	dehydrogenase(PC00176);reductase(PC00092)	oxidoreductase activity(GO:0003824)	GMP reductase activity(GO:0003920);metal ion binding(GO:0046872);catalytic activity(GO:0003824);oxidoreductase activity(GO:0016491);protein binding(GO:0005515)	enzyme
HUMAN|HGNC=18873|UniProtKB=Q9BYX4	IFIH1	Interferon-induced helicase C domain-containing protein 1;IFIH1;ortholog	INTERFERON-INDUCED HELICASE C DOMAIN-CONTAINING PROTEIN 1 (PTHR14074:SF23)			DNA binding(GO:0003677);double-stranded RNA binding(GO:0003725);single-stranded RNA binding(GO:0003727);helicase activity(GO:0004386);protein binding(GO:0005515);ATP binding(GO:0005524);zinc ion binding(GO:0008270);ribonucleoprotein complex binding(GO:0043021);nucleic acid binding(GO:0003676);hydrolase activity, acting on acid anhydrides(GO:0016817);nucleotide binding(GO:0000166);RNA binding(GO:0…	enzyme
HUMAN|HGNC=10382|UniProtKB=P04844	RPN2	Dolichyl-diphosphooligosaccharide--protein glycosyltransferase subunit 2;RPN2;ortholog	DOLICHYL-DIPHOSPHOOLIGOSACCHARIDE--PROTEIN GLYCOSYLTRANSFERASE SUBUNIT 2 (PTHR12640:SF1)	glycosyltransferase(PC00220)	transferase activity, transferring glycosyl groups(GO:0003824)	protein binding(GO:0005515);ribosome binding(GO:0043022);dolichyl-diphosphooligosaccharide-protein glycotransferase activity(GO:0004579);transferase activity(GO:0016740);transferase activity, transferring glycosyl groups(GO:0016757)	enzyme
HUMAN|HGNC=9178|UniProtKB=P56282	POLE2	DNA polymerase epsilon subunit 2;POLE2;ortholog	DNA POLYMERASE EPSILON SUBUNIT 2 (PTHR12708:SF1)	DNA-directed DNA polymerase(PC00171)	DNA-directed DNA polymerase activity(GO:0003824);nucleotidyltransferase activity(GO:0016740)	DNA binding(GO:0003677);DNA-directed DNA polymerase activity(GO:0003887);protein binding(GO:0005515);transferase activity(GO:0016740);nucleotidyltransferase activity(GO:0016779)	enzyme
HUMAN|HGNC=20603|UniProtKB=Q86SQ9	DHDDS	Dehydrodolichyl diphosphate syntase complex subunit DHDDS;DHDDS;ortholog	DEHYDRODOLICHYL DIPHOSPHATE SYNTASE COMPLEX SUBUNIT DHDDS (PTHR10291:SF8)	acyltransferase(PC00220)	transferase activity, transferring acyl groups(GO:0003824)	transferase activity, transferring alkyl or aryl (other than methyl) groups(GO:0016765);protein binding(GO:0005515);polyprenyltransferase activity(GO:0002094);transferase activity(GO:0016740)	enzyme
HUMAN|HGNC=4296|UniProtKB=P06280	GLA	Alpha-galactosidase A;GLA;ortholog	ALPHA-GALACTOSIDASE A (PTHR11452:SF46)		galactosidase activity(GO:0003824)	catalytic activity(GO:0003824);alpha-galactosidase activity(GO:0004557);receptor binding(GO:0005102);protein binding(GO:0005515);hydrolase activity(GO:0016787);galactoside binding(GO:0016936);protein homodimerization activity(GO:0042803);raffinose alpha-galactosidase activity(GO:0052692);hydrolase activity, hydrolyzing O-glycosyl compounds(GO:0004553);hydrolase activity, acting on glycosyl bonds(…	enzyme
HUMAN|HGNC=9826|UniProtKB=Q92698	RAD54L	DNA repair and recombination protein RAD54-like;RAD54L;ortholog	DNA REPAIR AND RECOMBINATION PROTEIN RAD54-LIKE (PTHR10799:SF852)	DNA helicase(PC00171)		ATP binding(GO:0005524);DNA binding(GO:0003677);helicase activity(GO:0004386);protein binding(GO:0005515);annealing helicase activity(GO:0036310);nucleotide binding(GO:0000166);hydrolase activity(GO:0016787)	enzyme
HUMAN|HGNC=16710|UniProtKB=Q9H8T0	AKTIP	AKT-interacting protein;AKTIP;ortholog	AKT-INTERACTING PROTEIN (PTHR24067:SF209)		protein binding(GO:0005488)	protein binding(GO:0005515);ubiquitin protein ligase binding(GO:0031625);ubiquitin protein ligase activity(GO:0061630);ubiquitin-like protein transferase activity(GO:0019787)	enzyme
HUMAN|HGNC=12490|UniProtKB=O14933	UBE2L6	Ubiquitin/ISG15-conjugating enzyme E2 L6;UBE2L6;ortholog	UBIQUITIN/ISG15-CONJUGATING ENZYME E2 L6 (PTHR24068:SF85)	ligase(PC00142)	ligase activity(GO:0003824)	ATP binding(GO:0005524);ubiquitin-protein transferase activity(GO:0004842);protein binding(GO:0005515);ISG15 transferase activity(GO:0042296);ubiquitin binding(GO:0043130);nucleotide binding(GO:0000166);transferase activity(GO:0016740);ubiquitin-like protein transferase activity(GO:0019787)	enzyme
HUMAN|HGNC=11449|UniProtKB=P53597	SUCLG1	Succinyl-CoA ligase [ADP/GDP-forming] subunit alpha, mitochondrial;SUCLG1;ortholog	SUCCINYL-COA LIGASE [ADP/GDP-FORMING] SUBUNIT ALPHA, MITOCHONDRIAL (PTHR11117:SF12)		ligase activity(GO:0003824)	succinate-CoA ligase (ADP-forming) activity(GO:0004775);succinate-CoA ligase (GDP-forming) activity(GO:0004776);GTP binding(GO:0005525);poly(A) RNA binding(GO:0044822);cofactor binding(GO:0048037);nucleotide binding(GO:0000166);catalytic activity(GO:0003824);ligase activity(GO:0016874)	enzyme
HUMAN|HGNC=14064|UniProtKB=Q9UBN7	HDAC6	Histone deacetylase 6;HDAC6;ortholog	HISTONE DEACETYLASE 6 (PTHR10625:SF149)	deacetylase(PC00121);nucleic acid binding(PC00087);reductase(PC00171)	deacetylase activity(GO:0003824);nucleic acid binding(GO:0016787);oxidoreductase activity(GO:0019213)	core promoter binding(GO:0001047);actin binding(GO:0003779);histone deacetylase activity(GO:0004407);protein binding(GO:0005515);beta-catenin binding(GO:0008013);microtubule binding(GO:0008017);zinc ion binding(GO:0008270);enzyme binding(GO:0019899);polyubiquitin binding(GO:0031593);ubiquitin protein ligase binding(GO:0031625);NAD-dependent histone deacetylase activity (H3-K14 specific)(GO:003204…	enzyme
HUMAN|HGNC=7692|UniProtKB=P51970	NDUFA8	NADH dehydrogenase [ubiquinone] 1 alpha subcomplex subunit 8;NDUFA8;ortholog	NADH DEHYDROGENASE [UBIQUINONE] 1 ALPHA SUBCOMPLEX SUBUNIT 8 (PTHR13344:SF1)	dehydrogenase(PC00176)	oxidoreductase activity(GO:0003824)	NADH dehydrogenase (ubiquinone) activity(GO:0008137);protein complex binding(GO:0032403)	enzyme
HUMAN|HGNC=18189|UniProtKB=Q9NPD3	EXOSC4	Exosome complex component RRP41;EXOSC4;ortholog	EXOSOME COMPLEX COMPONENT RRP41 (PTHR11953:SF4)	exoribonuclease(PC00171);hydrolase(PC00031);nucleotidyltransferase(PC00099)		3'-5'-exoribonuclease activity(GO:0000175);protein binding(GO:0005515);AU-rich element binding(GO:0017091);exoribonuclease activity(GO:0004532);RNA binding(GO:0003723)	enzyme
HUMAN|HGNC=20718|UniProtKB=Q8TE49	OTUD7A	OTU domain-containing protein 7A;OTUD7A;ortholog	OTU DOMAIN-CONTAINING PROTEIN 7A (PTHR13367:SF20)	DNA binding protein(PC00171);hydrolase(PC00009)	cysteine-type peptidase activity(GO:0003824);protein binding(GO:0016787)	peptidase activity(GO:0008233);DNA binding(GO:0003677);thiol-dependent ubiquitin-specific protease activity(GO:0004843);zinc ion binding(GO:0008270);K63-linked polyubiquitin binding(GO:0070530);cysteine-type peptidase activity(GO:0008234);hydrolase activity(GO:0016787);thiol-dependent ubiquitinyl hydrolase activity(GO:0036459);metal ion binding(GO:0046872)	enzyme
HUMAN|HGNC=4013|UniProtKB=Q10981	FUT2	Galactoside 2-alpha-L-fucosyltransferase 2;FUT2;ortholog	GALACTOSIDE 2-ALPHA-L-FUCOSYLTRANSFERASE 2 (PTHR11927:SF12)	glycosyltransferase(PC00220)	transferase activity, transferring glycosyl groups(GO:0003824)	galactoside 2-alpha-L-fucosyltransferase activity(GO:0008107);fucosyltransferase activity(GO:0008417);transferase activity(GO:0016740);transferase activity, transferring glycosyl groups(GO:0016757)	enzyme
HUMAN|HGNC=8528|UniProtKB=P01178	NEU1	Oxytocin-neurophysin 1;OXT;ortholog	OXYTOCIN-NEUROPHYSIN 1 (PTHR11681:SF10)	neuropeptide(PC00207)	neuropeptide hormone activity(GO:0005488)	exo-alpha-sialidase activity(GO:0004308);neurohypophyseal hormone activity(GO:0005185);oxytocin receptor binding(GO:0031855);hormone activity(GO:0005179);neuropeptide hormone activity(GO:0005184)	enzyme
HUMAN|HGNC=1144|UniProtKB=Q9Y297	BTRC	F-box/WD repeat-containing protein 1A;BTRC;ortholog	F-BOX/WD REPEAT-CONTAINING PROTEIN 1A (PTHR22844:SF310)			protein dimerization activity(GO:0046983);ubiquitin-protein transferase activity(GO:0004842);protein binding(GO:0005515);beta-catenin binding(GO:0008013);ligase activity(GO:0016874);protein phosphorylated amino acid binding(GO:0045309);ubiquitin protein ligase activity(GO:0061630)	enzyme
HUMAN|HGNC=9539|UniProtKB=P49721	PSMB2	Proteasome subunit beta type-2;PSMB2;ortholog	PROTEASOME SUBUNIT BETA TYPE-2 (PTHR11599:SF95)			threonine-type endopeptidase activity(GO:0004298);protein binding(GO:0005515);endopeptidase activity(GO:0004175);peptidase activity(GO:0008233);hydrolase activity(GO:0016787)	enzyme
HUMAN|HGNC=469|UniProtKB=Q01433	AMPD2	AMP deaminase 2;AMPD2;ortholog	AMP DEAMINASE 2 (PTHR11359:SF16)	deaminase(PC00121)	deaminase activity(GO:0003824);hydrolase activity(GO:0019239)	AMP deaminase activity(GO:0003876);protein binding(GO:0005515);metal ion binding(GO:0046872);deaminase activity(GO:0019239);hydrolase activity(GO:0016787)	enzyme
HUMAN|HGNC=8888|UniProtKB=P18669	PGAM1	Phosphoglycerate mutase 1;PGAM1;ortholog	PHOSPHOGLYCERATE MUTASE 1 (PTHR11931:SF22)		intramolecular transferase activity(GO:0003824)	bisphosphoglycerate mutase activity(GO:0004082);bisphosphoglycerate 2-phosphatase activity(GO:0004083);phosphoglycerate mutase activity(GO:0004619);protein binding(GO:0005515);protein kinase binding(GO:0019901);2,3-bisphosphoglycerate-dependent phosphoglycerate mutase activity(GO:0046538);catalytic activity(GO:0003824);hydrolase activity(GO:0016787);isomerase activity(GO:0016853);intramolecular t…	enzyme
HUMAN|HGNC=22048|UniProtKB=P60323	NOS3	Nanos homolog 3;NANOS3;ortholog	NANOS HOMOLOG 3 (PTHR12887:SF12)	nuclease(PC00171)	nuclease activity(GO:0003824);nucleic acid binding(GO:0016787)	RNA binding(GO:0003723);protein binding(GO:0005515);zinc ion binding(GO:0008270);metal ion binding(GO:0046872)	enzyme
HUMAN|HGNC=500|UniProtKB=P15144	ANPEP	Aminopeptidase N;ANPEP;ortholog	AMINOPEPTIDASE N (PTHR11533:SF218)	metalloprotease(PC00121)	binding(GO:0005488);metallopeptidase activity(GO:0003824)	metallopeptidase activity(GO:0008237);zinc ion binding(GO:0008270);virus receptor activity(GO:0001618);aminopeptidase activity(GO:0004177);receptor activity(GO:0004872);peptide binding(GO:0042277);metalloaminopeptidase activity(GO:0070006);peptidase activity(GO:0008233);hydrolase activity(GO:0016787);metal ion binding(GO:0046872)	enzyme
HUMAN|HGNC=927|UniProtKB=O60513	B4GALT4	Beta-1,4-galactosyltransferase 4;B4GALT4;ortholog	BETA-1,4-GALACTOSYLTRANSFERASE 4 (PTHR19300:SF64)			transferase activity, transferring glycosyl groups(GO:0016757);beta-N-acetylglucosaminylglycopeptide beta-1,4-galactosyltransferase activity(GO:0003831);N-acetyllactosamine synthase activity(GO:0003945);galactosyltransferase activity(GO:0008378);metal ion binding(GO:0046872);transferase activity(GO:0016740)	enzyme
HUMAN|HGNC=4879|UniProtKB=P07686	HEXB	Beta-hexosaminidase subunit beta;HEXB;ortholog	BETA-HEXOSAMINIDASE SUBUNIT BETA (PTHR22600:SF27)	glycosidase(PC00121)	hydrolase activity, hydrolyzing N-glycosyl compounds(GO:0003824)	hydrolase activity, hydrolyzing O-glycosyl compounds(GO:0004553);beta-N-acetylhexosaminidase activity(GO:0004563);acetylglucosaminyltransferase activity(GO:0008375);protein homodimerization activity(GO:0042803);protein heterodimerization activity(GO:0046982);hydrolase activity(GO:0016787);hydrolase activity, acting on glycosyl bonds(GO:0016798)	enzyme
HUMAN|HGNC=30862|UniProtKB=O14957	UQCR11	Cytochrome b-c1 complex subunit 10;UQCR11;ortholog	CYTOCHROME B-C1 COMPLEX SUBUNIT 10 (PTHR15420:SF3)			ubiquinol-cytochrome-c reductase activity(GO:0008121);electron carrier activity(GO:0009055)	enzyme
HUMAN|HGNC=13586|UniProtKB=Q9Y3I1	FBXO7	F-box only protein 7;FBXO7;ortholog	F-BOX ONLY PROTEIN 7 (PTHR15537:SF10)			ubiquitin-protein transferase activity(GO:0004842);protein binding(GO:0005515);protein kinase binding(GO:0019901);ubiquitin protein ligase binding(GO:0031625);ubiquitin binding(GO:0043130);protein heterodimerization activity(GO:0046982)	enzyme
HUMAN|HGNC=2328|UniProtKB=P50416	CPT1A	Carnitine O-palmitoyltransferase 1, liver isoform;CPT1A;ortholog	CARNITINE O-PALMITOYLTRANSFERASE 1, LIVER ISOFORM (PTHR22589:SF83)	acetyltransferase(PC00220);acyltransferase(PC00038)	acetyltransferase activity(GO:0003824)	transferase activity, transferring acyl groups(GO:0016746);carnitine O-palmitoyltransferase activity(GO:0004095);identical protein binding(GO:0042802);palmitoleoyltransferase activity(GO:1990698);transferase activity(GO:0016740)	enzyme
HUMAN|HGNC=7702|UniProtKB=P17568	NDUFB7	NADH dehydrogenase [ubiquinone] 1 beta subcomplex subunit 7;NDUFB7;ortholog	NADH DEHYDROGENASE [UBIQUINONE] 1 BETA SUBCOMPLEX SUBUNIT 7 (PTHR20900:SF1)	dehydrogenase(PC00176)	oxidoreductase activity(GO:0003824)	NADH dehydrogenase (ubiquinone) activity(GO:0008137);NADH dehydrogenase activity(GO:0003954)	enzyme
HUMAN|HGNC=24788|UniProtKB=Q1L5Z9	LONRF2	LON peptidase N-terminal domain and RING finger protein 2;LONRF2;ortholog	LON PEPTIDASE N-TERMINAL DOMAIN AND RING FINGER PROTEIN 2 (PTHR23327:SF27)	ubiquitin-protein ligase(PC00142)	protein binding(GO:0005488)	ATP-dependent peptidase activity(GO:0004176);zinc ion binding(GO:0008270);metal ion binding(GO:0046872)	enzyme
HUMAN|HGNC=7716|UniProtKB=P49821	NDUFV1	NADH dehydrogenase [ubiquinone] flavoprotein 1, mitochondrial;NDUFV1;ortholog	NADH DEHYDROGENASE [UBIQUINONE] FLAVOPROTEIN 1, MITOCHONDRIAL (PTHR11780:SF13)	dehydrogenase(PC00176);reductase(PC00092)		NADH dehydrogenase (ubiquinone) activity(GO:0008137);FMN binding(GO:0010181);4 iron, 4 sulfur cluster binding(GO:0051539);NAD binding(GO:0051287);metal ion binding(GO:0046872);NADH dehydrogenase activity(GO:0003954);oxidoreductase activity, acting on NAD(P)H(GO:0016651);oxidoreductase activity(GO:0016491);iron-sulfur cluster binding(GO:0051536)	enzyme
HUMAN|HGNC=4241|UniProtKB=Q06210	GFPT1	Glutamine--fructose-6-phosphate aminotransferase [isomerizing] 1;GFPT1;ortholog	GLUTAMINE--FRUCTOSE-6-PHOSPHATE AMINOTRANSFERASE [ISOMERIZING] 1 (PTHR10937:SF16)	transaminase(PC00220)	transaminase activity(GO:0003824)	glutamine-fructose-6-phosphate transaminase (isomerizing) activity(GO:0004360);amino acid binding(GO:0016597);carbohydrate binding(GO:0030246);transaminase activity(GO:0008483);transferase activity(GO:0016740)	enzyme
HUMAN|HGNC=9544|UniProtKB=Q99436	PSMB7	Proteasome subunit beta type-7;PSMB7;ortholog	PROTEASOME SUBUNIT BETA TYPE-7 (PTHR11599:SF86)			threonine-type endopeptidase activity(GO:0004298);protein binding(GO:0005515);endopeptidase activity(GO:0004175);peptidase activity(GO:0008233);hydrolase activity(GO:0016787)	enzyme
HUMAN|HGNC=30167|UniProtKB=P13667	PDIA4	Protein disulfide-isomerase A4;PDIA4;ortholog	PROTEIN DISULFIDE-ISOMERASE A4 (PTHR18929:SF149)		protein disulfide isomerase activity(GO:0003824)	protein disulfide isomerase activity(GO:0003756);protein binding(GO:0005515);poly(A) RNA binding(GO:0044822);isomerase activity(GO:0016853)	enzyme
HUMAN|HGNC=9542|UniProtKB=P28074	PSMB5	Proteasome subunit beta type-5;PSMB5;ortholog	PROTEASOME SUBUNIT BETA TYPE-5 (PTHR11599:SF92)			threonine-type endopeptidase activity(GO:0004298);protein binding(GO:0005515);peptidase activity(GO:0008233);endopeptidase activity(GO:0004175);hydrolase activity(GO:0016787)	enzyme
HUMAN|HGNC=12538|UniProtKB=P19224	UGT1A6	UDP-glucuronosyltransferase 1-6;UGT1A6;ortholog	UDP-GLUCURONOSYLTRANSFERASE 1-6 (PTHR11926:SF563)		transferase activity, transferring glycosyl groups(GO:0003824)	glucuronosyltransferase activity(GO:0015020);transferase activity, transferring hexosyl groups(GO:0016758);enzyme binding(GO:0019899);protein homodimerization activity(GO:0042803);protein heterodimerization activity(GO:0046982);retinoic acid binding(GO:0001972);transferase activity(GO:0016740);transferase activity, transferring glycosyl groups(GO:0016757)	enzyme
HUMAN|HGNC=15888|UniProtKB=Q9NZ71	RTEL1	Regulator of telomere elongation helicase 1;RTEL1;ortholog	REGULATOR OF TELOMERE ELONGATION HELICASE 1 (PTHR11472:SF53)	DNA helicase(PC00171)	DNA helicase activity(GO:0003824);nucleic acid binding(GO:0004386)	DNA binding(GO:0003677);ATP-dependent DNA helicase activity(GO:0004003);protein binding(GO:0005515);ATP binding(GO:0005524);metal ion binding(GO:0046872);4 iron, 4 sulfur cluster binding(GO:0051539);nucleic acid binding(GO:0003676);ATP-dependent helicase activity(GO:0008026);nucleotide binding(GO:0000166);helicase activity(GO:0004386);hydrolase activity(GO:0016787);hydrolase activity, acting on a…	enzyme
HUMAN|HGNC=291|UniProtKB=P30566	ADSL	Adenylosuccinate lyase;ADSL;ortholog	ADENYLOSUCCINATE LYASE (PTHR43172:SF1)	lyase(PC00144)	lyase activity(GO:0003824)	catalytic activity(GO:0003824);N6-(1,2-dicarboxyethyl)AMP AMP-lyase (fumarate-forming) activity(GO:0004018);(S)-2-(5-amino-1-(5-phospho-D-ribosyl)imidazole-4-carboxamido)succinate AMP-lyase (fumarate-forming) activity(GO:0070626);lyase activity(GO:0016829)	enzyme
HUMAN|HGNC=17964|UniProtKB=Q8TC12	RDH11	Retinol dehydrogenase 11;RDH11;ortholog	RETINOL DEHYDROGENASE 11 (PTHR24320:SF131)	dehydrogenase(PC00176);reductase(PC00092)	oxidoreductase activity(GO:0003824)	retinol dehydrogenase activity(GO:0004745);oxidoreductase activity, acting on the CH-OH group of donors, NAD or NADP as acceptor(GO:0016616);NADP-retinol dehydrogenase activity(GO:0052650);oxidoreductase activity(GO:0016491)	enzyme
HUMAN|HGNC=16919|UniProtKB=Q99536	VAT1	Synaptic vesicle membrane protein VAT-1 homolog;VAT1;ortholog	SYNAPTIC VESICLE MEMBRANE PROTEIN VAT-1 HOMOLOG (PTHR11695:SF616)	dehydrogenase(PC00176);reductase(PC00092)	oxidoreductase activity(GO:0003824)	zinc ion binding(GO:0008270);oxidoreductase activity(GO:0016491)	enzyme
HUMAN|HGNC=10023|UniProtKB=Q92963	RIT1	GTP-binding protein Rit1;RIT1;ortholog	GTP-BINDING PROTEIN RIT1 (PTHR24070:SF318)	small GTPase(PC00095)	GTPase activity(GO:0003824);protein binding(GO:0016787)	protein binding(GO:0005515);calmodulin binding(GO:0005516);GTP binding(GO:0005525);nucleotide binding(GO:0000166);GTPase activity(GO:0003924)	enzyme
HUMAN|HGNC=11458|UniProtKB=Q06520	SULT2A1	Bile salt sulfotransferase;SULT2A1;ortholog	BILE SALT SULFOTRANSFERASE (PTHR11783:SF135)	transferase(PC00220)	transferase activity(GO:0003824)	aryl sulfotransferase activity(GO:0004062);estrone sulfotransferase activity(GO:0004304);protein binding(GO:0005515);sulfotransferase activity(GO:0008146);bile-salt sulfotransferase activity(GO:0047704);steroid sulfotransferase activity(GO:0050294);transferase activity(GO:0016740)	enzyme
HUMAN|HGNC=3511|UniProtKB=Q9UQ84	EXO1	Exonuclease 1;EXO1;ortholog	EXONUCLEASE 1 (PTHR11081:SF33)	damaged DNA-binding protein(PC00171);endodeoxyribonuclease(PC00009);exodeoxyribonuclease(PC00086);hydrolase(PC00093)	damaged DNA binding(GO:0005488);endodeoxyribonuclease activity(GO:0003676);exodeoxyribonuclease activity(GO:0003677);single-stranded DNA binding(GO:0003684)	5'-3' exodeoxyribonuclease activity(GO:0035312);DNA binding(GO:0003677);chromatin binding(GO:0003682);RNA-DNA hybrid ribonuclease activity(GO:0004523);exonuclease activity(GO:0004527);protein binding(GO:0005515);5'-3' exonuclease activity(GO:0008409);single-stranded DNA 5'-3' exodeoxyribonuclease activity(GO:0045145);metal ion binding(GO:0046872);flap endonuclease activity(GO:0048256);double-stra…	enzyme
HUMAN|HGNC=12666|UniProtKB=P55072	VCP	Transitional endoplasmic reticulum ATPase;VCP;ortholog	TRANSITIONAL ENDOPLASMIC RETICULUM ATPASE (PTHR23077:SF114)			protein binding(GO:0005515);ATP binding(GO:0005524);lipid binding(GO:0008289);ATPase activity(GO:0016887);protein phosphatase binding(GO:0019903);protein domain specific binding(GO:0019904);polyubiquitin binding(GO:0031593);ubiquitin protein ligase binding(GO:0031625);deubiquitinase activator activity(GO:0035800);K48-linked polyubiquitin binding(GO:0036435);MHC class I protein binding(GO:0042288)…	enzyme
HUMAN|HGNC=3824|UniProtKB=Q05932	FPGS	Folylpolyglutamate synthase, mitochondrial;FPGS;ortholog	FOLYLPOLYGLUTAMATE SYNTHASE, MITOCHONDRIAL (PTHR11136:SF13)	ligase(PC00142)	ligase activity(GO:0003824)	tetrahydrofolylpolyglutamate synthase activity(GO:0004326);ATP binding(GO:0005524);nucleotide binding(GO:0000166);ligase activity(GO:0016874);dihydrofolate synthase activity(GO:0008841)	enzyme
HUMAN|HGNC=7127|UniProtKB=P40692	MLH1	DNA mismatch repair protein Mlh1;MLH1;ortholog	DNA MISMATCH REPAIR PROTEIN MLH1 (PTHR10073:SF52)	DNA binding protein(PC00171)	pyrophosphatase activity(GO:0003824);single-stranded DNA binding(GO:0016787)	ATP binding(GO:0005524);mismatched DNA binding(GO:0030983);chromatin binding(GO:0003682);protein binding(GO:0005515);ATPase activity(GO:0016887);guanine/thymine mispair binding(GO:0032137);single-stranded DNA binding(GO:0003697);MutSalpha complex binding(GO:0032407)	enzyme
HUMAN|HGNC=9795|UniProtKB=Q92696	RABGGTA	Geranylgeranyl transferase type-2 subunit alpha;RABGGTA;ortholog	GERANYLGERANYL TRANSFERASE TYPE-2 SUBUNIT ALPHA (PTHR11129:SF4)	acyltransferase(PC00220)	transferase activity(GO:0003824)	protein prenyltransferase activity(GO:0008318);Rab geranylgeranyltransferase activity(GO:0004663);zinc ion binding(GO:0008270);Rab GTPase binding(GO:0017137);transferase activity(GO:0016740);prenyltransferase activity(GO:0004659)	enzyme
HUMAN|HGNC=25135|UniProtKB=Q6UWE0	LRSAM1	E3 ubiquitin-protein ligase LRSAM1;LRSAM1;ortholog	E3 UBIQUITIN-PROTEIN LIGASE LRSAM1 (PTHR23155:SF713)			ubiquitin-protein transferase activity(GO:0004842);protein binding(GO:0005515);zinc ion binding(GO:0008270);ligase activity(GO:0016874);ubiquitin protein ligase activity(GO:0061630);metal ion binding(GO:0046872)	enzyme
HUMAN|HGNC=7717|UniProtKB=P19404	NDUFV2	NADH dehydrogenase [ubiquinone] flavoprotein 2, mitochondrial;NDUFV2;ortholog	NADH DEHYDROGENASE [UBIQUINONE] FLAVOPROTEIN 2, MITOCHONDRIAL (PTHR10371:SF8)	dehydrogenase(PC00176);reductase(PC00092)	oxidoreductase activity(GO:0003824)	oxidoreductase activity(GO:0016491);metal ion binding(GO:0046872);2 iron, 2 sulfur cluster binding(GO:0051537);NADH dehydrogenase (ubiquinone) activity(GO:0008137);electron carrier activity(GO:0009055);iron-sulfur cluster binding(GO:0051536);NADH dehydrogenase activity(GO:0003954)	enzyme
HUMAN|HGNC=1424|UniProtKB=P27708	CAD	CAD protein;CAD;ortholog	CAD PROTEIN (PTHR11405:SF59)	ligase(PC00142);transferase(PC00220)	ligase activity(GO:0003824)	aspartate carbamoyltransferase activity(GO:0004070);carbamoyl-phosphate synthase (ammonia) activity(GO:0004087);carbamoyl-phosphate synthase (glutamine-hydrolyzing) activity(GO:0004088);dihydroorotase activity(GO:0004151);protein kinase activity(GO:0004672);ATP binding(GO:0005524);zinc ion binding(GO:0008270);enzyme binding(GO:0019899);identical protein binding(GO:0042802);aspartate binding(GO:00…	enzyme
HUMAN|HGNC=7705|UniProtKB=O43677	NDUFC1	NADH dehydrogenase [ubiquinone] 1 subunit C1, mitochondrial;NDUFC1;ortholog	NADH DEHYDROGENASE [UBIQUINONE] 1 SUBUNIT C1, MITOCHONDRIAL (PTHR17097:SF1)			NADH dehydrogenase (ubiquinone) activity(GO:0008137)	enzyme
HUMAN|HGNC=17804|UniProtKB=Q9P0Z9	PIPOX	Peroxisomal sarcosine oxidase;PIPOX;ortholog	PEROXISOMAL SARCOSINE OXIDASE (PTHR10961:SF28)	oxidase(PC00176)	oxidoreductase activity(GO:0003824)	oxidoreductase activity(GO:0016491);receptor binding(GO:0005102);protein binding(GO:0005515);sarcosine oxidase activity(GO:0008115);L-pipecolate oxidase activity(GO:0050031)	enzyme
HUMAN|HGNC=668|UniProtKB=P62745	RHOB	Rho-related GTP-binding protein RhoB;RHOB;ortholog	RHO-RELATED GTP-BINDING PROTEIN RHOB (PTHR24072:SF182)	small GTPase(PC00095)	GTPase activity(GO:0003824);protein binding(GO:0016787)	GTPase activity(GO:0003924);protein binding(GO:0005515);GTP binding(GO:0005525);GDP binding(GO:0019003);nucleotide binding(GO:0000166)	enzyme
HUMAN|HGNC=9390|UniProtKB=P31321	PRKAR1B	cAMP-dependent protein kinase type I-beta regulatory subunit;PRKAR1B;ortholog	CAMP-DEPENDENT PROTEIN KINASE TYPE I-BETA REGULATORY SUBUNIT (PTHR11635:SF158)			cAMP-dependent protein kinase inhibitor activity(GO:0004862);cAMP-dependent protein kinase regulator activity(GO:0008603);cAMP binding(GO:0030552);protein kinase A catalytic subunit binding(GO:0034236);nucleotide binding(GO:0000166);kinase activity(GO:0016301)	enzyme
HUMAN|HGNC=20225|UniProtKB=Q92782	DPF1	Zinc finger protein neuro-d4;DPF1;ortholog	ZINC FINGER PROTEIN NEURO-D4 (PTHR10615:SF153)	acetyltransferase(PC00220);chromatin/chromatin-binding protein(PC00038);zinc finger transcription factor(PC00171)	acetyltransferase activity(GO:0003824);chromatin binding(GO:0016740);sequence-specific DNA binding transcription factor activity(GO:0016746)	nucleic acid binding(GO:0003676);zinc ion binding(GO:0008270);metal ion binding(GO:0046872)	enzyme
HUMAN|HGNC=17981|UniProtKB=O00442	RTCA	RNA 3'-terminal phosphate cyclase;RTCA;ortholog	RNA 3'-TERMINAL PHOSPHATE CYCLASE (PTHR11096:SF2)	RNA binding protein(PC00171);cyclase(PC00031)	RNA binding(GO:0005488);ligase activity(GO:0003676)	RNA-3'-phosphate cyclase activity(GO:0003963);RNA binding(GO:0003723);ATP binding(GO:0005524);poly(A) RNA binding(GO:0044822);catalytic activity(GO:0003824);nucleotide binding(GO:0000166);ligase activity(GO:0016874)	enzyme
HUMAN|HGNC=18429|UniProtKB=Q14914	PTGR1	Prostaglandin reductase 1;PTGR1;ortholog	PROSTAGLANDIN REDUCTASE 1 (PTHR43205:SF12)	dehydrogenase(PC00176);reductase(PC00092)	oxidoreductase activity(GO:0003824)	zinc ion binding(GO:0008270);oxidoreductase activity(GO:0016491);2-alkenal reductase [NAD(P)] activity(GO:0032440);13-prostaglandin reductase activity(GO:0036132);15-oxoprostaglandin 13-oxidase activity(GO:0047522)	enzyme
HUMAN|HGNC=1814|UniProtKB=P13688	CEACAM1	Carcinoembryonic antigen-related cell adhesion molecule 1;CEACAM1;ortholog	CARCINOEMBRYONIC ANTIGEN-RELATED CELL ADHESION MOLECULE 1-RELATED (PTHR10489:SF815)	immunoglobulin receptor superfamily(PC00090);immunoglobulin superfamily cell adhesion molecule(PC00124);protein phosphatase(PC00069)		molecular_function(GO:0003674);protein binding(GO:0005515);bile acid transmembrane transporter activity(GO:0015125);kinase binding(GO:0019900);protein phosphatase binding(GO:0019903);filamin binding(GO:0031005);protein homodimerization activity(GO:0042803);protein dimerization activity(GO:0046983);protein tyrosine kinase binding(GO:1990782);actin binding(GO:0003779)	enzyme
HUMAN|HGNC=11257|UniProtKB=P35270	SPR	Sepiapterin reductase;SPR;ortholog	SEPIAPTERIN REDUCTASE (PTHR24322:SF654)	dehydrogenase(PC00176);reductase(PC00092)	oxidoreductase activity(GO:0003824)	aldo-keto reductase (NADP) activity(GO:0004033);sepiapterin reductase activity(GO:0004757);NADP binding(GO:0050661);oxidoreductase activity(GO:0016491)	enzyme
HUMAN|HGNC=4816|UniProtKB=P12081	HARS	Histidine--tRNA ligase, cytoplasmic;HARS;ortholog	HISTIDINE--TRNA LIGASE, CYTOPLASMIC (PTHR11476:SF10)	RNA binding protein(PC00171);aminoacyl-tRNA synthetase(PC00031)	aminoacyl-tRNA ligase activity(GO:0003824)	histidine-tRNA ligase activity(GO:0004821);ATP binding(GO:0005524);aminoacyl-tRNA ligase activity(GO:0004812);nucleotide binding(GO:0000166);ligase activity(GO:0016874)	enzyme
HUMAN|HGNC=9208|UniProtKB=P16435	POR	NADPH--cytochrome P450 reductase;POR;ortholog	NADPH--CYTOCHROME P450 REDUCTASE (PTHR19384:SF104)			FMN binding(GO:0010181);oxidoreductase activity(GO:0016491);NADPH-hemoprotein reductase activity(GO:0003958);cytochrome-b5 reductase activity, acting on NAD(P)H(GO:0004128);protein binding(GO:0005515);nitric oxide dioxygenase activity(GO:0008941);electron carrier activity(GO:0009055);hydrolase activity(GO:0016787);enzyme binding(GO:0019899);[methionine synthase] reductase activity(GO:0030586);iro…	enzyme
HUMAN|HGNC=3482|UniProtKB=P38117	ETFB	Electron transfer flavoprotein subunit beta;ETFB;ortholog	ELECTRON TRANSFER FLAVOPROTEIN SUBUNIT BETA (PTHR21294:SF14)	hydroxylase(PC00176)	oxidoreductase activity(GO:0003824)	electron carrier activity(GO:0009055);protein binding(GO:0005515)	enzyme
HUMAN|HGNC=9976|UniProtKB=O60858	TRIM13	E3 ubiquitin-protein ligase TRIM13;TRIM13;ortholog	E3 UBIQUITIN-PROTEIN LIGASE TRIM13 (PTHR24103:SF542)			ubiquitin-protein transferase activity(GO:0004842);signal transducer activity(GO:0004871);protein binding(GO:0005515);zinc ion binding(GO:0008270);ligase activity(GO:0016874);metal ion binding(GO:0046872)	enzyme
HUMAN|HGNC=11823|UniProtKB=Q99727	TIMP4	Metalloproteinase inhibitor 4;TIMP4;ortholog	METALLOPROTEINASE INHIBITOR 4 (PTHR11844:SF27)		metalloendopeptidase inhibitor activity(GO:0003824);metallopeptidase activity(GO:0016787);protein binding(GO:0008233)	protease binding(GO:0002020);metalloendopeptidase inhibitor activity(GO:0008191);metal ion binding(GO:0046872);enzyme inhibitor activity(GO:0004857);peptidase inhibitor activity(GO:0030414)	enzyme
HUMAN|HGNC=9751|UniProtKB=P47897	QARS	Glutamine--tRNA ligase;QARS;ortholog	GLUTAMINE--TRNA LIGASE (PTHR43097:SF1)	ligase(PC00142)	RNA binding(GO:0005488);aminoacyl-tRNA ligase activity(GO:0003676)	aminoacyl-tRNA ligase activity(GO:0004812);ATP binding(GO:0005524);glutamine-tRNA ligase activity(GO:0004819);RNA binding(GO:0003723);protein binding(GO:0005515);nucleotide binding(GO:0000166);ligase activity(GO:0016874);ligase activity, forming aminoacyl-tRNA and related compounds(GO:0016876)	enzyme
HUMAN|HGNC=2773|UniProtKB=O76075	CAD	DNA fragmentation factor subunit beta;DFFB;ortholog	DNAATION FACTOR-RELATED PROTEIN 4 (PTHR13067:SF3)	nuclease(PC00171)	nuclease activity(GO:0003824)	DNA binding(GO:0003677);nuclease activity(GO:0004518);hydrolase activity(GO:0016787);deoxyribonuclease activity(GO:0004536);enzyme binding(GO:0019899)	enzyme
HUMAN|HGNC=1247|UniProtKB=P09871	C1S	Complement C1s subcomponent;C1S;ortholog	COMPLEMENT C1S SUBCOMPONENT (PTHR24255:SF18)	complement component(PC00090);serine protease(PC00078)	serine-type peptidase activity(GO:0003824)	serine-type endopeptidase activity(GO:0004252);calcium ion binding(GO:0005509);metal ion binding(GO:0046872);protein binding(GO:0005515);identical protein binding(GO:0042802);peptidase activity(GO:0008233);hydrolase activity(GO:0016787);serine-type peptidase activity(GO:0008236)	enzyme
HUMAN|HGNC=14931|UniProtKB=Q9NTG7	SIRT3	NAD-dependent protein deacetylase sirtuin-3, mitochondrial;SIRT3;ortholog	NAD-DEPENDENT PROTEIN DEACETYLASE SIRTUIN-3, MITOCHONDRIAL (PTHR11085:SF32)	chromatin/chromatin-binding protein(PC00171);deacetylase(PC00009)	chromatin binding(GO:0005488);deacetylase activity(GO:0003682);nucleic acid binding(GO:0003824)	NAD+ binding(GO:0070403);zinc ion binding(GO:0008270);hydrolase activity, acting on carbon-nitrogen (but not peptide) bonds, in linear amides(GO:0016811);protein binding(GO:0005515);NAD-dependent histone deacetylase activity (H3-K14 specific)(GO:0032041);NAD+ ADP-ribosyltransferase activity(GO:0003950);NAD binding(GO:0051287);hydrolase activity(GO:0016787);metal ion binding(GO:0046872);enzyme bin…	enzyme
HUMAN|HGNC=20789|UniProtKB=Q86TL0	ATG4D	Cysteine protease ATG4D;ATG4D;ortholog	CYSTEINE PROTEASE ATG4D (PTHR22624:SF47)	hydrolase(PC00121)	cysteine-type peptidase activity(GO:0003824)	cysteine-type peptidase activity(GO:0008234);cysteine-type endopeptidase activity(GO:0004197);peptidase activity(GO:0008233);hydrolase activity(GO:0016787)	enzyme
HUMAN|HGNC=550|UniProtKB=Q16853	AOC3	Membrane primary amine oxidase;AOC3;ortholog	MEMBRANE PRIMARY AMINE OXIDASE (PTHR10638:SF41)			copper ion binding(GO:0005507);primary amine oxidase activity(GO:0008131);quinone binding(GO:0048038);calcium ion binding(GO:0005509);protein binding(GO:0005515);protein homodimerization activity(GO:0042803);protein heterodimerization activity(GO:0046982);tryptamine:oxygen oxidoreductase (deaminating) activity(GO:0052593);aminoacetone:oxygen oxidoreductase(deaminating) activity(GO:0052594);alipha…	enzyme
HUMAN|HGNC=8638|UniProtKB=Q92831	KAT2B	Histone acetyltransferase KAT2B;KAT2B;ortholog	HISTONE ACETYLTRANSFERASE KAT2B (PTHR22880:SF181)	acetyltransferase(PC00220);chromatin/chromatin-binding protein(PC00038)	acetyltransferase activity(GO:0003824);chromatin binding(GO:0016740);nucleic acid binding(GO:0016746)	RNA polymerase II regulatory region sequence-specific DNA binding(GO:0000977);chromatin binding(GO:0003682);transcription cofactor activity(GO:0003712);transcription coactivator activity(GO:0003713);histone acetyltransferase activity(GO:0004402);lysine N-acetyltransferase activity, acting on acetyl phosphate as donor(GO:0004468);cyclin-dependent protein serine/threonine kinase inhibitor activity(…	enzyme
HUMAN|HGNC=6947|UniProtKB=P33991	MCM4	DNA replication licensing factor MCM4;MCM4;ortholog	DNA REPLICATION LICENSING FACTOR MCM4 (PTHR11630:SF79)	DNA helicase(PC00171);hydrolase(PC00009)	DNA helicase activity(GO:0003824);hydrolase activity(GO:0004386);nucleic acid binding(GO:0003678)	DNA binding(GO:0003677);helicase activity(GO:0004386);ATP binding(GO:0005524);single-stranded DNA binding(GO:0003697);protein binding(GO:0005515);ATP-dependent DNA helicase activity(GO:0004003);nucleotide binding(GO:0000166);DNA helicase activity(GO:0003678);hydrolase activity(GO:0016787);nucleoside-triphosphatase activity(GO:0017111)	enzyme
HUMAN|HGNC=10451|UniProtKB=P23921	RRM1	Ribonucleoside-diphosphate reductase large subunit;RRM1;ortholog	RIBONUCLEOSIDE-DIPHOSPHATE REDUCTASE LARGE SUBUNIT (PTHR11573:SF20)	reductase(PC00176)	oxidoreductase activity(GO:0003824)	ribonucleoside-diphosphate reductase activity, thioredoxin disulfide as acceptor(GO:0004748);ATP binding(GO:0005524);protein binding(GO:0005515);oxidoreductase activity(GO:0016491);nucleotide binding(GO:0000166);catalytic activity(GO:0003824);purine nucleotide binding(GO:0017076)	enzyme
HUMAN|HGNC=9238|UniProtKB=Q06203	PPAT	Amidophosphoribosyltransferase;PPAT;ortholog	AMIDOPHOSPHORIBOSYLTRANSFERASE (PTHR11907:SF14)	transferase(PC00220)	transferase activity(GO:0003824)	amidophosphoribosyltransferase activity(GO:0004044);metal ion binding(GO:0046872);4 iron, 4 sulfur cluster binding(GO:0051539);catalytic activity(GO:0003824);transferase activity(GO:0016740);transferase activity, transferring glycosyl groups(GO:0016757);iron-sulfur cluster binding(GO:0051536)	enzyme
HUMAN|HGNC=1503|UniProtKB=P42575	CASP2	Caspase-2;CASP2;ortholog	CASPASE-2 (PTHR10454:SF190)	cysteine protease(PC00121);protease inhibitor(PC00190)	cysteine-type peptidase activity(GO:0003824)	cysteine-type endopeptidase activity(GO:0004197);protein binding(GO:0005515);enzyme binding(GO:0019899);protein domain specific binding(GO:0019904);cysteine-type endopeptidase activity involved in apoptotic process(GO:0097153);peptidase activity(GO:0008233);cysteine-type peptidase activity(GO:0008234);hydrolase activity(GO:0016787)	enzyme
HUMAN|HGNC=7798|UniProtKB=Q15653	NFKBIB	NF-kappa-B inhibitor beta;NFKBIB;ortholog	NF-KAPPA-B INHIBITOR BETA (PTHR24139:SF39)	enzyme modulator(PC00095);phospholipase(PC00121)	phospholipase activity(GO:0003824);protein binding(GO:0016787)	transcription coactivator activity(GO:0003713);signal transducer activity(GO:0004871);protein binding(GO:0005515)	enzyme
HUMAN|HGNC=1080|UniProtKB=P05423	POLR3D	DNA-directed RNA polymerase III subunit RPC4;POLR3D;ortholog	DNA-DIRECTED RNA POLYMERASE III SUBUNIT RPC4 (PTHR13408:SF9)	DNA-directed RNA polymerase(PC00171)	DNA-directed RNA polymerase activity(GO:0003824);nucleotidyltransferase activity(GO:0016740)	DNA binding(GO:0003677);DNA-directed RNA polymerase activity(GO:0003899);chromatin binding(GO:0003682);RNA polymerase III activity(GO:0001056)	enzyme
HUMAN|HGNC=7758|UniProtKB=Q99519	NEU1	Sialidase-1;NEU1;ortholog	SIALIDASE-1 (PTHR10628:SF29)	hydrolase(PC00121)	hydrolase activity, hydrolyzing O-glycosyl compounds(GO:0003824)	exo-alpha-sialidase activity(GO:0004308);exo-alpha-(2->3)-sialidase activity(GO:0052794);exo-alpha-(2->6)-sialidase activity(GO:0052795);exo-alpha-(2->8)-sialidase activity(GO:0052796);hydrolase activity(GO:0016787);hydrolase activity, acting on glycosyl bonds(GO:0016798)	enzyme
HUMAN|HGNC=3512|UniProtKB=Q16394	EXT1	Exostosin-1;EXT1;ortholog	EXOSTOSIN-1 (PTHR11062:SF173)	glycosyltransferase(PC00220)	transferase activity, transferring glycosyl groups(GO:0003824)	glucuronosyltransferase activity(GO:0015020);acetylglucosaminyltransferase activity(GO:0008375);transferase activity, transferring glycosyl groups(GO:0016757);heparan sulfate N-acetylglucosaminyltransferase activity(GO:0042328);protein homodimerization activity(GO:0042803);metal ion binding(GO:0046872);protein heterodimerization activity(GO:0046982);glucuronosyl-N-acetylglucosaminyl-proteoglycan …	enzyme
HUMAN|HGNC=20|UniProtKB=P49588	AARS	Alanine--tRNA ligase, cytoplasmic;AARS;ortholog	ALANINE--TRNA LIGASE, CYTOPLASMIC (PTHR11777:SF24)	RNA binding protein(PC00171)	RNA binding(GO:0005488);aminoacyl-tRNA ligase activity(GO:0003676)	nucleic acid binding(GO:0003676);alanine-tRNA ligase activity(GO:0004813);ATP binding(GO:0005524);tRNA binding(GO:0000049);aminoacyl-tRNA editing activity(GO:0002161);zinc ion binding(GO:0008270);amino acid binding(GO:0016597);nucleotide binding(GO:0000166);ligase activity, forming aminoacyl-tRNA and related compounds(GO:0016876);RNA binding(GO:0003723);aminoacyl-tRNA ligase activity(GO:0004812);…	enzyme
HUMAN|HGNC=405|UniProtKB=P30838	ALDH3A1	Aldehyde dehydrogenase, dimeric NADP-preferring;ALDH3A1;ortholog	ALDEHYDE DEHYDROGENASE, DIMERIC NADP-PREFERRING (PTHR43570:SF5)	dehydrogenase(PC00176)	oxidoreductase activity(GO:0003824)	oxidoreductase activity, acting on the aldehyde or oxo group of donors, NAD or NADP as acceptor(GO:0016620);oxidoreductase activity(GO:0016491);3-chloroallyl aldehyde dehydrogenase activity(GO:0004028);aldehyde dehydrogenase (NAD) activity(GO:0004029);aldehyde dehydrogenase [NAD(P)+] activity(GO:0004030);protein binding(GO:0005515);alcohol dehydrogenase (NADP+) activity(GO:0008106);benzaldehyde d…	enzyme
HUMAN|HGNC=537|UniProtKB=P07355	ANXA2	Annexin A2;ANXA2;ortholog	ANNEXIN A2-RELATED (PTHR10502:SF151)			phospholipase inhibitor activity(GO:0004859);calcium ion binding(GO:0005509);calcium-dependent phospholipid binding(GO:0005544);cytoskeletal protein binding(GO:0008092);protease binding(GO:0002020);protein binding(GO:0005515);phosphatidylinositol-4,5-bisphosphate binding(GO:0005546);Rab GTPase binding(GO:0017137);phospholipase A2 inhibitor activity(GO:0019834);S100 protein binding(GO:0044548);pol…	enzyme
HUMAN|HGNC=8125|UniProtKB=O15527	OGG1	N-glycosylase/DNA lyase;OGG1;ortholog	N-GLYCOSYLASE/DNA LYASE (PTHR10242:SF8)	DNA glycosylase(PC00171)	DNA N-glycosylase activity(GO:0003824)	damaged DNA binding(GO:0003684);oxidized purine nucleobase lesion DNA N-glycosylase activity(GO:0008534);catalytic activity(GO:0003824);endonuclease activity(GO:0004519);protein binding(GO:0005515);microtubule binding(GO:0008017);oxidized purine DNA binding(GO:0032357);8-oxo-7,8-dihydroguanine DNA N-glycosylase activity(GO:0034039);DNA binding(GO:0003677);lyase activity(GO:0016829);DNA N-glycosyl…	enzyme
HUMAN|HGNC=18483|UniProtKB=Q8WWY8	LIPH	Lipase member H;LIPH;ortholog	LIPASE MEMBER H (PTHR11610:SF129)	esterase(PC00121);phospholipase(PC00097);storage protein(PC00143)	phospholipase activity(GO:0003824)	carboxylic ester hydrolase activity(GO:0052689);phospholipase activity(GO:0004620);heparin binding(GO:0008201);hydrolase activity(GO:0016787)	enzyme
HUMAN|HGNC=9309|UniProtKB=Q15172	PPP2R5A	Serine/threonine-protein phosphatase 2A 56 kDa regulatory subunit alpha isoform;PPP2R5A;ortholog	SERINE/THREONINE-PROTEIN PHOSPHATASE 2A 56 KDA REGULATORY SUBUNIT ALPHA ISOFORM (PTHR10257:SF35)	protein phosphatase(PC00121)	phosphoprotein phosphatase activity(GO:0003824)	protein binding(GO:0005515);protein phosphatase type 2A regulator activity(GO:0008601);kinase binding(GO:0019900)	enzyme
HUMAN|HGNC=21050|UniProtKB=Q5VV42	CDKAL1	Threonylcarbamoyladenosine tRNA methylthiotransferase;CDKAL1;ortholog	THREONYLCARBAMOYLADENOSINE TRNA METHYLTHIOTRANSFERASE (PTHR11918:SF79)		transferase activity(GO:0003824)	molecular_function(GO:0003674);protein binding(GO:0005515);N6-threonylcarbomyladenosine methylthiotransferase activity(GO:0035598);metal ion binding(GO:0046872);4 iron, 4 sulfur cluster binding(GO:0051539);tRNA (N(6)-L-threonylcarbamoyladenosine(37)-C(2))-methylthiotransferase(GO:0061712);catalytic activity(GO:0003824);transferase activity(GO:0016740);iron-sulfur cluster binding(GO:0051536)	enzyme
HUMAN|HGNC=11455|UniProtKB=P0DMM9	SULT1A3	Sulfotransferase 1A3;SULT1A3;ortholog	SULFOTRANSFERASE 1A3-RELATED (PTHR11783:SF110)	transferase(PC00220)	transferase activity(GO:0003824)	sulfotransferase activity(GO:0008146);aryl sulfotransferase activity(GO:0004062);protein binding(GO:0005515);transferase activity(GO:0016740)	enzyme
HUMAN|HGNC=414|UniProtKB=P04075	ALDOA	Fructose-bisphosphate aldolase A;ALDOA;ortholog	FRUCTOSE-BISPHOSPHATE ALDOLASE A (PTHR11627:SF34)			fructose-bisphosphate aldolase activity(GO:0004332);actin binding(GO:0003779);protein binding(GO:0005515);cytoskeletal protein binding(GO:0008092);tubulin binding(GO:0015631);identical protein binding(GO:0042802);poly(A) RNA binding(GO:0044822);fructose binding(GO:0070061);catalytic activity(GO:0003824);lyase activity(GO:0016829);cadherin binding involved in cell-cell adhesion(GO:0098641)	enzyme
HUMAN|HGNC=6541|UniProtKB=P07195	LDHB	L-lactate dehydrogenase B chain;LDHB;ortholog	L-LACTATE DEHYDROGENASE B CHAIN (PTHR43128:SF5)	dehydrogenase(PC00176)	oxidoreductase activity(GO:0003824)	L-lactate dehydrogenase activity(GO:0004459);oxidoreductase activity, acting on the CH-OH group of donors, NAD or NADP as acceptor(GO:0016616);protein binding(GO:0005515);kinase binding(GO:0019900);identical protein binding(GO:0042802);NAD binding(GO:0051287);catalytic activity(GO:0003824);oxidoreductase activity(GO:0016491);lactate dehydrogenase activity(GO:0004457)	enzyme
HUMAN|HGNC=4162|UniProtKB=P41250	GARS	Glycine--tRNA ligase;GARS;ortholog	GLYCINE--TRNA LIGASE (PTHR10745:SF10)	aminoacyl-tRNA synthetase(PC00142)	aminoacyl-tRNA ligase activity(GO:0003824)	glycine-tRNA ligase activity(GO:0004820);ATP binding(GO:0005524);protein dimerization activity(GO:0046983);nucleotide binding(GO:0000166);aminoacyl-tRNA ligase activity(GO:0004812);ligase activity(GO:0016874);bis(5'-nucleosyl)-tetraphosphatase (asymmetrical) activity(GO:0004081)	enzyme
HUMAN|HGNC=4163|UniProtKB=P22102	GARS	Trifunctional purine biosynthetic protein adenosine-3;GART;ortholog	TRIFUNCTIONAL PURINE BIOSYNTHETIC PROTEIN ADENOSINE-3 (PTHR10520:SF42)	hydrolase(PC00121);ligase(PC00142);transferase(PC00220)	hydrolase activity(GO:0003824);ligase activity(GO:0016787);transferase activity(GO:0016874)	phosphoribosylglycinamide formyltransferase activity(GO:0004644);phosphoribosylamine-glycine ligase activity(GO:0004637);ATP binding(GO:0005524);metal ion binding(GO:0046872);catalytic activity(GO:0003824);phosphoribosylformylglycinamidine cyclo-ligase activity(GO:0004641);hydroxymethyl-, formyl- and related transferase activity(GO:0016742);nucleotide binding(GO:0000166);transferase activity(GO:0…	enzyme
HUMAN|HGNC=25847|UniProtKB=Q9H832	UBE2Z	Ubiquitin-conjugating enzyme E2 Z;UBE2Z;ortholog	UBIQUITIN-CONJUGATING ENZYME E2 Z (PTHR24067:SF197)		protein binding(GO:0005488)	protein binding(GO:0005515);ATP binding(GO:0005524);ubiquitin protein ligase binding(GO:0031625);ubiquitin protein ligase activity(GO:0061630);ubiquitin conjugating enzyme activity(GO:0061631);nucleotide binding(GO:0000166);transferase activity(GO:0016740)	enzyme
HUMAN|HGNC=1508|UniProtKB=P55210	CASP7	Caspase-7;CASP7;ortholog	CASPASE-7 (PTHR10454:SF168)	cysteine protease(PC00121);protease inhibitor(PC00190)	cysteine-type peptidase activity(GO:0003824)	aspartic-type endopeptidase activity(GO:0004190);cysteine-type endopeptidase activity involved in apoptotic process(GO:0097153);cysteine-type endopeptidase activity(GO:0004197);protein binding(GO:0005515);cysteine-type peptidase activity(GO:0008234);cysteine-type endopeptidase activity involved in execution phase of apoptosis(GO:0097200);peptidase activity(GO:0008233);hydrolase activity(GO:001678…	enzyme
HUMAN|HGNC=10540|UniProtKB=P21673	SAT1	Diamine acetyltransferase 1;SAT1;ortholog	DIAMINE ACETYLTRANSFERASE 1 (PTHR10545:SF46)			diamine N-acetyltransferase activity(GO:0004145);protein binding(GO:0005515);N-acetyltransferase activity(GO:0008080);transferase activity(GO:0016740);transferase activity, transferring acyl groups(GO:0016746);spermidine binding(GO:0019809)	enzyme
HUMAN|HGNC=9530|UniProtKB=P25786	PSMA1	Proteasome subunit alpha type-1;PSMA1;ortholog	PROTEASOME SUBUNIT ALPHA TYPE-RELATED (PTHR11599:SF93)			threonine-type endopeptidase activity(GO:0004298);RNA binding(GO:0003723);protein binding(GO:0005515);endopeptidase activity(GO:0004175);peptidase activity(GO:0008233);hydrolase activity(GO:0016787)	enzyme
HUMAN|HGNC=236|UniProtKB=O95622	ADCY5	Adenylate cyclase type 5;ADCY5;ortholog	ADENYLATE CYCLASE TYPE 5 (PTHR11920:SF380)	adenylate cyclase(PC00144);guanylate cyclase(PC00079)	adenylate cyclase activity(GO:0003824);guanylate cyclase activity(GO:0016829)	nucleotide binding(GO:0000166);adenylate cyclase activity(GO:0004016);phosphorus-oxygen lyase activity(GO:0016849);ATP binding(GO:0005524);adenylate cyclase binding(GO:0008179);metal ion binding(GO:0046872);protein heterodimerization activity(GO:0046982);lyase activity(GO:0016829);scaffold protein binding(GO:0097110)	enzyme
HUMAN|HGNC=8874|UniProtKB=Q16875	PFKFB3	6-phosphofructo-2-kinase/fructose-2,6-bisphosphatase 3;PFKFB3;ortholog	6-PHOSPHOFRUCTO-2-KINASE/FRUCTOSE-2,6-BISPHOSPHATASE 3 (PTHR10606:SF52)	carbohydrate phosphatase(PC00121)	carbohydrate phosphatase activity(GO:0003824)	6-phosphofructo-2-kinase activity(GO:0003873);ATP binding(GO:0005524);catalytic activity(GO:0003824);fructose-2,6-bisphosphate 2-phosphatase activity(GO:0004331);nucleotide binding(GO:0000166);kinase activity(GO:0016301);transferase activity(GO:0016740);hydrolase activity(GO:0016787)	enzyme
HUMAN|HGNC=404|UniProtKB=P05091	ALDH2	Aldehyde dehydrogenase, mitochondrial;ALDH2;ortholog	ALDEHYDE DEHYDROGENASE, MITOCHONDRIAL (PTHR11699:SF232)	dehydrogenase(PC00176)	oxidoreductase activity(GO:0003824)	aldehyde dehydrogenase (NAD) activity(GO:0004029);aldehyde dehydrogenase [NAD(P)+] activity(GO:0004030);electron carrier activity(GO:0009055);oxidoreductase activity, acting on the aldehyde or oxo group of donors, NAD or NADP as acceptor(GO:0016620);oxidoreductase activity(GO:0016491)	enzyme
HUMAN|HGNC=1785|UniProtKB=P46527	CDKN1B	Cyclin-dependent kinase inhibitor 1B;CDKN1B;ortholog	CYCLIN-DEPENDENT KINASE INHIBITOR 1B (PTHR10265:SF38)	kinase inhibitor(PC00095)	kinase inhibitor activity(GO:0003824);protein binding(GO:0030234)	cyclin-dependent protein serine/threonine kinase inhibitor activity(GO:0004861);transforming growth factor beta receptor, cytoplasmic mediator activity(GO:0005072);protein binding(GO:0005515);protein phosphatase binding(GO:0019903);Hsp70 protein binding(GO:0030544);protein complex binding(GO:0032403);chaperone binding(GO:0051087);cysteine-type endopeptidase activator activity involved in apoptoti…	enzyme
HUMAN|HGNC=15763|UniProtKB=Q9H1D9	POLR3F	DNA-directed RNA polymerase III subunit RPC6;POLR3F;ortholog	DNA-DIRECTED RNA POLYMERASE III SUBUNIT RPC6 (PTHR12780:SF2)	DNA-directed RNA polymerase(PC00171);nucleotidyltransferase(PC00031)	DNA-directed RNA polymerase activity(GO:0003824);nucleotidyltransferase activity(GO:0016740)	DNA-directed RNA polymerase activity(GO:0003899);protein binding(GO:0005515);RNA polymerase III activity(GO:0001056)	enzyme
HUMAN|HGNC=9115|UniProtKB=O15305	PMM2	Phosphomannomutase 2;PMM2;ortholog	PHOSPHOMANNOMUTASE 2 (PTHR10466:SF6)	mutase(PC00135)	intramolecular transferase activity(GO:0003824)	phosphomannomutase activity(GO:0004615);protein binding(GO:0005515);isomerase activity(GO:0016853)	enzyme
HUMAN|HGNC=3529|UniProtKB=P03951	F11	Coagulation factor XI;F11;ortholog	COAGULATION FACTOR XI (PTHR24256:SF402)	annexin(PC00060);calmodulin(PC00050);peptide hormone(PC00131);protease inhibitor(PC00061);receptor(PC00207);serine protease(PC00179)		serine-type endopeptidase activity(GO:0004252);protein binding(GO:0005515);heparin binding(GO:0008201);serine-type aminopeptidase activity(GO:0070009);peptidase activity(GO:0008233);serine-type peptidase activity(GO:0008236);hydrolase activity(GO:0016787)	enzyme
HUMAN|HGNC=9187|UniProtKB=P24928	POLR2A	DNA-directed RNA polymerase II subunit RPB1;POLR2A;ortholog	DNA-DIRECTED RNA POLYMERASE II SUBUNIT RPB1 (PTHR19376:SF41)	DNA-directed RNA polymerase(PC00171);nucleotidyltransferase(PC00031)	DNA-directed RNA polymerase activity(GO:0003824);nucleotidyltransferase activity(GO:0016740)	core promoter binding(GO:0001047);DNA-directed RNA polymerase activity(GO:0003899);DNA binding(GO:0003677);RNA-directed RNA polymerase activity(GO:0003968);protein binding(GO:0005515);ubiquitin protein ligase binding(GO:0031625);poly(A) RNA binding(GO:0044822);metal ion binding(GO:0046872);RNA polymerase II activity(GO:0001055);transferase activity(GO:0016740);nucleotidyltransferase activity(GO:0…	enzyme
HUMAN|HGNC=25585|UniProtKB=Q8N543	OGFOD1	Prolyl 3-hydroxylase OGFOD1;OGFOD1;ortholog	PROLYL 3-HYDROXYLASE OGFOD1 (PTHR12117:SF1)	oxidoreductase(PC00176);transferase(PC00220)	oxidoreductase activity(GO:0003824)	iron ion binding(GO:0005506);oxidoreductase activity, acting on paired donors, with incorporation or reduction of molecular oxygen, 2-oxoglutarate as one donor, and incorporation of one atom each of oxygen into both donors(GO:0016706);L-ascorbic acid binding(GO:0031418);oxidoreductase activity, acting on paired donors, with incorporation or reduction of molecular oxygen(GO:0016705);peptidyl-proli…	enzyme
HUMAN|HGNC=2981|UniProtKB=Q9ULA0	DNPEP	Aspartyl aminopeptidase;DNPEP;ortholog	ASPARTYL AMINOPEPTIDASE (PTHR28570:SF8)			aminopeptidase activity(GO:0004177);metallopeptidase activity(GO:0008237);zinc ion binding(GO:0008270);protein binding(GO:0005515);peptidase activity(GO:0008233);hydrolase activity(GO:0016787);metal ion binding(GO:0046872);metalloaminopeptidase activity(GO:0070006)	enzyme
HUMAN|HGNC=11568|UniProtKB=Q13395	TARBP1	Probable methyltransferase TARBP1;TARBP1;ortholog	METHYLTRANSFERASE TARBP1-RELATED (PTHR12029:SF63)	RNA methyltransferase(PC00171)	RNA binding(GO:0005488);RNA methyltransferase activity(GO:0003676)	RNA binding(GO:0003723);tRNA (guanine) methyltransferase activity(GO:0016423);methyltransferase activity(GO:0008168);RNA methyltransferase activity(GO:0008173);transferase activity(GO:0016740)	enzyme
HUMAN|HGNC=3064|UniProtKB=P28562	DUSP1	Dual specificity protein phosphatase 1;DUSP1;ortholog	DUAL SPECIFICITY PROTEIN PHOSPHATASE 1 (PTHR10159:SF474)			non-membrane spanning protein tyrosine phosphatase activity(GO:0004726);protein binding(GO:0005515);protein tyrosine/threonine phosphatase activity(GO:0008330);MAP kinase tyrosine/serine/threonine phosphatase activity(GO:0017017);growth factor binding(GO:0019838);phosphoprotein phosphatase activity(GO:0004721);protein tyrosine phosphatase activity(GO:0004725);protein tyrosine/serine/threonine pho…	enzyme
HUMAN|HGNC=12530|UniProtKB=P22309	UGT1A1	UDP-glucuronosyltransferase 1-1;UGT1A1;ortholog	UDP-GLUCURONOSYLTRANSFERASE 1-1-RELATED (PTHR11926:SF468)		transferase activity, transferring glycosyl groups(GO:0003824)	retinoic acid binding(GO:0001972);enzyme inhibitor activity(GO:0004857);steroid binding(GO:0005496);glucuronosyltransferase activity(GO:0015020);enzyme binding(GO:0019899);protein homodimerization activity(GO:0042803);protein heterodimerization activity(GO:0046982);transferase activity, transferring hexosyl groups(GO:0016758);transferase activity(GO:0016740);transferase activity, transferring gly…	enzyme
HUMAN|HGNC=9689|UniProtKB=Q03393	PTS	6-pyruvoyl tetrahydrobiopterin synthase;PTS;ortholog	6-PYRUVOYL TETRAHYDROBIOPTERIN SYNTHASE (PTHR12589:SF7)			6-pyruvoyltetrahydropterin synthase activity(GO:0003874);protein binding(GO:0005515);identical protein binding(GO:0042802);protein homodimerization activity(GO:0042803);metal ion binding(GO:0046872);lyase activity(GO:0016829)	enzyme
HUMAN|HGNC=2535|UniProtKB=P09668	CTSH	Pro-cathepsin H;CTSH;ortholog	PRO-CATHEPSIN H (PTHR12411:SF498)	cysteine protease(PC00121)	cysteine-type peptidase activity(GO:0003824)	cysteine-type peptidase activity(GO:0008234);endopeptidase activity(GO:0004175);aminopeptidase activity(GO:0004177);cysteine-type endopeptidase activity(GO:0004197);serine-type endopeptidase activity(GO:0004252);protein binding(GO:0005515);peptidase activity(GO:0008233);cysteine-type endopeptidase activator activity involved in apoptotic process(GO:0008656);HLA-A specific activating MHC class I r…	enzyme
HUMAN|HGNC=9035|UniProtKB=P47712	PLA2G4A	Cytosolic phospholipase A2;PLA2G4A;ortholog	CYTOSOLIC PHOSPHOLIPASE A2 (PTHR10728:SF43)	phospholipase(PC00121)	phospholipase activity(GO:0003824)	lysophospholipase activity(GO:0004622);phospholipase A2 activity(GO:0004623);calcium ion binding(GO:0005509);calcium-dependent phospholipid binding(GO:0005544);phosphatidylcholine 1-acylhydrolase activity(GO:0008970);histone acetyltransferase binding(GO:0035035);calcium-dependent phospholipase A2 activity(GO:0047498);phospholipase activity(GO:0004620);hydrolase activity(GO:0016787);metal ion bind…	enzyme
HUMAN|HGNC=18281|UniProtKB=Q9BY49	PECR	Peroxisomal trans-2-enoyl-CoA reductase;PECR;ortholog	PEROXISOMAL TRANS-2-ENOYL-COA REDUCTASE (PTHR24317:SF6)			receptor binding(GO:0005102);trans-2-enoyl-CoA reductase (NADPH) activity(GO:0019166);2,4-dienoyl-CoA reductase (NADPH) activity(GO:0008670);oxidoreductase activity(GO:0016491)	enzyme
HUMAN|HGNC=8052|UniProtKB=Q9UKK9	NUDT5	ADP-sugar pyrophosphatase;NUDT5;ortholog	ADP-SUGAR PYROPHOSPHATASE (PTHR11839:SF18)	pyrophosphatase(PC00121)	pyrophosphatase activity(GO:0003824)	hydrolase activity(GO:0016787);magnesium ion binding(GO:0000287);nucleoside-diphosphatase activity(GO:0017110);ADP-sugar diphosphatase activity(GO:0019144);snoRNA binding(GO:0030515);ADP-ribose diphosphatase activity(GO:0047631);m7G(5')pppN diphosphatase activity(GO:0050072);RNA binding(GO:0003723);metal ion binding(GO:0046872);protein binding(GO:0005515);nucleotidyltransferase activity(GO:001677…	enzyme
HUMAN|HGNC=12619|UniProtKB=Q9Y2K6	USP20	Ubiquitin carboxyl-terminal hydrolase 20;USP20;ortholog	UBIQUITIN CARBOXYL-TERMINAL HYDROLASE 20 (PTHR24006:SF547)			G-protein coupled receptor binding(GO:0001664);cysteine-type endopeptidase activity(GO:0004197);thiol-dependent ubiquitin-specific protease activity(GO:0004843);protein binding(GO:0005515);zinc ion binding(GO:0008270);peptidase activity(GO:0008233);cysteine-type peptidase activity(GO:0008234);hydrolase activity(GO:0016787);thiol-dependent ubiquitinyl hydrolase activity(GO:0036459);metal ion bindi…	enzyme
HUMAN|HGNC=12362|UniProtKB=Q92574	TSC1	Hamartin;TSC1;ortholog	HAMARTIN (PTHR15154:SF3)		GTPase activity(GO:0003824);pyrophosphatase activity(GO:0016787)	protein binding(GO:0005515);GTPase regulator activity(GO:0030695);GTPase activating protein binding(GO:0032794);protein N-terminus binding(GO:0047485);chaperone binding(GO:0051087)	enzyme
HUMAN|HGNC=21096|UniProtKB=Q9NXC2	GFOD1	Glucose-fructose oxidoreductase domain-containing protein 1;GFOD1;ortholog	GLUCOSE-FRUCTOSE OXIDOREDUCTASE DOMAIN-CONTAINING PROTEIN 1 (PTHR43818:SF3)	dehydrogenase(PC00176)	oxidoreductase activity(GO:0003824)	protein binding(GO:0005515);oxidoreductase activity(GO:0016491)	enzyme
HUMAN|HGNC=9536|UniProtKB=O14818	PSMA7	Proteasome subunit alpha type-7;PSMA7;ortholog	PROTEASOME SUBUNIT ALPHA TYPE-7 (PTHR11599:SF91)			threonine-type endopeptidase activity(GO:0004298);protein binding(GO:0005515);identical protein binding(GO:0042802);endopeptidase activity(GO:0004175);peptidase activity(GO:0008233);hydrolase activity(GO:0016787)	enzyme
HUMAN|HGNC=16197|UniProtKB=Q96S44	TP53RK	TP53-regulating kinase;TP53RK;ortholog	TP53-REGULATING KINASE (PTHR12209:SF1)	metalloprotease(PC00121)	protein kinase activity(GO:0003824)	protein serine/threonine kinase activity(GO:0004674);p53 binding(GO:0002039);protein binding(GO:0005515);ATP binding(GO:0005524);hydrolase activity(GO:0016787);nucleotide binding(GO:0000166);protein kinase activity(GO:0004672);kinase activity(GO:0016301);transferase activity(GO:0016740);phosphotransferase activity, alcohol group as acceptor(GO:0016773)	enzyme
HUMAN|HGNC=10993|UniProtKB=Q9H2B4	SAT1	Sulfate anion transporter 1;SLC26A1;ortholog	SULFATE ANION TRANSPORTER 1 (PTHR11814:SF144)		anion channel activity(GO:0005215)	diamine N-acetyltransferase activity(GO:0004145);chloride channel activity(GO:0005254);secondary active sulfate transmembrane transporter activity(GO:0008271);bicarbonate transmembrane transporter activity(GO:0015106);chloride transmembrane transporter activity(GO:0015108);sulfate transmembrane transporter activity(GO:0015116);anion:anion antiporter activity(GO:0015301);oxalate transmembrane tran…	enzyme
HUMAN|HGNC=24289|UniProtKB=Q9Y6K0	CEPT1	Choline/ethanolaminephosphotransferase 1;CEPT1;ortholog	CHOLINE/ETHANOLAMINEPHOSPHOTRANSFERASE 1 (PTHR10414:SF52)	transferase(PC00220)	transferase activity(GO:0003824)	phosphotransferase activity, for other substituted phosphate groups(GO:0016780);diacylglycerol cholinephosphotransferase activity(GO:0004142);ethanolaminephosphotransferase activity(GO:0004307);metal ion binding(GO:0046872);transferase activity(GO:0016740)	enzyme
HUMAN|HGNC=2860|UniProtKB=Q9UBM7	DHCR7	7-dehydrocholesterol reductase;DHCR7;ortholog	7-DEHYDROCHOLESTEROL REDUCTASE (PTHR21257:SF40)	receptor(PC00197);reductase(PC00176)	oxidoreductase activity(GO:0003824)	oxidoreductase activity, acting on the CH-CH group of donors, NAD or NADP as acceptor(GO:0016628);7-dehydrocholesterol reductase activity(GO:0047598);oxidoreductase activity(GO:0016491);NADP binding(GO:0050661)	enzyme
HUMAN|HGNC=667|UniProtKB=P61586	RHOA	Transforming protein RhoA;RHOA;ortholog	TRANSFORMING PROTEIN RHOA (PTHR24072:SF212)	small GTPase(PC00095)	GTPase activity(GO:0003824);protein binding(GO:0016787)	GTP binding(GO:0005525);GTPase activity(GO:0003924);protein binding(GO:0005515);myosin binding(GO:0017022);nucleotide binding(GO:0000166)	enzyme
HUMAN|HGNC=1915|UniProtKB=O14646	CHD1	Chromodomain-helicase-DNA-binding protein 1;CHD1;ortholog	CHROMODOMAIN-HELICASE-DNA-BINDING PROTEIN 1 (PTHR10799:SF844)	DNA helicase(PC00171)		DNA binding(GO:0003677);ATP-dependent DNA helicase activity(GO:0004003);protein binding(GO:0005515);ATP binding(GO:0005524);methylated histone binding(GO:0035064);nucleotide binding(GO:0000166);helicase activity(GO:0004386);hydrolase activity(GO:0016787)	enzyme
HUMAN|HGNC=14376|UniProtKB=Q9BZG2	PPAT	Testicular acid phosphatase;ACPT;ortholog	TESTICULAR ACID PHOSPHATASE (PTHR11567:SF164)	phosphatase(PC00121)		acid phosphatase activity(GO:0003993);amidophosphoribosyltransferase activity(GO:0004044);transferase activity(GO:0016740);transferase activity, transferring glycosyl groups(GO:0016757);metal ion binding(GO:0046872);iron-sulfur cluster binding(GO:0051536);hydrolase activity(GO:0016787)	enzyme
HUMAN|HGNC=6512|UniProtKB=Q9P2J5	LARS	Leucine--tRNA ligase, cytoplasmic;LARS;ortholog	LEUCINE--TRNA LIGASE, CYTOPLASMIC (PTHR11946:SF99)	aminoacyl-tRNA synthetase(PC00142)	aminoacyl-tRNA ligase activity(GO:0003824)	aminoacyl-tRNA ligase activity(GO:0004812);ATP binding(GO:0005524);aminoacyl-tRNA editing activity(GO:0002161);leucine-tRNA ligase activity(GO:0004823);protein binding(GO:0005515);nucleotide binding(GO:0000166);ligase activity(GO:0016874)	enzyme
HUMAN|HGNC=9560|UniProtKB=O43242	PSMD3	26S proteasome non-ATPase regulatory subunit 3;PSMD3;ortholog	26S PROTEASOME NON-ATPASE REGULATORY SUBUNIT 3 (PTHR10758:SF6)	enzyme modulator(PC00095)		protein binding(GO:0005515);enzyme regulator activity(GO:0030234)	enzyme modulator
HUMAN|HGNC=9559|UniProtKB=Q13200	PSMD2	26S proteasome non-ATPase regulatory subunit 2;PSMD2;ortholog	26S PROTEASOME NON-ATPASE REGULATORY SUBUNIT 2 (PTHR10943:SF7)	enzyme modulator(PC00095)	peptidase activity(GO:0003824)	protein binding(GO:0005515);enzyme regulator activity(GO:0030234);endopeptidase activity(GO:0004175)	enzyme modulator
HUMAN|HGNC=14130|UniProtKB=Q9BRR9	ARHGAP9	Rho GTPase-activating protein 9;ARHGAP9;ortholog	RHO GTPASE-ACTIVATING PROTEIN 9 (PTHR23181:SF16)	G-protein modulator(PC00095)	protein binding(GO:0005488);small GTPase regulator activity(GO:0005515)	GTPase activator activity(GO:0005096);protein binding(GO:0005515);phosphatidylinositol-3,4,5-trisphosphate binding(GO:0005547);lipid binding(GO:0008289)	G-protein modulator
HUMAN|HGNC=9882|UniProtKB=Q9NS23	RASSF1	Ras association domain-containing protein 1;RASSF1;ortholog	RAS ASSOCIATION DOMAIN-CONTAINING PROTEIN 1 (PTHR22738:SF21)	G-protein modulator(PC00095)	protein binding(GO:0005488);small GTPase regulator activity(GO:0005515)	protein binding(GO:0005515);zinc ion binding(GO:0008270);identical protein binding(GO:0042802);protein N-terminus binding(GO:0047485);metal ion binding(GO:0046872)	G-protein modulator
HUMAN|HGNC=10830|UniProtKB=Q99961	SH3GL1	Endophilin-A2;SH3GL1;ortholog	ENDOPHILIN-A2 (PTHR10663:SF243)	guanyl-nucleotide exchange factor(PC00095)		protein binding(GO:0005515);lipid binding(GO:0008289);phosphatase binding(GO:0019902);identical protein binding(GO:0042802);GTPase binding(GO:0051020);cadherin binding involved in cell-cell adhesion(GO:0098641)	guanyl-nucleotide exchange factor
HUMAN|HGNC=5464|UniProtKB=P05019	IGF1	Insulin-like growth factor I;IGF1;ortholog	INSULIN-LIKE GROWTH FACTOR I (PTHR11454:SF24)			insulin receptor binding(GO:0005158);insulin-like growth factor receptor binding(GO:0005159);integrin binding(GO:0005178);hormone activity(GO:0005179);steroid binding(GO:0005496);protein binding(GO:0005515);growth factor activity(GO:0008083)	hormone
HUMAN|HGNC=949|UniProtKB=Q16611	BAK1	Bcl-2 homologous antagonist/killer;BAK1;ortholog	BCL-2 HOMOLOGOUS ANTAGONIST/KILLER (PTHR11256:SF54)	signaling molecule(PC00207)	protein binding(GO:0005488)	protein binding(GO:0005515);heat shock protein binding(GO:0031072);identical protein binding(GO:0042802);protein homodimerization activity(GO:0042803);ion channel binding(GO:0044325);metal ion binding(GO:0046872);protein heterodimerization activity(GO:0046982);chaperone binding(GO:0051087);BH domain binding(GO:0051400)	ion channel
HUMAN|HGNC=30412|UniProtKB=Q8WTS6	SETD7	Histone-lysine N-methyltransferase SETD7;SETD7;ortholog	HISTONE-LYSINE N-METHYLTRANSFERASE SETD7 (PTHR23084:SF179)	kinase(PC00220)	kinase activity(GO:0003824)	histone-lysine N-methyltransferase activity(GO:0018024);p53 binding(GO:0002039);chromatin binding(GO:0003682);protein binding(GO:0005515);protein-lysine N-methyltransferase activity(GO:0016279);methyltransferase activity(GO:0008168);transferase activity(GO:0016740)	kinase
HUMAN|HGNC=17346|UniProtKB=Q13523	PRPF4B	Serine/threonine-protein kinase PRP4 homolog;PRPF4B;ortholog	SERINE/THREONINE-PROTEIN KINASE PRP4 HOMOLOG (PTHR24056:SF252)	non-receptor serine/threonine protein kinase(PC00220);non-receptor tyrosine protein kinase(PC00137)	non-membrane spanning protein tyrosine kinase activity(GO:0003824)	protein kinase activity(GO:0004672);ATP binding(GO:0005524);protein serine/threonine kinase activity(GO:0004674);protein binding(GO:0005515);poly(A) RNA binding(GO:0044822);nucleotide binding(GO:0000166);kinase activity(GO:0016301);transferase activity(GO:0016740)	kinase
HUMAN|HGNC=6857|UniProtKB=Q99683	MAP3K5	Mitogen-activated protein kinase kinase kinase 5;MAP3K5;ortholog	MITOGEN-ACTIVATED PROTEIN KINASE KINASE KINASE 5 (PTHR11584:SF412)	protein kinase(PC00220)	protein kinase activity(GO:0003824);signal transducer activity(GO:0016740)	magnesium ion binding(GO:0000287);protein kinase activity(GO:0004672);protein serine/threonine kinase activity(GO:0004674);MAP kinase kinase kinase activity(GO:0004709);protein binding(GO:0005515);ATP binding(GO:0005524);protein kinase binding(GO:0019901);protein phosphatase binding(GO:0019903);protein homodimerization activity(GO:0042803);nucleotide binding(GO:0000166);kinase activity(GO:0016301…	kinase
HUMAN|HGNC=18999|UniProtKB=Q9BVS4	RIOK2	Serine/threonine-protein kinase RIO2;RIOK2;ortholog	SERINE/THREONINE-PROTEIN KINASE RIO2 (PTHR10593:SF57)			protein kinase activity(GO:0004672);protein serine/threonine kinase activity(GO:0004674);ATP binding(GO:0005524);metal ion binding(GO:0046872);nucleotide binding(GO:0000166);kinase activity(GO:0016301);transferase activity(GO:0016740)	kinase
HUMAN|HGNC=11388|UniProtKB=O94804	STK10	Serine/threonine-protein kinase 10;STK10;ortholog	SERINE/THREONINE-PROTEIN KINASE 10 (PTHR24361:SF532)		protein kinase activity(GO:0003824)	protein serine/threonine kinase activity(GO:0004674);protein binding(GO:0005515);ATP binding(GO:0005524);polo kinase kinase activity(GO:0042801);identical protein binding(GO:0042802);protein homodimerization activity(GO:0042803);nucleotide binding(GO:0000166);protein kinase activity(GO:0004672);kinase activity(GO:0016301);transferase activity(GO:0016740)	kinase
HUMAN|HGNC=33577|UniProtKB=A4QPH2	PI4KAP2	Putative phosphatidylinositol 4-kinase alpha-like protein P2;PI4KAP2;ortholog	PHOSPHATIDYLINOSITOL 4-KINASE ALPHA-RELATED (PTHR10048:SF86)	kinase(PC00220)	kinase activity(GO:0003824)	1-phosphatidylinositol 4-kinase activity(GO:0004430);kinase activity(GO:0016301);transferase activity(GO:0016740)	kinase
HUMAN|HGNC=6113|UniProtKB=O43187	IRAK2	Interleukin-1 receptor-associated kinase-like 2;IRAK2;ortholog	INTERLEUKIN-1 RECEPTOR-ASSOCIATED KINASE-LIKE 2 (PTHR24419:SF30)		protein kinase activity(GO:0003824)	protein serine/threonine kinase activity(GO:0004674);protein binding(GO:0005515);ATP binding(GO:0005524);protein homodimerization activity(GO:0042803);protein heterodimerization activity(GO:0046982);nucleotide binding(GO:0000166);protein kinase activity(GO:0004672)	kinase
HUMAN|HGNC=9387|UniProtKB=Q9UGI9	PRKAG3	5'-AMP-activated protein kinase subunit gamma-3;PRKAG3;ortholog	5'-AMP-ACTIVATED PROTEIN KINASE SUBUNIT GAMMA-3 (PTHR13780:SF66)	kinase modulator(PC00095)	kinase regulator activity(GO:0003824);protein binding(GO:0016740)	kinase activity(GO:0016301);AMP-activated protein kinase activity(GO:0004679);ATP binding(GO:0005524);protein kinase binding(GO:0019901);nucleotide binding(GO:0000166)	kinase
HUMAN|HGNC=1925|UniProtKB=O14757	CHEK1	Serine/threonine-protein kinase Chk1;CHEK1;ortholog	SERINE/THREONINE-PROTEIN KINASE CHK1 (PTHR24343:SF245)	non-receptor serine/threonine protein kinase(PC00220)	protein kinase activity(GO:0003824)	protein kinase activity(GO:0004672);ATP binding(GO:0005524);protein serine/threonine kinase activity(GO:0004674);protein binding(GO:0005515);kinase activity(GO:0016301);histone kinase activity (H3-T11 specific)(GO:0035402);nucleotide binding(GO:0000166);transferase activity(GO:0016740)	kinase
HUMAN|HGNC=11088|UniProtKB=Q9H2G2	SLK	STE20-like serine/threonine-protein kinase;SLK;ortholog	STE20-LIKE SERINE/THREONINE-PROTEIN KINASE (PTHR24361:SF585)		protein kinase activity(GO:0003824)	protein serine/threonine kinase activity(GO:0004674);receptor signaling protein serine/threonine kinase activity(GO:0004702);protein binding(GO:0005515);ATP binding(GO:0005524);identical protein binding(GO:0042802);protein homodimerization activity(GO:0042803);nucleotide binding(GO:0000166);protein kinase activity(GO:0004672);kinase activity(GO:0016301);transferase activity(GO:0016740);cadherin b…	kinase
HUMAN|HGNC=17376|UniProtKB=Q9UIJ7	AK3	GTP:AMP phosphotransferase AK3, mitochondrial;AK3;ortholog	GTP:AMP PHOSPHOTRANSFERASE AK3, MITOCHONDRIAL (PTHR23359:SF110)	nucleotide kinase(PC00220)	nucleotide kinase activity(GO:0003824)	protein binding(GO:0005515);ATP binding(GO:0005524);GTP binding(GO:0005525);nucleoside triphosphate adenylate kinase activity(GO:0046899);adenylate kinase activity(GO:0004017);nucleotide binding(GO:0000166);kinase activity(GO:0016301);transferase activity(GO:0016740);phosphotransferase activity, phosphate group as acceptor(GO:0016776);nucleobase-containing compound kinase activity(GO:0019205)	kinase
HUMAN|HGNC=28611|UniProtKB=Q6R327	RICTOR	Rapamycin-insensitive companion of mTOR;RICTOR;ortholog	RAPAMYCIN-INSENSITIVE COMPANION OF MTOR (PTHR13298:SF12)		enzyme activator activity(GO:0003824)	protein binding(GO:0005515);enzyme activator activity(GO:0008047);protein kinase binding(GO:0019901);ribosome binding(GO:0043022)	kinase
HUMAN|HGNC=11830|UniProtKB=P04183	TK1	Thymidine kinase, cytosolic;TK1;ortholog	THYMIDINE KINASE, CYTOSOLIC (PTHR11441:SF3)	nucleotide kinase(PC00220)	kinase activity(GO:0003824)	thymidine kinase activity(GO:0004797);ATP binding(GO:0005524);protein binding(GO:0005515);zinc ion binding(GO:0008270);nucleoside kinase activity(GO:0019206);identical protein binding(GO:0042802);nucleotide binding(GO:0000166);kinase activity(GO:0016301);transferase activity(GO:0016740);metal ion binding(GO:0046872)	kinase
HUMAN|HGNC=11283|UniProtKB=P12931	SRC	Proto-oncogene tyrosine-protein kinase Src;SRC;ortholog	PROTO-ONCOGENE TYROSINE-PROTEIN KINASE SRC (PTHR24418:SF279)	non-receptor tyrosine protein kinase(PC00220)	non-membrane spanning protein tyrosine kinase activity(GO:0003824);receptor binding(GO:0016740)	protein kinase activity(GO:0004672);protein tyrosine kinase activity(GO:0004713);non-membrane spanning protein tyrosine kinase activity(GO:0004715);SH3/SH2 adaptor activity(GO:0005070);protein kinase C binding(GO:0005080);receptor binding(GO:0005102);insulin receptor binding(GO:0005158);integrin binding(GO:0005178);protein binding(GO:0005515);ATP binding(GO:0005524);protein C-terminus binding(GO:…	kinase
HUMAN|HGNC=3395|UniProtKB=P54760	EPHB4	Ephrin type-B receptor 4;EPHB4;ortholog	EPHRIN TYPE-B RECEPTOR 4 (PTHR24416:SF432)			transmembrane receptor protein tyrosine kinase activity(GO:0004714);ephrin receptor activity(GO:0005003);protein binding(GO:0005515);ATP binding(GO:0005524);nucleotide binding(GO:0000166);protein kinase activity(GO:0004672);protein tyrosine kinase activity(GO:0004713);kinase activity(GO:0016301);transferase activity(GO:0016740)	kinase
HUMAN|HGNC=18618|UniProtKB=Q5S007	LRRK2	Leucine-rich repeat serine/threonine-protein kinase 2;LRRK2;ortholog	LEUCINE-RICH REPEAT SERINE/THREONINE-PROTEIN KINASE 2 (PTHR23257:SF669)	non-receptor serine/threonine protein kinase(PC00220);non-receptor tyrosine protein kinase(PC00137)	non-membrane spanning protein tyrosine kinase activity(GO:0003824)	SNARE binding(GO:0000149);glycoprotein binding(GO:0001948);actin binding(GO:0003779);GTPase activity(GO:0003924);protein kinase activity(GO:0004672);protein serine/threonine kinase activity(GO:0004674);MAP kinase kinase activity(GO:0004708);GTPase activator activity(GO:0005096);protein binding(GO:0005515);ATP binding(GO:0005524);GTP binding(GO:0005525);microtubule binding(GO:0008017);tubulin bind…	kinase
HUMAN|HGNC=10436|UniProtKB=P23443	RPS6KB1	Ribosomal protein S6 kinase beta-1;RPS6KB1;ortholog	RIBOSOMAL PROTEIN S6 KINASE BETA-1 (PTHR24351:SF121)	annexin(PC00060);calmodulin(PC00050);non-receptor serine/threonine protein kinase(PC00131);transfer/carrier protein(PC00061)	protein kinase activity(GO:0003824)	protein kinase activity(GO:0004672);ATP binding(GO:0005524);ribosomal protein S6 kinase activity(GO:0004711);protein serine/threonine/tyrosine kinase activity(GO:0004712);protein binding(GO:0005515);kinase activity(GO:0016301);PDZ domain binding(GO:0030165);peptide binding(GO:0042277);identical protein binding(GO:0042802);protein phosphatase 2A binding(GO:0051721);nucleotide binding(GO:0000166);p…	kinase
HUMAN|HGNC=18996|UniProtKB=Q8IV63	VRK3	Inactive serine/threonine-protein kinase VRK3;VRK3;ortholog	INACTIVE SERINE/THREONINE-PROTEIN KINASE VRK3 (PTHR11909:SF267)	non-receptor serine/threonine protein kinase(PC00220)	protein kinase activity(GO:0003824)	protein kinase activity(GO:0004672);ATP binding(GO:0005524);protein serine/threonine kinase activity(GO:0004674);protein binding(GO:0005515);protein phosphatase binding(GO:0019903);kinase activity(GO:0016301);nucleotide binding(GO:0000166)	kinase
HUMAN|HGNC=1786|UniProtKB=P49918	CDKN1C	Cyclin-dependent kinase inhibitor 1C;CDKN1C;ortholog	CYCLIN-DEPENDENT KINASE INHIBITOR 1C (PTHR10265:SF34)	kinase inhibitor(PC00095)	kinase inhibitor activity(GO:0003824);protein binding(GO:0030234)	cyclin-dependent protein serine/threonine kinase inhibitor activity(GO:0004861);protein binding(GO:0005515);kinase activity(GO:0016301);protein kinase inhibitor activity(GO:0004860)	kinase
HUMAN|HGNC=9618|UniProtKB=Q13308	PTK7	Inactive tyrosine-protein kinase 7;PTK7;ortholog	INACTIVE TYROSINE-PROTEIN KINASE 7 (PTHR26391:SF20)	non-receptor tyrosine protein kinase(PC00220);tyrosine protein kinase receptor(PC00137)		protein kinase activity(GO:0004672);ATP binding(GO:0005524);protein binding(GO:0005515);coreceptor activity involved in Wnt signaling pathway, planar cell polarity pathway(GO:1904929)	kinase
HUMAN|HGNC=19296|UniProtKB=Q9UF33	EPHA6	Ephrin type-A receptor 6;EPHA6;ortholog	EPHRIN TYPE-A RECEPTOR 6 (PTHR24416:SF407)			ephrin receptor activity(GO:0005003);ATP binding(GO:0005524);protein kinase activity(GO:0004672);protein tyrosine kinase activity(GO:0004713);molecular_function(GO:0003674);nucleotide binding(GO:0000166);kinase activity(GO:0016301);transferase activity(GO:0016740);transmembrane receptor protein tyrosine kinase activity(GO:0004714)	kinase
HUMAN|HGNC=6037|UniProtKB=Q12905	ILF2	Interleukin enhancer-binding factor 2;ILF2;ortholog	INTERLEUKIN ENHANCER-BINDING FACTOR 2 (PTHR10910:SF116)	DNA binding protein(PC00171);RNA binding protein(PC00009);deaminase(PC00031);defense/immunity protein(PC00121);kinase activator(PC00088)	DNA binding(GO:0005488);RNA binding(GO:0003676);deaminase activity(GO:0003677);hydrolase activity(GO:0003723);kinase activator activity(GO:0003824);protein binding(GO:0019239)	RNA binding(GO:0003723);ATP binding(GO:0005524);transferase activity(GO:0016740);DNA binding(GO:0003677);double-stranded RNA binding(GO:0003725);protein binding(GO:0005515);poly(A) RNA binding(GO:0044822)	kinase
HUMAN|HGNC=9395|UniProtKB=P05771	PRKCB	Protein kinase C beta type;PRKCB;ortholog	PROTEIN KINASE C BETA TYPE (PTHR24356:SF244)	annexin(PC00060);calmodulin(PC00050);non-receptor serine/threonine protein kinase(PC00131);transfer/carrier protein(PC00061)	protein kinase activity(GO:0003824)	protein kinase activity(GO:0004672);ATP binding(GO:0005524);chromatin binding(GO:0003682);protein serine/threonine kinase activity(GO:0004674);protein kinase C activity(GO:0004697);calcium-dependent protein kinase C activity(GO:0004698);protein kinase C binding(GO:0005080);calcium channel regulator activity(GO:0005246);protein binding(GO:0005515);zinc ion binding(GO:0008270);ligand-dependent nucl…	kinase
HUMAN|HGNC=8976|UniProtKB=P42338	PIK3CB	Phosphatidylinositol 4,5-bisphosphate 3-kinase catalytic subunit beta isoform;PIK3CB;ortholog	PHOSPHATIDYLINOSITOL 4,5-BISPHOSPHATE 3-KINASE CATALYTIC SUBUNIT BETA ISOFORM (PTHR10048:SF76)	kinase(PC00220)	kinase activity(GO:0003824)	kinase activity(GO:0016301);protein binding(GO:0005515);ATP binding(GO:0005524);1-phosphatidylinositol-3-kinase activity(GO:0016303);phosphatidylinositol 3-kinase activity(GO:0035004);1-phosphatidylinositol-4-phosphate 3-kinase activity(GO:0035005);insulin receptor substrate binding(GO:0043560);phosphatidylinositol-4,5-bisphosphate 3-kinase activity(GO:0046934);transferase activity(GO:0016740);nu…	kinase
HUMAN|HGNC=4037|UniProtKB=P06241	SLK	Tyrosine-protein kinase Fyn;FYN;ortholog	TYROSINE-PROTEIN KINASE FYN (PTHR24418:SF291)	non-receptor tyrosine protein kinase(PC00220)	non-membrane spanning protein tyrosine kinase activity(GO:0003824);receptor binding(GO:0016740)	G-protein coupled receptor binding(GO:0001664);glycoprotein binding(GO:0001948);protein tyrosine kinase activity(GO:0004713);non-membrane spanning protein tyrosine kinase activity(GO:0004715);Ras guanyl-nucleotide exchange factor activity(GO:0005088);protein binding(GO:0005515);ATP binding(GO:0005524);tubulin binding(GO:0015631);T cell receptor binding(GO:0042608);CD4 receptor binding(GO:0042609)…	kinase
HUMAN|HGNC=7993|UniProtKB=Q9UHY1	NRBP1	Nuclear receptor-binding protein;NRBP1;ortholog	NUCLEAR RECEPTOR-BINDING PROTEIN (PTHR13902:SF100)	non-receptor serine/threonine protein kinase(PC00220)	protein kinase activity(GO:0003824)	protein kinase activity(GO:0004672);ATP binding(GO:0005524);protein serine/threonine kinase activity(GO:0004674);protein binding(GO:0005515);protein homodimerization activity(GO:0042803);identical protein binding(GO:0042802)	kinase
HUMAN|HGNC=1729|UniProtKB=P21127	CDK11B	Cyclin-dependent kinase 11B;CDK11B;ortholog	CYCLIN-DEPENDENT KINASE 11A-RELATED (PTHR24056:SF238)	non-receptor serine/threonine protein kinase(PC00220);non-receptor tyrosine protein kinase(PC00137)	non-membrane spanning protein tyrosine kinase activity(GO:0003824)	protein kinase activity(GO:0004672);ATP binding(GO:0005524);protein serine/threonine kinase activity(GO:0004674);cyclin-dependent protein serine/threonine kinase activity(GO:0004693);protein binding(GO:0005515);poly(A) RNA binding(GO:0044822);nucleotide binding(GO:0000166);kinase activity(GO:0016301);transferase activity(GO:0016740)	kinase
HUMAN|HGNC=2068|UniProtKB=P49759	CLK1	Dual specificity protein kinase CLK1;CLK1;ortholog	DUAL SPECIFICITY PROTEIN KINASE CLK1 (PTHR24058:SF66)	non-receptor serine/threonine protein kinase(PC00220);non-receptor tyrosine protein kinase(PC00137)	non-membrane spanning protein tyrosine kinase activity(GO:0003824)	protein serine/threonine kinase activity(GO:0004674);ATP binding(GO:0005524);protein kinase activity(GO:0004672);protein serine/threonine/tyrosine kinase activity(GO:0004712);non-membrane spanning protein tyrosine kinase activity(GO:0004715);protein binding(GO:0005515);nucleotide binding(GO:0000166);protein tyrosine kinase activity(GO:0004713);kinase activity(GO:0016301);transferase activity(GO:0…	kinase
HUMAN|HGNC=2316|UniProtKB=O75131	CPNE3	Copine-3;CPNE3;ortholog	COPINE-3 (PTHR10857:SF58)	membrane traffic protein(PC00150)		protein serine/threonine kinase activity(GO:0004674);transporter activity(GO:0005215);protein binding(GO:0005515);calcium-dependent phospholipid binding(GO:0005544);receptor tyrosine kinase binding(GO:0030971);poly(A) RNA binding(GO:0044822);calcium-dependent protein binding(GO:0048306)	kinase
HUMAN|HGNC=12446|UniProtKB=Q06418	TYRO3	Tyrosine-protein kinase receptor TYRO3;TYRO3;ortholog	TYROSINE-PROTEIN KINASE RECEPTOR TYRO3 (PTHR24416:SF396)			protein tyrosine kinase activity(GO:0004713);ATP binding(GO:0005524);virus receptor activity(GO:0001618);transmembrane receptor protein tyrosine kinase activity(GO:0004714);receptor signaling protein tyrosine kinase activity(GO:0004716);protein binding(GO:0005515);phosphatidylinositol 3-kinase binding(GO:0043548);protein heterodimerization activity(GO:0046982);nucleotide binding(GO:0000166);prote…	kinase
HUMAN|HGNC=391|UniProtKB=P31749	AKT1	RAC-alpha serine/threonine-protein kinase;AKT1;ortholog	RAC-ALPHA SERINE/THREONINE-PROTEIN KINASE (PTHR24356:SF254)	annexin(PC00060);calmodulin(PC00050);non-receptor serine/threonine protein kinase(PC00131);transfer/carrier protein(PC00061)	protein kinase activity(GO:0003824)	protein kinase activity(GO:0004672);ATP binding(GO:0005524);protein serine/threonine kinase activity(GO:0004674);protein serine/threonine/tyrosine kinase activity(GO:0004712);protein kinase C binding(GO:0005080);protein binding(GO:0005515);phosphatidylinositol-3,4,5-trisphosphate binding(GO:0005547);kinase activity(GO:0016301);enzyme binding(GO:0019899);nitric-oxide synthase regulator activity(GO…	kinase
HUMAN|HGNC=6874|UniProtKB=P53778	MAPK12	Mitogen-activated protein kinase 12;MAPK12;ortholog	MITOGEN-ACTIVATED PROTEIN KINASE 12 (PTHR24055:SF292)	non-receptor serine/threonine protein kinase(PC00220)	protein kinase activity(GO:0003824)	protein kinase activity(GO:0004672);ATP binding(GO:0005524);MAP kinase activity(GO:0004707);magnesium ion binding(GO:0000287);protein serine/threonine kinase activity(GO:0004674);protein binding(GO:0005515);nucleotide binding(GO:0000166);kinase activity(GO:0016301);transferase activity(GO:0016740);metal ion binding(GO:0046872)	kinase
HUMAN|HGNC=19310|UniProtKB=Q86V86	PIM3	Serine/threonine-protein kinase pim-3;PIM3;ortholog	SERINE/THREONINE-PROTEIN KINASE PIM-3 (PTHR22984:SF17)	serine/threonine protein kinase receptor(PC00197)	protein kinase activity(GO:0003824)	protein serine/threonine kinase activity(GO:0004674);protein binding(GO:0005515);ATP binding(GO:0005524);protein kinase activity(GO:0004672);nucleotide binding(GO:0000166);kinase activity(GO:0016301);transferase activity(GO:0016740)	kinase
HUMAN|HGNC=363|UniProtKB=P27144	AK3	Adenylate kinase 4, mitochondrial;AK4;ortholog	ADENYLATE KINASE 4, MITOCHONDRIAL (PTHR23359:SF119)	nucleotide kinase(PC00220)	nucleotide kinase activity(GO:0003824)	adenylate kinase activity(GO:0004017);ATP binding(GO:0005524);nucleoside diphosphate kinase activity(GO:0004550);GTP binding(GO:0005525);nucleoside triphosphate adenylate kinase activity(GO:0046899);nucleoside phosphate kinase activity(GO:0050145);kinase activity(GO:0016301);transferase activity(GO:0016740);nucleobase-containing compound kinase activity(GO:0019205);nucleotide binding(GO:0000166);…	kinase
HUMAN|HGNC=8876|UniProtKB=P17858	PFKL	ATP-dependent 6-phosphofructokinase, liver type;PFKL;ortholog	ATP-DEPENDENT 6-PHOSPHOFRUCTOKINASE, LIVER TYPE (PTHR13697:SF35)	carbohydrate kinase(PC00220)	carbohydrate kinase activity(GO:0003824)	6-phosphofructokinase activity(GO:0003872);protein binding(GO:0005515);ATP binding(GO:0005524);kinase binding(GO:0019900);identical protein binding(GO:0042802);metal ion binding(GO:0046872);fructose binding(GO:0070061);fructose-6-phosphate binding(GO:0070095);nucleotide binding(GO:0000166);catalytic activity(GO:0003824);kinase activity(GO:0016301);transferase activity(GO:0016740);monosaccharide b…	kinase
HUMAN|HGNC=2851|UniProtKB=Q16760	DGKD	Diacylglycerol kinase delta;DGKD;ortholog	DIACYLGLYCEROL KINASE DELTA (PTHR11255:SF64)	kinase(PC00220)	kinase activity(GO:0003824)	diacylglycerol kinase activity(GO:0004143);ATP binding(GO:0005524);kinase activity(GO:0016301);protein binding(GO:0005515);diacylglycerol binding(GO:0019992);protein homodimerization activity(GO:0042803);metal ion binding(GO:0046872);protein heterodimerization activity(GO:0046982);nucleotide binding(GO:0000166);transferase activity(GO:0016740)	kinase
HUMAN|HGNC=1577|UniProtKB=P78396	CCNA1	Cyclin-A1;CCNA1;ortholog	CYCLIN-A1 (PTHR10177:SF317)	kinase activator(PC00095)	kinase activator activity(GO:0003824);protein binding(GO:0016740)	protein binding(GO:0005515)	kinase
HUMAN|HGNC=19703|UniProtKB=Q6PHR2	ULK3	Serine/threonine-protein kinase ULK3;ULK3;ortholog	SERINE/THREONINE-PROTEIN KINASE ULK3 (PTHR24348:SF32)	non-receptor serine/threonine protein kinase(PC00220)		protein kinase activity(GO:0004672);ATP binding(GO:0005524);protein serine/threonine kinase activity(GO:0004674);protein binding(GO:0005515);nucleotide binding(GO:0000166);kinase activity(GO:0016301);transferase activity(GO:0016740)	kinase
HUMAN|HGNC=9437|UniProtKB=P19525	EIF2AK2	Interferon-induced, double-stranded RNA-activated protein kinase;EIF2AK2;ortholog	INTERFERON-INDUCED, DOUBLE-STRANDED RNA-ACTIVATED PROTEIN KINASE (PTHR11042:SF107)	non-receptor serine/threonine protein kinase(PC00220)	protein kinase activity(GO:0003824)	double-stranded RNA binding(GO:0003725);protein serine/threonine kinase activity(GO:0004674);protein kinase activity(GO:0004672);eukaryotic translation initiation factor 2alpha kinase activity(GO:0004694);non-membrane spanning protein tyrosine kinase activity(GO:0004715);protein binding(GO:0005515);ATP binding(GO:0005524);protein phosphatase type 2A regulator activity(GO:0008601);poly(A) RNA bind…	kinase
HUMAN|HGNC=1130|UniProtKB=P62324	BTG1	Protein BTG1;BTG1;ortholog	PROTEIN BTG1 (PTHR22978:SF39)			transcription cofactor activity(GO:0003712);protein binding(GO:0005515);enzyme binding(GO:0019899);kinase binding(GO:0019900)	kinase
HUMAN|HGNC=1463|UniProtKB=Q13555	CAMK2G	Calcium/calmodulin-dependent protein kinase type II subunit gamma;CAMK2G;ortholog	CALCIUM/CALMODULIN-DEPENDENT PROTEIN KINASE TYPE II SUBUNIT GAMMA (PTHR24347:SF294)	non-receptor serine/threonine protein kinase(PC00220)	calcium ion binding(GO:0005488);calmodulin binding(GO:0005509);protein kinase activity(GO:0005515)	calmodulin-dependent protein kinase activity(GO:0004683);calmodulin binding(GO:0005516);ATP binding(GO:0005524);protein serine/threonine kinase activity(GO:0004674);calcium-dependent protein serine/threonine phosphatase activity(GO:0004723);Ras guanyl-nucleotide exchange factor activity(GO:0005088);protein binding(GO:0005515);protein homodimerization activity(GO:0042803);nucleotide binding(GO:000…	kinase
HUMAN|HGNC=7749|UniProtKB=Q9HC98	NEK6	Serine/threonine-protein kinase Nek6;NEK6;ortholog	SERINE/THREONINE-PROTEIN KINASE NEK6 (PTHR43289:SF4)	protein kinase(PC00220)	protein kinase activity(GO:0003824)	protein serine/threonine kinase activity(GO:0004674);ATP binding(GO:0005524);protein kinase activity(GO:0004672);magnesium ion binding(GO:0000287);signal transducer activity(GO:0004871);protein binding(GO:0005515);kinesin binding(GO:0019894);protein kinase binding(GO:0019901);nucleotide binding(GO:0000166);kinase activity(GO:0016301);transferase activity(GO:0016740);metal ion binding(GO:0046872)	kinase
HUMAN|HGNC=18591|UniProtKB=Q8TD19	NEK9	Serine/threonine-protein kinase Nek9;NEK9;ortholog	SERINE/THREONINE-PROTEIN KINASE NEK9 (PTHR24362:SF323)	protein kinase(PC00220)	protein kinase activity(GO:0003824)	protein kinase activity(GO:0004672);ATP binding(GO:0005524);protein serine/threonine kinase activity(GO:0004674);protein binding(GO:0005515);protein kinase binding(GO:0019901);metal ion binding(GO:0046872);kinase activity(GO:0016301);nucleotide binding(GO:0000166);transferase activity(GO:0016740)	kinase
HUMAN|HGNC=3693|UniProtKB=Q8N441	FGFRL1	Fibroblast growth factor receptor-like 1;FGFRL1;ortholog	FIBROBLAST GROWTH FACTOR RECEPTOR-LIKE 1 (PTHR19890:SF14)	tyrosine protein kinase receptor(PC00197)	transmembrane receptor protein tyrosine kinase activity(GO:0004872)	fibroblast growth factor-activated receptor activity(GO:0005007);heparin binding(GO:0008201);fibroblast growth factor binding(GO:0017134)	kinase
HUMAN|HGNC=10481|UniProtKB=P34925	RYK	Tyrosine-protein kinase RYK;RYK;ortholog	TYROSINE-PROTEIN KINASE RYK (PTHR24416:SF399)			protein kinase activity(GO:0004672);frizzled binding(GO:0005109);ATP binding(GO:0005524);Wnt-protein binding(GO:0017147);Wnt-activated receptor activity(GO:0042813);protein tyrosine kinase activity(GO:0004713);transmembrane receptor protein tyrosine kinase activity(GO:0004714);transmembrane signaling receptor activity(GO:0004888);protein binding(GO:0005515);coreceptor activity involved in Wnt sig…	kinase
HUMAN|HGNC=28669|UniProtKB=Q8NE28	STKLD1	Serine/threonine kinase-like domain-containing protein STKLD1;STKLD1;ortholog	SERINE/THREONINE KINASE-LIKE DOMAIN-CONTAINING PROTEIN STKLD1 (PTHR24363:SF7)	protein kinase(PC00220)	protein kinase activity(GO:0003824)	protein serine/threonine kinase activity(GO:0004674);ATP binding(GO:0005524);nucleotide binding(GO:0000166);protein kinase activity(GO:0004672)	kinase
HUMAN|HGNC=11731|UniProtKB=Q15569	TESK1	Dual specificity testis-specific protein kinase 1;TESK1;ortholog	DUAL SPECIFICITY TESTIS-SPECIFIC PROTEIN KINASE 1 (PTHR23257:SF555)	non-receptor serine/threonine protein kinase(PC00220);non-receptor tyrosine protein kinase(PC00137)	non-membrane spanning protein tyrosine kinase activity(GO:0003824)	protein serine/threonine kinase activity(GO:0004674);protein serine/threonine/tyrosine kinase activity(GO:0004712);protein tyrosine kinase activity(GO:0004713);protein binding(GO:0005515);ATP binding(GO:0005524);metal ion binding(GO:0046872);nucleotide binding(GO:0000166);protein kinase activity(GO:0004672);kinase activity(GO:0016301);transferase activity(GO:0016740)	kinase
HUMAN|HGNC=10437|UniProtKB=Q9UBS0	RPS6KB2	Ribosomal protein S6 kinase beta-2;RPS6KB2;ortholog	RIBOSOMAL PROTEIN S6 KINASE BETA-2 (PTHR24351:SF117)	annexin(PC00060);calmodulin(PC00050);non-receptor serine/threonine protein kinase(PC00131);transfer/carrier protein(PC00061)	protein kinase activity(GO:0003824)	protein kinase activity(GO:0004672);ATP binding(GO:0005524);protein serine/threonine kinase activity(GO:0004674);ribosomal protein S6 kinase activity(GO:0004711);peptide binding(GO:0042277);nucleotide binding(GO:0000166);kinase activity(GO:0016301);transferase activity(GO:0016740)	kinase
HUMAN|HGNC=9829|UniProtKB=P04049	RAF1	RAF proto-oncogene serine/threonine-protein kinase;RAF1;ortholog	RAF PROTO-ONCOGENE SERINE/THREONINE-PROTEIN KINASE (PTHR23257:SF603)	non-receptor serine/threonine protein kinase(PC00220);non-receptor tyrosine protein kinase(PC00137)	non-membrane spanning protein tyrosine kinase activity(GO:0003824)	protein serine/threonine kinase activity(GO:0004674);signal transducer activity, downstream of receptor(GO:0005057);ATP binding(GO:0005524);metal ion binding(GO:0046872);protein kinase activity(GO:0004672);MAP kinase kinase kinase activity(GO:0004709);protein binding(GO:0005515);kinase activity(GO:0016301);mitogen-activated protein kinase kinase binding(GO:0031434);identical protein binding(GO:00…	kinase
HUMAN|HGNC=19339|UniProtKB=Q9NSY0	NRBP2	Nuclear receptor-binding protein 2;NRBP2;ortholog	NUCLEAR RECEPTOR-BINDING PROTEIN 2 (PTHR13902:SF85)	non-receptor serine/threonine protein kinase(PC00220)	protein kinase activity(GO:0003824)	protein kinase activity(GO:0004672);ATP binding(GO:0005524);protein serine/threonine kinase activity(GO:0004674);protein binding(GO:0005515)	kinase
HUMAN|HGNC=18610|UniProtKB=Q6VAB6	KSR2	Kinase suppressor of Ras 2;KSR2;ortholog	KINASE SUPPRESSOR OF RAS 2 (PTHR23257:SF666)	non-receptor serine/threonine protein kinase(PC00220);non-receptor tyrosine protein kinase(PC00137)	non-membrane spanning protein tyrosine kinase activity(GO:0003824)	protein kinase activity(GO:0004672);ATP binding(GO:0005524);metal ion binding(GO:0046872);protein serine/threonine kinase activity(GO:0004674);nucleotide binding(GO:0000166);kinase activity(GO:0016301);transferase activity(GO:0016740)	kinase
HUMAN|HGNC=29932|UniProtKB=Q13057	PPAT	Bifunctional coenzyme A synthase;COASY;ortholog	BIFUNCTIONAL COENZYME A SYNTHASE (PTHR10695:SF42)	kinase(PC00220)	kinase activity(GO:0003824)	dephospho-CoA kinase activity(GO:0004140);ATP binding(GO:0005524);pantetheine-phosphate adenylyltransferase activity(GO:0004595);protein binding(GO:0005515);nucleotide binding(GO:0000166);catalytic activity(GO:0003824);kinase activity(GO:0016301);transferase activity(GO:0016740);nucleotidyltransferase activity(GO:0016779)	kinase
HUMAN|HGNC=10812|UniProtKB=Q96BR1	SGK3	Serine/threonine-protein kinase Sgk3;SGK3;ortholog	SERINE/THREONINE-PROTEIN KINASE SGK3 (PTHR24356:SF228)	annexin(PC00060);calmodulin(PC00050);non-receptor serine/threonine protein kinase(PC00131);transfer/carrier protein(PC00061)	anion channel activity(GO:0005215);cation channel activity(GO:0022857);chloride channel regulator activity(GO:0005216);potassium channel regulator activity(GO:0005253);protein kinase activity(GO:0016247);sodium channel regulator activity(GO:0005246)	protein kinase activity(GO:0004672);ATP binding(GO:0005524);phosphatidylinositol binding(GO:0035091);protein serine/threonine kinase activity(GO:0004674);calcium channel regulator activity(GO:0005246);protein binding(GO:0005515);potassium channel regulator activity(GO:0015459);sodium channel regulator activity(GO:0017080);chloride channel regulator activity(GO:0017081);nucleotide binding(GO:00001…	kinase
HUMAN|HGNC=11394|UniProtKB=O75716	STK16	Serine/threonine-protein kinase 16;STK16;ortholog	SERINE/THREONINE-PROTEIN KINASE 16 (PTHR22967:SF74)	non-receptor serine/threonine protein kinase(PC00220)	protein kinase activity(GO:0003824)	protein kinase activity(GO:0004672);ATP binding(GO:0005524);transcriptional activator activity, RNA polymerase II core promoter proximal region sequence-specific binding(GO:0001077);protein serine/threonine kinase activity(GO:0004674);non-membrane spanning protein tyrosine kinase activity(GO:0004715);protein binding(GO:0005515);kinase activity(GO:0016301);nucleotide binding(GO:0000166);transferas…	kinase
HUMAN|HGNC=3688|UniProtKB=P11362	FGFR1	Fibroblast growth factor receptor 1;FGFR1;ortholog	FIBROBLAST GROWTH FACTOR RECEPTOR 1 (PTHR24416:SF405)			fibroblast growth factor-activated receptor activity(GO:0005007);ATP binding(GO:0005524);glycoprotein binding(GO:0001948);protein tyrosine kinase activity(GO:0004713);Ras guanyl-nucleotide exchange factor activity(GO:0005088);protein binding(GO:0005515);heparin binding(GO:0008201);1-phosphatidylinositol-3-kinase activity(GO:0016303);fibroblast growth factor binding(GO:0017134);protein complex bin…	kinase
HUMAN|HGNC=6307|UniProtKB=P35968	KDR	Vascular endothelial growth factor receptor 2;KDR;ortholog	VASCULAR ENDOTHELIAL GROWTH FACTOR RECEPTOR 2 (PTHR24416:SF378)			protein tyrosine kinase activity(GO:0004713);transmembrane receptor protein tyrosine kinase activity(GO:0004714);receptor signaling protein tyrosine kinase activity(GO:0004716);vascular endothelial growth factor-activated receptor activity(GO:0005021);integrin binding(GO:0005178);protein binding(GO:0005515);ATP binding(GO:0005524);growth factor binding(GO:0019838);vascular endothelial growth fact…	kinase
HUMAN|HGNC=1591|UniProtKB=P41002	CCNF	Cyclin-F;CCNF;ortholog	CYCLIN-F (PTHR10177:SF301)	kinase activator(PC00095)	kinase activator activity(GO:0003824);protein binding(GO:0016740)	protein binding(GO:0005515)	kinase activator
HUMAN|HGNC=1593|UniProtKB=Q16589	CCNG2	Cyclin-G2;CCNG2;ortholog	CYCLIN-G2 (PTHR10177:SF319)	kinase activator(PC00095)	kinase activator activity(GO:0003824);protein binding(GO:0016740)		kinase activator
HUMAN|HGNC=8979|UniProtKB=P27986	PIK3R1	Phosphatidylinositol 3-kinase regulatory subunit alpha;PIK3R1;ortholog	PHOSPHATIDYLINOSITOL 3-KINASE REGULATORY SUBUNIT ALPHA (PTHR10155:SF8)	kinase modulator(PC00095)	kinase regulator activity(GO:0003824);protein binding(GO:0016740)	phosphatidylinositol 3-kinase regulator activity(GO:0035014);transmembrane receptor protein tyrosine kinase adaptor activity(GO:0005068);insulin receptor binding(GO:0005158);insulin-like growth factor receptor binding(GO:0005159);neurotrophin TRKA receptor binding(GO:0005168);protein binding(GO:0005515);transcription factor binding(GO:0008134);1-phosphatidylinositol-3-kinase activity(GO:0016303);…	kinase modulator
HUMAN|HGNC=11784|UniProtKB=P07204	THBD	Thrombomodulin;THBD;ortholog	THROMBOMODULIN (PTHR24036:SF11)			receptor activity(GO:0004872);transmembrane signaling receptor activity(GO:0004888);calcium ion binding(GO:0005509);protein binding(GO:0005515)	membrane receptor
HUMAN|HGNC=19997|UniProtKB=Q7Z602	GPR141	Probable G-protein coupled receptor 141;GPR141;ortholog	G-PROTEIN COUPLED RECEPTOR 141-RELATED (PTHR24237:SF37)	G-protein coupled receptor(PC00197)		G-protein coupled receptor activity(GO:0004930);signal transducer activity(GO:0004871)	membrane receptor
HUMAN|HGNC=15524|UniProtKB=Q86VZ1	P2RY8	P2Y purinoceptor 8;P2RY8;ortholog	P2Y PURINOCEPTOR 8 (PTHR24232:SF66)			G-protein coupled purinergic nucleotide receptor activity(GO:0045028);signal transducer activity(GO:0004871);G-protein coupled receptor activity(GO:0004930)	membrane receptor
HUMAN|HGNC=17962|UniProtKB=Q96LB2	MRGPRX1	Mas-related G-protein coupled receptor member X1;MRGPRX1;ortholog	MAS-RELATED G-PROTEIN COUPLED RECEPTOR MEMBER X1 (PTHR11334:SF50)	G-protein coupled receptor(PC00197)	G-protein coupled receptor activity(GO:0004872);signal transducer activity(GO:0004930)	G-protein coupled receptor activity(GO:0004930);signal transducer activity(GO:0004871)	membrane receptor
HUMAN|HGNC=5344|UniProtKB=P05362	ICAM1	Intercellular adhesion molecule 1;ICAM1;ortholog	INTERCELLULAR ADHESION MOLECULE 1 (PTHR13771:SF12)	immunoglobulin superfamily cell adhesion molecule(PC00069);signaling molecule(PC00125)	receptor binding(GO:0005488)	virus receptor activity(GO:0001618);receptor activity(GO:0004872);transmembrane signaling receptor activity(GO:0004888);integrin binding(GO:0005178);protein binding(GO:0005515);protein complex binding(GO:0032403)	membrane receptor
HUMAN|HGNC=743|UniProtKB=P07307	ASGR2	Asialoglycoprotein receptor 2;ASGR2;ortholog	ASIALOGLYCOPROTEIN RECEPTOR 2 (PTHR22802:SF266)	cell adhesion molecule(PC00069);immunoglobulin receptor superfamily(PC00090)	receptor activity(GO:0004872)	asialoglycoprotein receptor activity(GO:0004873);protein binding(GO:0005515);carbohydrate binding(GO:0030246)	membrane receptor
HUMAN|HGNC=14963|UniProtKB=Q96P66	GPR101	Probable G-protein coupled receptor 101;GPR101;ortholog	G-PROTEIN COUPLED RECEPTOR 101-RELATED (PTHR24248:SF89)	G-protein coupled receptor(PC00197)	G-protein coupled receptor activity(GO:0004872);adenylate cyclase activity(GO:0004930);signal transducer activity(GO:0003824)	adrenergic receptor activity(GO:0004935);signal transducer activity(GO:0004871);G-protein coupled receptor activity(GO:0004930)	membrane receptor
HUMAN|HGNC=19060|UniProtKB=Q8TDV5	GPR119	Glucose-dependent insulinotropic receptor;GPR119;ortholog	GLUCOSE-DEPENDENT INSULINOTROPIC RECEPTOR (PTHR22750:SF65)	G-protein coupled receptor(PC00197)	G-protein coupled receptor activity(GO:0004872)	G-protein coupled receptor activity(GO:0004930);phosphatidylcholine binding(GO:0031210);signal transducer activity(GO:0004871);lipid binding(GO:0008289)	membrane receptor
HUMAN|HGNC=263|UniProtKB=P29274	ADORA2A	Adenosine receptor A2a;ADORA2A;ortholog	ADENOSINE RECEPTOR A2A (PTHR24246:SF32)	G-protein coupled receptor(PC00197)	G-protein coupled receptor activity(GO:0004872)	G-protein coupled receptor activity(GO:0004930);G-protein coupled adenosine receptor activity(GO:0001609);protein binding(GO:0005515);enzyme binding(GO:0019899);identical protein binding(GO:0042802);signal transducer activity(GO:0004871)	membrane receptor
HUMAN|HGNC=4089|UniProtKB=O00591	GABRP	Gamma-aminobutyric acid receptor subunit pi;GABRP;ortholog	GAMMA-AMINOBUTYRIC ACID RECEPTOR SUBUNIT PI (PTHR18945:SF739)	GABA receptor(PC00227);acetylcholine receptor(PC00133)	GABA receptor activity(GO:0004872);signal transducer activity(GO:0016917)	GABA-A receptor activity(GO:0004890);extracellular ligand-gated ion channel activity(GO:0005230);extracellular-glutamate-gated chloride channel activity(GO:0008068);chloride channel activity(GO:0005254)	membrane receptor
HUMAN|HGNC=317|UniProtKB=P02771	AFP	Alpha-fetoprotein;AFP;ortholog	ALPHA-FETOPROTEIN (PTHR11385:SF19)	transfer/carrier protein(PC00219)		protein binding(GO:0005515);metal ion binding(GO:0046872)	membrane receptor
HUMAN|HGNC=10924|UniProtKB=O15427	SLC16A3	Monocarboxylate transporter 4;SLC16A3;ortholog	MONOCARBOXYLATE TRANSPORTER 4 (PTHR11360:SF183)	transporter(PC00227)	transmembrane transporter activity(GO:0005215)	lactate transmembrane transporter activity(GO:0015129);protein binding(GO:0005515);monocarboxylic acid transmembrane transporter activity(GO:0008028);symporter activity(GO:0015293);poly(A) RNA binding(GO:0044822)	membrane receptor
HUMAN|HGNC=10599|UniProtKB=P37088	SCNN1A	Amiloride-sensitive sodium channel subunit alpha;SCNN1A;ortholog	AMILORIDE-SENSITIVE SODIUM CHANNEL SUBUNIT ALPHA (PTHR11690:SF216)	ion channel(PC00227)	ion channel activity(GO:0005215)	sodium channel activity(GO:0005272);ligand-gated sodium channel activity(GO:0015280);actin binding(GO:0003779);protein binding(GO:0005515);WW domain binding(GO:0050699)	membrane receptor
HUMAN|HGNC=4524|UniProtKB=Q8TCW9	PROKR1	Prokineticin receptor 1;PROKR1;ortholog	PROKINETICIN RECEPTOR 1 (PTHR24242:SF308)	G-protein coupled receptor(PC00197)	G-protein coupled receptor activity(GO:0004872);binding(GO:0004930);signal transducer activity(GO:0005488)	G-protein coupled receptor activity(GO:0004930);neuropeptide Y receptor activity(GO:0004983);signal transducer activity(GO:0004871)	membrane receptor
HUMAN|HGNC=3167|UniProtKB=Q99500	S1PR3	Sphingosine 1-phosphate receptor 3;S1PR3;ortholog	SPHINGOSINE 1-PHOSPHATE RECEPTOR 3 (PTHR22750:SF56)	G-protein coupled receptor(PC00197)	G-protein coupled receptor activity(GO:0004872)	G-protein coupled receptor activity(GO:0004930);integrin binding(GO:0005178);protein binding(GO:0005515);lipid binding(GO:0008289);sphingosine-1-phosphate receptor activity(GO:0038036);signal transducer activity(GO:0004871)	membrane receptor
HUMAN|HGNC=6294|UniProtKB=P51787	KCNQ1	Potassium voltage-gated channel subfamily KQT member 1;KCNQ1;ortholog	POTASSIUM VOLTAGE-GATED CHANNEL SUBFAMILY KQT MEMBER 1 (PTHR11537:SF189)		voltage-gated potassium channel activity(GO:0005215)	voltage-gated potassium channel activity(GO:0005249);delayed rectifier potassium channel activity(GO:0005251);protein binding(GO:0005515);calmodulin binding(GO:0005516);phosphatidylinositol-4,5-bisphosphate binding(GO:0005546);protein phosphatase 1 binding(GO:0008157);outward rectifier potassium channel activity(GO:0015271);protein kinase A catalytic subunit binding(GO:0034236);protein kinase A r…	membrane receptor
HUMAN|HGNC=13841|UniProtKB=Q86SQ4	GPR126	G-protein coupled receptor 126;GPR126;ortholog	G-PROTEIN COUPLED RECEPTOR 126 (PTHR12011:SF403)	G-protein coupled receptor(PC00197);antibacterial response protein(PC00021)	receptor activity(GO:0004872)	G-protein coupled receptor activity(GO:0004930);collagen binding(GO:0005518);extracellular matrix binding(GO:0050840);signal transducer activity(GO:0004871);transmembrane signaling receptor activity(GO:0004888)	membrane receptor
HUMAN|HGNC=16454|UniProtKB=Q9GZQ4	NMUR2	Neuromedin-U receptor 2;NMUR2;ortholog	NEUROMEDIN-U RECEPTOR 2 (PTHR24243:SF178)	G-protein coupled receptor(PC00197)	receptor activity(GO:0004872)	neuromedin U receptor activity(GO:0001607);G-protein coupled receptor activity(GO:0004930);intracellular calcium activated chloride channel activity(GO:0005229);protein binding(GO:0005515);GTP binding(GO:0005525);neuromedin U binding(GO:0042924);signal transducer activity(GO:0004871);neuropeptide receptor activity(GO:0008188)	membrane receptor
HUMAN|HGNC=13838|UniProtKB=Q86SQ6	GPR123	Adhesion G protein-coupled receptor A1;ADGRA1;ortholog	ADHESION G PROTEIN-COUPLED RECEPTOR A1 (PTHR12011:SF407)	G-protein coupled receptor(PC00197);antibacterial response protein(PC00021)	receptor activity(GO:0004872)	G-protein coupled receptor activity(GO:0004930);signal transducer activity(GO:0004871);transmembrane signaling receptor activity(GO:0004888)	membrane receptor
HUMAN|HGNC=4575|UniProtKB=Q9ULK0	GLUD1	Glutamate receptor ionotropic, delta-1;GRID1;ortholog	GLUTAMATE RECEPTOR IONOTROPIC, DELTA-1 (PTHR18966:SF309)	ionotropic glutamate receptor(PC00227)		ionotropic glutamate receptor activity(GO:0004970);extracellular-glutamate-gated ion channel activity(GO:0005234);receptor activity(GO:0004872);ion channel activity(GO:0005216)	membrane receptor
HUMAN|HGNC=4494|UniProtKB=O15354	GPR37	Prosaposin receptor GPR37;GPR37;ortholog	PROSAPOSIN RECEPTOR GPR37 (PTHR24243:SF170)	G-protein coupled receptor(PC00197)	receptor activity(GO:0004872)	G-protein coupled receptor activity(GO:0004930);protein binding(GO:0005515);G-protein coupled peptide receptor activity(GO:0008528);Hsp70 protein binding(GO:0030544);heat shock protein binding(GO:0031072);ubiquitin protein ligase binding(GO:0031625);prosaposin receptor activity(GO:0036505);peptide binding(GO:0042277);signal transducer activity(GO:0004871)	membrane receptor
HUMAN|HGNC=4043|UniProtKB=Q13467	FZD5	Frizzled-5;FZD5;ortholog	FRIZZLED-5 (PTHR11309:SF112)	G-protein coupled receptor(PC00197);signaling molecule(PC00021)	G-protein coupled receptor activity(GO:0004872);protein binding(GO:0004930);signal transducer activity(GO:0005488)	beta-amyloid binding(GO:0001540);G-protein coupled receptor activity(GO:0004930);protein binding(GO:0005515);Wnt-protein binding(GO:0017147);protein kinase binding(GO:0019901);ubiquitin protein ligase binding(GO:0031625);Wnt-activated receptor activity(GO:0042813);signal transducer activity(GO:0004871);transmembrane signaling receptor activity(GO:0004888)	membrane receptor
HUMAN|HGNC=4511|UniProtKB=Q9Y2T6	GPR55	G-protein coupled receptor 55;GPR55;ortholog	G-PROTEIN COUPLED RECEPTOR 55 (PTHR24232:SF63)			G-protein coupled receptor activity(GO:0004930);cannabinoid receptor activity(GO:0004949);signal transducer activity(GO:0004871)	membrane receptor
HUMAN|HGNC=991|UniProtKB=Q16548	BCL2A1	Bcl-2-related protein A1;BCL2A1;ortholog	BCL-2-RELATED PROTEIN A1 (PTHR11256:SF60)	signaling molecule(PC00207)	protein binding(GO:0005488);transmembrane transporter activity(GO:0005515)	protein binding(GO:0005515);channel activity(GO:0015267);protein homodimerization activity(GO:0042803);protein heterodimerization activity(GO:0046982);BH domain binding(GO:0051400)	membrane receptor
HUMAN|HGNC=23618|UniProtKB=Q6NV75	GPR153	Probable G-protein coupled receptor 153;GPR153;ortholog	G-PROTEIN COUPLED RECEPTOR 153-RELATED (PTHR16518:SF7)			G-protein coupled receptor activity(GO:0004930);signal transducer activity(GO:0004871)	membrane receptor
HUMAN|HGNC=19719|UniProtKB=Q9HBX8	LGR6	Leucine-rich repeat-containing G-protein coupled receptor 6;LGR6;ortholog	LEUCINE-RICH REPEAT-CONTAINING G-PROTEIN COUPLED RECEPTOR 6 (PTHR24367:SF315)	extracellular matrix protein(PC00102);receptor(PC00197)	receptor activity(GO:0004872)	transmembrane signaling receptor activity(GO:0004888);protein binding(GO:0005515);G-protein coupled receptor activity(GO:0004930);signal transducer activity(GO:0004871)	membrane receptor
HUMAN|HGNC=13300|UniProtKB=Q9BZJ8	GPR61	Probable G-protein coupled receptor 61;GPR61;ortholog	G-PROTEIN COUPLED RECEPTOR 61-RELATED (PTHR22752:SF9)	G-protein coupled receptor(PC00197)	receptor activity(GO:0004872)	G-protein coupled receptor activity(GO:0004930);signal transducer activity(GO:0004871)	membrane receptor
HUMAN|HGNC=6180|UniProtKB=Q14643	ITPR1	Inositol 1,4,5-trisphosphate receptor type 1;ITPR1;ortholog	INOSITOL 1,4,5-TRISPHOSPHATE RECEPTOR TYPE 1 (PTHR13715:SF89)	ligand-gated ion channel(PC00227)	ligand-gated ion channel activity(GO:0005215);receptor activity(GO:0022857)	inositol 1,4,5-trisphosphate-sensitive calcium-release channel activity(GO:0005220);protein binding(GO:0005515);calcium ion transmembrane transporter activity(GO:0015085);calcium-release channel activity(GO:0015278);calcium channel inhibitor activity(GO:0019855);phosphatidylinositol binding(GO:0035091);calcium channel activity(GO:0005262);ion channel activity(GO:0005216);calcium ion binding(GO:00…	membrane receptor
HUMAN|HGNC=19872|UniProtKB=Q8NFZ6	VN1R2	Vomeronasal type-1 receptor 2;VN1R2;ortholog	VOMERONASAL TYPE-1 RECEPTOR 2 (PTHR24062:SF92)			pheromone receptor activity(GO:0016503);signal transducer activity(GO:0004871);G-protein coupled receptor activity(GO:0004930)	membrane receptor
HUMAN|HGNC=959|UniProtKB=Q07812	BAX	Apoptosis regulator BAX;BAX;ortholog	APOPTOSIS REGULATOR BAX (PTHR11256:SF52)	signaling molecule(PC00207)	protein binding(GO:0005488);transmembrane transporter activity(GO:0005515)	protein binding(GO:0005515);lipid binding(GO:0008289);channel activity(GO:0015267);heat shock protein binding(GO:0031072);protein complex binding(GO:0032403);identical protein binding(GO:0042802);protein homodimerization activity(GO:0042803);protein heterodimerization activity(GO:0046982);chaperone binding(GO:0051087);BH3 domain binding(GO:0051434);BH domain binding(GO:0051400)	membrane receptor
HUMAN|HGNC=11608|UniProtKB=P21731	TBXA2R	Thromboxane A2 receptor;TBXA2R;ortholog	THROMBOXANE A2 RECEPTOR (PTHR11866:SF25)	G-protein coupled receptor(PC00197)	G-protein coupled receptor activity(GO:0004872)	thromboxane receptor activity(GO:0004960);thromboxane A2 receptor activity(GO:0004961);guanyl-nucleotide exchange factor activity(GO:0005085);protein binding(GO:0005515);G-protein coupled receptor activity(GO:0004930);signal transducer activity(GO:0004871)	membrane receptor
HUMAN|HGNC=4532|UniProtKB=Q9BXC0	HCAR1	Hydroxycarboxylic acid receptor 1;HCAR1;ortholog	HYDROXYCARBOXYLIC ACID RECEPTOR 1 (PTHR24231:SF52)	G-protein coupled receptor(PC00197)	G-protein coupled receptor activity(GO:0004872)	G-protein coupled receptor activity(GO:0004930);signal transducer activity(GO:0004871)	membrane receptor
HUMAN|HGNC=11587|UniProtKB=Q12788	TBL3	Transducin beta-like protein 3;TBL3;ortholog	TRANSDUCIN BETA-LIKE PROTEIN 3 (PTHR19854:SF16)	G-protein coupled receptor(PC00197)	RNA binding(GO:0005488)	protein binding(GO:0005515);snoRNA binding(GO:0030515);poly(A) RNA binding(GO:0044822)	membrane receptor
HUMAN|HGNC=12468|UniProtKB=P0CG48	UBC	Polyubiquitin-C;UBC;ortholog	POLYUBIQUITIN-C (PTHR10666:SF170)	ribosomal protein(PC00171)	nucleic acid binding(GO:0005488);structural constituent of ribosome(GO:0003676)	protease binding(GO:0002020);protein binding(GO:0005515);poly(A) RNA binding(GO:0044822)	membrane receptor
HUMAN|HGNC=25519|UniProtKB=Q9NW15	ANO10	Anoctamin-10;ANO10;ortholog	ANOCTAMIN-10 (PTHR12308:SF58)			calcium activated cation channel activity(GO:0005227);intracellular calcium activated chloride channel activity(GO:0005229)	membrane receptor
HUMAN|HGNC=4481|UniProtKB=Q8NDV2	GPR26	G-protein coupled receptor 26;GPR26;ortholog	G-PROTEIN COUPLED RECEPTOR 26 (PTHR24245:SF12)	G-protein coupled receptor(PC00197)	G-protein coupled receptor activity(GO:0004872);signal transducer activity(GO:0004930)	G-protein coupled receptor activity(GO:0004930);signal transducer activity(GO:0004871)	membrane receptor
HUMAN|HGNC=30224|UniProtKB=Q9HAB3	SLC52A2	Solute carrier family 52, riboflavin transporter, member 2;SLC52A2;ortholog	SOLUTE CARRIER FAMILY 52, RIBOFLAVIN TRANSPORTER, MEMBER 2 (PTHR12929:SF15)	G-protein coupled receptor(PC00197)	G-protein coupled receptor activity(GO:0004872)	riboflavin transporter activity(GO:0032217);virus receptor activity(GO:0001618);protein binding(GO:0005515)	membrane receptor
HUMAN|HGNC=12339|UniProtKB=O94759	TRPM2	Transient receptor potential cation channel subfamily M member 2;TRPM2;ortholog	TRANSIENT RECEPTOR POTENTIAL CATION CHANNEL SUBFAMILY M MEMBER 2 (PTHR13800:SF32)	ion channel(PC00227);receptor(PC00133)	ion channel activity(GO:0005215);receptor activity(GO:0022857)	cation channel activity(GO:0005261);ADP-ribose diphosphatase activity(GO:0047631);calcium channel activity(GO:0005262);sodium channel activity(GO:0005272);hydrolase activity(GO:0016787);ion channel activity(GO:0005216);calcium ion binding(GO:0005509);calcium-release channel activity(GO:0015278);ligand-gated calcium channel activity(GO:0099604)	membrane receptor
HUMAN|HGNC=15565|UniProtKB=Q96P65	QRFPR	Pyroglutamylated RFamide peptide receptor;QRFPR;ortholog	PYROGLUTAMYLATED RFAMIDE PEPTIDE RECEPTOR (PTHR24241:SF107)	G-protein coupled receptor(PC00197)	G-protein coupled receptor activity(GO:0004872);binding(GO:0004930);signal transducer activity(GO:0005488)	neuropeptide Y receptor activity(GO:0004983);G-protein coupled receptor activity(GO:0004930);peptide binding(GO:0042277);signal transducer activity(GO:0004871)	membrane receptor
HUMAN|HGNC=4046|UniProtKB=Q9H461	FZD8	Frizzled-8;FZD8;ortholog	FRIZZLED-8 (PTHR11309:SF118)	G-protein coupled receptor(PC00197);signaling molecule(PC00021)	G-protein coupled receptor activity(GO:0004872);protein binding(GO:0004930);signal transducer activity(GO:0005488)	G-protein coupled receptor activity(GO:0004930);receptor binding(GO:0005102);protein binding(GO:0005515);Wnt-protein binding(GO:0017147);PDZ domain binding(GO:0030165);ubiquitin protein ligase binding(GO:0031625);Wnt-activated receptor activity(GO:0042813);signal transducer activity(GO:0004871);transmembrane signaling receptor activity(GO:0004888)	membrane receptor
HUMAN|HGNC=4042|UniProtKB=Q9ULV1	FZD4	Frizzled-4;FZD4;ortholog	FRIZZLED-4 (PTHR11309:SF104)	G-protein coupled receptor(PC00197);signaling molecule(PC00021)	G-protein coupled receptor activity(GO:0004872);protein binding(GO:0004930);signal transducer activity(GO:0005488)	G-protein coupled receptor activity(GO:0004930);protein binding(GO:0005515);Wnt-protein binding(GO:0017147);cytokine binding(GO:0019955);PDZ domain binding(GO:0030165);ubiquitin protein ligase binding(GO:0031625);protein homodimerization activity(GO:0042803);Wnt-activated receptor activity(GO:0042813);protein heterodimerization activity(GO:0046982);signal transducer activity(GO:0004871);transmemb…	membrane receptor
HUMAN|HGNC=14007|UniProtKB=Q9H1Y3	OPN3	Opsin-3;OPN3;ortholog	OPSIN-3 (PTHR24240:SF116)	G-protein coupled receptor(PC00197)	G-protein coupled receptor activity(GO:0004872)	G-protein coupled receptor activity(GO:0004930);G-protein coupled photoreceptor activity(GO:0008020);photoreceptor activity(GO:0009881);signal transducer activity(GO:0004871)	membrane receptor
HUMAN|HGNC=4528|UniProtKB=Q96P69	GPR78	G-protein coupled receptor 78;GPR78;ortholog	G-PROTEIN COUPLED RECEPTOR 78 (PTHR24245:SF13)	G-protein coupled receptor(PC00197)	G-protein coupled receptor activity(GO:0004872);signal transducer activity(GO:0004930)	G-protein coupled receptor activity(GO:0004930);signal transducer activity(GO:0004871)	membrane receptor
HUMAN|HGNC=11526|UniProtKB=P25103	SPR	Substance-P receptor;TACR1;ortholog	SUBSTANCE-P RECEPTOR (PTHR24242:SF285)	G-protein coupled receptor(PC00197)	G-protein coupled receptor activity(GO:0004872);binding(GO:0004930);signal transducer activity(GO:0005488)	tachykinin receptor activity(GO:0004995);protein binding(GO:0005515);substance P receptor activity(GO:0016496);signal transducer activity(GO:0004871);G-protein coupled receptor activity(GO:0004930)	membrane receptor
HUMAN|HGNC=812|UniProtKB=P16615	ATP2A2	Sarcoplasmic/endoplasmic reticulum calcium ATPase 2;ATP2A2;ortholog	SARCOPLASMIC/ENDOPLASMIC RETICULUM CALCIUM ATPASE 2 (PTHR42861:SF31)	cation transporter(PC00227);ion channel(PC00068)	ATPase activity, coupled to transmembrane movement of substances(GO:0003824);cation transmembrane transporter activity(GO:0016787);hydrogen ion transmembrane transporter activity(GO:0042626);pyrophosphatase activity(GO:0005215)	calcium-transporting ATPase activity(GO:0005388);ATP binding(GO:0005524);metal ion binding(GO:0046872);calcium ion binding(GO:0005509);protein binding(GO:0005515);protein C-terminus binding(GO:0008022);enzyme binding(GO:0019899);lutropin-choriogonadotropic hormone receptor binding(GO:0031775);S100 protein binding(GO:0044548);calcium-transporting ATPase activity involved in regulation of cardiac m…	membrane receptor
HUMAN|HGNC=7956|UniProtKB=P25929	NPY1R	Neuropeptide Y receptor type 1;NPY1R;ortholog	NEUROPEPTIDE Y RECEPTOR TYPE 1 (PTHR24242:SF286)	G-protein coupled receptor(PC00197)	G-protein coupled receptor activity(GO:0004872);binding(GO:0004930);signal transducer activity(GO:0005488)	neuropeptide Y receptor activity(GO:0004983);G-protein coupled receptor activity(GO:0004930);peptide YY receptor activity(GO:0001601);pancreatic polypeptide receptor activity(GO:0001602);protein binding(GO:0005515);signal transducer activity(GO:0004871)	membrane receptor
HUMAN|HGNC=11509|UniProtKB=P21579	SYT1	Synaptotagmin-1;SYT1;ortholog	SYNAPTOTAGMIN-1 (PTHR10024:SF283)	membrane trafficking regulatory protein(PC00150)	calcium ion binding(GO:0005488);calcium-dependent phospholipid binding(GO:0005509);lipid binding(GO:0005544);protein binding(GO:0008289)	SNARE binding(GO:0000149);phosphatidylserine binding(GO:0001786);calcium ion binding(GO:0005509);protein binding(GO:0005515);calmodulin binding(GO:0005516);calcium-dependent phospholipid binding(GO:0005544);1-phosphatidylinositol binding(GO:0005545);phosphatidylinositol-4,5-bisphosphate binding(GO:0005546);protein C-terminus binding(GO:0008022);syntaxin-1 binding(GO:0017075);clathrin binding(GO:0…	membrane trafficking regulatory protein
HUMAN|HGNC=4947|UniProtKB=P01903	HLA-DRA	HLA class II histocompatibility antigen, DR alpha chain;HLA-DRA;ortholog	HLA CLASS II HISTOCOMPATIBILITY ANTIGEN, DR ALPHA CHAIN (PTHR19944:SF74)	major histocompatibility complex antigen(PC00090)		MHC class II protein complex binding(GO:0023026);MHC class II receptor activity(GO:0032395);peptide antigen binding(GO:0042605)	MHC class II receptor
HUMAN|HGNC=4934|UniProtKB=P28067	HLA-DMA	HLA class II histocompatibility antigen, DM alpha chain;HLA-DMA;ortholog	HLA CLASS II HISTOCOMPATIBILITY ANTIGEN, DM ALPHA CHAIN (PTHR19944:SF77)	major histocompatibility complex antigen(PC00090)		MHC class II protein complex binding(GO:0023026);MHC class II receptor activity(GO:0032395)	MHC class II receptor
HUMAN|HGNC=17866|UniProtKB=Q96D42	HAVCR1	Hepatitis A virus cellular receptor 1;HAVCR1;ortholog	HEPATITIS A VIRUS CELLULAR RECEPTOR 1 (PTHR15498:SF60)	cell adhesion molecule(PC00069);immunoglobulin receptor superfamily(PC00090)		virus receptor activity(GO:0001618)	mmunoglobulin receptor
HUMAN|HGNC=11150|UniProtKB=P08621	SNRNP70	U1 small nuclear ribonucleoprotein 70 kDa;SNRNP70;ortholog	U1 SMALL NUCLEAR RIBONUCLEOPROTEIN 70 KDA (PTHR13952:SF7)	mRNA splicing factor(PC00171)	mRNA binding(GO:0005488)	nucleotide binding(GO:0000166);nucleic acid binding(GO:0003676);RNA binding(GO:0003723);mRNA binding(GO:0003729);protein binding(GO:0005515);U1 snRNA binding(GO:0030619);poly(A) RNA binding(GO:0044822);U1 snRNP binding(GO:1990446)	mRNA splicing factor
HUMAN|HGNC=10783|UniProtKB=Q01130	SRSF2	Serine/arginine-rich splicing factor 2;SRSF2;ortholog	SERINE/ARGININE-RICH SPLICING FACTOR 2 (PTHR23147:SF20)	mRNA splicing factor(PC00171)	catalytic activity(GO:0003824);mRNA binding(GO:0005488)	nucleotide binding(GO:0000166);nucleic acid binding(GO:0003676);transcription corepressor activity(GO:0003714);protein binding(GO:0005515);pre-mRNA binding(GO:0036002);poly(A) RNA binding(GO:0044822);RNA binding(GO:0003723);protein kinase C binding(GO:0005080)	mRNA splicing factor
HUMAN|HGNC=7871|UniProtKB=Q15233	NONO	Non-POU domain-containing octamer-binding protein;NONO;ortholog	NON-POU DOMAIN-CONTAINING OCTAMER-BINDING PROTEIN (PTHR23189:SF63)	mRNA splicing factor(PC00171)	DNA binding(GO:0005488)	nucleotide binding(GO:0000166);nucleic acid binding(GO:0003676);transcription regulatory region sequence-specific DNA binding(GO:0000976);RNA polymerase II distal enhancer sequence-specific DNA binding(GO:0000980);core promoter binding(GO:0001047);chromatin binding(GO:0003682);protein binding(GO:0005515);identical protein binding(GO:0042802);poly(A) RNA binding(GO:0044822);DNA binding(GO:0003677)…	mRNA splicing factor
HUMAN|HGNC=10781|UniProtKB=P62995	TRA2B	Transformer-2 protein homolog beta;TRA2B;ortholog	TRANSFORMER-2 PROTEIN HOMOLOG BETA (PTHR15241:SF12)	mRNA splicing factor(PC00171)	catalytic activity(GO:0003824);mRNA binding(GO:0005488)	nucleotide binding(GO:0000166);nucleic acid binding(GO:0003676);mRNA binding(GO:0003729);protein binding(GO:0005515);poly(A) RNA binding(GO:0044822);RNA binding(GO:0003723);pre-mRNA binding(GO:0036002);poly-purine tract binding(GO:0070717)	mRNA splicing factor
HUMAN|HGNC=3468|UniProtKB=Q92731	ESR2	Estrogen receptor beta;ESR2;ortholog	ESTROGEN RECEPTOR BETA (PTHR24084:SF29)	nuclear hormone receptor(PC00218);nucleic acid binding(PC00169)	ligand-activated sequence-specific DNA binding RNA polymerase II transcription factor activity(GO:0005488)	transcription factor activity, sequence-specific DNA binding(GO:0003700);steroid binding(GO:0005496);zinc ion binding(GO:0008270);estrogen receptor activity(GO:0030284);sequence-specific DNA binding(GO:0043565);core promoter sequence-specific DNA binding(GO:0001046);DNA binding(GO:0003677);steroid hormone receptor activity(GO:0003707);transcription coactivator activity(GO:0003713);RNA polymerase …	nuclear hormone receptor
HUMAN|HGNC=11529|UniProtKB=P16422	EPCAM	Epithelial cell adhesion molecule;EPCAM;ortholog	EPITHELIAL CELL ADHESION MOLECULE (PTHR14168:SF7)	receptor(PC00197)	receptor activity(GO:0004872)	protein binding(GO:0005515);protein complex binding(GO:0032403);cadherin binding involved in cell-cell adhesion(GO:0098641)	receptor
HUMAN|HGNC=3791|UniProtKB=P15328	FOLR1	Folate receptor alpha;FOLR1;ortholog	FOLATE RECEPTOR ALPHA (PTHR10517:SF33)			receptor activity(GO:0004872);folic acid binding(GO:0005542);drug binding(GO:0008144);folic acid transporter activity(GO:0008517);methotrexate binding(GO:0051870);folic acid receptor activity(GO:0061714)	receptor
HUMAN|HGNC=6009|UniProtKB=P14784	IL2RB	Interleukin-2 receptor subunit beta;IL2RB;ortholog	INTERLEUKIN-2 RECEPTOR SUBUNIT BETA (PTHR23037:SF39)	type I cytokine receptor(PC00197)	receptor activity(GO:0004872)	interleukin-2 receptor activity(GO:0004911);Ras guanyl-nucleotide exchange factor activity(GO:0005088);protein binding(GO:0005515);interleukin-2 binding(GO:0019976);cytokine receptor activity(GO:0004896)	receptor
HUMAN|HGNC=13469|UniProtKB=O75509	TNFRSF21	Tumor necrosis factor receptor superfamily member 21;TNFRSF21;ortholog	TUMOR NECROSIS FACTOR RECEPTOR SUPERFAMILY MEMBER 21 (PTHR23097:SF142)	tumor necrosis factor receptor(PC00197)	protein binding(GO:0005488);signal transducer activity(GO:0005515);tumor necrosis factor-activated receptor activity(GO:0004871)	tumor necrosis factor-activated receptor activity(GO:0005031);protein binding(GO:0005515)	signal transducer
HUMAN|HGNC=7983|UniProtKB=Q13285	SF1	Steroidogenic factor 1;NR5A1;ortholog	STEROIDOGENIC FACTOR 1 (PTHR24086:SF32)	nuclear hormone receptor(PC00218);nucleic acid binding(PC00169)	chromatin binding(GO:0005488);ligand-activated sequence-specific DNA binding RNA polymerase II transcription factor activity(GO:0003682);signal transducer activity(GO:0003676)	pre-mRNA branch point binding(GO:0045131);transcription factor activity, sequence-specific DNA binding(GO:0003700);steroid hormone receptor activity(GO:0003707);zinc ion binding(GO:0008270);sequence-specific DNA binding(GO:0043565);transcription regulatory region sequence-specific DNA binding(GO:0000976);RNA polymerase II distal enhancer sequence-specific DNA binding(GO:0000980);DNA binding(GO:00…	signal transducer
HUMAN|HGNC=652|UniProtKB=P84077	ARF1	ADP-ribosylation factor 1;ARF1;ortholog	ADP-RIBOSYLATION FACTOR 1 (PTHR11711:SF238)	small GTPase(PC00095)	GTPase activity(GO:0003824);protein binding(GO:0016787)	magnesium ion binding(GO:0000287);GTPase activity(GO:0003924);signal transducer activity, downstream of receptor(GO:0005057);protein binding(GO:0005515);GTP binding(GO:0005525);GDP binding(GO:0019003);poly(A) RNA binding(GO:0044822);phospholipase D activator activity(GO:1990583);nucleotide binding(GO:0000166)	signal transducer
HUMAN|HGNC=20844|UniProtKB=Q8NFN8	GPR156	Probable G-protein coupled receptor 156;GPR156;ortholog	G-PROTEIN COUPLED RECEPTOR 156-RELATED (PTHR10519:SF53)			G-protein coupled GABA receptor activity(GO:0004965);signal transducer activity(GO:0004871);G-protein coupled receptor activity(GO:0004930)	signal transducer
HUMAN|HGNC=1645|UniProtKB=P25063	CD24	Signal transducer CD24;CD24;ortholog	SIGNAL TRANSDUCER CD24 (PTHR16676:SF1)			carbohydrate binding(GO:0030246);signal transducer activity(GO:0004871);protein binding(GO:0005515);protein kinase binding(GO:0019901);protein tyrosine kinase activator activity(GO:0030296)	signal transducer
HUMAN|HGNC=11805|UniProtKB=Q13009	TIAM1	T-lymphoma invasion and metastasis-inducing protein 1;TIAM1;ortholog	T-LYMPHOMA INVASION AND METASTASIS-INDUCING PROTEIN 1 (PTHR22826:SF183)	guanyl-nucleotide exchange factor(PC00095);signaling molecule(PC00022)	guanyl-nucleotide exchange factor activity(GO:0003824);receptor binding(GO:0030234);small GTPase regulator activity(GO:0005085)	guanyl-nucleotide exchange factor activity(GO:0005085);signal transducer activity, downstream of receptor(GO:0005057);Rho guanyl-nucleotide exchange factor activity(GO:0005089);protein binding(GO:0005515);microtubule binding(GO:0008017);lipid binding(GO:0008289);kinase binding(GO:0019900);Rac guanyl-nucleotide exchange factor activity(GO:0030676);receptor tyrosine kinase binding(GO:0030971);Rac G…	signal transducer
HUMAN|HGNC=3778|UniProtKB=P02751	FN1	Fibronectin;FN1;ortholog	FIBRONECTIN (PTHR19143:SF308)	signaling molecule(PC00207)	receptor binding(GO:0005488)	protease binding(GO:0002020);integrin binding(GO:0005178);protein binding(GO:0005515);collagen binding(GO:0005518);heparin binding(GO:0008201);peptidase activator activity(GO:0016504);identical protein binding(GO:0042802);mercury ion binding(GO:0045340)	signaling molecule
HUMAN|HGNC=10488|UniProtKB=P31949	S100A11	Protein S100-A11;S100A11;ortholog	PROTEIN S100-A11 (PTHR11639:SF85)	calmodulin(PC00060);signaling molecule(PC00131)	calcium ion binding(GO:0005488);calmodulin binding(GO:0005509);receptor binding(GO:0005515)	calcium ion binding(GO:0005509);protein binding(GO:0005515);protein homodimerization activity(GO:0042803);S100 protein binding(GO:0044548);calcium-dependent protein binding(GO:0048306);metal ion binding(GO:0046872);cadherin binding involved in cell-cell adhesion(GO:0098641)	signaling molecule
HUMAN|HGNC=990|UniProtKB=P10415	BCL2	Apoptosis regulator Bcl-2;BCL2;ortholog	APOPTOSIS REGULATOR BCL-2 (PTHR11256:SF55)	signaling molecule(PC00207)	protein binding(GO:0005488)	protease binding(GO:0002020);protein binding(GO:0005515);transcription factor binding(GO:0008134);channel activity(GO:0015267);channel inhibitor activity(GO:0016248);ubiquitin protein ligase binding(GO:0031625);identical protein binding(GO:0042802);protein homodimerization activity(GO:0042803);sequence-specific DNA binding(GO:0043565);protein heterodimerization activity(GO:0046982);BH3 domain bin…	signaling molecule
HUMAN|HGNC=3086|UniProtKB=O14641	DVL2	Segment polarity protein dishevelled homolog DVL-2;DVL2;ortholog	SEGMENT POLARITY PROTEIN DISHEVELLED HOMOLOG DVL-2 (PTHR10878:SF31)	enzyme modulator(PC00095);signaling molecule(PC00207)	receptor binding(GO:0005488)	frizzled binding(GO:0005109);protein binding(GO:0005515);protein kinase binding(GO:0019901);protein domain specific binding(GO:0019904);protein binding, bridging(GO:0030674);identical protein binding(GO:0042802);protein self-association(GO:0043621);Rac GTPase binding(GO:0048365)	signaling molecule
HUMAN|HGNC=12787|UniProtKB=P56706	WNT7B	Protein Wnt-7b;WNT7B;ortholog	PROTEIN WNT-7B (PTHR12027:SF112)	signaling molecule(PC00207)	receptor binding(GO:0005488)	receptor binding(GO:0005102);frizzled binding(GO:0005109)	signaling molecule
HUMAN|HGNC=12779|UniProtKB=O14905	WNT9B	Protein Wnt-9b;WNT9B;ortholog	PROTEIN WNT-9B (PTHR12027:SF105)	signaling molecule(PC00207)	receptor binding(GO:0005488)	receptor binding(GO:0005102);frizzled binding(GO:0005109);co-receptor binding(GO:0039706)	signaling molecule
HUMAN|HGNC=706|UniProtKB=O15145	ARPC3	Actin-related protein 2/3 complex subunit 3;ARPC3;ortholog	ACTIN-RELATED PROTEIN 2/3 COMPLEX SUBUNIT 3 (PTHR12391:SF1)	actin family cytoskeletal protein(PC00085)	structural constituent of cytoskeleton(GO:0005198)	structural constituent of cytoskeleton(GO:0005200);protein binding(GO:0005515);actin filament binding(GO:0051015);actin binding(GO:0003779)	structural protein
HUMAN|HGNC=4068|UniProtKB=Q9H0R8	GABARAPL1	Gamma-aminobutyric acid receptor-associated protein-like 1;GABARAPL1;ortholog	GAMMA-AMINOBUTYRIC ACID RECEPTOR-ASSOCIATED PROTEIN-LIKE 1 (PTHR10969:SF57)	non-motor microtubule binding protein(PC00085)		protein binding(GO:0005515);Tat protein binding(GO:0030957);ubiquitin protein ligase binding(GO:0031625);beta-tubulin binding(GO:0048487);GABA receptor binding(GO:0050811)	structural protein
HUMAN|HGNC=10363|UniProtKB=P18124	RPL7	60S ribosomal protein L7;RPL7;ortholog	60S RIBOSOMAL PROTEIN L7 (PTHR11524:SF17)	ribosomal protein(PC00171)	structural constituent of ribosome(GO:0005198)	DNA binding(GO:0003677);RNA binding(GO:0003723);mRNA binding(GO:0003729);structural constituent of ribosome(GO:0003735);protein binding(GO:0005515);protein homodimerization activity(GO:0042803);poly(A) RNA binding(GO:0044822)	structural protein
HUMAN|HGNC=11273|UniProtKB=Q13813	SPTAN1	Spectrin alpha chain, non-erythrocytic 1;SPTAN1;ortholog	SPECTRIN ALPHA CHAIN, NON-ERYTHROCYTIC 1 (PTHR11915:SF384)	non-motor actin binding protein(PC00085)	actin binding(GO:0005488);structural constituent of cytoskeleton(GO:0005515)	calcium ion binding(GO:0005509);actin binding(GO:0003779);Ras guanyl-nucleotide exchange factor activity(GO:0005088);structural constituent of cytoskeleton(GO:0005200);protein binding(GO:0005515);calmodulin binding(GO:0005516);syntaxin binding(GO:0019905);protein complex binding(GO:0032403);protein N-terminus binding(GO:0047485);metal ion binding(GO:0046872);cadherin binding involved in cell-cell…	structural protein
HUMAN|HGNC=6393|UniProtKB=Q99661	KIF2C	Kinesin-like protein KIF2C;KIF2C;ortholog	KINESIN-LIKE PROTEIN KIF2C (PTHR24115:SF666)	microtubule binding motor protein(PC00085)	microtubule motor activity(GO:0003824)	microtubule motor activity(GO:0003777);ATP binding(GO:0005524);microtubule binding(GO:0008017);protein binding(GO:0005515);ATPase activity(GO:0016887);centromeric DNA binding(GO:0019237);microtubule plus-end binding(GO:0051010);nucleotide binding(GO:0000166)	structural protein
HUMAN|HGNC=10402|UniProtKB=P39019	RPS19	40S ribosomal protein S19;RPS19;ortholog	40S RIBOSOMAL PROTEIN S19 (PTHR11710:SF7)	ribosomal protein(PC00171)	structural constituent of ribosome(GO:0005198)	structural constituent of ribosome(GO:0003735);protein binding(GO:0005515);fibroblast growth factor binding(GO:0017134);protein kinase binding(GO:0019901);protein homodimerization activity(GO:0042803);poly(A) RNA binding(GO:0044822)	structural protein
HUMAN|HGNC=10421|UniProtKB=P61247	RPS3A	40S ribosomal protein S3a;RPS3A;ortholog	40S RIBOSOMAL PROTEIN S3A (PTHR11830:SF11)	ribosomal protein(PC00171)		structural constituent of ribosome(GO:0003735);RNA binding(GO:0003723);protein binding(GO:0005515);poly(A) RNA binding(GO:0044822)	structural protein
HUMAN|HGNC=132|UniProtKB=P60709	ACTB	Actin, cytoplasmic 1;ACTB;ortholog	ACTIN, CYTOPLASMIC 1 (PTHR11937:SF288)	actin and actin related protein(PC00085)	structural constituent of cytoskeleton(GO:0005198)	ATP binding(GO:0005524);structural constituent of cytoskeleton(GO:0005200);protein binding(GO:0005515);kinesin binding(GO:0019894);Tat protein binding(GO:0030957);identical protein binding(GO:0042802);nitric-oxide synthase binding(GO:0050998);RNA polymerase II core promoter proximal region sequence-specific DNA binding(GO:0000978);RNA polymerase II distal enhancer sequence-specific DNA binding(GO…	structural protein
HUMAN|HGNC=10991|UniProtKB=P05141	SLC25A5	ADP/ATP translocase 2;SLC25A5;ortholog	ADP/ATP TRANSLOCASE 2 (PTHR24089:SF446)	amino acid transporter(PC00227);calmodulin(PC00046);mitochondrial carrier protein(PC00060);ribosomal protein(PC00131);transfer/carrier protein(PC00061)	structural constituent of ribosome(GO:0005198)	structural constituent of ribosome(GO:0003735);protein binding(GO:0005515);adenine transmembrane transporter activity(GO:0015207);ubiquitin protein ligase binding(GO:0031625);poly(A) RNA binding(GO:0044822);transporter activity(GO:0005215)	structural protein
HUMAN|HGNC=56|UniProtKB=O15440	ABCC5	Multidrug resistance-associated protein 5;ABCC5;ortholog	MULTIDRUG RESISTANCE-ASSOCIATED PROTEIN 5 (PTHR24223:SF292)	ATP-binding cassette (ABC) transporter(PC00227)	ATPase activity, coupled to transmembrane movement of substances(GO:0003824);transmembrane transporter activity(GO:0016787)	ATP binding(GO:0005524);organic anion transmembrane transporter activity(GO:0008514);ATPase activity, coupled to transmembrane movement of substances(GO:0042626);ATPase-coupled anion transmembrane transporter activity(GO:0043225);nucleotide binding(GO:0000166);ATPase activity(GO:0016887)	structural protein
HUMAN|HGNC=9944|UniProtKB=P35241	RDX	Radixin;RDX;ortholog	RADIXIN (PTHR23281:SF31)	actin family cytoskeletal protein(PC00085)	structural constituent of cytoskeleton(GO:0005198)	cytoskeletal protein binding(GO:0008092);actin binding(GO:0003779);protein binding(GO:0005515);protein domain specific binding(GO:0019904);protein homodimerization activity(GO:0042803);poly(A) RNA binding(GO:0044822);protein kinase A binding(GO:0051018);ATPase binding(GO:0051117);cadherin binding involved in cell-cell adhesion(GO:0098641)	structural protein
HUMAN|HGNC=10429|UniProtKB=P62753	RPS6	40S ribosomal protein S6;RPS6;ortholog	40S RIBOSOMAL PROTEIN S6 (PTHR11502:SF11)			structural constituent of ribosome(GO:0003735);protein binding(GO:0005515);protein kinase binding(GO:0019901);poly(A) RNA binding(GO:0044822)	structural protein
HUMAN|HGNC=14061|UniProtKB=O60711	LPXN	Leupaxin;LPXN;ortholog	LEUPAXIN (PTHR24216:SF31)	actin family cytoskeletal protein(PC00085)	structural constituent of cytoskeleton(GO:0005198)	zinc ion binding(GO:0008270);transcription cofactor activity(GO:0003712);protein binding(GO:0005515);metal ion binding(GO:0046872)	structural protein
HUMAN|HGNC=10442|UniProtKB=P46781	RPS9	40S ribosomal protein S9;RPS9;ortholog	40S RIBOSOMAL PROTEIN S9 (PTHR11831:SF16)	ribosomal protein(PC00171)	RNA binding(GO:0005488);structural constituent of ribosome(GO:0003676)	structural constituent of ribosome(GO:0003735);rRNA binding(GO:0019843);protein binding(GO:0005515);poly(A) RNA binding(GO:0044822);translation regulator activity(GO:0045182);RNA binding(GO:0003723)	structural protein
HUMAN|HGNC=10389|UniProtKB=P62244	RPS15A	40S ribosomal protein S15a;RPS15A;ortholog	40S RIBOSOMAL PROTEIN S15A (PTHR11758:SF25)	ribosomal protein(PC00171)	structural constituent of ribosome(GO:0005198)	structural constituent of ribosome(GO:0003735);RNA binding(GO:0003723);protein binding(GO:0005515);poly(A) RNA binding(GO:0044822)	structural protein
HUMAN|HGNC=10420|UniProtKB=P23396	RPS3	40S ribosomal protein S3;RPS3;ortholog	40S RIBOSOMAL PROTEIN S3 (PTHR11760:SF26)	ribosomal protein(PC00171)	DNA N-glycosylase activity(GO:0003824);damaged DNA binding(GO:0016787);lyase activity(GO:0016799);structural constituent of ribosome(GO:0019104)	RNA binding(GO:0003723);structural constituent of ribosome(GO:0003735);DNA binding(GO:0003677);damaged DNA binding(GO:0003684);mRNA binding(GO:0003729);DNA-(apurinic or apyrimidinic site) lyase activity(GO:0003906);endodeoxyribonuclease activity(GO:0004520);protein binding(GO:0005515);microtubule binding(GO:0008017);transcription factor binding(GO:0008134);tubulin binding(GO:0015631);enzyme bindi…	structural protein
HUMAN|HGNC=163|UniProtKB=P12814	ACTN1	Alpha-actinin-1;ACTN1;ortholog	ALPHA-ACTININ-1 (PTHR11915:SF399)	non-motor actin binding protein(PC00085)	actin binding(GO:0005488);structural constituent of cytoskeleton(GO:0005515)	actin filament binding(GO:0051015);calcium ion binding(GO:0005509);double-stranded RNA binding(GO:0003725);integrin binding(GO:0005178);protein binding(GO:0005515);vinculin binding(GO:0017166);ligand-dependent nuclear receptor transcription coactivator activity(GO:0030374);protein homodimerization activity(GO:0042803);ion channel binding(GO:0044325);actin binding(GO:0003779);metal ion binding(GO:…	structural protein
HUMAN|HGNC=10386|UniProtKB=P62277	RPS13	40S ribosomal protein S13;RPS13;ortholog	40S RIBOSOMAL PROTEIN S13 (PTHR11885:SF11)	ribosomal protein(PC00171)	RNA binding(GO:0005488);structural constituent of ribosome(GO:0003676)	structural constituent of ribosome(GO:0003735);mRNA binding(GO:0003729);protein binding(GO:0005515);poly(A) RNA binding(GO:0044822);small ribosomal subunit rRNA binding(GO:0070181);5.8S rRNA binding(GO:1990932)	structural protein
HUMAN|HGNC=10417|UniProtKB=P62979	RPS27A	Ubiquitin-40S ribosomal protein S27a;RPS27A;ortholog	UBIQUITIN-40S RIBOSOMAL PROTEIN S27A (PTHR10666:SF194)	ribosomal protein(PC00171)	nucleic acid binding(GO:0005488);structural constituent of ribosome(GO:0003676)	structural constituent of ribosome(GO:0003735);protein binding(GO:0005515);poly(A) RNA binding(GO:0044822);metal ion binding(GO:0046872)	structural protein
HUMAN|HGNC=17084|UniProtKB=Q8WXH0	SYNE2	Nesprin-2;SYNE2;ortholog	NESPRIN-2 (PTHR11915:SF345)	non-motor actin binding protein(PC00085)	actin binding(GO:0005488);structural constituent of cytoskeleton(GO:0005515)	actin filament binding(GO:0051015);actin binding(GO:0003779);protein binding(GO:0005515)	structural protein
HUMAN|HGNC=30923|UniProtKB=Q8TF74	WIPF2	WAS/WASL-interacting protein family member 2;WIPF2;ortholog	WAS/WASL-INTERACTING PROTEIN FAMILY MEMBER 2 (PTHR23202:SF43)	actin family cytoskeletal protein(PC00085)		actin binding(GO:0003779);protein binding(GO:0005515);actin filament binding(GO:0051015)	structural protein
HUMAN|HGNC=6436|UniProtKB=P08727	KRT19	Keratin, type I cytoskeletal 19;KRT19;ortholog	KERATIN, TYPE I CYTOSKELETAL 19 (PTHR23239:SF298)	intermediate filament(PC00085);structural protein(PC00129)	structural constituent of cytoskeleton(GO:0005198)	structural molecule activity(GO:0005198);structural constituent of cytoskeleton(GO:0005200);protein binding(GO:0005515);structural constituent of muscle(GO:0008307);protein complex binding(GO:0032403)	structural protein
HUMAN|HGNC=1441|UniProtKB=Q05682	CAD	Caldesmon;CALD1;ortholog	CALDESMON (PTHR18949:SF3)	non-motor actin binding protein(PC00085)	actin binding(GO:0005488);structural constituent of cytoskeleton(GO:0005515)	actin binding(GO:0003779);calmodulin binding(GO:0005516);myosin binding(GO:0017022);protein binding(GO:0005515);tropomyosin binding(GO:0005523);cadherin binding involved in cell-cell adhesion(GO:0098641)	structural protein
HUMAN|HGNC=170|UniProtKB=P61158	ACTR3	Actin-related protein 3;ACTR3;ortholog	ACTIN-RELATED PROTEIN 3-RELATED (PTHR11937:SF284)	actin and actin related protein(PC00085)	structural constituent of cytoskeleton(GO:0005198)	ATP binding(GO:0005524);structural constituent of cytoskeleton(GO:0005200);protein binding(GO:0005515);actin filament binding(GO:0051015);nucleotide binding(GO:0000166);actin binding(GO:0003779)	structural protein
HUMAN|HGNC=7508|UniProtKB=P15941	MUC1	Mucin-1;MUC1;ortholog	MUCIN-1 (PTHR10006:SF15)	non-motor actin binding protein(PC00085)		RNA polymerase II core promoter proximal region sequence-specific DNA binding(GO:0000978);p53 binding(GO:0002039);transcription cofactor activity(GO:0003712);protein binding(GO:0005515)	structural protein
HUMAN|HGNC=15513|UniProtKB=Q9H7B4	SMYD3	Histone-lysine N-methyltransferase SMYD3;SMYD3;ortholog	HISTONE-LYSINE N-METHYLTRANSFERASE SMYD3 (PTHR12197:SF208)	transcription cofactor(PC00218)	sequence-specific DNA binding transcription factor activity(GO:0005488);transcription cofactor activity(GO:0003676)	metal ion binding(GO:0046872);RNA polymerase II core promoter sequence-specific DNA binding(GO:0000979);RNA polymerase II core binding(GO:0000993);RNA polymerase II intronic transcription regulatory region sequence-specific DNA binding(GO:0001162);histone-lysine N-methyltransferase activity(GO:0018024);methyltransferase activity(GO:0008168);transferase activity(GO:0016740)	transcription cofactor
HUMAN|HGNC=9567|UniProtKB=O00233	PSMD9	26S proteasome non-ATPase regulatory subunit 9;PSMD9;ortholog	26S PROTEASOME NON-ATPASE REGULATORY SUBUNIT 9 (PTHR12651:SF2)	enzyme modulator(PC00095)		transcription coactivator activity(GO:0003713);protein binding(GO:0005515);bHLH transcription factor binding(GO:0043425)	transcription cofactor
HUMAN|HGNC=30022|UniProtKB=Q86YN6	PPARGC1B	Peroxisome proliferator-activated receptor gamma coactivator 1-beta;PPARGC1B;ortholog	PEROXISOME PROLIFERATOR-ACTIVATED RECEPTOR GAMMA COACTIVATOR 1-BETA (PTHR15528:SF16)	transcription cofactor(PC00218)	RNA polymerase II transcription factor binding transcription factor activity(GO:0005488);transcription cofactor activity(GO:0005515)	nucleotide binding(GO:0000166);nucleic acid binding(GO:0003676);RNA polymerase II transcription cofactor activity(GO:0001104);RNA binding(GO:0003723);transcription factor binding(GO:0008134);estrogen receptor binding(GO:0030331);ligand-dependent nuclear receptor transcription coactivator activity(GO:0030374);receptor activator activity(GO:0030546);AF-2 domain binding(GO:0050682)	transcription cofactor
HUMAN|HGNC=7910|UniProtKB=P06748	NPM1	Nucleophosmin;NPM1;ortholog	NUCLEOPHOSMIN (PTHR22747:SF21)	chaperone(PC00072)		transcription coactivator activity(GO:0003713);RNA binding(GO:0003723);protein kinase inhibitor activity(GO:0004860);protein binding(GO:0005515);protein kinase binding(GO:0019901);Tat protein binding(GO:0030957);histone binding(GO:0042393);protein homodimerization activity(GO:0042803);ribosomal large subunit binding(GO:0043023);ribosomal small subunit binding(GO:0043024);poly(A) RNA binding(GO:00…	transcription cofactor
HUMAN|HGNC=12950|UniProtKB=Q15637	SF1	Splicing factor 1;SF1;ortholog	SPLICING FACTOR 1 (PTHR11208:SF62)	mRNA splicing factor(PC00171);transcription cofactor(PC00031)	catalytic activity(GO:0003824);mRNA binding(GO:0005488);sequence-specific DNA binding transcription factor activity(GO:0003676);transcription cofactor activity(GO:0003723)	transcription corepressor activity(GO:0003714);RNA binding(GO:0003723);protein binding(GO:0005515);zinc ion binding(GO:0008270);identical protein binding(GO:0042802);poly(A) RNA binding(GO:0044822);nucleic acid binding(GO:0003676);metal ion binding(GO:0046872);pre-mRNA branch point binding(GO:0045131)	transcription cofactor
HUMAN|HGNC=10074|UniProtKB=P13489	RNH1	Ribonuclease inhibitor;RNH1;ortholog	RIBONUCLEASE INHIBITOR (PTHR24112:SF52)	nucleic acid binding(PC00171);transcription cofactor(PC00218)	sequence-specific DNA binding transcription factor activity(GO:0005488);transcription cofactor activity(GO:0003676)	protein binding(GO:0005515);ribonuclease inhibitor activity(GO:0008428)	transcription cofactor
HUMAN|HGNC=7854|UniProtKB=Q13287	NMI	N-myc-interactor;NMI;ortholog	N-MYC-INTERACTOR (PTHR15225:SF11)	transcription cofactor(PC00218)	sequence-specific DNA binding transcription factor activity(GO:0005488);transcription cofactor activity(GO:0003676)	transcription cofactor activity(GO:0003712);protein binding(GO:0005515)	transcription cofactor
HUMAN|HGNC=9330|UniProtKB=O60828	PQBP1	Polyglutamine-binding protein 1;PQBP1;ortholog	POLYGLUTAMINE-BINDING PROTEIN 1 (PTHR21737:SF12)	enzyme modulator(PC00095);transcription cofactor(PC00218)	sequence-specific DNA binding transcription factor activity(GO:0005488);transcription cofactor activity(GO:0003676)	DNA binding(GO:0003677);transcription coactivator activity(GO:0003713);protein binding(GO:0005515);protein C-terminus binding(GO:0008022);ribonucleoprotein complex binding(GO:0043021)	transcription cofactor
HUMAN|HGNC=18737|UniProtKB=Q9H8N7	ZNF395	Zinc finger protein 395;ZNF395;ortholog	ZINC FINGER PROTEIN 395 (PTHR13006:SF12)	transcription cofactor(PC00218)	sequence-specific DNA binding transcription factor activity(GO:0005488);transcription cofactor activity(GO:0003676)	RNA polymerase II core promoter proximal region sequence-specific DNA binding(GO:0000978);DNA binding(GO:0003677);metal ion binding(GO:0046872);enhancer sequence-specific DNA binding(GO:0001158)	transcription cofactor
HUMAN|HGNC=1837|UniProtKB=P53567	CEBPG	CCAAT/enhancer-binding protein gamma;CEBPG;ortholog	CCAAT/ENHANCER-BINDING PROTEIN GAMMA (PTHR23334:SF35)			transcriptional activator activity, RNA polymerase II core promoter proximal region sequence-specific binding(GO:0001077);DNA binding(GO:0003677);protein binding(GO:0005515);transcription factor binding(GO:0008134);protein homodimerization activity(GO:0042803);sequence-specific DNA binding(GO:0043565);RNA polymerase II core promoter proximal region sequence-specific DNA binding, bending(GO:004437…	transcription cofactor
HUMAN|HGNC=10021|UniProtKB=Q9Y572	RIPK3	Receptor-interacting serine/threonine-protein kinase 3;RIPK3;ortholog				transcription coactivator activity(GO:0003713);protein kinase activity(GO:0004672);protein serine/threonine kinase activity(GO:0004674);NF-kappaB-inducing kinase activity(GO:0004704);protein binding(GO:0005515);ATP binding(GO:0005524);protein complex binding(GO:0032403);identical protein binding(GO:0042802);nucleotide binding(GO:0000166);kinase activity(GO:0016301);transferase activity(GO:0016740)	transcription cofactor
HUMAN|HGNC=16966|UniProtKB=Q15326	ZMYND11	Zinc finger MYND domain-containing protein 11;ZMYND11;ortholog	ZINC FINGER MYND DOMAIN-CONTAINING PROTEIN 11 (PTHR24102:SF21)	transcription cofactor(PC00218);ubiquitin-protein ligase(PC00217)	DNA binding(GO:0005488);chromatin binding(GO:0003676);transcription cofactor activity(GO:0003677)	zinc ion binding(GO:0008270);RNA polymerase II regulatory region sequence-specific DNA binding(GO:0000977);chromatin binding(GO:0003682);transcription cofactor activity(GO:0003712);transcription corepressor activity(GO:0003714);protein binding(GO:0005515);methylated histone binding(GO:0035064);histone binding(GO:0042393);metal ion binding(GO:0046872);DNA binding(GO:0003677)	transcription cofactor
HUMAN|HGNC=7671|UniProtKB=Q13772	NCOA4	Nuclear receptor coactivator 4;NCOA4;ortholog	NUCLEAR RECEPTOR COACTIVATOR 4 (PTHR17085:SF4)			transcription coactivator activity(GO:0003713);androgen receptor binding(GO:0050681)	transcription cofactor
HUMAN|HGNC=28917|UniProtKB=Q86VZ6	JAZF1	Juxtaposed with another zinc finger protein 1;JAZF1;ortholog	JUXTAPOSED WITH ANOTHER ZINC FINGER PROTEIN 1 (PTHR23057:SF1)			nucleic acid binding(GO:0003676);metal ion binding(GO:0046872);transcription corepressor activity(GO:0003714)	transcription cofactor
HUMAN|HGNC=23113|UniProtKB=Q9HB65	ELL3	RNA polymerase II elongation factor ELL3;ELL3;ortholog	RNA POLYMERASE II ELONGATION FACTOR ELL3 (PTHR23288:SF24)	tight junction(PC00070);transcription cofactor(PC00214)	sequence-specific DNA binding transcription factor activity(GO:0005488);transcription cofactor activity(GO:0003676)	enhancer binding(GO:0035326)	transcription cofactor
HUMAN|HGNC=16814|UniProtKB=Q96NX9	DACH2	Dachshund homolog 2;DACH2;ortholog	DACHSHUND HOMOLOG 2 (PTHR12577:SF18)	transcription factor(PC00218)	sequence-specific DNA binding transcription factor activity(GO:0005488)	transcription factor activity, RNA polymerase II core promoter sequence-specific binding involved in preinitiation complex assembly(GO:0001075);DNA binding(GO:0003677)	transcription factor
HUMAN|HGNC=29084|UniProtKB=O75123	ZNF623	Zinc finger protein 623;ZNF623;ortholog	ZINC FINGER PROTEIN 623 (PTHR24377:SF387)		sequence-specific DNA binding transcription factor activity(GO:0005488)	nucleic acid binding(GO:0003676);metal ion binding(GO:0046872);DNA binding(GO:0003677);transcription factor activity, sequence-specific DNA binding(GO:0003700)	transcription factor
HUMAN|HGNC=13059|UniProtKB=Q14584	ZNF266	Zinc finger protein 266;ZNF266;ortholog	ZINC FINGER PROTEIN 266 (PTHR24381:SF203)	KRAB box transcription factor(PC00218)	sequence-specific DNA binding transcription factor activity(GO:0005488)	nucleic acid binding(GO:0003676);DNA binding(GO:0003677);protein binding(GO:0005515);metal ion binding(GO:0046872)	transcription factor
HUMAN|HGNC=13013|UniProtKB=Q92794	KAT6A	Histone acetyltransferase KAT6A;KAT6A;ortholog	HISTONE ACETYLTRANSFERASE KAT6A (PTHR10615:SF145)	acetyltransferase(PC00220);chromatin/chromatin-binding protein(PC00038);zinc finger transcription factor(PC00171)	acetyltransferase activity(GO:0003824);chromatin binding(GO:0016740);sequence-specific DNA binding transcription factor activity(GO:0016746)	DNA binding(GO:0003677);transcription coactivator activity(GO:0003713);histone acetyltransferase activity(GO:0004402);zinc ion binding(GO:0008270);protein binding(GO:0005515);transcription factor binding(GO:0008134);acetyltransferase activity(GO:0016407);transferase activity, transferring acyl groups other than amino-acyl groups(GO:0016747);metal ion binding(GO:0046872);transferase activity(GO:00…	transcription factor
HUMAN|HGNC=28696|UniProtKB=Q8N184	ZNF567	Zinc finger protein 567;ZNF567;ortholog	ZINC FINGER PROTEIN 567 (PTHR24404:SF40)	KRAB box transcription factor(PC00218)	sequence-specific DNA binding transcription factor activity(GO:0005488)	nucleic acid binding(GO:0003676);metal ion binding(GO:0046872);transcription factor activity, sequence-specific DNA binding(GO:0003700);protein binding(GO:0005515);transcription regulatory region DNA binding(GO:0044212);DNA binding(GO:0003677)	transcription factor
HUMAN|HGNC=24819|UniProtKB=Q5SVQ8	ZBTB41	Zinc finger and BTB domain-containing protein 41;ZBTB41;ortholog	ZINC FINGER AND BTB DOMAIN-CONTAINING PROTEIN 41 (PTHR24402:SF247)	KRAB box transcription factor(PC00218)	sequence-specific DNA binding transcription factor activity(GO:0005488)	DNA binding(GO:0003677);metal ion binding(GO:0046872);nucleic acid binding(GO:0003676)	transcription factor
HUMAN|HGNC=12801|UniProtKB=P17861	XBP1	X-box-binding protein 1;XBP1;ortholog	X-BOX-BINDING PROTEIN 1 (PTHR13301:SF104)			transcription factor activity, sequence-specific DNA binding(GO:0003700);sequence-specific DNA binding(GO:0043565);RNA polymerase II regulatory region sequence-specific DNA binding(GO:0000977);RNA polymerase II transcription factor activity, sequence-specific DNA binding(GO:0000981);core promoter binding(GO:0001047);RNA polymerase II transcription factor binding(GO:0001085);enhancer sequence-spec…	transcription factor
HUMAN|HGNC=5275|UniProtKB=Q92993	KAT5	Histone acetyltransferase KAT5;KAT5;ortholog	HISTONE ACETYLTRANSFERASE KAT5 (PTHR10615:SF140)	acetyltransferase(PC00220);chromatin/chromatin-binding protein(PC00038);zinc finger transcription factor(PC00171)	acetyltransferase activity(GO:0003824);chromatin binding(GO:0016740);sequence-specific DNA binding transcription factor activity(GO:0016746)	histone acetyltransferase activity(GO:0004402);transferase activity, transferring acyl groups other than amino-acyl groups(GO:0016747);transcription coactivator activity(GO:0003713);protein binding(GO:0005515);acetyltransferase activity(GO:0016407);metal ion binding(GO:0046872);androgen receptor binding(GO:0050681);repressing transcription factor binding(GO:0070491);transferase activity(GO:001674…	transcription factor
HUMAN|HGNC=20164|UniProtKB=Q8IX15	HOMEZ	Homeobox and leucine zipper protein Homez;HOMEZ;ortholog	HOMEOBOX AND LEUCINE ZIPPER PROTEIN HOMEZ (PTHR15467:SF12)	homeobox transcription factor(PC00218);zinc finger transcription factor(PC00116)	sequence-specific DNA binding transcription factor activity(GO:0005488);transcription cofactor activity(GO:0003676)	DNA binding(GO:0003677);transcription factor activity, sequence-specific DNA binding(GO:0003700);transcription corepressor activity(GO:0003714);protein binding(GO:0005515)	transcription factor
HUMAN|HGNC=8111|UniProtKB=Q8TAX0	OSR1	Protein odd-skipped-related 1;OSR1;ortholog	PROTEIN ODD-SKIPPED-RELATED 1 (PTHR14196:SF8)	nucleic acid binding(PC00171);zinc finger transcription factor(PC00218)	sequence-specific DNA binding transcription factor activity(GO:0005488)	nucleic acid binding(GO:0003676);metal ion binding(GO:0046872);protein serine/threonine kinase activity(GO:0004674);protein binding(GO:0005515);protein kinase binding(GO:0019901)	transcription factor
HUMAN|HGNC=3444|UniProtKB=P50548	ERF	ETS domain-containing transcription factor ERF;ERF;ortholog	ETS DOMAIN-CONTAINING TRANSCRIPTION FACTOR ERF (PTHR11849:SF246)	nucleic acid binding(PC00171);signaling molecule(PC00207);transcription factor(PC00218)	sequence-specific DNA binding RNA polymerase II transcription factor activity(GO:0005488)	transcription factor activity, sequence-specific DNA binding(GO:0003700);transcription corepressor activity(GO:0003714);sequence-specific DNA binding(GO:0043565);RNA polymerase II transcription factor activity, sequence-specific DNA binding(GO:0000981);DNA binding(GO:0003677)	transcription factor
HUMAN|HGNC=28684|UniProtKB=Q8N587	ZNF561	Zinc finger protein 561;ZNF561;ortholog	ZINC FINGER PROTEIN 561 (PTHR24387:SF266)	KRAB box transcription factor(PC00218)		nucleic acid binding(GO:0003676);metal ion binding(GO:0046872);RNA polymerase II regulatory region sequence-specific DNA binding(GO:0000977);transcription factor activity, sequence-specific DNA binding(GO:0003700);DNA binding(GO:0003677)	transcription factor
HUMAN|HGNC=12856|UniProtKB=P25490	YY1	Transcriptional repressor protein YY1;YY1;ortholog	TRANSCRIPTIONAL REPRESSOR PROTEIN YY1 (PTHR14003:SF15)	zinc finger transcription factor(PC00218)	sequence-specific DNA binding transcription factor activity(GO:0005488)	nucleic acid binding(GO:0003676);metal ion binding(GO:0046872);four-way junction DNA binding(GO:0000400);transcriptional repressor activity, RNA polymerase II core promoter proximal region sequence-specific binding(GO:0001078);enhancer sequence-specific DNA binding(GO:0001158);DNA binding(GO:0003677);transcription factor activity, sequence-specific DNA binding(GO:0003700);transcription coactivato…	transcription factor
HUMAN|HGNC=11363|UniProtKB=P52630	STAT2	Signal transducer and activator of transcription 2;STAT2;ortholog	SIGNAL TRANSDUCER AND ACTIVATOR OF TRANSCRIPTION 2 (PTHR11801:SF55)	nucleic acid binding(PC00171);transcription factor(PC00218)	sequence-specific DNA binding transcription factor activity(GO:0005488)	DNA binding(GO:0003677);transcription factor activity, sequence-specific DNA binding(GO:0003700);signal transducer activity(GO:0004871);protein binding(GO:0005515);identical protein binding(GO:0042802)	transcription factor
HUMAN|HGNC=5361|UniProtKB=Q02363	ID2	DNA-binding protein inhibitor ID-2;ID2;ortholog	DNA-BINDING PROTEIN INHIBITOR ID-2-RELATED (PTHR11723:SF20)	transcription factor(PC00218)	sequence-specific DNA binding transcription factor activity(GO:0005488)	protein binding(GO:0005515);ion channel binding(GO:0044325);protein dimerization activity(GO:0046983)	transcription factor
HUMAN|HGNC=9894|UniProtKB=Q08999	RBL2	Retinoblastoma-like protein 2;RBL2;ortholog	RETINOBLASTOMA-LIKE PROTEIN 2 (PTHR13742:SF25)	nucleic acid binding(PC00171);transcription factor(PC00218)	sequence-specific DNA binding transcription factor activity(GO:0005488)	DNA binding(GO:0003677);protein binding(GO:0005515);promoter-specific chromatin binding(GO:1990841)	transcription factor
HUMAN|HGNC=11368|UniProtKB=P42226	STAT6	Signal transducer and activator of transcription 6;STAT6;ortholog	SIGNAL TRANSDUCER AND ACTIVATOR OF TRANSCRIPTION 6 (PTHR11801:SF60)	nucleic acid binding(PC00171);transcription factor(PC00218)	sequence-specific DNA binding transcription factor activity(GO:0005488)	transcription factor activity, sequence-specific DNA binding(GO:0003700);signal transducer activity(GO:0004871);DNA binding(GO:0003677);RNA polymerase II core promoter sequence-specific DNA binding(GO:0000979);protein binding(GO:0005515);protein phosphatase binding(GO:0019903);identical protein binding(GO:0042802);sequence-specific DNA binding(GO:0043565)	transcription factor
HUMAN|HGNC=26305|UniProtKB=Q6P3V2	ZNF585A	Zinc finger protein 585A;ZNF585A;ortholog	ZINC FINGER PROTEIN 585A-RELATED (PTHR24377:SF521)		sequence-specific DNA binding transcription factor activity(GO:0005488)	nucleic acid binding(GO:0003676);metal ion binding(GO:0046872);transcription factor activity, sequence-specific DNA binding(GO:0003700)	transcription factor
HUMAN|HGNC=11557|UniProtKB=Q16559	TAL2	T-cell acute lymphocytic leukemia protein 2;TAL2;ortholog	T-CELL ACUTE LYMPHOCYTIC LEUKEMIA PROTEIN 2 (PTHR13864:SF24)	basic helix-loop-helix transcription factor(PC00218);nucleic acid binding(PC00055)	sequence-specific DNA binding RNA polymerase II transcription factor activity(GO:0005488)	RNA polymerase II regulatory region sequence-specific DNA binding(GO:0000977);RNA polymerase II transcription factor activity, sequence-specific DNA binding(GO:0000981);DNA binding(GO:0003677);protein binding(GO:0005515);protein dimerization activity(GO:0046983)	transcription factor
HUMAN|HGNC=17016|UniProtKB=O95251	KAT7	Histone acetyltransferase KAT7;KAT7;ortholog	HISTONE ACETYLTRANSFERASE KAT7 (PTHR10615:SF136)	acetyltransferase(PC00220);chromatin/chromatin-binding protein(PC00038);zinc finger transcription factor(PC00171)	acetyltransferase activity(GO:0003824);chromatin binding(GO:0016740);sequence-specific DNA binding transcription factor activity(GO:0016746)	transcription factor activity, sequence-specific DNA binding(GO:0003700);histone acetyltransferase activity(GO:0004402);zinc ion binding(GO:0008270);protein binding(GO:0005515);transferase activity, transferring acyl groups other than amino-acyl groups(GO:0016747);transferase activity(GO:0016740);transferase activity, transferring acyl groups(GO:0016746);metal ion binding(GO:0046872)	transcription factor
HUMAN|HGNC=7553|UniProtKB=P01106	MYC	Myc proto-oncogene protein;MYC;ortholog	MYC PROTO-ONCOGENE PROTEIN (PTHR11514:SF89)	basic helix-loop-helix transcription factor(PC00218);nucleic acid binding(PC00055)	sequence-specific DNA binding transcription factor activity(GO:0005488)	transcription factor activity, sequence-specific DNA binding(GO:0003700);protein dimerization activity(GO:0046983);RNA polymerase II core promoter proximal region sequence-specific DNA binding(GO:0000978);transcriptional activator activity, RNA polymerase II core promoter proximal region sequence-specific binding(GO:0001077);DNA binding(GO:0003677);protein binding(GO:0005515);transcription factor…	transcription factor
HUMAN|HGNC=7626|UniProtKB=Q13506	NAB1	NGFI-A-binding protein 1;NAB1;ortholog	NGFI-A-BINDING PROTEIN 1 (PTHR12623:SF13)			transcription factor activity, transcription factor binding(GO:0000989);transcription factor binding(GO:0008134)	transcription factor
HUMAN|HGNC=26422|UniProtKB=Q96NG5	ZNF558	Zinc finger protein 558;ZNF558;ortholog	ZINC FINGER PROTEIN 558 (PTHR24381:SF213)	KRAB box transcription factor(PC00218)	sequence-specific DNA binding transcription factor activity(GO:0005488)	DNA binding(GO:0003677);metal ion binding(GO:0046872);nucleic acid binding(GO:0003676)	transcription factor
HUMAN|HGNC=12920|UniProtKB=P52737	ZNF136	Zinc finger protein 136;ZNF136;ortholog	ZINC FINGER PROTEIN 136 (PTHR24402:SF262)	KRAB box transcription factor(PC00218)	sequence-specific DNA binding transcription factor activity(GO:0005488)	DNA binding(GO:0003677);transcription corepressor activity(GO:0003714);protein binding(GO:0005515);metal ion binding(GO:0046872);nucleic acid binding(GO:0003676)	transcription factor
HUMAN|HGNC=7106|UniProtKB=P54252	ATXN3	Ataxin-3;ATXN3;ortholog	ATAXIN-3 (PTHR14159:SF3)	transcription factor(PC00218)	sequence-specific DNA binding transcription factor activity(GO:0005488)	omega peptidase activity(GO:0008242);RNA polymerase II regulatory region DNA binding(GO:0001012);histone deacetylase activity(GO:0004407);thiol-dependent ubiquitin-specific protease activity(GO:0004843);protein binding(GO:0005515);ubiquitin protein ligase binding(GO:0031625);identical protein binding(GO:0042802);ATPase binding(GO:0051117);Lys63-specific deubiquitinase activity(GO:0061578);Lys48-s…	transcription factor
HUMAN|HGNC=4174|UniProtKB=Q92908	GATA6	Transcription factor GATA-6;GATA6;ortholog	TRANSCRIPTION FACTOR GATA-6 (PTHR10071:SF221)	nuclease(PC00171);zinc finger transcription factor(PC00170)	chromatin binding(GO:0005488);protein binding(GO:0003682);sequence-specific DNA binding RNA polymerase II transcription factor activity(GO:0005515)	RNA polymerase II regulatory region sequence-specific DNA binding(GO:0000977);RNA polymerase II core promoter sequence-specific DNA binding(GO:0000979);RNA polymerase II transcription factor activity, sequence-specific DNA binding(GO:0000981);RNA polymerase II transcription factor binding(GO:0001085);RNA polymerase II repressing transcription factor binding(GO:0001103);transcriptional activator a…	transcription factor
HUMAN|HGNC=24727|UniProtKB=A0AVK6	E2F8	Transcription factor E2F8;E2F8;ortholog	TRANSCRIPTION FACTOR E2F8 (PTHR12081:SF59)	nucleic acid binding(PC00171);transcription factor(PC00218)	sequence-specific DNA binding transcription factor activity(GO:0005488)	RNA polymerase II core promoter proximal region sequence-specific DNA binding(GO:0000978);core promoter binding(GO:0001047);transcriptional repressor activity, RNA polymerase II core promoter proximal region sequence-specific binding(GO:0001078);transcription factor activity, sequence-specific DNA binding(GO:0003700);transcription corepressor activity(GO:0003714);protein binding(GO:0005515);prote…	transcription factor
HUMAN|HGNC=7670|UniProtKB=Q9Y6Q9	NCOA3	Nuclear receptor coactivator 3;NCOA3;ortholog	NUCLEAR RECEPTOR COACTIVATOR 3 (PTHR10684:SF6)	acetyltransferase(PC00220);transcription factor(PC00038)	receptor binding(GO:0005488);transcription cofactor activity(GO:0005515)	transcription coactivator activity(GO:0003713);histone acetyltransferase activity(GO:0004402);protein binding(GO:0005515);ligand-dependent nuclear receptor binding(GO:0016922);ligand-dependent nuclear receptor transcription coactivator activity(GO:0030374);nuclear hormone receptor binding(GO:0035257);thyroid hormone receptor binding(GO:0046966);protein dimerization activity(GO:0046983);protein N-…	transcription factor
HUMAN|HGNC=17869|UniProtKB=Q9UHB7	AFF4	AF4/FMR2 family member 4;AFF4;ortholog	AF4/FMR2 FAMILY MEMBER 4 (PTHR10528:SF20)	transcription factor(PC00218)	sequence-specific DNA binding transcription factor activity(GO:0005488)	transcription factor activity, sequence-specific DNA binding(GO:0003700);protein binding(GO:0005515)	transcription factor
HUMAN|HGNC=18854|UniProtKB=Q8TEY5	CREB3L4	Cyclic AMP-responsive element-binding protein 3-like protein 4;CREB3L4;ortholog	CYCLIC AMP-RESPONSIVE ELEMENT-BINDING PROTEIN 3-LIKE PROTEIN 4 (PTHR22952:SF299)	CREB transcription factor(PC00218);nucleic acid binding(PC00056)	sequence-specific DNA binding transcription factor activity(GO:0005488)	transcription factor activity, sequence-specific DNA binding(GO:0003700);cAMP response element binding(GO:0035497);sequence-specific DNA binding(GO:0043565);RNA polymerase II regulatory region sequence-specific DNA binding(GO:0000977);transcriptional activator activity, RNA polymerase II transcription regulatory region sequence-specific binding(GO:0001228);DNA binding(GO:0003677)	transcription factor
HUMAN|HGNC=6594|UniProtKB=P50458	LHX2	LIM/homeobox protein Lhx2;LHX2;ortholog	LIM/HOMEOBOX PROTEIN LHX2 (PTHR24208:SF124)	RNA binding protein(PC00171);actin family cytoskeletal protein(PC00031);homeobox transcription factor(PC00085)	RNA binding(GO:0005488);structural constituent of cytoskeleton(GO:0003676)	zinc ion binding(GO:0008270);sequence-specific DNA binding(GO:0043565);transcription factor activity, RNA polymerase II transcription factor binding(GO:0001076);chromatin binding(GO:0003682);DNA binding(GO:0003677);metal ion binding(GO:0046872)	transcription factor
HUMAN|HGNC=29330|UniProtKB=Q9HCE5	METTL14	N6-adenosine-methyltransferase subunit METTL14;METTL14;ortholog	N6-ADENOSINE-METHYLTRANSFERASE SUBUNIT METTL14 (PTHR13107:SF3)	transcription factor(PC00218)	sequence-specific DNA binding transcription factor activity(GO:0005488)	methyltransferase activity(GO:0008168);RNA binding(GO:0003723);mRNA (2'-O-methyladenosine-N6-)-methyltransferase activity(GO:0016422);transferase activity(GO:0016740);mRNA binding(GO:0003729);protein binding(GO:0005515);S-adenosyl-L-methionine binding(GO:1904047)	transcription factor
HUMAN|HGNC=14256|UniProtKB=Q9ULD4	BRPF3	Bromodomain and PHD finger-containing protein 3;BRPF3;ortholog	BROMODOMAIN AND PHD FINGER-CONTAINING PROTEIN 3 (PTHR13793:SF112)	nucleic acid binding(PC00171);zinc finger transcription factor(PC00218)	sequence-specific DNA binding transcription factor activity(GO:0005488)	zinc ion binding(GO:0008270);protein binding(GO:0005515);metal ion binding(GO:0046872)	transcription factor
HUMAN|HGNC=12994|UniProtKB=O95125	ZNF202	Zinc finger protein 202;ZNF202;ortholog	ZINC FINGER PROTEIN 202 (PTHR10032:SF259)		sequence-specific DNA binding RNA polymerase II transcription factor activity(GO:0005488)	transcription factor activity, sequence-specific DNA binding(GO:0003700);RNA polymerase II transcription factor activity, sequence-specific DNA binding(GO:0000981);DNA binding(GO:0003677);protein binding(GO:0005515);metal ion binding(GO:0046872);nucleic acid binding(GO:0003676)	transcription factor
HUMAN|HGNC=20670|UniProtKB=Q8WVJ9	TWIST2	Twist-related protein 2;TWIST2;ortholog	TWIST-RELATED PROTEIN 2 (PTHR23349:SF82)	basic helix-loop-helix transcription factor(PC00218);nucleic acid binding(PC00055)	sequence-specific DNA binding transcription factor activity(GO:0005488)	DNA binding(GO:0003677);protein binding(GO:0005515);protein dimerization activity(GO:0046983)	transcription factor
HUMAN|HGNC=28671|UniProtKB=Q86UE3	ZNF546	Zinc finger protein 546;ZNF546;ortholog	ZINC FINGER PROTEIN 546 (PTHR24377:SF506)		sequence-specific DNA binding transcription factor activity(GO:0005488)	nucleic acid binding(GO:0003676);metal ion binding(GO:0046872);DNA binding(GO:0003677);transcription factor activity, sequence-specific DNA binding(GO:0003700)	transcription factor
HUMAN|HGNC=24751|UniProtKB=Q3KQV3	ZNF792	Zinc finger protein 792;ZNF792;ortholog	ZINC FINGER PROTEIN 792 (PTHR24387:SF269)	KRAB box transcription factor(PC00218)		RNA polymerase II regulatory region sequence-specific DNA binding(GO:0000977);transcription factor activity, sequence-specific DNA binding(GO:0003700);protein binding(GO:0005515);metal ion binding(GO:0046872);nucleic acid binding(GO:0003676);DNA binding(GO:0003677)	transcription factor
HUMAN|HGNC=11598|UniProtKB=Q9UMR3	TBX20	T-box transcription factor TBX20;TBX20;ortholog	T-BOX TRANSCRIPTION FACTOR TBX20 (PTHR11267:SF130)	nucleic acid binding(PC00171);transcription factor(PC00218)	sequence-specific DNA binding transcription factor activity(GO:0005488)	RNA polymerase II regulatory region sequence-specific DNA binding(GO:0000977);RNA polymerase II core promoter proximal region sequence-specific DNA binding(GO:0000978);transcriptional activator activity, RNA polymerase II core promoter proximal region sequence-specific binding(GO:0001077);RNA polymerase II transcription factor binding(GO:0001085);RNA polymerase II activating transcription factor …	transcription factor
HUMAN|HGNC=20647|UniProtKB=Q8TF45	ZNF418	Zinc finger protein 418;ZNF418;ortholog	ZINC FINGER PROTEIN 418 (PTHR24387:SF236)	KRAB box transcription factor(PC00218)		nucleic acid binding(GO:0003676);metal ion binding(GO:0046872);RNA polymerase II regulatory region sequence-specific DNA binding(GO:0000977);transcription factor activity, sequence-specific DNA binding(GO:0003700);protein binding(GO:0005515);DNA binding(GO:0003677)	transcription factor
HUMAN|HGNC=11469|UniProtKB=O00267	SUPT5H	Transcription elongation factor SPT5;SUPT5H;ortholog	TRANSCRIPTION ELONGATION FACTOR SPT5 (PTHR11125:SF9)	chromatin/chromatin-binding protein(PC00171);transcription factor(PC00009)	chromatin binding(GO:0005488);sequence-specific DNA binding transcription factor activity(GO:0003682)	protein binding(GO:0005515);enzyme binding(GO:0019899);poly(A) RNA binding(GO:0044822);protein heterodimerization activity(GO:0046982);translation elongation factor activity(GO:0003746);chromatin binding(GO:0003682)	transcription factor
HUMAN|HGNC=13913|UniProtKB=Q96MA1	DMRTB1	Doublesex- and mab-3-related transcription factor B1;DMRTB1;ortholog	DOUBLESEX- AND MAB-3-RELATED TRANSCRIPTION FACTOR B1 (PTHR12322:SF96)			core promoter proximal region sequence-specific DNA binding(GO:0000987);transcription factor activity, sequence-specific DNA binding(GO:0003700);protein homodimerization activity(GO:0042803);metal ion binding(GO:0046872);protein binding(GO:0005515);DNA binding(GO:0003677);sequence-specific DNA binding(GO:0043565)	transcription factor
HUMAN|HGNC=15924|UniProtKB=Q9UJQ4	SALL4	Sal-like protein 4;SALL4;ortholog	SAL-LIKE PROTEIN 4 (PTHR23233:SF63)	nucleic acid binding(PC00171);zinc finger transcription factor(PC00218)	sequence-specific DNA binding transcription factor activity(GO:0005488)	nucleic acid binding(GO:0003676);metal ion binding(GO:0046872);transcription factor activity, sequence-specific DNA binding(GO:0003700);protein binding(GO:0005515);sequence-specific DNA binding(GO:0043565);transcription regulatory region DNA binding(GO:0044212);DNA binding(GO:0003677)	transcription factor
HUMAN|HGNC=24617|UniProtKB=Q8NG57	TCEB3C	RNA polymerase II transcription factor SIII subunit A3;TCEB3C;ortholog	PROTEIN LOC105369241-RELATED (PTHR15141:SF66)	transcription factor(PC00218)	ubiquitin-protein ligase activity(GO:0003824)	DNA binding(GO:0003677)	transcription factor
HUMAN|HGNC=24311|UniProtKB=Q6XD76	ASCL4	Achaete-scute homolog 4;ASCL4;ortholog	ACHAETE-SCUTE HOMOLOG 4 (PTHR13935:SF74)	basic helix-loop-helix transcription factor(PC00218);nucleic acid binding(PC00055)	sequence-specific DNA binding transcription factor activity(GO:0005488)	RNA polymerase II regulatory region sequence-specific DNA binding(GO:0000977);protein binding(GO:0005515);protein dimerization activity(GO:0046983);transcription factor activity, sequence-specific DNA binding(GO:0003700);DNA binding(GO:0003677)	transcription factor
HUMAN|HGNC=14530|UniProtKB=Q3SY56	KLF14	Transcription factor Sp6;SP6;ortholog	TRANSCRIPTION FACTOR SP6 (PTHR23235:SF29)	DNA binding protein(PC00171);transcription cofactor(PC00009);zinc finger transcription factor(PC00218)	sequence-specific DNA binding RNA polymerase II transcription factor activity(GO:0005488)	DNA binding(GO:0003677);metal ion binding(GO:0046872);nucleic acid binding(GO:0003676)	transcription factor
HUMAN|HGNC=5107|UniProtKB=P31267	HOXA6	Homeobox protein Hox-A6;HOXA6;ortholog	HOMEOBOX PROTEIN HOX-A6 (PTHR24326:SF434)	DNA binding protein(PC00171);homeobox transcription factor(PC00009)	sequence-specific DNA binding transcription factor activity(GO:0005488)	transcription factor activity, sequence-specific DNA binding(GO:0003700);sequence-specific DNA binding(GO:0043565);DNA binding(GO:0003677)	transcription factor
HUMAN|HGNC=31930|UniProtKB=Q6ZS27	ZNF662	Zinc finger protein 662;ZNF662;ortholog	ZINC FINGER PROTEIN 662 (PTHR24390:SF61)	KRAB box transcription factor(PC00218)	transcription cofactor activity(GO:0005488)	nucleic acid binding(GO:0003676);DNA binding(GO:0003677);transcription cofactor activity(GO:0003712);protein binding(GO:0005515);metal ion binding(GO:0046872)	transcription factor
HUMAN|HGNC=12593|UniProtKB=P22415	USF1	Upstream stimulatory factor 1;USF1;ortholog	UPSTREAM STIMULATORY FACTOR 1 (PTHR12565:SF206)	basic helix-loop-helix transcription factor(PC00218)		protein dimerization activity(GO:0046983);double-stranded DNA binding(GO:0003690);transcription factor activity, RNA polymerase II distal enhancer sequence-specific binding(GO:0003705);protein binding(GO:0005515);enzyme binding(GO:0019899);protein kinase binding(GO:0019901);protein homodimerization activity(GO:0042803);histone deacetylase binding(GO:0042826);bHLH transcription factor binding(GO:0…	transcription factor
HUMAN|HGNC=26496|UniProtKB=A8K8V0	ZNF785	Zinc finger protein 785;ZNF785;ortholog	ZINC FINGER PROTEIN 785 (PTHR24375:SF200)	KRAB box transcription factor(PC00218)		DNA binding(GO:0003677);protein binding(GO:0005515);metal ion binding(GO:0046872);nucleic acid binding(GO:0003676)	transcription factor
HUMAN|HGNC=6347|UniProtKB=Q9Y5W3	KLF2	Krueppel-like factor 2;KLF2;ortholog	KRUEPPEL-LIKE FACTOR 2 (PTHR24409:SF178)			transcription factor activity, sequence-specific DNA binding(GO:0003700);protein binding(GO:0005515);sequence-specific DNA binding(GO:0043565);metal ion binding(GO:0046872);nucleic acid binding(GO:0003676);DNA binding(GO:0003677)	transcription factor
HUMAN|HGNC=30688|UniProtKB=Q86VP6	CAND1	Cullin-associated NEDD8-dissociated protein 1;CAND1;ortholog	CULLIN-ASSOCIATED NEDD8-DISSOCIATED PROTEIN 1 (PTHR12696:SF3)	transcription factor(PC00218)		protein binding(GO:0005515);TBP-class protein binding(GO:0017025)	transcription factor
HUMAN|HGNC=11825|UniProtKB=P43699	TTF1	Homeobox protein Nkx-2.1;NKX2-1;ortholog	HOMEOBOX PROTEIN NKX-2.1 (PTHR24340:SF50)	DNA binding protein(PC00171);homeobox transcription factor(PC00009)	sequence-specific DNA binding transcription factor activity(GO:0005488)	DNA binding(GO:0003677);RNA polymerase II regulatory region sequence-specific DNA binding(GO:0000977);RNA polymerase II regulatory region DNA binding(GO:0001012);core promoter binding(GO:0001047);intronic transcription regulatory region sequence-specific DNA binding(GO:0001161);transcription factor activity, sequence-specific DNA binding(GO:0003700);transcription factor activity, RNA polymerase I…	transcription factor
HUMAN|HGNC=28730|UniProtKB=Q86XU0	ZNF677	Zinc finger protein 677;ZNF677;ortholog	ZINC FINGER PROTEIN 677 (PTHR24377:SF601)		sequence-specific DNA binding transcription factor activity(GO:0005488)	nucleic acid binding(GO:0003676);DNA binding(GO:0003677);transcription factor activity, sequence-specific DNA binding(GO:0003700);metal ion binding(GO:0046872)	transcription factor
HUMAN|HGNC=447|UniProtKB=O96006	ZBED1	Zinc finger BED domain-containing protein 1;ZBED1;ortholog	ZINC FINGER BED DOMAIN-CONTAINING PROTEIN 1 (PTHR23272:SF58)		sequence-specific DNA binding transcription factor activity(GO:0005488)	DNA binding(GO:0003677);RNA polymerase II regulatory region sequence-specific DNA binding(GO:0000977);transcription factor activity, sequence-specific DNA binding(GO:0003700);transposase activity(GO:0004803);protein binding(GO:0005515);metal ion binding(GO:0046872);protein dimerization activity(GO:0046983);nucleic acid binding(GO:0003676)	transcription factor
HUMAN|HGNC=29989|UniProtKB=Q86YP4	GATAD2A	Transcriptional repressor p66-alpha;GATAD2A;ortholog	TRANSCRIPTIONAL REPRESSOR P66-ALPHA (PTHR13455:SF10)	chromatin/chromatin-binding protein(PC00171)		transcription factor activity, sequence-specific DNA binding(GO:0003700);protein binding(GO:0005515);zinc ion binding(GO:0008270);protein binding, bridging(GO:0030674);RNA polymerase II regulatory region sequence-specific DNA binding(GO:0000977);sequence-specific DNA binding(GO:0043565);metal ion binding(GO:0046872)	transcription factor
HUMAN|HGNC=28418|UniProtKB=Q5T5D7	ZNF684	Zinc finger protein 684;ZNF684;ortholog	ZINC FINGER PROTEIN 684 (PTHR24381:SF206)	KRAB box transcription factor(PC00218)	sequence-specific DNA binding transcription factor activity(GO:0005488)	DNA binding(GO:0003677);metal ion binding(GO:0046872);nucleic acid binding(GO:0003676)	transcription factor
HUMAN|HGNC=11811|UniProtKB=O14901	KLF11	Krueppel-like factor 11;KLF11;ortholog	KRUEPPEL-LIKE FACTOR 11 (PTHR24409:SF146)			RNA polymerase II transcription factor activity, sequence-specific DNA binding(GO:0000981);transcription factor activity, sequence-specific DNA binding(GO:0003700);protein binding(GO:0005515);transcription regulatory region DNA binding(GO:0044212);metal ion binding(GO:0046872);nucleic acid binding(GO:0003676);DNA binding(GO:0003677)	transcription factor
HUMAN|HGNC=1833|UniProtKB=P49715	CEBPA	CCAAT/enhancer-binding protein alpha;CEBPA;ortholog	CCAAT/ENHANCER-BINDING PROTEIN ALPHA (PTHR23334:SF30)	nucleic acid binding(PC00171);transcription factor(PC00218)	sequence-specific DNA binding transcription factor activity(GO:0005488)	RNA polymerase II core promoter proximal region sequence-specific DNA binding(GO:0000978);RNA polymerase I regulatory region DNA binding(GO:0001013);transcriptional activator activity, RNA polymerase II core promoter proximal region sequence-specific binding(GO:0001077);transcriptional activator activity, RNA polymerase II transcription regulatory region sequence-specific binding(GO:0001228);DNA …	transcription factor
HUMAN|HGNC=11998|UniProtKB=P04637	TP53	Cellular tumor antigen p53;TP53;ortholog	CELLULAR TUMOR ANTIGEN P53 (PTHR11447:SF27)	transcription factor(PC00218)	chromatin binding(GO:0005488);damaged DNA binding(GO:0003682);double-stranded DNA binding(GO:0003676);sequence-specific DNA binding transcription factor activity(GO:0003677)	transcription factor activity, sequence-specific DNA binding(GO:0003700);transcription regulatory region DNA binding(GO:0044212);metal ion binding(GO:0046872);RNA polymerase II transcription factor activity, sequence-specific DNA binding(GO:0000981);core promoter sequence-specific DNA binding(GO:0001046);RNA polymerase II transcription factor binding(GO:0001085);transcriptional activator activity…	transcription factor
HUMAN|HGNC=23705|UniProtKB=Q9ULM2	ZNF490	Zinc finger protein 490;ZNF490;ortholog	ZINC FINGER PROTEIN 490 (PTHR24377:SF425)		sequence-specific DNA binding transcription factor activity(GO:0005488)	nucleic acid binding(GO:0003676);metal ion binding(GO:0046872);DNA binding(GO:0003677);transcription factor activity, sequence-specific DNA binding(GO:0003700);protein binding(GO:0005515)	transcription factor
HUMAN|HGNC=12397|UniProtKB=Q15361	TTF1	Transcription termination factor 1;TTF1;ortholog	TRANSCRIPTION TERMINATION FACTOR 1 (PTHR10641:SF701)	DNA binding protein(PC00171);transcription factor(PC00009)	sequence-specific DNA binding transcription factor activity(GO:0005488)	DNA binding(GO:0003677);chromatin binding(GO:0003682);sequence-specific DNA binding(GO:0043565);transcription regulatory region DNA binding(GO:0044212);RNA polymerase II transcription factor activity, sequence-specific DNA binding(GO:0000981);transcription factor activity, RNA polymerase II transcription factor recruiting(GO:0001135)	transcription factor
HUMAN|HGNC=7961|UniProtKB=Q15466	NR0B2	Nuclear receptor subfamily 0 group B member 2;NR0B2;ortholog	NUCLEAR RECEPTOR SUBFAMILY 0 GROUP B MEMBER 2 (PTHR24081:SF13)			DNA binding(GO:0003677);steroid hormone receptor activity(GO:0003707);transcription corepressor activity(GO:0003714);protein binding(GO:0005515);transcription factor binding(GO:0008134);protein domain specific binding(GO:0019904);protein complex binding(GO:0032403);protein homodimerization activity(GO:0042803);peroxisome proliferator activated receptor binding(GO:0042975);retinoid X receptor bind…	transcription factor
HUMAN|HGNC=25226|UniProtKB=Q5TYW1	ZNF658	Zinc finger protein 658;ZNF658;ortholog	ZINC FINGER PROTEIN 658 (PTHR24377:SF550)		sequence-specific DNA binding transcription factor activity(GO:0005488)	nucleic acid binding(GO:0003676);metal ion binding(GO:0046872);transcription regulatory region sequence-specific DNA binding(GO:0000976);transcription factor activity, sequence-specific DNA binding(GO:0003700);DNA binding(GO:0003677)	transcription factor
HUMAN|HGNC=28838|UniProtKB=Q68G74	LHX8	LIM/homeobox protein Lhx8;LHX8;ortholog	LIM/HOMEOBOX PROTEIN LHX8 (PTHR24208:SF134)	RNA binding protein(PC00171);actin family cytoskeletal protein(PC00031);homeobox transcription factor(PC00085)	RNA binding(GO:0005488);structural constituent of cytoskeleton(GO:0003676)	protein binding(GO:0005515);zinc ion binding(GO:0008270);sequence-specific DNA binding(GO:0043565);DNA binding(GO:0003677);metal ion binding(GO:0046872)	transcription factor
HUMAN|HGNC=7559|UniProtKB=P04198	MYCN	N-myc proto-oncogene protein;MYCN;ortholog	N-MYC PROTO-ONCOGENE PROTEIN-RELATED (PTHR11514:SF69)	basic helix-loop-helix transcription factor(PC00218);nucleic acid binding(PC00055)	sequence-specific DNA binding transcription factor activity(GO:0005488)	DNA binding(GO:0003677);transcription factor activity, sequence-specific DNA binding(GO:0003700);protein binding(GO:0005515);protein dimerization activity(GO:0046983)	transcription factor
HUMAN|HGNC=5126|UniProtKB=P09017	HOXC4	Homeobox protein Hox-C4;HOXC4;ortholog	HOMEOBOX PROTEIN HOX-C4 (PTHR24326:SF462)	DNA binding protein(PC00171);homeobox transcription factor(PC00009)	sequence-specific DNA binding transcription factor activity(GO:0005488)	transcription factor activity, sequence-specific DNA binding(GO:0003700);protein binding(GO:0005515);sequence-specific DNA binding(GO:0043565);HMG box domain binding(GO:0071837);DNA binding(GO:0003677)	transcription factor
HUMAN|HGNC=23239|UniProtKB=Q8WTR7	ZNF473	Zinc finger protein 473;ZNF473;ortholog	ZINC FINGER PROTEIN 473 (PTHR24375:SF257)	KRAB box transcription factor(PC00218)		nucleic acid binding(GO:0003676);metal ion binding(GO:0046872);DNA binding(GO:0003677);protein binding(GO:0005515)	transcription factor
HUMAN|HGNC=7545|UniProtKB=P10242	MYB	Transcriptional activator Myb;MYB;ortholog	TRANSCRIPTIONAL ACTIVATOR MYB (PTHR10641:SF770)	DNA binding protein(PC00171);transcription factor(PC00009)	sequence-specific DNA binding transcription factor activity(GO:0005488)	DNA binding(GO:0003677);RNA polymerase II core promoter proximal region sequence-specific DNA binding(GO:0000978);transcriptional activator activity, RNA polymerase II core promoter proximal region sequence-specific binding(GO:0001077);protein binding(GO:0005515);RNA polymerase II transcription factor activity, sequence-specific DNA binding(GO:0000981);transcription factor activity, RNA polymeras…	transcription factor
HUMAN|HGNC=5113|UniProtKB=P14652	HOXB2	Homeobox protein Hox-B2;HOXB2;ortholog	HOMEOBOX PROTEIN HOX-B2 (PTHR24326:SF305)	DNA binding protein(PC00171);homeobox transcription factor(PC00009)	sequence-specific DNA binding transcription factor activity(GO:0005488)	transcription factor activity, sequence-specific DNA binding(GO:0003700);sequence-specific DNA binding(GO:0043565);DNA binding(GO:0003677)	transcription factor
HUMAN|HGNC=11556|UniProtKB=P17542	TAL1	T-cell acute lymphocytic leukemia protein 1;TAL1;ortholog	T-CELL ACUTE LYMPHOCYTIC LEUKEMIA PROTEIN 1 (PTHR13864:SF26)	basic helix-loop-helix transcription factor(PC00218);nucleic acid binding(PC00055)	sequence-specific DNA binding RNA polymerase II transcription factor activity(GO:0005488)	RNA polymerase II regulatory region sequence-specific DNA binding(GO:0000977);RNA polymerase II core promoter sequence-specific DNA binding(GO:0000979);RNA polymerase II distal enhancer sequence-specific DNA binding(GO:0000980);RNA polymerase II transcription factor activity, sequence-specific DNA binding(GO:0000981);RNA polymerase II transcription factor binding(GO:0001085);chromatin binding(GO:…	transcription factor
HUMAN|HGNC=13222|UniProtKB=Q9C0K0	RIT1	B-cell lymphoma/leukemia 11B;BCL11B;ortholog	B-CELL LYMPHOMA/LEUKEMIA 11B (PTHR23233:SF78)	nucleic acid binding(PC00171);zinc finger transcription factor(PC00218)	sequence-specific DNA binding RNA polymerase II transcription factor activity(GO:0005488)	nucleic acid binding(GO:0003676);metal ion binding(GO:0046872);RNA polymerase II core promoter proximal region sequence-specific DNA binding(GO:0000978);transcriptional activator activity, RNA polymerase II core promoter proximal region sequence-specific binding(GO:0001077);protein binding(GO:0005515);sequence-specific DNA binding(GO:0043565);transcription regulatory region DNA binding(GO:0044212)	transcription factor
HUMAN|HGNC=11621|UniProtKB=P20823	HNF1A	Hepatocyte nuclear factor 1-alpha;HNF1A;ortholog	HEPATOCYTE NUCLEAR FACTOR 1-ALPHA (PTHR11568:SF6)	nucleic acid binding(PC00171);transcription factor(PC00218)	sequence-specific DNA binding transcription factor activity(GO:0005488)	DNA binding(GO:0003677);RNA polymerase II core promoter sequence-specific DNA binding(GO:0000979);transcriptional activator activity, RNA polymerase II core promoter proximal region sequence-specific binding(GO:0001077);transcription cofactor binding(GO:0001221);protein homodimerization activity(GO:0042803);protein heterodimerization activity(GO:0046982);transcription factor activity, sequence-sp…	transcription factor
HUMAN|HGNC=6772|UniProtKB=O43541	SMAD6	Mothers against decapentaplegic homolog 6;SMAD6;ortholog	MOTHERS AGAINST DECAPENTAPLEGIC HOMOLOG 6 (PTHR13703:SF60)	transcription factor(PC00218)	sequence-specific DNA binding transcription factor activity(GO:0005488)	RNA polymerase II core promoter proximal region sequence-specific DNA binding(GO:0000978);chromatin binding(GO:0003682);transcription factor activity, sequence-specific DNA binding(GO:0003700);protein binding(GO:0005515);transforming growth factor beta receptor, inhibitory cytoplasmic mediator activity(GO:0030617);ubiquitin protein ligase binding(GO:0031625);type I transforming growth factor beta…	transcription factor
HUMAN|HGNC=13058|UniProtKB=O95218	ZRANB2	Zinc finger Ran-binding domain-containing protein 2;ZRANB2;ortholog	ZINC FINGER RAN-BINDING DOMAIN-CONTAINING PROTEIN 2 (PTHR12999:SF17)			zinc ion binding(GO:0008270);transcription factor activity, sequence-specific DNA binding(GO:0003700);RNA binding(GO:0003723);protein binding(GO:0005515);poly(A) RNA binding(GO:0044822);metal ion binding(GO:0046872)	transcription factor
HUMAN|HGNC=3031|UniProtKB=Q99856	ARID3A	AT-rich interactive domain-containing protein 3A;ARID3A;ortholog	AT-RICH INTERACTIVE DOMAIN-CONTAINING PROTEIN 3A (PTHR15348:SF11)	nucleic acid binding(PC00171);transcription factor(PC00218)	sequence-specific DNA binding transcription factor activity(GO:0005488)	DNA binding(GO:0003677);RNA polymerase II regulatory region sequence-specific DNA binding(GO:0000977);transcriptional activator activity, RNA polymerase II transcription regulatory region sequence-specific binding(GO:0001228);chromatin binding(GO:0003682);protein binding(GO:0005515);protein homodimerization activity(GO:0042803);transcription factor activity, sequence-specific DNA binding(GO:00037…	transcription factor
HUMAN|HGNC=11715|UniProtKB=Q15562	TEAD2	Transcriptional enhancer factor TEF-4;TEAD2;ortholog	TRANSCRIPTIONAL ENHANCER FACTOR TEF-4 (PTHR11834:SF7)	transcription factor(PC00218)	sequence-specific DNA binding transcription factor activity(GO:0005488)	DNA binding(GO:0003677);transcription factor activity, sequence-specific DNA binding(GO:0003700);protein binding(GO:0005515);transcription factor activity, RNA polymerase II distal enhancer sequence-specific binding(GO:0003705)	transcription factor
HUMAN|HGNC=7782|UniProtKB=Q16236	HEBP1	Nuclear factor erythroid 2-related factor 2;NFE2L2;ortholog	NUCLEAR FACTOR ERYTHROID 2-RELATED FACTOR 2 (PTHR24411:SF38)	non-motor actin binding protein(PC00085);nucleic acid binding(PC00041);serine protease(PC00165);transcription factor(PC00171)	sequence-specific DNA binding transcription factor activity(GO:0005488)	DNA binding(GO:0003677);transcription factor activity, sequence-specific DNA binding(GO:0003700);sequence-specific DNA binding(GO:0043565);transcription regulatory region sequence-specific DNA binding(GO:0000976);RNA polymerase II distal enhancer sequence-specific DNA binding(GO:0000980);RNA polymerase II activating transcription factor binding(GO:0001102);transcriptional activator activity, RNA …	transcription factor
HUMAN|HGNC=17071|UniProtKB=Q9H3R0	KDM4C	Lysine-specific demethylase 4C;KDM4C;ortholog	LYSINE-SPECIFIC DEMETHYLASE 4C (PTHR10694:SF65)	zinc finger transcription factor(PC00218)	sequence-specific DNA binding transcription factor activity(GO:0005488)	zinc ion binding(GO:0008270);enzyme binding(GO:0019899);histone demethylase activity(GO:0032452);histone demethylase activity (H3-K9 specific)(GO:0032454);androgen receptor binding(GO:0050681);dioxygenase activity(GO:0051213);metal ion binding(GO:0046872);oxidoreductase activity(GO:0016491)	transcription factor
HUMAN|HGNC=1556|UniProtKB=O95503	CBX6	Chromobox protein homolog 6;CBX6;ortholog	CHROMOBOX PROTEIN HOMOLOG 6 (PTHR22812:SF131)	chromatin/chromatin-binding protein(PC00171);transcription factor(PC00009)	chromatin binding(GO:0005488);sequence-specific DNA binding transcription factor activity(GO:0003682)	single-stranded RNA binding(GO:0003727);protein binding(GO:0005515)	transcription factor
HUMAN|HGNC=4656|UniProtKB=Q13888	GTF2H2	General transcription factor IIH subunit 2;GTF2H2;ortholog	GENERAL TRANSCRIPTION FACTOR IIH SUBUNIT 2-RELATED (PTHR12695:SF3)	transcription factor(PC00218)	sequence-specific DNA binding transcription factor activity(GO:0005488)	nucleic acid binding(GO:0003676);transcription factor activity, sequence-specific DNA binding(GO:0003700);protein binding(GO:0005515);translation factor activity, RNA binding(GO:0008135);zinc ion binding(GO:0008270);protein N-terminus binding(GO:0047485);protein kinase activity(GO:0004672);DNA-dependent ATPase activity(GO:0008094);RNA polymerase II carboxy-terminal domain kinase activity(GO:00083…	transcription factor
HUMAN|HGNC=28084|UniProtKB=Q2M1V0	ISX	Intestine-specific homeobox;ISX;ortholog	INTESTINE-SPECIFIC HOMEOBOX (PTHR24329:SF467)	DNA binding protein(PC00171);homeobox transcription factor(PC00009)	sequence-specific DNA binding transcription factor activity(GO:0005488)	transcriptional repressor activity, RNA polymerase II transcription regulatory region sequence-specific binding(GO:0001227);sequence-specific DNA binding(GO:0043565);DNA binding(GO:0003677)	transcription factor
HUMAN|HGNC=11269|UniProtKB=O43609	SPRY1	Protein sprouty homolog 1;SPRY1;ortholog	PROTEIN SPROUTY HOMOLOG 1 (PTHR12365:SF15)	signaling molecule(PC00207);transcription factor(PC00218)	receptor binding(GO:0005488);sequence-specific DNA binding transcription factor activity(GO:0005515)	protein binding(GO:0005515)	transcription factor
HUMAN|HGNC=6120|UniProtKB=Q13568	IRF5	Interferon regulatory factor 5;IRF5;ortholog	INTERFERON REGULATORY FACTOR 5 (PTHR11949:SF36)	nucleic acid binding(PC00171);transcription factor(PC00218)	sequence-specific DNA binding transcription factor activity(GO:0005488)	regulatory region DNA binding(GO:0000975);transcription factor activity, sequence-specific DNA binding(GO:0003700);protein binding(GO:0005515);DNA binding(GO:0003677)	transcription factor
HUMAN|HGNC=7978|UniProtKB=P04150	NR3C1	Glucocorticoid receptor;NR3C1;ortholog	GLUCOCORTICOID RECEPTOR (PTHR24084:SF32)	nuclear hormone receptor(PC00218);nucleic acid binding(PC00169)	ligand-activated sequence-specific DNA binding RNA polymerase II transcription factor activity(GO:0005488)	DNA binding(GO:0003677);glucocorticoid receptor activity(GO:0004883);steroid binding(GO:0005496);RNA polymerase II core promoter proximal region sequence-specific DNA binding(GO:0000978);transcriptional activator activity, RNA polymerase II core promoter proximal region sequence-specific binding(GO:0001077);transcription factor activity, sequence-specific DNA binding(GO:0003700);RNA binding(GO:00…	transcription factor
HUMAN|HGNC=30700|UniProtKB=Q63HK5	TSHZ3	Teashirt homolog 3;TSHZ3;ortholog	TEASHIRT HOMOLOG 3 (PTHR12487:SF9)	zinc finger transcription factor(PC00218)	sequence-specific DNA binding transcription factor activity(GO:0005488)	DNA binding(GO:0003677);chromatin binding(GO:0003682);protein binding(GO:0005515);metal ion binding(GO:0046872);transcriptional repressor activity, RNA polymerase II core promoter proximal region sequence-specific binding(GO:0001078)	transcription factor
HUMAN|HGNC=3798|UniProtKB=P15408	FOSL2	Fos-related antigen 2;FOSL2;ortholog	FOS-RELATED ANTIGEN 2 (PTHR23351:SF36)			transcription factor activity, sequence-specific DNA binding(GO:0003700);sequence-specific DNA binding(GO:0043565);RNA polymerase II core promoter proximal region sequence-specific DNA binding(GO:0000978);transcription factor activity, RNA polymerase II core promoter proximal region sequence-specific binding(GO:0000982);chromatin binding(GO:0003682);protein binding(GO:0005515);DNA binding(GO:0003…	transcription factor
HUMAN|HGNC=7138|UniProtKB=P55198	MLLT6	Protein AF-17;MLLT6;ortholog	PROTEIN AF-17 (PTHR13793:SF122)	nucleic acid binding(PC00171);zinc finger transcription factor(PC00218)	sequence-specific DNA binding transcription factor activity(GO:0005488)	zinc ion binding(GO:0008270);protein binding(GO:0005515);metal ion binding(GO:0046872)	transcription factor
HUMAN|HGNC=25839|UniProtKB=Q8TE85	GRHL3	Grainyhead-like protein 3 homolog;GRHL3;ortholog	GRAINYHEAD-LIKE PROTEIN 3 HOMOLOG (PTHR11037:SF27)	transcription factor(PC00218)	sequence-specific DNA binding transcription factor activity(GO:0005488)	transcriptional activator activity, RNA polymerase II transcription regulatory region sequence-specific binding(GO:0001228);protein binding(GO:0005515);chromatin DNA binding(GO:0031490);sequence-specific DNA binding(GO:0043565);RNA polymerase II transcription factor activity, sequence-specific DNA binding(GO:0000981);DNA binding(GO:0003677)	transcription factor
HUMAN|HGNC=12641|UniProtKB=Q9UBK9	UXT	Protein UXT;UXT;ortholog	PROTEIN UXT (PTHR13345:SF8)		RNA polymerase II transcription factor binding transcription factor activity(GO:0005488);transcription cofactor activity(GO:0005515)	RNA polymerase II transcription corepressor activity(GO:0001106);chromatin binding(GO:0003682);protein binding(GO:0005515);microtubule binding(GO:0008017);beta-tubulin binding(GO:0048487);actin filament binding(GO:0051015)	transcription factor
HUMAN|HGNC=19003|UniProtKB=Q96GD3	SCMH1	Polycomb protein SCMH1;SCMH1;ortholog	POLYCOMB PROTEIN SCMH1 (PTHR12247:SF98)	chromatin/chromatin-binding protein(PC00171);transcription factor(PC00009)	chromatin binding(GO:0005488);sequence-specific DNA binding transcription factor activity(GO:0003682)	DNA binding(GO:0003677);transcription factor activity, sequence-specific DNA binding(GO:0003700);protein binding(GO:0005515)	transcription factor
HUMAN|HGNC=12428|UniProtKB=Q15672	TWIST1	Twist-related protein 1;TWIST1;ortholog	TWIST-RELATED PROTEIN 1 (PTHR23349:SF88)	basic helix-loop-helix transcription factor(PC00218);nucleic acid binding(PC00055)	sequence-specific DNA binding transcription factor activity(GO:0005488)	protein dimerization activity(GO:0046983);RNA polymerase II transcription factor activity, sequence-specific DNA binding(GO:0000981);protein binding(GO:0005515);transcription factor binding(GO:0008134);protein domain specific binding(GO:0019904);protein homodimerization activity(GO:0042803);bHLH transcription factor binding(GO:0043425);protein heterodimerization activity(GO:0046982);E-box binding…	transcription factor
HUMAN|HGNC=19353|UniProtKB=Q96ST3	SIN3A	Paired amphipathic helix protein Sin3a;SIN3A;ortholog	PAIRED AMPHIPATHIC HELIX PROTEIN SIN3A (PTHR12346:SF13)	chromatin/chromatin-binding protein(PC00171);deacetylase(PC00009);transcription factor(PC00077)	RNA polymerase II transcription factor binding transcription factor activity(GO:0005488);transcription cofactor activity(GO:0005515)	transcription regulatory region sequence-specific DNA binding(GO:0000976);RNA polymerase II activating transcription factor binding(GO:0001102);RNA polymerase II repressing transcription factor binding(GO:0001103);RNA polymerase II transcription corepressor activity(GO:0001106);chromatin binding(GO:0003682);transcription factor activity, sequence-specific DNA binding(GO:0003700);RNA binding(GO:00…	transcription factor
HUMAN|HGNC=5023|UniProtKB=P55318	FOXA3	Hepatocyte nuclear factor 3-gamma;FOXA3;ortholog	HEPATOCYTE NUCLEAR FACTOR 3-GAMMA (PTHR11829:SF275)	DNA binding protein(PC00171);transcription factor(PC00009)	sequence-specific DNA binding RNA polymerase II transcription factor activity(GO:0005488)	transcription factor activity, sequence-specific DNA binding(GO:0003700);transcription factor binding(GO:0008134);protein domain specific binding(GO:0019904);sequence-specific DNA binding(GO:0043565);RNA polymerase II transcription factor activity, sequence-specific DNA binding(GO:0000981);transcription regulatory region DNA binding(GO:0044212);DNA binding(GO:0003677)	transcription factor
HUMAN|HGNC=2428|UniProtKB=P16989	YBX3	Y-box-binding protein 3;YBX3;ortholog	Y-BOX-BINDING PROTEIN 3 (PTHR11544:SF99)			DNA binding(GO:0003677);RNA polymerase II regulatory region sequence-specific DNA binding(GO:0000977);transcriptional repressor activity, RNA polymerase II transcription regulatory region sequence-specific binding(GO:0001227);double-stranded DNA binding(GO:0003690);single-stranded DNA binding(GO:0003697);transcription factor activity, sequence-specific DNA binding(GO:0003700);transcription corepr…	transcription regulator
HUMAN|HGNC=3270|UniProtKB=O75822	EIF3J	Eukaryotic translation initiation factor 3 subunit J;EIF3J;ortholog	EUKARYOTIC TRANSLATION INITIATION FACTOR 3 SUBUNIT J (PTHR21681:SF1)	translation initiation factor(PC00171)	translation initiation factor activity(GO:0045182)	translation initiation factor activity(GO:0003743);protein binding(GO:0005515)	translation initiation factor
HUMAN|HGNC=18421|UniProtKB=Q9H9G7	AGO3	Protein argonaute-3;AGO3;ortholog	PROTEIN ARGONAUTE-3 (PTHR22891:SF74)			translation initiation factor activity(GO:0003743);double-stranded RNA binding(GO:0003725);single-stranded RNA binding(GO:0003727);protein binding(GO:0005515);miRNA binding(GO:0035198);poly(A) RNA binding(GO:0044822);nucleic acid binding(GO:0003676);RNA binding(GO:0003723)	translation initiation factor
HUMAN|HGNC=10923|UniProtKB=P36021	SLC16A2	Monocarboxylate transporter 8;SLC16A2;ortholog	MONOCARBOXYLATE TRANSPORTER 8 (PTHR11360:SF207)	transporter(PC00227)	amino acid transmembrane transporter activity(GO:0005215);transmembrane transporter activity(GO:0015171)	thyroid hormone transmembrane transporter activity(GO:0015349);transporter activity(GO:0005215);monocarboxylic acid transmembrane transporter activity(GO:0008028);symporter activity(GO:0015293)	transporter
HUMAN|HGNC=601|UniProtKB=P02652	APOA2	Apolipoprotein A-II;APOA2;ortholog	APOLIPOPROTEIN A-II (PTHR11027:SF1)	apolipoprotein(PC00219);transporter(PC00052)	enzyme inhibitor activity(GO:0003824);lipase activity(GO:0030234);lipid binding(GO:0004857);lipid transporter activity(GO:0016787);receptor binding(GO:0016788)	lipid transporter activity(GO:0005319);protein binding(GO:0005515);phospholipid binding(GO:0005543);high-density lipoprotein particle binding(GO:0008035);lipid binding(GO:0008289);cholesterol binding(GO:0015485);phosphatidylcholine binding(GO:0031210);apolipoprotein receptor binding(GO:0034190);protein homodimerization activity(GO:0042803);protein heterodimerization activity(GO:0046982);lipase in…	transporter
HUMAN|HGNC=2338|UniProtKB=P29762	CRABP1	Cellular retinoic acid-binding protein 1;CRABP1;ortholog	CELLULAR RETINOIC ACID-BINDING PROTEIN 1 (PTHR11955:SF122)			retinoic acid binding(GO:0001972);transporter activity(GO:0005215);retinoid binding(GO:0005501);protein binding(GO:0005515);retinal binding(GO:0016918);retinol binding(GO:0019841);lipid binding(GO:0008289)	transporter
HUMAN|HGNC=13887|UniProtKB=Q9H221	ABCG8	ATP-binding cassette sub-family G member 8;ABCG8;ortholog	ATP-BINDING CASSETTE SUB-FAMILY G MEMBER 8 (PTHR19241:SF315)	ATP-binding cassette (ABC) transporter(PC00227)	ATPase activity, coupled to transmembrane movement of substances(GO:0003824);pyrophosphatase activity(GO:0016787);transmembrane transporter activity(GO:0042626)	protein binding(GO:0005515);ATPase activity, coupled to transmembrane movement of substances(GO:0042626);protein heterodimerization activity(GO:0046982);ATP binding(GO:0005524);ATPase activity(GO:0016887);cholesterol transporter activity(GO:0017127);nucleotide binding(GO:0000166);sterol transporter activity(GO:0015248)	transporter
HUMAN|HGNC=4830|UniProtKB=P02100	HBE1	Hemoglobin subunit epsilon;HBE1;ortholog	HEMOGLOBIN SUBUNIT EPSILON (PTHR11442:SF67)	transfer/carrier protein(PC00219)		oxygen transporter activity(GO:0005344);iron ion binding(GO:0005506);oxygen binding(GO:0019825);heme binding(GO:0020037);hemoglobin alpha binding(GO:0031721);metal ion binding(GO:0046872)	transporter
HUMAN|HGNC=16998|UniProtKB=P49755	TMED10	Transmembrane emp24 domain-containing protein 10;TMED10;ortholog	TRANSMEMBRANE EMP24 DOMAIN-CONTAINING PROTEIN 10 (PTHR22811:SF106)	transfer/carrier protein(PC00219);vesicle coat protein(PC00150)		protein binding(GO:0005515);syntaxin binding(GO:0019905);protein complex binding(GO:0032403)	transporter
HUMAN|HGNC=19760|UniProtKB=Q96T51	RUFY1	RUN and FYVE domain-containing protein 1;RUFY1;ortholog	RUN AND FYVE DOMAIN-CONTAINING PROTEIN 1 (PTHR22835:SF420)	membrane traffic protein(PC00150)		protein binding(GO:0005515);zinc ion binding(GO:0008270);lipid binding(GO:0008289);protein transporter activity(GO:0008565);metal ion binding(GO:0046872)	transporter
HUMAN|HGNC=19660|UniProtKB=Q6YBV0	SLC36A4	Proton-coupled amino acid transporter 4;SLC36A4;ortholog	PROTON-COUPLED AMINO ACID TRANSPORTER 4 (PTHR22950:SF391)	amino acid transporter(PC00227)	amino acid transmembrane transporter activity(GO:0005215);transmembrane transporter activity(GO:0015171)	L-alanine transmembrane transporter activity(GO:0015180);L-proline transmembrane transporter activity(GO:0015193);L-tryptophan transmembrane transporter activity(GO:0015196);symporter activity(GO:0015293)	transporter
HUMAN|HGNC=11186|UniProtKB=Q99523	SORT1	Sortilin;SORT1;ortholog	SORTILIN (PTHR12106:SF36)	receptor(PC00197);transporter(PC00227)	lipid binding(GO:0005488);receptor activity(GO:0008289);transmembrane transporter activity(GO:0004872)	protein binding(GO:0005515);nerve growth factor receptor activity(GO:0010465);enzyme binding(GO:0019899);neurotensin receptor activity, non-G-protein coupled(GO:0030379);nerve growth factor binding(GO:0048406)	transporter
HUMAN|HGNC=54|UniProtKB=O15438	ABCC3	Canalicular multispecific organic anion transporter 2;ABCC3;ortholog	CANALICULAR MULTISPECIFIC ORGANIC ANION TRANSPORTER 2 (PTHR24223:SF307)	ATP-binding cassette (ABC) transporter(PC00227)	ATPase activity, coupled to transmembrane movement of substances(GO:0003824);transmembrane transporter activity(GO:0016787)	ATP binding(GO:0005524);ATPase activity, coupled to transmembrane movement of substances(GO:0042626);organic anion transmembrane transporter activity(GO:0008514);bile acid-exporting ATPase activity(GO:0015432);ATPase-coupled anion transmembrane transporter activity(GO:0043225);nucleotide binding(GO:0000166);transporter activity(GO:0005215);ATPase activity(GO:0016887)	transporter
HUMAN|HGNC=10934|UniProtKB=P54219	VAT1	Chromaffin granule amine transporter;SLC18A1;ortholog	CHROMAFFIN GRANULE AMINE TRANSPORTER (PTHR23506:SF19)	amino acid transporter(PC00227)	amino acid transmembrane transporter activity(GO:0005215)	monoamine transmembrane transporter activity(GO:0008504);serotonin transmembrane transporter activity(GO:0015222);drug transmembrane transporter activity(GO:0015238);enzyme binding(GO:0019899)	transporter
HUMAN|HGNC=13447|UniProtKB=Q9H2H9	SLC38A1,SAT1	Sodium-coupled neutral amino acid transporter 1;SLC38A1;ortholog	SODIUM-COUPLED NEUTRAL AMINO ACID TRANSPORTER 1 (PTHR22950:SF379)	amino acid transporter(PC00227)	amino acid transmembrane transporter activity(GO:0005215);transmembrane transporter activity(GO:0015171)	L-glutamine transmembrane transporter activity(GO:0015186);sodium:amino acid symporter activity(GO:0005283);L-histidine transmembrane transporter activity(GO:0005290);protein binding(GO:0005515);amino acid transmembrane transporter activity(GO:0015171);neutral amino acid transmembrane transporter activity(GO:0015175);L-amino acid transmembrane transporter activity(GO:0015179);L-asparagine transme…	transporter
HUMAN|HGNC=4317|UniProtKB=P08151	GLI1	Zinc finger protein GLI1;GLI1;ortholog	ZINC FINGER PROTEIN GLI1 (PTHR19818:SF115)			DNA binding(GO:0003677);metal ion binding(GO:0046872);RNA polymerase II regulatory region sequence-specific DNA binding(GO:0000977);RNA polymerase II core promoter proximal region sequence-specific DNA binding(GO:0000978);chromatin binding(GO:0003682);transcription factor activity, RNA polymerase II distal enhancer sequence-specific binding(GO:0003705);protein binding(GO:0005515);microtubule bind…
HUMAN|HGNC=3616|UniProtKB=P12318	FCGR2A	Low affinity immunoglobulin gamma Fc region receptor II-a;FCGR2A;ortholog	LOW AFFINITY IMMUNOGLOBULIN GAMMA FC REGION RECEPTOR II-A (PTHR11481:SF81)	cell adhesion molecule(PC00069)		protein binding(GO:0005515);IgG binding(GO:0019864)
HUMAN|HGNC=37248|UniProtKB=B3KS81	ZNF576	Serine/arginine repetitive matrix protein 5;SRRM5;ortholog	SERINE/ARGININE REPETITIVE MATRIX PROTEIN 5 (PTHR39414:SF2)
HUMAN|HGNC=30888|UniProtKB=Q96DN5	TBC1D31	TBC1 domain family member 31;TBC1D31;ortholog	TBC1 DOMAIN FAMILY MEMBER 31 (PTHR19853:SF3)
HUMAN|HGNC=26004|UniProtKB=Q9H9A6	LRRC40	Leucine-rich repeat-containing protein 40;LRRC40;ortholog	LEUCINE-RICH REPEAT-CONTAINING PROTEIN 40 (PTHR23155:SF652)
HUMAN|HGNC=20597|UniProtKB=P61960	UFM1	Ubiquitin-fold modifier 1;UFM1;ortholog	UBIQUITIN-FOLD MODIFIER 1 (PTHR15825:SF3)
HUMAN|HGNC=30208|UniProtKB=Q96RQ1	ERGIC2	Endoplasmic reticulum-Golgi intermediate compartment protein 2;ERGIC2;ortholog	ENDOPLASMIC RETICULUM-GOLGI INTERMEDIATE COMPARTMENT PROTEIN 2 (PTHR10984:SF45)			protein binding(GO:0005515)
HUMAN|HGNC=9449|UniProtKB=P04156	PRNP	Major prion protein;PRNP;ortholog	MAJOR PRION PROTEIN (PTHR10502:SF163)			metal ion binding(GO:0046872);copper ion binding(GO:0005507);protein binding(GO:0005515);lamin binding(GO:0005521);microtubule binding(GO:0008017);tubulin binding(GO:0015631);identical protein binding(GO:0042802);ATP-dependent protein binding(GO:0043008);ion channel binding(GO:0044325);chaperone binding(GO:0051087)
HUMAN|HGNC=30164|UniProtKB=Q6FIF0	ZFAND6	AN1-type zinc finger protein 6;ZFAND6;ortholog	AN1-TYPE ZINC FINGER PROTEIN 6 (PTHR10634:SF47)	nucleic acid binding(PC00171)	nucleic acid binding(GO:0005488)	DNA binding(GO:0003677);zinc ion binding(GO:0008270);molecular_function(GO:0003674);protein binding(GO:0005515);polyubiquitin binding(GO:0031593);metal ion binding(GO:0046872)
HUMAN|HGNC=14891|UniProtKB=Q9NXW2	DNAJB12	DnaJ homolog subfamily B member 12;DNAJB12;ortholog	DNAJ HOMOLOG SUBFAMILY B MEMBER 12 (PTHR24078:SF515)
HUMAN|HGNC=15676|UniProtKB=Q9BWG4	SSBP4	Single-stranded DNA-binding protein 4;SSBP4;ortholog	SINGLE-STRANDED DNA-BINDING PROTEIN 4 (PTHR12610:SF26)			single-stranded DNA binding(GO:0003697);DNA binding(GO:0003677)
HUMAN|HGNC=20609|UniProtKB=Q13155	AIMP2	Aminoacyl tRNA synthase complex-interacting multifunctional protein 2;AIMP2;ortholog	AMINOACYL TRNA SYNTHASE COMPLEX-INTERACTING MULTIFUNCTIONAL PROTEIN 2 (PTHR13438:SF3)			protein binding(GO:0005515)
HUMAN|HGNC=20678|UniProtKB=Q6X784	ZPBP2	Zona pellucida-binding protein 2;ZPBP2;ortholog	ZONA PELLUCIDA-BINDING PROTEIN 2 (PTHR15443:SF9)
HUMAN|HGNC=25464|UniProtKB=Q8NAA4	ATG16L2	Autophagy-related protein 16-2;ATG16L2;ortholog	AUTOPHAGY-RELATED PROTEIN 16-2 (PTHR19878:SF10)
HUMAN|HGNC=10500|UniProtKB=P04271	S100B	Protein S100-B;S100B;ortholog	PROTEIN S100-B (PTHR11639:SF101)	calmodulin(PC00060);signaling molecule(PC00131)	calcium ion binding(GO:0005488);calmodulin binding(GO:0005509);receptor binding(GO:0005515)	calcium ion binding(GO:0005509);zinc ion binding(GO:0008270);protein binding(GO:0005515);identical protein binding(GO:0042802);protein homodimerization activity(GO:0042803);S100 protein binding(GO:0044548);tau protein binding(GO:0048156);calcium-dependent protein binding(GO:0048306);RAGE receptor binding(GO:0050786);metal ion binding(GO:0046872);receptor binding(GO:0005102)
HUMAN|HGNC=17755|UniProtKB=Q96RJ3	TNFRSF13C	Tumor necrosis factor receptor superfamily member 13C;TNFRSF13C;ortholog	TUMOR NECROSIS FACTOR RECEPTOR SUPERFAMILY MEMBER 13C (PTHR20437:SF5)
HUMAN|HGNC=26113|UniProtKB=Q2MV58	TCTN1	Tectonic-1;TCTN1;ortholog	TECTONIC-1 (PTHR14611:SF9)
