# Supplementary material for: Systematic Identification and Assessment of Therapeutic Targets for Breast Cancer Based on Genome-Wide RNA Interference Transcriptomes
Source: Genes (Basel). 2017 Feb 24;8(3):86. doi: 10.3390/genes8030086 (PMC5368690; doi:10.3390/genes8030086)
Supplement: Supplementary file 1 [file genes-08-00086-s001.zip › genes-167720-sups/Supplementary Table 7.xlsx]

## Sheet: Luminal A
Supplementary Table 7
Transcriptome analysis of 510 candidate genes for luminal A
ID	ES	connectivityScore	logFC	adj.P.Val	transcriptome
JAZF1	-0.625325	-1	-0.762102	1.41566e-16	Middle
P4HB	-0.59863	-0.95731	0.617402	2.53193e-14	Middle
TAL2	-0.595755	-0.952713	0.322564	0.0562886	Middle
DACH2	-0.58625	-0.937512	-0.459735	0.00383538	Middle
SF1	-0.58197	-0.930668	-0.163207	3.75968e-06	Middle
ILF2	-0.57549	-0.920305	0.555042	4.82077e-23	Middle
PRKAR1B	-0.57434	-0.918466	-0.573861	7.56433e-08	Middle
ALDH2	-0.57421	-0.918259	-1.74885	4.01968e-24	Low
PRNP	-0.57295	-0.916244	-1.78283	1.78592e-46	Low
TYRO3	-0.55895	-0.893855	-1.73739	7.16183e-38	Low
OGG1	-0.555915	-0.889002	0.0590016	0.282192	Middle
ZNF418	-0.554765	-0.887163	0.103891	0.456194	Middle
PLA2G12B	-0.553735	-0.885516	-0.0809051	0.0489719	Middle
ZNF785	-0.55289	-0.884164	0.41878	1.50635e-06	Middle
PSMA7	-0.549175	-0.878223	0.32143	8.01067e-05	Middle
GPR172A	-0.546585	-0.874081	1.22081	1.82084e-30	High
LHX2	-0.546335	-0.873682	1.3093	7.23724e-13	High
ACTB	-0.54499	-0.871531	0.234635	0.00250785	Middle
SCMH1	-0.5423	-0.867229	-0.447527	2.28347e-14	Middle
PCDHA10	-0.54124	-0.865534	-1.07614	0.000714674	Low
SUZ12	-0.53568	-0.856643	0.211894	0.00220309	Middle
PTGR1	-0.53361	-0.853332	-0.327343	0.0011501	Middle
RASSF1	-0.532505	-0.851565	-0.241038	0.000115117	Middle
SPR	-0.531555	-0.850046	0.855023	4.7457e-17	Middle
TRA2B	-0.53036	-0.848135	-0.0761114	0.0238587	Middle
PFKL	-0.530235	-0.847935	0.277721	0.000186527	Middle
RUVBL2	-0.52978	-0.847207	0.729438	9.96765e-19	Middle
PPARGC1B	-0.52876	-0.845576	-1.5392	1.8665e-25	Low
AFF4	-0.528585	-0.845296	0.107812	0.193846	Middle
OGFOD1	-0.52721	-0.843098	0.0212145	0.771566	Middle
KARS	-0.525125	-0.839763	-0.442199	2.06956e-13	Middle
S100B	-0.52373	-0.837532	-4.69538	7.65492e-60	Low
CXCL1	-0.522795	-0.836037	-2.6432	1.48697e-27	Low
ITGA2	-0.52245	-0.835486	-0.089983	0.678541	Middle
TBL3	-0.5208	-0.832847	0.620019	7.33749e-17	Middle
DHRS7	-0.52031	-0.832063	0.414685	2.052e-07	Middle
TRAPPC3	-0.52031	-0.832063	0.006867	0.914288	Middle
APOA2	-0.517265	-0.827194	0.0168293	0.666048	Middle
HYAL2	-0.51682	-0.826482	0.0347712	0.635715	Middle
RPS6	-0.5167	-0.82629	-0.528372	1.6083e-09	Middle
UMODL1	-0.516455	-0.825899	1.16063	1.92559e-07	High
SPRY1	-0.516415	-0.825835	-1.79886	1.45782e-32	Low
OPN3	-0.51564	-0.824595	0.330731	0.00843303	Middle
IL20	-0.51478	-0.82322	2.69435	1.95575e-13	High
ARF4	-0.513935	-0.821869	0.564767	6.11106e-22	Middle
TWIST2	-0.513825	-0.821693	-2.09942	2.59236e-27	Low
CPT1A	-0.512805	-0.820062	-0.0146667	0.919469	Middle
RPS3A	-0.512635	-0.81979	-0.556266	2.36314e-13	Middle
KAT2B	-0.51196	-0.81871	-1.32408	1.93842e-29	Low
DPF1	-0.51146	-0.817911	0.267688	0.111175	Middle
PSMB2	-0.511375	-0.817775	0.172874	0.000451398	Middle
SPTAN1	-0.51124	-0.817559	-0.0451277	0.503664	Middle
DNPEP	-0.510855	-0.816943	0.374595	1.71608e-10	Middle
LDHB	-0.51054	-0.816439	-2.12345	8.30944e-49	Low
KLF2	-0.51044	-0.81628	-1.21497	6.91619e-18	Low
SRRT	-0.51042	-0.816248	0.492879	2.91453e-18	Middle
ZNF202	-0.510075	-0.815696	-0.401465	2.3896e-09	Middle
RYK	-0.50908	-0.814105	-0.520549	1.69043e-26	Middle
ZNF576	-0.508895	-0.813809	0.112885	0.0296786	Middle
ATP2A2	-0.50807	-0.81249	0.0163952	0.832984	Middle
NRBP1	-0.50805	-0.812458	0.171232	0.000288807	Middle
PPAT	-0.507485	-0.811554	0.620926	3.22871e-14	Middle
IGFBP2	-0.506795	-0.810451	0.621375	0.000212008	Middle
PQBP1	-0.50665	-0.810219	0.0906388	0.244025	Middle
NUDT5	-0.5056	-0.80854	0.484277	6.19229e-15	Middle
DUSP1	-0.505455	-0.808308	-1.96486	1.50913e-24	Low
EIF2AK2	-0.50541	-0.808236	0.450214	1.42687e-06	Middle
HBE1	-0.505055	-0.807668	-0.189044	0.0209808	Middle
HAVCR1	-0.5047	-0.8071	0.0160966	0.922295	Middle
ADORA2A	-0.504675	-0.80706	1.85408	2.14794e-18	High
ARID3A	-0.50402	-0.806013	0.85796	7.01329e-21	Middle
TNFRSF13C	-0.503355	-0.804949	-0.284675	0.147022	Middle
FCGR2A	-0.502365	-0.803366	0.506898	9.03277e-06	Middle
EDN1	-0.501585	-0.802119	-2.09573	2.27573e-27	Low
LGR6	-0.501535	-0.802039	-2.66823	1.80589e-16	Low
RDH11	-0.5013	-0.801663	0.447133	3.89831e-12	Middle
TIMP4	-0.500685	-0.80068	-3.94002	2.13787e-33	Low
FBXO7	-0.500605	-0.800552	-0.311166	5.45023e-10	Middle
BRPF3	-0.500575	-0.800504	0.208398	0.00271214	Middle
QPCT	-0.499425	-0.798665	0.584529	5.61915e-05	Middle
GATA6	-0.49904	-0.798049	-1.04303	3.19633e-11	Low
LIN28B	-0.498335	-0.796922	0.0156139	0.78182	Middle
SAT1	-0.498115	-0.79657	0.107863	0.254905	Middle
ASF1A	-0.49767	-0.795858	-0.0575041	0.402236	Middle
HOMEZ	-0.49725	-0.795187	0.399595	4.28619e-11	Middle
ACTR3	-0.496915	-0.794651	0.363839	1.93656e-11	Middle
MYB	-0.49688	-0.794595	2.19626	3.02736e-33	High
PDIA4	-0.49687	-0.794579	0.890545	1.09155e-27	Middle
AMPD2	-0.496675	-0.794267	0.107132	0.0852942	Middle
HCAR1	-0.49654	-0.794051	NA	NA	Middle
MTHFD2	-0.49649	-0.793971	0.984565	8.1137e-33	Middle
ZNF626	-0.496355	-0.793755	0.235006	0.0961483	Middle
TNFRSF21	-0.49626	-0.793603	-1.37208	5.56067e-24	Low
RPL7	-0.4958	-0.792868	-0.441386	2.40348e-06	Middle
TWIST1	-0.49552	-0.79242	-1.36848	1.55168e-14	Low
TRIM13	-0.49527	-0.79202	0.0253144	0.713836	Middle
TSHZ3	-0.495055	-0.791676	-0.413576	0.000875016	Middle
PSMD3	-0.49462	-0.790981	0.581902	3.05803e-10	Middle
ZNF22	-0.49442	-0.790661	-0.761164	3.54049e-16	Middle
ANPEP	-0.49409	-0.790133	-1.8087	3.82625e-11	Low
CEPT1	-0.493675	-0.789469	-0.273251	4.42201e-05	Middle
ZNF567	-0.49361	-0.789366	-0.169431	0.00431936	Middle
IFI30	-0.49349	-0.789174	1.4111	4.21142e-26	High
AKTIP	-0.49347	-0.789142	-0.231536	0.000979013	Middle
MYCN	-0.49343	-0.789078	0.459926	0.0390175	Middle
GLRX2	-0.493065	-0.788494	0.596162	1.15464e-13	Middle
NEK9	-0.49289	-0.788214	-0.383162	1.30975e-14	Middle
ZPBP2	-0.49281	-0.788086	-0.0543104	0.40156	Middle
ELAVL1	-0.492785	-0.788046	0.418517	2.95928e-30	Middle
ETFB	-0.49238	-0.787399	-0.944921	3.49836e-12	Middle
ZNF365	-0.491755	-0.786399	0.804158	8.99952e-07	Middle
GPR55	-0.49081	-0.784888	-0.997376	6.14747e-08	Middle
GARS	-0.490245	-0.783984	0.500621	1.4686e-17	Middle
GPR101	-0.489975	-0.783553	0.0122227	0.687556	Middle
PTMS	-0.488825	-0.781714	0.58498	3.4761e-07	Middle
PSMA1	-0.48874	-0.781578	0.144376	0.00375112	Middle
EXOSC4	-0.488385	-0.78101	0.863329	1.34536e-15	Middle
OTUD7A	-0.48782	-0.780106	-0.885736	6.02112e-09	Middle
NAB1	-0.487735	-0.77997	-1.003	7.48623e-32	Low
CEBPG	-0.487495	-0.779587	-0.158914	0.0060764	Middle
SMOC2	-0.487305	-0.779283	-0.221674	0.19284	Middle
KAT6A	-0.48695	-0.778715	NA	NA	Middle
ALDH3B1	-0.4869	-0.778635	0.203601	0.109467	Middle
HARS	-0.48657	-0.778107	0.0908603	0.0903997	Middle
GPR61	-0.486395	-0.777828	-0.27875	5.59316e-05	Middle
RPS3	-0.486345	-0.777748	-0.263853	0.0117356	Middle
UBE2Z	-0.48613	-0.777404	0.425445	2.36722e-12	Middle
KAT5	-0.485955	-0.777124	-0.0737309	0.19376	Middle
IRAK2	-0.485925	-0.777076	-0.87693	3.70161e-13	Middle
ATXN3	-0.48591	-0.777052	-0.373937	4.94608e-11	Middle
ZBTB45	-0.485895	-0.777028	0.421951	1.75739e-09	Middle
GPR37	-0.485885	-0.777012	0.0787135	0.725472	Middle
GPR156	-0.48543	-0.776284	-1.20676	5.34062e-15	Low
ZNF684	-0.485395	-0.776228	-0.247405	0.000207568	Middle
BCL2A1	-0.48538	-0.776204	0.298605	0.111444	Middle
PCCB	-0.485305	-0.776084	0.182544	0.00147132	Middle
RUFY1	-0.48506	-0.775693	0.240955	1.29783e-06	Middle
GPR119	-0.484875	-0.775397	-0.0141032	0.402091	Middle
RPS15A	-0.48463	-0.775005	-0.299318	0.000156099	Middle
FGFRL1	-0.484615	-0.774981	-0.419097	0.00014096	Middle
TACC3	-0.48459	-0.774941	1.75847	8.10768e-45	High
ZBED1	-0.48452	-0.774829	0.163169	0.00712957	Middle
ITPR1	-0.484355	-0.774565	-0.772308	1.95052e-07	Middle
CLK1	-0.48405	-0.774077	-0.677864	5.09035e-12	Middle
C1QTNF6	-0.483705	-0.773526	2.25898	2.47277e-54	High
PTS	-0.4837	-0.773518	0.420111	1.50777e-08	Middle
FOXA3	-0.483375	-0.772998	0.61185	0.0497576	Middle
ATG16L2	-0.483365	-0.772982	0.179258	0.180901	Middle
BTRC	-0.48334	-0.772942	0.475623	6.86887e-07	Middle
PBRM1	-0.48308	-0.772526	-0.255004	0.000187607	Middle
FKBP8	-0.483005	-0.772406	-0.0877088	0.310981	Middle
HOXB2	-0.48278	-0.772047	0.695823	0.00246209	Middle
ZFAND6	-0.482655	-0.771847	0.217952	0.00020698	Middle
GPR26	-0.482265	-0.771223	0.328341	0.43342	Middle
NEU1	-0.48198	-0.770767	0.661039	9.80495e-20	Middle
HNF1A	-0.48177	-0.770431	0.409724	0.00121572	Middle
BCL9	-0.48174	-0.770383	1.27822	5.1174e-44	High
NDUFS6	-0.481555	-0.770088	0.575829	6.21714e-11	Middle
P2RY8	-0.481225	-0.76956	0.105455	0.532877	Middle
FZD5	-0.481055	-0.769288	-1.30185	9.391e-27	Low
CHERP	-0.48076	-0.768816	0.273849	4.36644e-08	Middle
RPN2	-0.48075	-0.7688	0.586821	2.21543e-14	Middle
PIPOX	-0.48047	-0.768352	0.185141	0.123273	Middle
DVL2	-0.480315	-0.768105	-0.242735	9.36084e-05	Middle
TANK	-0.48026	-0.768017	-1.02396	5.92614e-57	Low
GPR123	-0.48017	-0.767873	-0.613014	9.66261e-12	Middle
LRRK2	-0.480155	-0.767849	-0.98519	6.61867e-08	Middle
RIPK3	-0.480125	-0.767801	0.350589	0.0348877	Middle
HEXB	-0.48002	-0.767633	0.0656827	0.321652	Middle
SALL4	-0.47934	-0.766545	2.53054	3.17331e-38	High
TARBP2	-0.47908	-0.76613	0.502534	8.89968e-17	Middle
GLA	-0.47894	-0.765906	0.507841	0.00160505	Middle
PIM3	-0.478815	-0.765706	0.0806312	0.468169	Middle
CDKAL1	-0.47877	-0.765634	-0.173243	0.000267814	Middle
EIF2C3	-0.47876	-0.765618	-0.162948	0.0280372	Middle
FADS1	-0.47871	-0.765538	-0.248189	0.135141	Middle
SETD7	-0.478705	-0.76553	-0.688163	1.85335e-18	Middle
RTEL1	-0.47863	-0.76541	0.413951	1.90879e-06	Middle
DMRTB1	-0.47841	-0.765058	0.0101689	0.720138	Middle
RAF1	-0.47841	-0.765058	-0.0898928	0.0140347	Middle
MBNL1	-0.47825	-0.764802	-0.897033	3.18079e-33	Middle
PFKFB3	-0.47825	-0.764802	-1.45415	8.69415e-21	Low
FZD4	-0.47821	-0.764738	-1.95353	3.44403e-45	Low
NDUFV1	-0.47818	-0.76469	-0.242453	0.00250686	Middle
HLA-DMA	-0.478105	-0.76457	-0.168763	0.193572	Middle
MRGPRX1	-0.478025	-0.764442	1.78381e-05	1	Middle
NDUFC1	-0.478005	-0.764411	0.200792	0.00379284	Middle
OSR1	-0.477955	-0.764331	-3.58622	1.54725e-42	Low
RAD54L	-0.477865	-0.764187	2.28847	1.28113e-43	High
EIF3J	-0.47783	-0.764131	0.0621786	0.233465	Middle
CCNF	-0.476795	-0.762476	1.38699	2.90846e-41	High
ALDOA	-0.476655	-0.762252	0.940985	5.32689e-19	Middle
CASP2	-0.47649	-0.761988	0.334171	9.57742e-08	Middle
AK3	-0.476385	-0.76182	-0.83448	2.64226e-31	Middle
ZNF561	-0.476375	-0.761804	-0.471401	2.59528e-14	Middle
ISX	-0.47621	-0.76154	-0.0263392	0.820135	Middle
ICAM1	-0.476065	-0.761308	0.191719	0.140491	Middle
MCM3	-0.47533	-0.760133	0.421162	1.77262e-12	Middle
NDUFA8	-0.475325	-0.760125	0.322543	2.95603e-07	Middle
RHOA	-0.47524	-0.759989	0.0292175	0.618046	Middle
PSMB5	-0.47519	-0.759909	0.374834	4.19936e-09	Middle
QARS	-0.475145	-0.759837	-0.183582	0.00119852	Middle
TRPM2	-0.475045	-0.759677	0.82648	2.97821e-08	Middle
ZNF266	-0.47492	-0.759477	-0.356169	6.22239e-07	Middle
VAT1	-0.474785	-0.759261	-0.248684	0.00121864	Middle
CASP7	-0.47469	-0.759109	0.161066	0.0671629	Middle
GATAD2A	-0.47455	-0.758885	0.309334	8.76348e-14	Middle
NEK6	-0.474405	-0.758654	0.349587	5.13832e-05	Middle
C1S	-0.47418	-0.758294	-0.801516	3.88806e-06	Middle
BTG1	-0.473825	-0.757726	-0.612384	8.61766e-11	Middle
SLC25A5	-0.473595	-0.757358	0.202591	0.00292714	Middle
EBNA1BP2	-0.47331	-0.756902	0.527161	6.95113e-20	Middle
PECR	-0.472945	-0.756319	-0.676985	5.04502e-09	Middle
TNFRSF14	-0.4728	-0.756087	-0.0604317	0.523577	Middle
SLK	-0.47279	-0.756071	-0.338182	5.77157e-07	Middle
EIF2C1	-0.472575	-0.755727	-0.238895	2.58932e-06	Middle
SLC36A4	-0.472425	-0.755487	-0.363931	0.000278888	Middle
STK16	-0.47193	-0.754696	0.329101	2.82848e-13	Middle
KDR	-0.471895	-0.75464	-0.910425	1.5133e-17	Middle
STK10	-0.47171	-0.754344	0.147469	0.0686982	Middle
UGT1A6	-0.47157	-0.75412	-1.4351	3.51808e-07	Low
UBE2L6	-0.471525	-0.754048	0.807159	1.10555e-14	Middle
SNRNP70	-0.471425	-0.753888	0.0864725	0.234228	Middle
LRSAM1	-0.471175	-0.753488	0.489445	2.36135e-13	Middle
ZNF136	-0.471025	-0.753248	-0.117012	0.0651031	Middle
RIT1	-0.470845	-0.75296	0.319797	3.47135e-07	Middle
NMI	-0.47078	-0.752857	0.0573	0.578995	Middle
WDR67	-0.4707	-0.752729	0.622942	7.65788e-11	Middle
RPS13	-0.470655	-0.752657	-0.461765	9.13195e-11	Middle
POLR2A	-0.47052	-0.752441	0.0921729	0.155222	Middle
BCL2	-0.470415	-0.752273	0.00946127	0.966608	Middle
CHD1	-0.47039	-0.752233	0.16316	0.0666056	Middle
KLF11	-0.47012	-0.751801	-1.36199	6.63674e-55	Low
SUPT5H	-0.47012	-0.751801	0.158317	0.00210908	Middle
TP53RK	-0.470095	-0.751761	0.437068	8.99345e-13	Middle
NR3C1	-0.469805	-0.751297	-1.56568	1.18996e-38	Low
NR0B2	-0.469715	-0.751153	-0.16275	0.209303	Middle
USP20	-0.469485	-0.750786	0.0229287	0.727684	Middle
CTPS	-0.46933	-0.750538	0.575771	3.50929e-13	Middle
PRKAG3	-0.46931	-0.750506	-0.485794	3.65255e-05	Middle
LRRC40	-0.46906	-0.750106	-0.185462	0.00110594	Middle
USP7	-0.468855	-0.749778	0.412257	9.47303e-15	Middle
UGT1A1	-0.468805	-0.749698	-0.147386	0.00219348	Middle
ERCC1	-0.4687	-0.74953	0.169534	0.00595204	Middle
TP53	-0.46852	-0.749242	0.0990784	0.284449	Middle
MYC	-0.46847	-0.749162	-1.57634	1.32184e-24	Low
KSR2	-0.46825	-0.748811	0.618348	0.000820257	Middle
TSC1	-0.46804	-0.748475	-0.401717	5.96832e-10	Middle
SULT2A1	-0.467685	-0.747907	0.00483723	0.82685	Middle
POLR3F	-0.467575	-0.747731	-0.0655817	0.251244	Middle
C9orf96	-0.46734	-0.747355	-0.146979	0.241826	Middle
CDKN1C	-0.46726	-0.747227	-2.2091	9.83775e-49	Low
CAND1	-0.467075	-0.746932	0.332356	1.60764e-06	Middle
QRFPR	-0.46649	-0.745996	-0.648742	0.00027777	Middle
SYNE2	-0.46642	-0.745884	-0.92337	2.81393e-24	Middle
MLLT6	-0.466365	-0.745796	-0.339655	4.37192e-05	Middle
YTHDF2	-0.46611	-0.745388	0.0825486	0.0545552	Middle
MUC1	-0.466035	-0.745268	3.10674	2.68134e-35	High
POLR3D	-0.465955	-0.745141	0.0901076	0.226302	Middle
WIPF2	-0.465865	-0.744997	0.213669	0.0071677	Middle
UQCRFS1	-0.46549	-0.744397	-0.228837	1.61222e-05	Middle
SRSF2	-0.465445	-0.744325	NA	NA	Middle
RPS6KB1	-0.465425	-0.744293	0.0189898	0.854345	Middle
PSMD2	-0.46522	-0.743965	0.36951	1.29565e-10	Middle
CHEK1	-0.465005	-0.743621	0.688058	7.10207e-14	Middle
RICTOR	-0.46491	-0.743469	-0.264751	0.00113616	Middle
GPR141	-0.46472	-0.743166	1.57744	3.07624e-20	High
THBD	-0.464355	-0.742582	-0.795952	2.0796e-09	Middle
PTK7	-0.46432	-0.742526	0.810708	2.22401e-06	Middle
ZNF490	-0.46416	-0.74227	0.609942	5.59267e-27	Middle
ULK3	-0.464025	-0.742054	0.462184	2.40829e-10	Middle
GTF2H2	-0.464	-0.742014	0.315273	0.132725	Middle
HEATR1	-0.463715	-0.741558	0.230455	0.00319216	Middle
KCNQ1	-0.463595	-0.741366	-0.213062	0.124404	Middle
CTSH	-0.463035	-0.740471	0.339385	0.000615609	Middle
METTL14	-0.46289	-0.740239	-0.205052	0.000223135	Middle
ALDH3A1	-0.462855	-0.740183	-3.57527	9.24094e-30	Low
ZMYND11	-0.462315	-0.73932	-0.0558453	0.324038	Middle
PLA2G4A	-0.46228	-0.739264	-2.74248	1.65213e-64	Low
KLF14	-0.46227	-0.739248	-1.76149	1.68762e-38	Low
NOS3	-0.46208	-0.738944	-0.419997	0.000239894	Middle
SRPRB	-0.46198	-0.738784	0.520933	3.6651e-15	Middle
TK1	-0.46195	-0.738736	2.39689	8.2113e-53	High
UBC	-0.461495	-0.738008	-0.0970923	0.0732849	Middle
IRF5	-0.46147	-0.737968	0.607051	6.67865e-10	Middle
POLR3C	-0.461175	-0.737497	0.205907	0.000356746	Middle
PUF60	-0.461075	-0.737337	0.392183	2.06349e-06	Middle
SIRT3	-0.461005	-0.737225	-0.0255121	0.747337	Middle
PGAM1	-0.46094	-0.737121	0.305291	1.63974e-08	Middle
CSDA	-0.46081	-0.736913	-1.49954	6.24462e-29	Low
B4GALT4	-0.460805	-0.736905	0.368082	1.98368e-08	Middle
MLEC	-0.460285	-0.736073	0.209724	0.00704791	Middle
RPS27A	-0.459845	-0.73537	-0.666919	2.76789e-20	Middle
WNT9B	-0.459835	-0.735354	-0.739475	9.26637e-08	Middle
CREB3L4	-0.459805	-0.735306	1.85799	7.82882e-43	High
SIN3A	-0.45979	-0.735282	0.132836	0.0107454	Middle
USF1	-0.459725	-0.735178	0.568375	2.98103e-19	Middle
RDX	-0.459715	-0.735162	-0.752671	1.61053e-16	Middle
RPS19	-0.459715	-0.735162	-0.156191	0.110153	Middle
ABCB5	-0.459645	-0.73505	-3.6344	1.0295e-45	Low
RBL2	-0.459255	-0.734426	-0.532239	7.18099e-12	Middle
SRC	-0.459225	-0.734378	0.627985	4.26827e-10	Middle
S100A11	-0.459205	-0.734346	0.728196	5.88167e-11	Middle
SLC16A3	-0.45897	-0.73397	1.77779	1.94954e-27	High
VCP	-0.45894	-0.733922	0.267241	3.23072e-09	Middle
ZNF658	-0.45882	-0.73373	-0.898475	4.69005e-16	Middle
XRCC4	-0.45873	-0.733587	0.313725	1.67949e-07	Middle
POLB	-0.458705	-0.733547	0.828394	1.42697e-13	Middle
KREMEN1	-0.45868	-0.733507	-0.903428	2.99649e-16	Middle
CBX6	-0.458675	-0.733499	-0.656746	9.17785e-07	Middle
PIK3CB	-0.458595	-0.733371	-0.0362985	0.587745	Middle
PPP2R5A	-0.458505	-0.733227	-0.0279015	0.783017	Middle
ZNF581	-0.458495	-0.733211	0.478782	2.17795e-08	Middle
IL2RB	-0.45833	-0.732947	0.29806	0.167896	Middle
GFPT1	-0.45821	-0.732755	0.299636	0.000624975	Middle
MAP3K5	-0.458125	-0.732619	-1.11195	8.52577e-20	Low
ASAH1	-0.457635	-0.731835	0.267512	0.0553288	Middle
RIOK2	-0.457625	-0.731819	0.0525208	0.310822	Middle
ZNF558	-0.457495	-0.731612	-0.164645	0.03425	Middle
KAT7	-0.457255	-0.731228	NA	NA	Middle
HLA-DRA	-0.45724	-0.731204	0.313399	0.0222669	Middle
SLC38A1	-0.45719	-0.731124	1.06175	1.3403e-10	High
ELL3	-0.457185	-0.731116	0.76507	1.38936e-12	Middle
LIPH	-0.457025	-0.73086	1.01337	2.88931e-06	High
TMED10	-0.45693	-0.730708	0.111452	0.0344365	Middle
GABARAPL1	-0.456885	-0.730636	-1.47052	1.69078e-50	Low
CEACAM1	-0.45676	-0.730436	-0.424201	0.0211117	Middle
LHX8	-0.45674	-0.730404	-0.0448706	0.802062	Middle
CDK11B	-0.4567	-0.73034	0.0809654	0.181496	Middle
AOC3	-0.45651	-0.730036	-2.95986	4.42791e-47	Low
NDUFB7	-0.45644	-0.729924	0.135757	0.146022	Middle
ERF	-0.456415	-0.729884	0.121047	0.115722	Middle
ARHGAP9	-0.456335	-0.729757	0.109036	0.521602	Middle
LPXN	-0.45632	-0.729733	0.291167	0.00951698	Middle
ADCY5	-0.456265	-0.729645	-2.06344	1.39744e-11	Low
FUT2	-0.456245	-0.729613	1.69178	1.12834e-14	High
HEBP1	-0.45611	-0.729397	0.398207	0.00128481	Middle
ZNF395	-0.45598	-0.729189	-0.63457	1.65322e-10	Middle
MAPK12	-0.45558	-0.728549	-0.278406	0.0558534	Middle
POR	-0.45558	-0.728549	0.22242	0.00296573	Middle
EPHA3	-0.455365	-0.728205	-0.146758	0.521723	Middle
DNAJB9	-0.4553	-0.728101	-0.037115	0.692338	Middle
LARS	-0.455275	-0.728061	-0.104734	0.0470887	Middle
AFP	-0.45512	-0.727814	-2.55517	1.12119e-12	Low
NCOA4	-0.45512	-0.727814	-0.360556	6.68946e-09	Middle
PHB2	-0.4551	-0.727782	-0.204796	0.000237404	Middle
GLI1	-0.454915	-0.727486	-0.70508	0.000620003	Middle
BAX	-0.454735	-0.727198	0.853545	3.61016e-29	Middle
TAL1	-0.454685	-0.727118	-1.71202	6.792e-40	Low
PROKR1	-0.45464	-0.727046	-1.90323	8.32611e-49	Low
ANXA7	-0.45456	-0.726918	0.0105414	0.869373	Middle
BIRC6	-0.45455	-0.726902	-0.0785657	0.337883	Middle
AKT1	-0.454515	-0.726846	0.489763	7.91117e-13	Middle
SLC16A2	-0.454475	-0.726782	-0.82533	1.95674e-09	Middle
SMYD3	-0.45434	-0.726566	1.30056	7.1645e-25	High
WNT7B	-0.454225	-0.726382	2.13565	2.04733e-17	High
ZNF384	-0.45419	-0.726326	-0.0145431	0.772532	Middle
HYOU1	-0.454185	-0.726318	0.537717	5.32558e-10	Middle
ATG4D	-0.453985	-0.725998	0.677104	5.71051e-22	Middle
E2F8	-0.453875	-0.725823	2.48753	2.07989e-34	High
TCEB3C	-0.453805	-0.725711	-0.00427811	0.951583	Middle
ZNF623	-0.45367	-0.725495	0.499758	4.165e-08	Middle
TBX20	-0.45366	-0.725479	0.462294	0.0323982	Middle
SORT1	-0.453605	-0.725391	-0.272489	0.000282896	Middle
ASGR2	-0.453555	-0.725311	0.128314	0.388514	Middle
ANXA2	-0.4535	-0.725223	-0.213397	0.01479	Middle
NFKBIB	-0.453275	-0.724863	0.368397	3.87268e-06	Middle
PMM2	-0.45324	-0.724807	0.838279	2.19023e-32	Middle
SSBP4	-0.45288	-0.724231	0.478587	7.61276e-09	Middle
DHCR7	-0.452795	-0.724095	0.476964	0.000325587	Middle
XBP1	-0.45268	-0.723912	1.58484	3.61442e-33	High
ABCG8	-0.452515	-0.723648	-0.717288	8.20663e-12	Middle
HOXA6	-0.452395	-0.723456	-2.71623	4.79874e-45	Low
FGFR1	-0.45226	-0.72324	-1.15749	7.88933e-15	Low
NCOA3	-0.452245	-0.723216	0.141352	0.118064	Middle
PIK3R1	-0.452205	-0.723152	-1.43625	5.8946e-32	Low
UQCR11	-0.45218	-0.723112	0.288753	2.86024e-05	Middle
FZD8	-0.452145	-0.723056	-0.411582	0.0117396	Middle
TTF1	-0.45211	-0.723	-0.196214	7.86531e-05	Middle
CCNA1	-0.452015	-0.722848	-0.690071	0.000342118	Middle
ARF1	-0.451995	-0.722816	0.848232	1.46963e-36	Middle
SLC9A1	-0.45196	-0.72276	0.478753	4.17048e-11	Middle
RTCD1	-0.451755	-0.722432	0.15411	0.00840344	Middle
FOSL2	-0.451615	-0.722208	-0.161833	0.117578	Middle
EFCAB2	-0.45157	-0.722136	0.07802	0.533246	Middle
BHMT	-0.451555	-0.722113	-0.578781	2.03403e-05	Middle
LACC1	-0.451525	-0.722065	NA	NA	Middle
RPS6KB2	-0.45144	-0.721929	0.543544	3.48586e-10	Middle
NPM1	-0.45138	-0.721833	0.162114	0.00856794	Middle
EXO1	-0.451345	-0.721777	2.86994	3.54879e-53	High
TCTN1	-0.451165	-0.721489	0.483894	2.46182e-11	Middle
GMPR2	-0.451085	-0.721361	0.187728	0.000270624	Middle
RPS9	-0.45082	-0.720937	-0.277142	0.00201072	Middle
ABCC5	-0.450765	-0.720849	0.815456	1.7225e-08	Middle
AIMP2	-0.4506	-0.720585	0.495781	2.68834e-17	Middle
KIF2C	-0.450525	-0.720465	2.65612	2.0657e-54	High
YY1	-0.450505	-0.720433	0.182576	1.74633e-06	Middle
KIAA1009	-0.4504	-0.720265	-0.355151	1.55914e-05	Middle
RHOB	-0.4503	-0.720106	-0.000412083	1	Middle
PI4KAP2	-0.450295	-0.720098	-0.51815	0.000766712	Middle
BAK1	-0.45029	-0.72009	0.664193	1.28523e-19	Middle
GBGT1	-0.450065	-0.71973	-0.306407	0.00492631	Middle
CDKN1B	-0.45006	-0.719722	0.140007	0.219868	Middle
SYT1	-0.449985	-0.719602	1.34448	0.00025009	High
RBMX	-0.44992	-0.719498	-0.0658162	0.133377	Middle
AKAP8L	-0.44991	-0.719482	0.341263	1.43709e-06	Middle
CD24	-0.449805	-0.719314	1.12084	2.72867e-05	High
XRCC5	-0.44969	-0.71913	0.239234	1.13036e-09	Middle
ZNF546	-0.44959	-0.71897	-0.419552	7.85024e-07	Middle
ZBTB41	-0.449475	-0.718786	0.921759	1.08624e-18	Middle
UFM1	-0.449385	-0.718642	-0.00897198	0.913062	Middle
TESK1	-0.44924	-0.71841	-0.258232	2.39107e-05	Middle
CCNG2	-0.448985	-0.718003	0.22914	0.0144505	Middle
EXT1	-0.448825	-0.717747	-0.295672	2.28481e-05	Middle
SH3GL1	-0.44879	-0.717691	0.477832	2.80168e-13	Middle
NAA25	-0.448705	-0.717555	-0.0278345	0.702854	Middle
ABCC3	-0.448545	-0.717299	-0.00709889	0.991242	Middle
MSRA	-0.448415	-0.717091	-1.19856	1.01592e-32	Low
SORD	-0.44826	-0.716843	1.71022	1.05443e-30	High
HDAC6	-0.447975	-0.716387	-0.145027	0.00140139	Middle
GLUD1	-0.44796	-0.716363	-0.0350674	0.657079	Middle
SMAD6	-0.44796	-0.716363	-0.580763	1.72839e-07	Middle
EPCAM	-0.447955	-0.716355	1.89036	4.08176e-26	High
CEBPA	-0.447945	-0.71634	-1.44504	4.87546e-24	Low
CAD	-0.44782	-0.71614	0.164206	0.0180125	Middle
ADSL	-0.44763	-0.715836	-0.272984	4.9447e-06	Middle
VN1R2	-0.44745	-0.715548	-0.0259379	0.254866	Middle
PPP2R1A	-0.44742	-0.7155	0.451042	2.84281e-15	Middle
NMUR2	-0.44734	-0.715372	0.101777	0.476217	Middle
ASCL4	-0.447155	-0.715076	0.787604	0.000100397	Middle
IL23R	-0.447095	-0.71498	-0.26682	0.00550275	Middle
YWHAQ	-0.447055	-0.714916	-0.112876	0.0489546	Middle
CPNE3	-0.44704	-0.714892	0.339122	3.36084e-05	Middle
TARBP1	-0.446965	-0.714772	0.624887	7.00448e-11	Middle
ARPC3	-0.44695	-0.714748	0.591564	7.16851e-21	Middle
ZNF585A	-0.446665	-0.714293	-0.11345	0.104749	Middle
GPR78	-0.44651	-0.714045	0.0203819	0.694232	Middle
ANO10	-0.446405	-0.713877	-0.0779303	0.230323	Middle
SULT1A3	-0.44636	-0.713805	-0.389527	8.0988e-05	Middle
FPGS	-0.446295	-0.713701	0.246547	0.000494026	Middle
CAMK2G	-0.44614	-0.713453	-0.409023	2.33209e-14	Middle
NONO	-0.44609	-0.713373	0.255903	7.39941e-10	Middle
FOLR1	-0.44604	-0.713293	-3.11514	5.15665e-18	Low
IGF1	-0.44592	-0.713101	-2.13878	3.19692e-21	Low
NPY1R	-0.445855	-0.712997	-0.150826	0.77388	Middle
PRPF4B	-0.44584	-0.712973	-0.114048	0.0738221	Middle
DHDDS	-0.44578	-0.712877	-0.674132	4.72588e-24	Middle
UXT	-0.44565	-0.712669	-0.0891322	0.102999	Middle
ZRANB2	-0.445485	-0.712406	-0.381555	1.98656e-11	Middle
STAT2	-0.44534	-0.712174	0.0661922	0.317466	Middle
ZNF792	-0.44501	-0.711646	0.140018	0.0321736	Middle
EPHB4	-0.444885	-0.711446	-0.00712301	0.966589	Middle
PRKCB	-0.444835	-0.711366	-0.359232	0.106572	Middle
SGK3	-0.44462	-0.711022	0.0648955	0.757475	Middle
EXOC2	-0.4444	-0.71067	0.527797	9.54552e-06	Middle
HOXC4	-0.44413	-0.710239	0.646215	3.98953e-05	Middle
KRT19	-0.444075	-0.710151	2.67653	4.31664e-30	High
S1PR3	-0.444075	-0.710151	0.448991	0.0014737	Middle
FBXL12	-0.443915	-0.709895	-0.322262	3.23772e-10	Middle
RNH1	-0.44387	-0.709823	-0.0142714	0.855789	Middle
ZNF677	-0.44381	-0.709727	-1.88445	2.44331e-33	Low
GRHL3	-0.443645	-0.709463	1.06198	2.06183e-06	High
CHAF1B	-0.443585	-0.709367	0.865628	1.71578e-19	Middle
FN1	-0.443555	-0.709319	3.02698	8.80467e-50	High
VRK3	-0.44342	-0.709103	0.334598	2.75048e-09	Middle
TBXA2R	-0.443095	-0.708584	0.410102	1.58412e-05	Middle
ERGIC2	-0.44296	-0.708368	0.204743	0.000260749	Middle
NRBP2	-0.4429	-0.708272	-0.914939	1.89404e-17	Middle
GPR126	-0.442815	-0.708136	-1.64259	1.13022e-12	Low
MCM4	-0.44234	-0.707376	1.08756	4.47549e-26	High
TIAM1	-0.44234	-0.707376	0.434755	0.0026617	Middle
GFOD1	-0.44214	-0.707056	-1.0479	3.88299e-18	Low
DNAJB12	-0.442045	-0.706904	0.0297895	0.574108	Middle
PSMB7	-0.44202	-0.706864	0.108394	0.0550168	Middle
EPHA6	-0.44162	-0.706225	-0.945848	8.91664e-06	Middle
PRCC	-0.44122	-0.705585	0.729862	1.12003e-34	Middle
ABHD4	-0.44116	-0.705489	-0.0246488	0.753896	Middle
TEAD2	-0.441135	-0.705449	-0.269328	0.100391	Middle
STAT6	-0.44111	-0.705409	-0.366526	1.74832e-08	Middle
ZNF85	-0.441065	-0.705337	0.281819	0.000227823	Middle
UGT1A9	-0.440995	-0.705225	-0.487539	0.000447458	Middle
ID2	-0.440895	-0.705065	0.0284815	0.810065	Middle
MLH1	-0.44087	-0.705025	0.144889	0.00241323	Middle
PSMD9	-0.440815	-0.704937	0.144596	0.00861518	Middle
TPD52L3	-0.44067	-0.704706	-0.0423136	0.0998355	Middle
FADS3	-0.44066	-0.70469	-1.31582	1.50332e-27	Low
IFIH1	-0.440455	-0.704362	0.374082	0.0014411	Middle
CD58	-0.440435	-0.70433	-0.306056	8.2942e-05	Middle
GPR153	-0.44033	-0.704162	-0.2955	0.0185387	Middle
DGKD	-0.440045	-0.703706	0.327548	0.00104318	Middle
GABRP	-0.440025	-0.703674	-3.8068	4.56672e-20	Low
CRABP1	-0.43994	-0.703538	-2.89482	1.13928e-12	Low
NDUFV2	-0.4399	-0.703474	0.382887	4.30605e-07	Middle
ZNF473	-0.4399	-0.703474	0.0415553	0.583196	Middle
RABGGTA	-0.439715	-0.703178	0.118664	0.0367673	Middle
KDM4C	-0.439575	-0.702954	-0.199437	0.000220233	Middle
POLE2	-0.439495	-0.702827	1.43284	4.68007e-34	High
AARS	-0.439375	-0.702635	-0.0754776	0.381648	Middle
RRM1	-0.439235	-0.702411	0.326613	1.14883e-07	Middle
ACTN1	-0.439175	-0.702315	-0.416938	2.30181e-06	Middle
LONRF2	-0.439125	-0.702235	0.5455	0.00491224	Middle
GFPT2	-0.43905	-0.702115	-0.36147	0.0299802	Middle
PSPH	-0.438905	-0.701883	0.497022	4.32833e-09	Middle
F11	-0.43889	-0.701859	-0.0382209	0.454516	Middle
PPP2R3A	-0.438795	-0.701707	-0.725663	2.44116e-10	Middle
ESR2	-0.43862	-0.701427	-1.88422	5.19916e-41	Low
ZNF662	-0.438535	-0.701291	-1.47392	8.84873e-16	Low
PHRF1	-0.438115	-0.70062	0.207196	0.00377692	Middle
SCNN1A	-0.43802	-0.700468	1.58386	1.30316e-18	High
SUCLG1	-0.437755	-0.700044	-0.677232	2.36341e-37	Middle

## Sheet: Luminal B
Supplementary Table 7
Transcriptome analysis of 510 candidate genes for luminal B
ID	ES	connectivityScore	logFC	adj.P.Val	transcriptome
JAZF1	-0.625325	-1	-1.39108	2.55607e-14	Low
P4HB	-0.59863	-0.95731	0.949102	3.7408e-09	Middle
TAL2	-0.595755	-0.952713	0.601885	0.03818	Middle
DACH2	-0.58625	-0.937512	-1.58007	1.23922e-08	Low
SF1	-0.58197	-0.930668	-0.148237	0.00781883	Middle
ILF2	-0.57549	-0.920305	0.919445	1.46321e-17	Middle
PRKAR1B	-0.57434	-0.918466	-0.800619	0.000987883	Middle
ALDH2	-0.57421	-0.918259	-2.51657	3.82918e-15	Low
PRNP	-0.57295	-0.916244	-2.2657	2.32266e-21	Low
TYRO3	-0.55895	-0.893855	-2.06852	3.71666e-16	Low
OGG1	-0.555915	-0.889002	0.143889	0.242083	Middle
ZNF418	-0.554765	-0.887163	0.0611245	0.838203	Middle
PLA2G12B	-0.553735	-0.885516	-0.148688	0.14148	Middle
ZNF785	-0.55289	-0.884164	0.349	0.0276133	Middle
PSMA7	-0.549175	-0.878223	0.823934	1.71116e-09	Middle
GPR172A	-0.546585	-0.874081	1.7584	6.77912e-19	High
LHX2	-0.546335	-0.873682	2.26438	4.31712e-08	High
ACTB	-0.54499	-0.871531	0.0895468	0.547547	Middle
SCMH1	-0.5423	-0.867229	-0.777729	1.12611e-08	Middle
PCDHA10	-0.54124	-0.865534	-1.23005	0.0435055	Low
SUZ12	-0.53568	-0.856643	0.592506	5.87838e-05	Middle
PTGR1	-0.53361	-0.853332	-0.547616	0.0142974	Middle
RASSF1	-0.532505	-0.851565	-0.508924	0.000278037	Middle
SPR	-0.531555	-0.850046	1.02405	1.24816e-08	High
TRA2B	-0.53036	-0.848135	0.176718	0.00971497	Middle
PFKL	-0.530235	-0.847935	0.356848	0.0464572	Middle
RUVBL2	-0.52978	-0.847207	1.02074	4.48341e-11	High
PPARGC1B	-0.52876	-0.845576	-1.70081	1.03836e-10	Low
AFF4	-0.528585	-0.845296	0.0285886	0.883808	Middle
OGFOD1	-0.52721	-0.843098	0.194557	0.086545	Middle
KARS	-0.525125	-0.839763	-0.202921	0.077219	Middle
S100B	-0.52373	-0.837532	-6.39991	8.76999e-49	Low
CXCL1	-0.522795	-0.836037	-3.40039	1.06962e-24	Low
ITGA2	-0.52245	-0.835486	-0.660904	0.0472817	Middle
TBL3	-0.5208	-0.832847	0.662495	1.78713e-06	Middle
DHRS7	-0.52031	-0.832063	0.261748	0.111502	Middle
TRAPPC3	-0.52031	-0.832063	-0.00613209	0.974542	Middle
APOA2	-0.517265	-0.827194	0.0781873	0.454134	Middle
HYAL2	-0.51682	-0.826482	-0.48294	7.02256e-05	Middle
RPS6	-0.5167	-0.82629	-0.798113	2.9048e-07	Middle
UMODL1	-0.516455	-0.825899	1.80551	2.28904e-05	High
SPRY1	-0.516415	-0.825835	-2.78602	1.44305e-33	Low
OPN3	-0.51564	-0.824595	0.256759	0.342275	Middle
IL20	-0.51478	-0.82322	3.30148	1.61082e-07	High
ARF4	-0.513935	-0.821869	0.457262	9.6107e-05	Middle
TWIST2	-0.513825	-0.821693	-3.2154	9.38698e-25	Low
CPT1A	-0.512805	-0.820062	0.312916	0.134586	Middle
RPS3A	-0.512635	-0.81979	-0.671102	8.24794e-07	Middle
KAT2B	-0.51196	-0.81871	-1.5922	4.52201e-18	Low
DPF1	-0.51146	-0.817911	1.31717	4.1302e-05	High
PSMB2	-0.511375	-0.817775	0.40256	0.000165537	Middle
SPTAN1	-0.51124	-0.817559	-0.499381	3.45301e-06	Middle
DNPEP	-0.510855	-0.816943	0.502994	1.74586e-05	Middle
LDHB	-0.51054	-0.816439	-2.10693	1.2779e-11	Low
KLF2	-0.51044	-0.81628	-2.14938	1.68567e-21	Low
SRRT	-0.51042	-0.816248	0.632429	5.30841e-08	Middle
ZNF202	-0.510075	-0.815696	-0.480577	0.000195758	Middle
RYK	-0.50908	-0.814105	-0.593018	4.28505e-09	Middle
ZNF576	-0.508895	-0.813809	0.024484	0.849644	Middle
ATP2A2	-0.50807	-0.81249	0.325358	0.00103631	Middle
NRBP1	-0.50805	-0.812458	0.214897	0.0497877	Middle
PPAT	-0.507485	-0.811554	1.27364	1.7173e-16	High
IGFBP2	-0.506795	-0.810451	0.854921	0.0108687	Middle
PQBP1	-0.50665	-0.810219	0.221244	0.164625	Middle
NUDT5	-0.5056	-0.80854	0.764088	7.26859e-10	Middle
DUSP1	-0.505455	-0.808308	-3.015	6.11969e-23	Low
EIF2AK2	-0.50541	-0.808236	0.771527	5.60171e-05	Middle
HBE1	-0.505055	-0.807668	-0.675243	1.51607e-08	Middle
HAVCR1	-0.5047	-0.8071	0.242683	0.411988	Middle
ADORA2A	-0.504675	-0.80706	1.47582	6.47811e-05	High
ARID3A	-0.50402	-0.806013	0.951273	3.24893e-08	Middle
TNFRSF13C	-0.503355	-0.804949	-0.333813	0.250464	Middle
FCGR2A	-0.502365	-0.803366	0.0186289	0.958918	Middle
EDN1	-0.501585	-0.802119	-2.79262	4.29678e-16	Low
LGR6	-0.501535	-0.802039	-4.16441	2.25115e-14	Low
RDH11	-0.5013	-0.801663	0.654645	3.30964e-08	Middle
TIMP4	-0.500685	-0.80068	-6.03816	3.28161e-27	Low
FBXO7	-0.500605	-0.800552	-0.310055	0.00297349	Middle
BRPF3	-0.500575	-0.800504	0.189553	0.158	Middle
QPCT	-0.499425	-0.798665	0.329205	0.258868	Middle
GATA6	-0.49904	-0.798049	-1.49202	1.24299e-08	Low
LIN28B	-0.498335	-0.796922	-0.0669279	0.713734	Middle
SAT1	-0.498115	-0.79657	-0.177654	0.315313	Middle
ASF1A	-0.49767	-0.795858	0.0731285	0.651894	Middle
HOMEZ	-0.49725	-0.795187	0.516732	0.000137815	Middle
ACTR3	-0.496915	-0.794651	0.5001	1.04901e-05	Middle
MYB	-0.49688	-0.794595	1.73344	1.70443e-10	High
PDIA4	-0.49687	-0.794579	1.05501	3.86369e-13	High
AMPD2	-0.496675	-0.794267	-0.105747	0.518846	Middle
HCAR1	-0.49654	-0.794051	NA	NA	Middle
MTHFD2	-0.49649	-0.793971	1.63106	1.35879e-21	High
ZNF626	-0.496355	-0.793755	0.0733028	0.860291	Middle
TNFRSF21	-0.49626	-0.793603	-1.59293	4.58594e-11	Low
RPL7	-0.4958	-0.792868	-0.267351	0.19703	Middle
TWIST1	-0.49552	-0.79242	-1.91004	7.17414e-09	Low
TRIM13	-0.49527	-0.79202	-0.202682	0.0855367	Middle
TSHZ3	-0.495055	-0.791676	-1.08758	9.10892e-08	Low
PSMD3	-0.49462	-0.790981	1.18566	1.49014e-07	High
ZNF22	-0.49442	-0.790661	-0.974236	2.5857e-06	Middle
ANPEP	-0.49409	-0.790133	-2.43179	9.11611e-08	Low
CEPT1	-0.493675	-0.789469	-0.427378	0.000330346	Middle
ZNF567	-0.49361	-0.789366	-0.11587	0.33037	Middle
IFI30	-0.49349	-0.789174	1.44732	6.7142e-10	High
AKTIP	-0.49347	-0.789142	-0.169137	0.167665	Middle
MYCN	-0.49343	-0.789078	0.107212	0.825978	Middle
GLRX2	-0.493065	-0.788494	0.967758	6.48724e-12	Middle
NEK9	-0.49289	-0.788214	-0.565513	5.02999e-07	Middle
ZPBP2	-0.49281	-0.788086	-0.0692811	0.527355	Middle
ELAVL1	-0.492785	-0.788046	0.620181	1.24515e-17	Middle
ETFB	-0.49238	-0.787399	-1.00098	0.000717767	Low
ZNF365	-0.491755	-0.786399	0.471545	0.184695	Middle
GPR55	-0.49081	-0.784888	-1.78995	2.13292e-09	Low
GARS	-0.490245	-0.783984	0.78067	2.8023e-10	Middle
GPR101	-0.489975	-0.783553	-0.0133125	0.740097	Middle
PTMS	-0.488825	-0.781714	0.767074	0.000233769	Middle
PSMA1	-0.48874	-0.781578	0.48761	8.47228e-06	Middle
EXOSC4	-0.488385	-0.78101	1.46654	1.03955e-11	High
OTUD7A	-0.48782	-0.780106	-1.17706	3.20162e-05	Low
NAB1	-0.487735	-0.77997	-1.44051	1.94893e-13	Low
CEBPG	-0.487495	-0.779587	-0.0414222	0.761139	Middle
SMOC2	-0.487305	-0.779283	-1.26751	3.8138e-05	Low
KAT6A	-0.48695	-0.778715	NA	NA	Middle
ALDH3B1	-0.4869	-0.778635	-0.0614498	0.847522	Middle
HARS	-0.48657	-0.778107	0.189672	0.0635303	Middle
GPR61	-0.486395	-0.777828	-0.0495457	0.723324	Middle
RPS3	-0.486345	-0.777748	-0.322796	0.16356	Middle
UBE2Z	-0.48613	-0.777404	0.711712	6.11008e-07	Middle
KAT5	-0.485955	-0.777124	-0.154591	0.164497	Middle
IRAK2	-0.485925	-0.777076	-1.41502	5.56067e-10	Low
ATXN3	-0.48591	-0.777052	-0.511398	1.87337e-06	Middle
ZBTB45	-0.485895	-0.777028	0.345293	0.0059783	Middle
GPR37	-0.485885	-0.777012	0.273578	0.529646	Middle
GPR156	-0.48543	-0.776284	-1.16255	0.000518719	Low
ZNF684	-0.485395	-0.776228	-0.425193	0.000804975	Middle
BCL2A1	-0.48538	-0.776204	0.444849	0.179	Middle
PCCB	-0.485305	-0.776084	0.406652	7.95283e-05	Middle
RUFY1	-0.48506	-0.775693	0.0659758	0.567506	Middle
GPR119	-0.484875	-0.775397	-0.048291	0.103209	Middle
RPS15A	-0.48463	-0.775005	-0.343203	0.0111509	Middle
FGFRL1	-0.484615	-0.774981	-1.01206	0.000105966	Low
TACC3	-0.48459	-0.774941	2.67482	2.72916e-42	High
ZBED1	-0.48452	-0.774829	-0.185942	0.157574	Middle
ITPR1	-0.484355	-0.774565	-1.23896	3.35307e-06	Low
CLK1	-0.48405	-0.774077	-1.00474	1.67285e-12	Low
C1QTNF6	-0.483705	-0.773526	1.94173	2.99011e-17	High
PTS	-0.4837	-0.773518	0.661382	1.0798e-05	Middle
FOXA3	-0.483375	-0.772998	-0.275259	0.603463	Middle
ATG16L2	-0.483365	-0.772982	0.194681	0.386348	Middle
BTRC	-0.48334	-0.772942	0.261063	0.10487	Middle
PBRM1	-0.48308	-0.772526	-0.326153	0.0115843	Middle
FKBP8	-0.483005	-0.772406	-0.392616	0.0287169	Middle
HOXB2	-0.48278	-0.772047	0.76843	0.0975215	Middle
ZFAND6	-0.482655	-0.771847	0.147773	0.318707	Middle
GPR26	-0.482265	-0.771223	0.255878	0.774267	Middle
NEU1	-0.48198	-0.770767	0.811365	4.01386e-08	Middle
HNF1A	-0.48177	-0.770431	0.398537	0.0755935	Middle
BCL9	-0.48174	-0.770383	1.0772	1.65642e-13	High
NDUFS6	-0.481555	-0.770088	0.911684	5.83255e-07	Middle
P2RY8	-0.481225	-0.76956	-0.451091	0.101736	Middle
FZD5	-0.481055	-0.769288	-1.36543	3.87116e-10	Low
CHERP	-0.48076	-0.768816	0.32821	0.00275456	Middle
RPN2	-0.48075	-0.7688	0.99857	2.92007e-13	Middle
PIPOX	-0.48047	-0.768352	-0.00708408	0.998218	Middle
DVL2	-0.480315	-0.768105	-0.24978	0.044988	Middle
TANK	-0.48026	-0.768017	-1.26374	1.22881e-27	Low
GPR123	-0.48017	-0.767873	-0.562813	0.00259901	Middle
LRRK2	-0.480155	-0.767849	-1.61061	4.93838e-06	Low
RIPK3	-0.480125	-0.767801	-0.288776	0.345562	Middle
HEXB	-0.48002	-0.767633	-0.0259062	0.859092	Middle
SALL4	-0.47934	-0.766545	2.59181	1.60083e-18	High
TARBP2	-0.47908	-0.76613	0.715894	2.01744e-09	Middle
GLA	-0.47894	-0.765906	0.251505	0.216649	Middle
PIM3	-0.478815	-0.765706	-0.0505022	0.818609	Middle
CDKAL1	-0.47877	-0.765634	-0.11192	0.276963	Middle
EIF2C3	-0.47876	-0.765618	-0.214422	0.0984872	Middle
FADS1	-0.47871	-0.765538	0.718024	0.0551307	Middle
SETD7	-0.478705	-0.76553	-0.962577	9.3738e-07	Middle
RTEL1	-0.47863	-0.76541	0.582424	0.00245188	Middle
DMRTB1	-0.47841	-0.765058	0.104209	0.448645	Middle
RAF1	-0.47841	-0.765058	0.0334047	0.749489	Middle
MBNL1	-0.47825	-0.764802	-1.19687	4.06742e-22	Low
PFKFB3	-0.47825	-0.764802	-2.16938	4.08284e-13	Low
FZD4	-0.47821	-0.764738	-2.86951	4.15532e-33	Low
NDUFV1	-0.47818	-0.76469	-0.0279149	0.919697	Middle
HLA-DMA	-0.478105	-0.76457	-0.700306	0.00354664	Middle
MRGPRX1	-0.478025	-0.764442	0.00639375	0.689103	Middle
NDUFC1	-0.478005	-0.764411	0.366375	0.0071635	Middle
OSR1	-0.477955	-0.764331	-5.27815	3.04649e-43	Low
RAD54L	-0.477865	-0.764187	3.51782	6.27868e-49	High
EIF3J	-0.47783	-0.764131	0.32528	0.000701738	Middle
CCNF	-0.476795	-0.762476	2.34895	3.62206e-40	High
ALDOA	-0.476655	-0.762252	1.26219	2.07249e-13	High
CASP2	-0.47649	-0.761988	0.503703	2.31759e-06	Middle
AK3	-0.476385	-0.76182	-1.23782	6.22273e-18	Low
ZNF561	-0.476375	-0.761804	-0.479886	1.37051e-05	Middle
ISX	-0.47621	-0.76154	0.379931	0.0463189	Middle
ICAM1	-0.476065	-0.761308	-0.490306	0.0898658	Middle
MCM3	-0.47533	-0.760133	0.871275	2.87106e-12	Middle
NDUFA8	-0.475325	-0.760125	0.534792	1.10357e-05	Middle
RHOA	-0.47524	-0.759989	-0.0795731	0.440766	Middle
PSMB5	-0.47519	-0.759909	0.848185	8.11468e-10	Middle
QARS	-0.475145	-0.759837	-0.235245	0.0452734	Middle
TRPM2	-0.475045	-0.759677	0.837875	0.00496448	Middle
ZNF266	-0.47492	-0.759477	-0.45869	0.00288656	Middle
VAT1	-0.474785	-0.759261	-0.461649	0.00394319	Middle
CASP7	-0.47469	-0.759109	0.127964	0.464834	Middle
GATAD2A	-0.47455	-0.758885	0.354625	0.000909685	Middle
NEK6	-0.474405	-0.758654	0.0406099	0.884637	Middle
C1S	-0.47418	-0.758294	-2.09333	1.87737e-11	Low
BTG1	-0.473825	-0.757726	-0.789948	8.8628e-07	Middle
SLC25A5	-0.473595	-0.757358	0.698846	4.36338e-09	Middle
EBNA1BP2	-0.47331	-0.756902	0.778342	1.48936e-09	Middle
PECR	-0.472945	-0.756319	-0.868167	7.15209e-05	Middle
TNFRSF14	-0.4728	-0.756087	-0.676943	0.000224117	Middle
SLK	-0.47279	-0.756071	-0.421546	0.003066	Middle
EIF2C1	-0.472575	-0.755727	-0.387906	9.97459e-05	Middle
SLC36A4	-0.472425	-0.755487	-0.25541	0.34098	Middle
STK16	-0.47193	-0.754696	0.331693	0.000622433	Middle
KDR	-0.471895	-0.75464	-1.54356	7.88083e-15	Low
STK10	-0.47171	-0.754344	-0.144716	0.341395	Middle
UGT1A6	-0.47157	-0.75412	-0.354448	0.375058	Middle
UBE2L6	-0.471525	-0.754048	0.974418	1.87799e-05	Middle
SNRNP70	-0.471425	-0.753888	0.0870392	0.56555	Middle
LRSAM1	-0.471175	-0.753488	0.542597	1.61829e-05	Middle
ZNF136	-0.471025	-0.753248	-0.228619	0.0449275	Middle
RIT1	-0.470845	-0.75296	0.19946	0.107039	Middle
NMI	-0.47078	-0.752857	-0.158135	0.536327	Middle
WDR67	-0.4707	-0.752729	1.6032	5.61696e-17	High
RPS13	-0.470655	-0.752657	-0.514127	0.000422821	Middle
POLR2A	-0.47052	-0.752441	-0.0888454	0.518831	Middle
BCL2	-0.470415	-0.752273	-0.656141	0.0337178	Middle
CHD1	-0.47039	-0.752233	0.195927	0.295418	Middle
KLF11	-0.47012	-0.751801	-1.74469	1.06273e-33	Low
SUPT5H	-0.47012	-0.751801	0.125558	0.328231	Middle
TP53RK	-0.470095	-0.751761	0.66751	2.91638e-08	Middle
NR3C1	-0.469805	-0.751297	-2.04616	1.70805e-21	Low
NR0B2	-0.469715	-0.751153	0.390678	0.0848722	Middle
USP20	-0.469485	-0.750786	-0.184114	0.151284	Middle
CTPS	-0.46933	-0.750538	1.3614	1.05608e-19	High
PRKAG3	-0.46931	-0.750506	-0.295491	0.202641	Middle
LRRC40	-0.46906	-0.750106	-0.118884	0.383184	Middle
USP7	-0.468855	-0.749778	0.529696	6.1464e-10	Middle
UGT1A1	-0.468805	-0.749698	-0.0167066	0.878565	Middle
ERCC1	-0.4687	-0.74953	-0.138457	0.213315	Middle
TP53	-0.46852	-0.749242	-0.0200154	0.950635	Middle
MYC	-0.46847	-0.749162	-1.47907	1.52124e-07	Low
KSR2	-0.46825	-0.748811	0.080126	0.887605	Middle
TSC1	-0.46804	-0.748475	-0.554507	1.44661e-06	Middle
SULT2A1	-0.467685	-0.747907	-0.0293805	0.317151	Middle
POLR3F	-0.467575	-0.747731	0.202105	0.0824266	Middle
C9orf96	-0.46734	-0.747355	-0.000725657	1	Middle
CDKN1C	-0.46726	-0.747227	-3.06387	7.32248e-31	Low
CAND1	-0.467075	-0.746932	0.634451	1.27812e-06	Middle
QRFPR	-0.46649	-0.745996	-0.749349	0.00140358	Middle
SYNE2	-0.46642	-0.745884	-1.23498	4.98747e-12	Low
MLLT6	-0.466365	-0.745796	-0.491532	0.0124555	Middle
YTHDF2	-0.46611	-0.745388	0.0678531	0.467813	Middle
MUC1	-0.466035	-0.745268	1.96878	2.80992e-05	High
POLR3D	-0.465955	-0.745141	0.0559357	0.749107	Middle
WIPF2	-0.465865	-0.744997	0.364022	0.0634446	Middle
UQCRFS1	-0.46549	-0.744397	0.020744	0.906922	Middle
SRSF2	-0.465445	-0.744325	NA	NA	Middle
RPS6KB1	-0.465425	-0.744293	0.418784	0.0287498	Middle
PSMD2	-0.46522	-0.743965	0.735406	8.9568e-11	Middle
CHEK1	-0.465005	-0.743621	1.60537	2.86905e-20	High
RICTOR	-0.46491	-0.743469	-0.385898	0.00936954	Middle
GPR141	-0.46472	-0.743166	1.01116	0.000748633	High
THBD	-0.464355	-0.742582	-1.77643	1.31028e-14	Low
PTK7	-0.46432	-0.742526	0.516994	0.0905909	Middle
ZNF490	-0.46416	-0.74227	0.45562	1.93499e-05	Middle
ULK3	-0.464025	-0.742054	0.5729	6.06494e-05	Middle
GTF2H2	-0.464	-0.742014	0.426849	0.192094	Middle
HEATR1	-0.463715	-0.741558	0.322271	0.0195223	Middle
KCNQ1	-0.463595	-0.741366	-0.917441	0.000180211	Middle
CTSH	-0.463035	-0.740471	0.0456883	0.850347	Middle
METTL14	-0.46289	-0.740239	-0.205467	0.0728348	Middle
ALDH3A1	-0.462855	-0.740183	-3.76434	4.82165e-23	Low
ZMYND11	-0.462315	-0.73932	-0.121921	0.301524	Middle
PLA2G4A	-0.46228	-0.739264	-3.49408	3.51178e-38	Low
KLF14	-0.46227	-0.739248	-2.63801	2.24952e-31	Low
NOS3	-0.46208	-0.738944	-1.30214	2.25234e-11	Low
SRPRB	-0.46198	-0.738784	0.848562	5.69763e-11	Middle
TK1	-0.46195	-0.738736	3.67525	3.89733e-43	High
UBC	-0.461495	-0.738008	-0.0451159	0.675056	Middle
IRF5	-0.46147	-0.737968	0.490055	0.00755986	Middle
POLR3C	-0.461175	-0.737497	0.0852703	0.440513	Middle
PUF60	-0.461075	-0.737337	0.924188	1.9506e-07	Middle
SIRT3	-0.461005	-0.737225	-0.147957	0.332751	Middle
PGAM1	-0.46094	-0.737121	0.493759	1.23955e-06	Middle
CSDA	-0.46081	-0.736913	-1.98126	4.51304e-14	Low
B4GALT4	-0.460805	-0.736905	0.489247	0.000176331	Middle
MLEC	-0.460285	-0.736073	0.150599	0.34599	Middle
RPS27A	-0.459845	-0.73537	-0.820758	5.10034e-11	Middle
WNT9B	-0.459835	-0.735354	-1.84689	7.73787e-19	Low
CREB3L4	-0.459805	-0.735306	1.9292	2.15967e-19	High
SIN3A	-0.45979	-0.735282	0.0760456	0.47162	Middle
USF1	-0.459725	-0.735178	0.529718	4.34133e-05	Middle
RDX	-0.459715	-0.735162	-0.933135	9.0891e-08	Middle
RPS19	-0.459715	-0.735162	-0.218443	0.258913	Middle
ABCB5	-0.459645	-0.73505	-5.2634	2.05354e-50	Low
RBL2	-0.459255	-0.734426	-0.637847	2.46344e-06	Middle
SRC	-0.459225	-0.734378	0.813429	1.25243e-06	Middle
S100A11	-0.459205	-0.734346	0.659245	0.000615143	Middle
SLC16A3	-0.45897	-0.73397	2.25506	2.28635e-14	High
VCP	-0.45894	-0.733922	0.481201	4.09516e-05	Middle
ZNF658	-0.45882	-0.73373	-1.32864	1.07186e-07	Low
XRCC4	-0.45873	-0.733587	0.475841	4.05639e-05	Middle
POLB	-0.458705	-0.733547	0.847918	3.91253e-05	Middle
KREMEN1	-0.45868	-0.733507	-1.20505	1.20797e-08	Low
CBX6	-0.458675	-0.733499	-1.15922	2.35081e-05	Low
PIK3CB	-0.458595	-0.733371	0.113864	0.307486	Middle
PPP2R5A	-0.458505	-0.733227	-0.171566	0.292743	Middle
ZNF581	-0.458495	-0.733211	0.449245	0.00729183	Middle
IL2RB	-0.45833	-0.732947	-0.102711	0.82575	Middle
GFPT1	-0.45821	-0.732755	0.333483	0.0636794	Middle
MAP3K5	-0.458125	-0.732619	-1.47618	2.87649e-11	Low
ASAH1	-0.457635	-0.731835	-0.3292	0.188652	Middle
RIOK2	-0.457625	-0.731819	0.124415	0.264534	Middle
ZNF558	-0.457495	-0.731612	-0.152479	0.339488	Middle
KAT7	-0.457255	-0.731228	NA	NA	Middle
HLA-DRA	-0.45724	-0.731204	-0.283155	0.346022	Middle
SLC38A1	-0.45719	-0.731124	1.15072	0.000293604	High
ELL3	-0.457185	-0.731116	1.38817	2.46825e-14	High
LIPH	-0.457025	-0.73086	0.151228	0.779155	Middle
TMED10	-0.45693	-0.730708	0.053442	0.689637	Middle
GABARAPL1	-0.456885	-0.730636	-2.1119	3.49817e-24	Low
CEACAM1	-0.45676	-0.730436	-1.22617	0.000686398	Low
LHX8	-0.45674	-0.730404	0.00286001	1	Middle
CDK11B	-0.4567	-0.73034	-0.105791	0.4814	Middle
AOC3	-0.45651	-0.730036	-4.61647	8.7685e-46	Low
NDUFB7	-0.45644	-0.729924	0.147705	0.495542	Middle
ERF	-0.456415	-0.729884	-0.0514761	0.75956	Middle
ARHGAP9	-0.456335	-0.729757	-0.575876	0.050219	Middle
LPXN	-0.45632	-0.729733	0.0686397	0.767243	Middle
ADCY5	-0.456265	-0.729645	-2.90519	1.94141e-06	Low
FUT2	-0.456245	-0.729613	1.1389	0.00330012	High
HEBP1	-0.45611	-0.729397	0.57855	0.0602944	Middle
ZNF395	-0.45598	-0.729189	-1.27363	1.73566e-12	Low
MAPK12	-0.45558	-0.728549	-0.33405	0.34081	Middle
POR	-0.45558	-0.728549	0.17438	0.28315	Middle
EPHA3	-0.455365	-0.728205	-0.767985	0.0954195	Middle
DNAJB9	-0.4553	-0.728101	-0.174633	0.226767	Middle
LARS	-0.455275	-0.728061	0.0142861	0.923649	Middle
AFP	-0.45512	-0.727814	-1.70574	0.00620017	Low
NCOA4	-0.45512	-0.727814	-0.413517	0.00243743	Middle
PHB2	-0.4551	-0.727782	-0.0541213	0.681448	Middle
GLI1	-0.454915	-0.727486	-2.19209	2.26658e-11	Low
BAX	-0.454735	-0.727198	0.981235	1.22468e-11	Middle
TAL1	-0.454685	-0.727118	-2.95512	4.93144e-37	Low
PROKR1	-0.45464	-0.727046	-2.37138	6.57164e-23	Low
ANXA7	-0.45456	-0.726918	0.0865223	0.471791	Middle
BIRC6	-0.45455	-0.726902	-0.144633	0.347822	Middle
AKT1	-0.454515	-0.726846	0.55282	0.000143718	Middle
SLC16A2	-0.454475	-0.726782	-1.09451	0.00021723	Low
SMYD3	-0.45434	-0.726566	1.2764	1.24029e-09	High
WNT7B	-0.454225	-0.726382	1.96426	1.23899e-06	High
ZNF384	-0.45419	-0.726326	-0.0392568	0.703823	Middle
HYOU1	-0.454185	-0.726318	0.631863	2.18236e-05	Middle
ATG4D	-0.453985	-0.725998	0.90938	4.18646e-12	Middle
E2F8	-0.453875	-0.725823	4.2558	2.3614e-44	High
TCEB3C	-0.453805	-0.725711	0.0728062	0.387108	Middle
ZNF623	-0.45367	-0.725495	0.992457	1.54259e-08	Middle
TBX20	-0.45366	-0.725479	0.717105	0.0629382	Middle
SORT1	-0.453605	-0.725391	-0.432722	0.00856437	Middle
ASGR2	-0.453555	-0.725311	-0.718499	0.00278557	Middle
ANXA2	-0.4535	-0.725223	-0.513875	0.00352077	Middle
NFKBIB	-0.453275	-0.724863	0.419251	0.0132822	Middle
PMM2	-0.45324	-0.724807	0.987576	7.85064e-16	Middle
SSBP4	-0.45288	-0.724231	0.40504	0.0146922	Middle
DHCR7	-0.452795	-0.724095	1.26704	1.46566e-07	High
XBP1	-0.45268	-0.723912	1.68052	2.39039e-17	High
ABCG8	-0.452515	-0.723648	-0.614897	0.00194426	Middle
HOXA6	-0.452395	-0.723456	-3.3313	1.62e-30	Low
FGFR1	-0.45226	-0.72324	-1.37482	3.66342e-05	Low
NCOA3	-0.452245	-0.723216	0.4374	0.00263178	Middle
PIK3R1	-0.452205	-0.723152	-1.99169	1.37842e-18	Low
UQCR11	-0.45218	-0.723112	0.372901	0.00535756	Middle
FZD8	-0.452145	-0.723056	-1.32547	4.82842e-06	Low
TTF1	-0.45211	-0.723	-0.245945	0.0148212	Middle
CCNA1	-0.452015	-0.722848	-1.44553	6.90348e-06	Low
ARF1	-0.451995	-0.722816	0.982274	6.47112e-17	Middle
SLC9A1	-0.45196	-0.72276	0.230735	0.0995818	Middle
RTCD1	-0.451755	-0.722432	0.421783	0.000222477	Middle
FOSL2	-0.451615	-0.722208	-0.786765	2.50054e-05	Middle
EFCAB2	-0.45157	-0.722136	-0.0640845	0.813884	Middle
BHMT	-0.451555	-0.722113	-1.47231	1.0859e-15	Low
LACC1	-0.451525	-0.722065	NA	NA	Middle
RPS6KB2	-0.45144	-0.721929	0.926339	7.80168e-07	Middle
NPM1	-0.45138	-0.721833	0.469694	5.5328e-05	Middle
EXO1	-0.451345	-0.721777	4.30621	3.89974e-58	High
TCTN1	-0.451165	-0.721489	0.443004	0.000984262	Middle
GMPR2	-0.451085	-0.721361	0.160875	0.134556	Middle
RPS9	-0.45082	-0.720937	-0.615352	0.00031522	Middle
ABCC5	-0.450765	-0.720849	1.27054	7.84275e-07	High
AIMP2	-0.4506	-0.720585	0.807851	7.46977e-15	Middle
KIF2C	-0.450525	-0.720465	4.07852	4.73526e-57	High
YY1	-0.450505	-0.720433	0.364202	7.17616e-05	Middle
KIAA1009	-0.4504	-0.720265	-0.602294	3.07352e-05	Middle
RHOB	-0.4503	-0.720106	-0.136128	0.448962	Middle
PI4KAP2	-0.450295	-0.720098	-0.597923	0.0441588	Middle
BAK1	-0.45029	-0.72009	0.817312	2.62609e-09	Middle
GBGT1	-0.450065	-0.71973	-1.03237	5.35234e-07	Low
CDKN1B	-0.45006	-0.719722	0.0802244	0.792813	Middle
SYT1	-0.449985	-0.719602	1.37322	0.026821	High
RBMX	-0.44992	-0.719498	0.0923884	0.214357	Middle
AKAP8L	-0.44991	-0.719482	0.410995	0.00475389	Middle
CD24	-0.449805	-0.719314	0.947621	0.0697873	Middle
XRCC5	-0.44969	-0.71913	0.367724	8.15243e-06	Middle
ZNF546	-0.44959	-0.71897	-0.650387	2.40321e-05	Middle
ZBTB41	-0.449475	-0.718786	0.973027	2.2445e-08	Middle
UFM1	-0.449385	-0.718642	-0.124596	0.360674	Middle
TESK1	-0.44924	-0.71841	-0.379469	0.00599781	Middle
CCNG2	-0.448985	-0.718003	0.015288	0.959428	Middle
EXT1	-0.448825	-0.717747	-0.30657	0.0290859	Middle
SH3GL1	-0.44879	-0.717691	0.356139	0.00338402	Middle
NAA25	-0.448705	-0.717555	0.389882	0.00130049	Middle
ABCC3	-0.448545	-0.717299	-0.90272	0.0119125	Middle
MSRA	-0.448415	-0.717091	-1.8658	9.01163e-17	Low
SORD	-0.44826	-0.716843	2.3964	1.16596e-24	High
HDAC6	-0.447975	-0.716387	-0.0679662	0.555313	Middle
GLUD1	-0.44796	-0.716363	-0.0764257	0.614117	Middle
SMAD6	-0.44796	-0.716363	-1.21026	1.72725e-09	Low
EPCAM	-0.447955	-0.716355	2.11936	7.65741e-22	High
CEBPA	-0.447945	-0.71634	-2.08544	4.86538e-16	Low
CAD	-0.44782	-0.71614	0.216809	0.146832	Middle
ADSL	-0.44763	-0.715836	0.0577952	0.655294	Middle
VN1R2	-0.44745	-0.715548	-0.125604	0.00131657	Middle
PPP2R1A	-0.44742	-0.7155	0.448926	6.52414e-06	Middle
NMUR2	-0.44734	-0.715372	0.0254661	0.917475	Middle
ASCL4	-0.447155	-0.715076	0.947638	0.0225235	Middle
IL23R	-0.447095	-0.71498	-0.351296	0.0359513	Middle
YWHAQ	-0.447055	-0.714916	0.195027	0.105278	Middle
CPNE3	-0.44704	-0.714892	0.761508	1.50699e-05	Middle
TARBP1	-0.446965	-0.714772	0.557782	0.000449625	Middle
ARPC3	-0.44695	-0.714748	0.792025	3.1902e-12	Middle
ZNF585A	-0.446665	-0.714293	-0.151454	0.198515	Middle
GPR78	-0.44651	-0.714045	0.149688	0.182438	Middle
ANO10	-0.446405	-0.713877	-0.130769	0.312676	Middle
SULT1A3	-0.44636	-0.713805	-0.366602	0.0521852	Middle
FPGS	-0.446295	-0.713701	0.0368403	0.831615	Middle
CAMK2G	-0.44614	-0.713453	-0.285232	0.0153549	Middle
NONO	-0.44609	-0.713373	0.528176	2.2336e-09	Middle
FOLR1	-0.44604	-0.713293	-4.73127	4.4823e-14	Low
IGF1	-0.44592	-0.713101	-3.67272	9.07031e-26	Low
NPY1R	-0.445855	-0.712997	-1.70427	0.0438367	Low
PRPF4B	-0.44584	-0.712973	-0.0788197	0.504344	Middle
DHDDS	-0.44578	-0.712877	-1.04601	1.00762e-18	Low
UXT	-0.44565	-0.712669	-0.0356101	0.800089	Middle
ZRANB2	-0.445485	-0.712406	-0.417531	2.49094e-05	Middle
STAT2	-0.44534	-0.712174	-0.0329915	0.837517	Middle
ZNF792	-0.44501	-0.711646	-0.43874	8.94712e-05	Middle
EPHB4	-0.444885	-0.711446	-0.217493	0.349173	Middle
PRKCB	-0.444835	-0.711366	-1.1022	0.00257648	Low
SGK3	-0.44462	-0.711022	0.29725	0.370856	Middle
EXOC2	-0.4444	-0.71067	0.787023	0.000881399	Middle
HOXC4	-0.44413	-0.710239	0.801192	0.0162498	Middle
KRT19	-0.444075	-0.710151	2.4005	5.38353e-11	High
S1PR3	-0.444075	-0.710151	0.827585	0.00241209	Middle
FBXL12	-0.443915	-0.709895	-0.601023	5.02073e-08	Middle
RNH1	-0.44387	-0.709823	-0.27071	0.0670241	Middle
ZNF677	-0.44381	-0.709727	-2.44072	5.3397e-14	Low
GRHL3	-0.443645	-0.709463	0.421012	0.371542	Middle
CHAF1B	-0.443585	-0.709367	1.56822	3.5767e-20	High
FN1	-0.443555	-0.709319	2.56363	9.12843e-15	High
VRK3	-0.44342	-0.709103	0.354393	0.000606581	Middle
TBXA2R	-0.443095	-0.708584	-0.0545758	0.80168	Middle
ERGIC2	-0.44296	-0.708368	0.466821	0.00013364	Middle
NRBP2	-0.4429	-0.708272	-0.808719	0.000338537	Middle
GPR126	-0.442815	-0.708136	-1.31493	0.00559304	Low
MCM4	-0.44234	-0.707376	2.05429	3.82593e-21	High
TIAM1	-0.44234	-0.707376	0.124547	0.701962	Middle
GFOD1	-0.44214	-0.707056	-1.62072	1.06691e-11	Low
DNAJB12	-0.442045	-0.706904	0.0353262	0.80087	Middle
PSMB7	-0.44202	-0.706864	0.426914	0.000588678	Middle
EPHA6	-0.44162	-0.706225	-0.815785	0.0953396	Middle
PRCC	-0.44122	-0.705585	0.848242	3.84319e-16	Middle
ABHD4	-0.44116	-0.705489	-0.170444	0.320143	Middle
TEAD2	-0.441135	-0.705449	-0.702174	0.0455131	Middle
STAT6	-0.44111	-0.705409	-0.848743	3.34269e-08	Middle
ZNF85	-0.441065	-0.705337	0.390594	0.00745523	Middle
UGT1A9	-0.440995	-0.705225	0.116647	0.47636	Middle
ID2	-0.440895	-0.705065	-0.170118	0.363041	Middle
MLH1	-0.44087	-0.705025	0.328325	0.00406934	Middle
PSMD9	-0.440815	-0.704937	0.255194	0.0125125	Middle
TPD52L3	-0.44067	-0.704706	-0.119132	4.45717e-05	Middle
FADS3	-0.44066	-0.70469	-1.91425	9.75413e-23	Low
IFIH1	-0.440455	-0.704362	0.480918	0.0660197	Middle
CD58	-0.440435	-0.70433	-0.545479	6.31057e-05	Middle
GPR153	-0.44033	-0.704162	-0.94783	9.05064e-06	Middle
DGKD	-0.440045	-0.703706	0.299975	0.15279	Middle
GABRP	-0.440025	-0.703674	-6.55309	7.52162e-24	Low
CRABP1	-0.43994	-0.703538	-3.08027	0.000168837	Low
NDUFV2	-0.4399	-0.703474	0.617217	1.5345e-06	Middle
ZNF473	-0.4399	-0.703474	0.282381	0.0208182	Middle
RABGGTA	-0.439715	-0.703178	0.215817	0.0630604	Middle
KDM4C	-0.439575	-0.702954	-0.404297	0.000761306	Middle
POLE2	-0.439495	-0.702827	2.35874	3.43812e-26	High
AARS	-0.439375	-0.702635	0.39341	0.0116865	Middle
RRM1	-0.439235	-0.702411	0.878707	4.32684e-12	Middle
ACTN1	-0.439175	-0.702315	-0.805611	4.84573e-08	Middle
LONRF2	-0.439125	-0.702235	0.584491	0.127414	Middle
GFPT2	-0.43905	-0.702115	-1.32763	1.06112e-06	Low
PSPH	-0.438905	-0.701883	1.00021	5.34358e-10	High
F11	-0.43889	-0.701859	-0.012242	0.835883	Middle
PPP2R3A	-0.438795	-0.701707	-0.753761	0.000574836	Middle
ESR2	-0.43862	-0.701427	-2.37703	7.5638e-23	Low
ZNF662	-0.438535	-0.701291	-2.38256	2.38534e-10	Low
PHRF1	-0.438115	-0.70062	0.201101	0.266634	Middle
SCNN1A	-0.43802	-0.700468	0.8421	0.00757835	Middle
SUCLG1	-0.437755	-0.700044	-0.541635	4.31303e-10	Middle

## Sheet: HER2+
Supplementary Table 7
Transcriptome analysis of 510 candidate genes for HER2+
ID	ES	connectivityScore	logFC	adj.P.Val	transcriptome
JAZF1	-0.625325	-1	-1.26005	4.87278e-07	Low
P4HB	-0.59863	-0.95731	1.29472	3.94006e-06	High
TAL2	-0.595755	-0.952713	0.439665	0.264889	Middle
DACH2	-0.58625	-0.937512	-1.08707	0.000131968	Low
SF1	-0.58197	-0.930668	-0.122157	0.330721	Middle
ILF2	-0.57549	-0.920305	1.08247	6.30515e-09	High
PRKAR1B	-0.57434	-0.918466	-0.617635	0.0936552	Middle
ALDH2	-0.57421	-0.918259	-1.89641	0.000371214	Low
PRNP	-0.57295	-0.916244	-1.84953	6.58399e-09	Low
TYRO3	-0.55895	-0.893855	-1.6941	4.58652e-05	Low
OGG1	-0.555915	-0.889002	-0.16748	0.430277	Middle
ZNF418	-0.554765	-0.887163	-0.333525	0.410321	Middle
PLA2G12B	-0.553735	-0.885516	-0.00103665	1	Middle
ZNF785	-0.55289	-0.884164	-0.178836	0.57634	Middle
PSMA7	-0.549175	-0.878223	1.14778	2.54991e-05	High
GPR172A	-0.546585	-0.874081	2.15966	7.45646e-11	High
LHX2	-0.546335	-0.873682	3.03379	4.35606e-06	High
ACTB	-0.54499	-0.871531	0.883447	7.34929e-06	Middle
SCMH1	-0.5423	-0.867229	-0.651759	0.00501279	Middle
PCDHA10	-0.54124	-0.865534	-2.16931	0.0263418	Low
SUZ12	-0.53568	-0.856643	-0.079896	0.860167	Middle
PTGR1	-0.53361	-0.853332	-0.604322	0.0970123	Middle
RASSF1	-0.532505	-0.851565	-0.200943	0.43115	Middle
SPR	-0.531555	-0.850046	0.502175	0.240693	Middle
TRA2B	-0.53036	-0.848135	0.148138	0.206221	Middle
PFKL	-0.530235	-0.847935	0.958763	0.000857635	Middle
RUVBL2	-0.52978	-0.847207	0.961571	0.000280175	Middle
PPARGC1B	-0.52876	-0.845576	-0.880425	0.0352989	Middle
AFF4	-0.528585	-0.845296	-0.363992	0.129391	Middle
OGFOD1	-0.52721	-0.843098	0.298724	0.0687856	Middle
KARS	-0.525125	-0.839763	-0.0560439	0.774998	Middle
S100B	-0.52373	-0.837532	-6.11388	2.61192e-15	Low
CXCL1	-0.522795	-0.836037	-1.15822	0.243374	Low
ITGA2	-0.52245	-0.835486	-1.53434	0.00250179	Low
TBL3	-0.5208	-0.832847	0.618417	0.00326006	Middle
DHRS7	-0.52031	-0.832063	0.263371	0.40544	Middle
TRAPPC3	-0.52031	-0.832063	0.179785	0.259045	Middle
APOA2	-0.517265	-0.827194	0.153505	0.374114	Middle
HYAL2	-0.51682	-0.826482	0.133161	0.62883	Middle
RPS6	-0.5167	-0.82629	-0.771432	0.0216041	Middle
UMODL1	-0.516455	-0.825899	2.85039	0.000278501	High
SPRY1	-0.516415	-0.825835	-1.99184	4.31098e-09	Low
OPN3	-0.51564	-0.824595	0.779544	0.0643661	Middle
IL20	-0.51478	-0.82322	0.78736	0.399485	Middle
ARF4	-0.513935	-0.821869	0.847535	0.000235274	Middle
TWIST2	-0.513825	-0.821693	-2.32678	8.56447e-08	Low
CPT1A	-0.512805	-0.820062	0.148569	0.738035	Middle
RPS3A	-0.512635	-0.81979	-0.91361	0.00351948	Middle
KAT2B	-0.51196	-0.81871	-1.54758	3.48695e-07	Low
DPF1	-0.51146	-0.817911	1.70399	0.00450707	High
PSMB2	-0.511375	-0.817775	0.834395	5.03144e-06	Middle
SPTAN1	-0.51124	-0.817559	-0.361232	0.0491211	Middle
DNPEP	-0.510855	-0.816943	0.259466	0.190395	Middle
LDHB	-0.51054	-0.816439	-2.32474	2.87791e-06	Low
KLF2	-0.51044	-0.81628	-1.33707	0.000121033	Low
SRRT	-0.51042	-0.816248	0.814402	0.00016406	Middle
ZNF202	-0.510075	-0.815696	-0.317045	0.176506	Middle
RYK	-0.50908	-0.814105	-0.603254	0.000426044	Middle
ZNF576	-0.508895	-0.813809	-0.0303713	0.922987	Middle
ATP2A2	-0.50807	-0.81249	0.343463	0.0641112	Middle
NRBP1	-0.50805	-0.812458	0.752804	2.30625e-06	Middle
PPAT	-0.507485	-0.811554	0.566599	0.0293412	Middle
IGFBP2	-0.506795	-0.810451	-0.0969765	0.938414	Middle
PQBP1	-0.50665	-0.810219	0.419823	0.150848	Middle
NUDT5	-0.5056	-0.80854	1.0378	1.54881e-05	High
DUSP1	-0.505455	-0.808308	-2.0519	7.39826e-06	Low
EIF2AK2	-0.50541	-0.808236	0.746465	0.0142207	Middle
HBE1	-0.505055	-0.807668	-0.600534	0.0299918	Middle
HAVCR1	-0.5047	-0.8071	0.370802	0.403703	Middle
ADORA2A	-0.504675	-0.80706	1.66192	0.000439272	High
ARID3A	-0.50402	-0.806013	0.691234	0.0452004	Middle
TNFRSF13C	-0.503355	-0.804949	0.180906	0.794686	Middle
FCGR2A	-0.502365	-0.803366	0.962573	0.0158021	Middle
EDN1	-0.501585	-0.802119	-1.61055	0.011862	Low
LGR6	-0.501535	-0.802039	-4.46124	1.8931e-07	Low
RDH11	-0.5013	-0.801663	0.753771	0.0051027	Middle
TIMP4	-0.500685	-0.80068	-6.6145	2.93579e-13	Low
FBXO7	-0.500605	-0.800552	-0.230469	0.211291	Middle
BRPF3	-0.500575	-0.800504	0.043491	0.910855	Middle
QPCT	-0.499425	-0.798665	0.45997	0.144149	Middle
GATA6	-0.49904	-0.798049	-0.0552139	0.939064	Middle
LIN28B	-0.498335	-0.796922	0.175805	0.771993	Middle
SAT1	-0.498115	-0.79657	0.943898	0.027028	Middle
ASF1A	-0.49767	-0.795858	0.327746	0.258717	Middle
HOMEZ	-0.49725	-0.795187	0.0125013	0.998574	Middle
ACTR3	-0.496915	-0.794651	1.10668	9.76266e-10	High
MYB	-0.49688	-0.794595	0.0724728	0.929583	Middle
PDIA4	-0.49687	-0.794579	1.26832	1.7477e-07	High
AMPD2	-0.496675	-0.794267	-0.0922153	0.75178	Middle
HCAR1	-0.49654	-0.794051	NA	NA	Middle
MTHFD2	-0.49649	-0.793971	2.21857	1.08009e-16	High
ZNF626	-0.496355	-0.793755	-0.320941	0.668695	Middle
TNFRSF21	-0.49626	-0.793603	-0.884245	0.0163284	Middle
RPL7	-0.4958	-0.792868	-0.576523	0.104395	Middle
TWIST1	-0.49552	-0.79242	-1.5707	0.000312547	Low
TRIM13	-0.49527	-0.79202	-0.420715	0.0180527	Middle
TSHZ3	-0.495055	-0.791676	-0.695784	0.0361245	Middle
PSMD3	-0.49462	-0.790981	2.24293	0.00130315	High
ZNF22	-0.49442	-0.790661	-0.825951	0.00417275	Middle
ANPEP	-0.49409	-0.790133	-2.69381	1.21311e-08	Low
CEPT1	-0.493675	-0.789469	-0.847679	3.00554e-05	Middle
ZNF567	-0.49361	-0.789366	-0.316985	0.160288	Middle
IFI30	-0.49349	-0.789174	2.96365	8.26268e-17	High
AKTIP	-0.49347	-0.789142	-0.315596	0.178129	Middle
MYCN	-0.49343	-0.789078	1.28976	0.118129	High
GLRX2	-0.493065	-0.788494	1.22284	2.16498e-05	High
NEK9	-0.49289	-0.788214	-0.883085	1.90713e-08	Middle
ZPBP2	-0.49281	-0.788086	0.0567488	0.969511	Middle
ELAVL1	-0.492785	-0.788046	0.538705	3.83144e-06	Middle
ETFB	-0.49238	-0.787399	-0.372581	0.479246	Middle
ZNF365	-0.491755	-0.786399	0.276915	0.662436	Middle
GPR55	-0.49081	-0.784888	-0.91706	0.0771395	Middle
GARS	-0.490245	-0.783984	1.34171	5.13228e-10	High
GPR101	-0.489975	-0.783553	-0.0798939	0.0739282	Middle
PTMS	-0.488825	-0.781714	0.827132	0.021216	Middle
PSMA1	-0.48874	-0.781578	0.489138	0.00313022	Middle
EXOSC4	-0.488385	-0.78101	1.43801	1.07059e-05	High
OTUD7A	-0.48782	-0.780106	-1.37756	0.00431393	Low
NAB1	-0.487735	-0.77997	-1.51329	5.34864e-08	Low
CEBPG	-0.487495	-0.779587	0.0135859	0.984159	Middle
SMOC2	-0.487305	-0.779283	-1.92173	6.01439e-06	Low
KAT6A	-0.48695	-0.778715	NA	NA	Middle
ALDH3B1	-0.4869	-0.778635	0.62135	0.118597	Middle
HARS	-0.48657	-0.778107	0.253433	0.212866	Middle
GPR61	-0.486395	-0.777828	-0.0491249	0.920216	Middle
RPS3	-0.486345	-0.777748	-0.284671	0.468147	Middle
UBE2Z	-0.48613	-0.777404	0.875937	0.058001	Middle
KAT5	-0.485955	-0.777124	-0.113033	0.637876	Middle
IRAK2	-0.485925	-0.777076	-1.41534	0.000492234	Low
ATXN3	-0.48591	-0.777052	-0.743793	4.36451e-05	Middle
ZBTB45	-0.485895	-0.777028	0.45177	0.113042	Middle
GPR37	-0.485885	-0.777012	0.177332	0.787975	Middle
GPR156	-0.48543	-0.776284	-0.416919	0.517915	Middle
ZNF684	-0.485395	-0.776228	-0.747779	0.000390838	Middle
BCL2A1	-0.48538	-0.776204	2.16378	3.22955e-06	High
PCCB	-0.485305	-0.776084	0.0890171	0.742223	Middle
RUFY1	-0.48506	-0.775693	-0.136863	0.50082	Middle
GPR119	-0.484875	-0.775397	0.0310552	0.700093	Middle
RPS15A	-0.48463	-0.775005	-0.376987	0.213807	Middle
FGFRL1	-0.484615	-0.774981	-1.373	4.47187e-05	Low
TACC3	-0.48459	-0.774941	2.57683	9.53114e-13	High
ZBED1	-0.48452	-0.774829	0.00861459	0.99858	Middle
ITPR1	-0.484355	-0.774565	-1.99556	4.97943e-06	Low
CLK1	-0.48405	-0.774077	-1.25286	3.47364e-11	Low
C1QTNF6	-0.483705	-0.773526	2.23414	2.21812e-11	High
PTS	-0.4837	-0.773518	0.883158	0.000185556	Middle
FOXA3	-0.483375	-0.772998	0.808773	0.453041	Middle
ATG16L2	-0.483365	-0.772982	-0.370956	0.39037	Middle
BTRC	-0.48334	-0.772942	-0.465066	0.0394274	Middle
PBRM1	-0.48308	-0.772526	-0.605195	0.00294584	Middle
FKBP8	-0.483005	-0.772406	0.0254765	0.961222	Middle
HOXB2	-0.48278	-0.772047	1.09381	0.171052	High
ZFAND6	-0.482655	-0.771847	0.0266814	0.940629	Middle
GPR26	-0.482265	-0.771223	0.0304096	1	Middle
NEU1	-0.48198	-0.770767	0.831038	0.00179289	Middle
HNF1A	-0.48177	-0.770431	0.487039	0.122223	Middle
BCL9	-0.48174	-0.770383	0.767018	0.00293658	Middle
NDUFS6	-0.481555	-0.770088	1.33525	2.11543e-06	High
P2RY8	-0.481225	-0.76956	0.475436	0.333514	Middle
FZD5	-0.481055	-0.769288	-1.33511	6.44168e-05	Low
CHERP	-0.48076	-0.768816	0.316514	0.0644302	Middle
RPN2	-0.48075	-0.7688	1.10334	7.87874e-07	High
PIPOX	-0.48047	-0.768352	0.877748	0.161559	Middle
DVL2	-0.480315	-0.768105	-0.348718	0.0299662	Middle
TANK	-0.48026	-0.768017	-1.43136	1.51701e-13	Low
GPR123	-0.48017	-0.767873	-0.614434	0.166828	Middle
LRRK2	-0.480155	-0.767849	-0.876841	0.0988018	Middle
RIPK3	-0.480125	-0.767801	-0.634353	0.211729	Middle
HEXB	-0.48002	-0.767633	0.121069	0.591409	Middle
SALL4	-0.47934	-0.766545	2.51882	6.23981e-07	High
TARBP2	-0.47908	-0.76613	0.775945	0.000521021	Middle
GLA	-0.47894	-0.765906	0.573363	0.0131632	Middle
PIM3	-0.478815	-0.765706	0.49508	0.102697	Middle
CDKAL1	-0.47877	-0.765634	-0.188216	0.429673	Middle
EIF2C3	-0.47876	-0.765618	-0.156886	0.519882	Middle
FADS1	-0.47871	-0.765538	-0.457925	0.416234	Middle
SETD7	-0.478705	-0.76553	-0.707021	0.00792483	Middle
RTEL1	-0.47863	-0.76541	0.311111	0.318914	Middle
DMRTB1	-0.47841	-0.765058	-0.0476158	0.689086	Middle
RAF1	-0.47841	-0.765058	0.00230448	1	Middle
MBNL1	-0.47825	-0.764802	-1.19331	1.86863e-08	Low
PFKFB3	-0.47825	-0.764802	-2.39588	3.49599e-06	Low
FZD4	-0.47821	-0.764738	-2.28994	4.35003e-07	Low
NDUFV1	-0.47818	-0.76469	0.208741	0.531122	Middle
HLA-DMA	-0.478105	-0.76457	0.0276075	0.982029	Middle
MRGPRX1	-0.478025	-0.764442	-0.0352667	0.0986339	Middle
NDUFC1	-0.478005	-0.764411	0.349037	0.147145	Middle
OSR1	-0.477955	-0.764331	-5.24934	7.20158e-12	Low
RAD54L	-0.477865	-0.764187	3.40506	7.71643e-15	High
EIF3J	-0.47783	-0.764131	0.213428	0.286292	Middle
CCNF	-0.476795	-0.762476	1.85812	3.31745e-11	High
ALDOA	-0.476655	-0.762252	1.58673	1.68211e-07	High
CASP2	-0.47649	-0.761988	0.414334	0.0322954	Middle
AK3	-0.476385	-0.76182	-1.47436	2.84661e-09	Low
ZNF561	-0.476375	-0.761804	-0.838472	1.45076e-06	Middle
ISX	-0.47621	-0.76154	1.51477	0.147399	High
ICAM1	-0.476065	-0.761308	0.726668	0.0447947	Middle
MCM3	-0.47533	-0.760133	0.859184	0.000105075	Middle
NDUFA8	-0.475325	-0.760125	0.756042	0.000605668	Middle
RHOA	-0.47524	-0.759989	0.106236	0.610433	Middle
PSMB5	-0.47519	-0.759909	1.13258	1.18417e-07	High
QARS	-0.475145	-0.759837	-0.201957	0.286793	Middle
TRPM2	-0.475045	-0.759677	1.78492	2.12056e-06	High
ZNF266	-0.47492	-0.759477	-0.871348	0.000130166	Middle
VAT1	-0.474785	-0.759261	-0.659507	0.0444864	Middle
CASP7	-0.47469	-0.759109	0.207065	0.517286	Middle
GATAD2A	-0.47455	-0.758885	0.586212	3.3505e-05	Middle
NEK6	-0.474405	-0.758654	0.901088	5.35184e-05	Middle
C1S	-0.47418	-0.758294	-0.80117	0.0303063	Middle
BTG1	-0.473825	-0.757726	-0.565231	0.063739	Middle
SLC25A5	-0.473595	-0.757358	1.01925	4.96668e-06	High
EBNA1BP2	-0.47331	-0.756902	0.774677	6.7948e-05	Middle
PECR	-0.472945	-0.756319	-1.69446	6.51821e-05	Low
TNFRSF14	-0.4728	-0.756087	-0.63671	0.0501759	Middle
SLK	-0.47279	-0.756071	-0.499342	0.0258616	Middle
EIF2C1	-0.472575	-0.755727	-0.38018	0.045307	Middle
SLC36A4	-0.472425	-0.755487	0.468577	0.169684	Middle
STK16	-0.47193	-0.754696	0.146834	0.504229	Middle
KDR	-0.471895	-0.75464	-1.32885	1.41267e-05	Low
STK10	-0.47171	-0.754344	0.494272	0.0478365	Middle
UGT1A6	-0.47157	-0.75412	2.36838	0.115403	High
UBE2L6	-0.471525	-0.754048	0.889066	0.036119	Middle
SNRNP70	-0.471425	-0.753888	0.00854992	1	Middle
LRSAM1	-0.471175	-0.753488	0.45806	0.031573	Middle
ZNF136	-0.471025	-0.753248	-0.600599	0.00217866	Middle
RIT1	-0.470845	-0.75296	0.111427	0.661702	Middle
NMI	-0.47078	-0.752857	0.455539	0.191125	Middle
WDR67	-0.4707	-0.752729	1.30907	3.507e-05	High
RPS13	-0.470655	-0.752657	-0.7574	0.00135999	Middle
POLR2A	-0.47052	-0.752441	-0.126657	0.528609	Middle
BCL2	-0.470415	-0.752273	-2.89724	3.88537e-08	Low
CHD1	-0.47039	-0.752233	-0.399139	0.059509	Middle
KLF11	-0.47012	-0.751801	-1.26612	1.5803e-07	Low
SUPT5H	-0.47012	-0.751801	0.522735	0.0121313	Middle
TP53RK	-0.470095	-0.751761	0.702292	0.00113507	Middle
NR3C1	-0.469805	-0.751297	-2.38373	1.56062e-11	Low
NR0B2	-0.469715	-0.751153	0.351161	0.426127	Middle
USP20	-0.469485	-0.750786	0.0856637	0.66956	Middle
CTPS	-0.46933	-0.750538	1.42475	1.12824e-07	High
PRKAG3	-0.46931	-0.750506	0.727272	0.474052	Middle
LRRC40	-0.46906	-0.750106	-0.122972	0.594735	Middle
USP7	-0.468855	-0.749778	0.395535	0.00110457	Middle
UGT1A1	-0.468805	-0.749698	0.669055	0.323993	Middle
ERCC1	-0.4687	-0.74953	-0.0285567	0.939988	Middle
TP53	-0.46852	-0.749242	-0.107991	0.848651	Middle
MYC	-0.46847	-0.749162	-2.06234	0.000461409	Low
KSR2	-0.46825	-0.748811	-1.49309	0.0281757	Low
TSC1	-0.46804	-0.748475	-0.809415	4.02032e-05	Middle
SULT2A1	-0.467685	-0.747907	0.0324313	0.717224	Middle
POLR3F	-0.467575	-0.747731	-0.0297862	0.921932	Middle
C9orf96	-0.46734	-0.747355	-0.539924	0.124659	Middle
CDKN1C	-0.46726	-0.747227	-2.79287	2.49126e-09	Low
CAND1	-0.467075	-0.746932	0.36283	0.165127	Middle
QRFPR	-0.46649	-0.745996	-0.853073	0.0491463	Middle
SYNE2	-0.46642	-0.745884	-1.02304	9.74134e-06	Low
MLLT6	-0.466365	-0.745796	-0.637213	0.227216	Middle
YTHDF2	-0.46611	-0.745388	0.18489	0.234826	Middle
MUC1	-0.466035	-0.745268	2.33403	0.0023079	High
POLR3D	-0.465955	-0.745141	0.297543	0.142924	Middle
WIPF2	-0.465865	-0.744997	0.369434	0.544168	Middle
UQCRFS1	-0.46549	-0.744397	0.190486	0.592964	Middle
SRSF2	-0.465445	-0.744325	NA	NA	Middle
RPS6KB1	-0.465425	-0.744293	0.0719794	0.910464	Middle
PSMD2	-0.46522	-0.743965	0.955821	6.09734e-06	Middle
CHEK1	-0.465005	-0.743621	1.45053	2.00128e-06	High
RICTOR	-0.46491	-0.743469	-0.916904	0.000321361	Middle
GPR141	-0.46472	-0.743166	1.54097	0.0118698	High
THBD	-0.464355	-0.742582	-1.25349	0.000448741	Low
PTK7	-0.46432	-0.742526	1.35475	2.01234e-05	High
ZNF490	-0.46416	-0.74227	0.0667977	0.772731	Middle
ULK3	-0.464025	-0.742054	0.544968	0.0316374	Middle
GTF2H2	-0.464	-0.742014	0.625552	0.358215	Middle
HEATR1	-0.463715	-0.741558	-0.0204027	0.974816	Middle
KCNQ1	-0.463595	-0.741366	0.28106	0.59678	Middle
CTSH	-0.463035	-0.740471	0.377384	0.186451	Middle
METTL14	-0.46289	-0.740239	-0.60958	0.000532121	Middle
ALDH3A1	-0.462855	-0.740183	-3.37649	7.79415e-06	Low
ZMYND11	-0.462315	-0.73932	-0.532	0.00903962	Middle
PLA2G4A	-0.46228	-0.739264	-3.00051	1.19296e-09	Low
KLF14	-0.46227	-0.739248	-2.34733	3.78261e-12	Low
NOS3	-0.46208	-0.738944	-0.1657	0.738878	Middle
SRPRB	-0.46198	-0.738784	1.03673	5.12317e-07	High
TK1	-0.46195	-0.738736	3.84819	3.84751e-16	High
UBC	-0.461495	-0.738008	0.169063	0.328127	Middle
IRF5	-0.46147	-0.737968	0.84027	0.00325663	Middle
POLR3C	-0.461175	-0.737497	0.0116992	0.990206	Middle
PUF60	-0.461075	-0.737337	0.74871	0.00450411	Middle
SIRT3	-0.461005	-0.737225	-0.485779	0.0280856	Middle
PGAM1	-0.46094	-0.737121	0.81461	2.02371e-05	Middle
CSDA	-0.46081	-0.736913	-1.12422	0.000754634	Low
B4GALT4	-0.460805	-0.736905	0.556761	0.0163585	Middle
MLEC	-0.460285	-0.736073	-0.0765307	0.799355	Middle
RPS27A	-0.459845	-0.73537	-0.788017	0.000357688	Middle
WNT9B	-0.459835	-0.735354	-1.26992	0.000724362	Low
CREB3L4	-0.459805	-0.735306	2.07766	1.01469e-08	High
SIN3A	-0.45979	-0.735282	-0.345482	0.0258509	Middle
USF1	-0.459725	-0.735178	0.795266	0.000546259	Middle
RDX	-0.459715	-0.735162	-0.650876	0.011494	Middle
RPS19	-0.459715	-0.735162	-0.0502232	0.930759	Middle
ABCB5	-0.459645	-0.73505	-5.01546	3.14972e-14	Low
RBL2	-0.459255	-0.734426	-1.26205	8.2847e-07	Low
SRC	-0.459225	-0.734378	0.687628	0.0451311	Middle
S100A11	-0.459205	-0.734346	1.85571	4.62936e-11	High
SLC16A3	-0.45897	-0.73397	3.37408	3.24921e-11	High
VCP	-0.45894	-0.733922	0.782411	3.32805e-06	Middle
ZNF658	-0.45882	-0.73373	-1.65101	7.91371e-07	Low
XRCC4	-0.45873	-0.733587	0.442221	0.0289551	Middle
POLB	-0.458705	-0.733547	0.639429	0.13423	Middle
KREMEN1	-0.45868	-0.733507	-0.33862	0.375077	Middle
CBX6	-0.458675	-0.733499	-0.979533	0.0188177	Middle
PIK3CB	-0.458595	-0.733371	-0.0903297	0.772278	Middle
PPP2R5A	-0.458505	-0.733227	-0.550587	0.0122074	Middle
ZNF581	-0.458495	-0.733211	0.0671562	0.869247	Middle
IL2RB	-0.45833	-0.732947	0.936793	0.113712	Middle
GFPT1	-0.45821	-0.732755	0.305998	0.266846	Middle
MAP3K5	-0.458125	-0.732619	-0.811439	0.0186546	Middle
ASAH1	-0.457635	-0.731835	-0.544775	0.0590221	Middle
RIOK2	-0.457625	-0.731819	-0.0701378	0.76843	Middle
ZNF558	-0.457495	-0.731612	-0.609496	0.0285725	Middle
KAT7	-0.457255	-0.731228	NA	NA	Middle
HLA-DRA	-0.45724	-0.731204	0.79656	0.0721067	Middle
SLC38A1	-0.45719	-0.731124	0.713975	0.0790156	Middle
ELL3	-0.457185	-0.731116	1.14139	0.00122004	High
LIPH	-0.457025	-0.73086	0.298581	0.765543	Middle
TMED10	-0.45693	-0.730708	0.0413949	0.864903	Middle
GABARAPL1	-0.456885	-0.730636	-1.47847	1.4038e-07	Low
CEACAM1	-0.45676	-0.730436	-0.433546	0.561441	Middle
LHX8	-0.45674	-0.730404	0.567074	0.498806	Middle
CDK11B	-0.4567	-0.73034	0.0794559	0.805558	Middle
AOC3	-0.45651	-0.730036	-4.22881	4.18303e-15	Low
NDUFB7	-0.45644	-0.729924	0.503204	0.0844182	Middle
ERF	-0.456415	-0.729884	0.261619	0.395836	Middle
ARHGAP9	-0.456335	-0.729757	0.653671	0.208874	Middle
LPXN	-0.45632	-0.729733	0.985159	0.0173594	Middle
ADCY5	-0.456265	-0.729645	-3.74355	0.000155221	Low
FUT2	-0.456245	-0.729613	1.20905	0.189925	High
HEBP1	-0.45611	-0.729397	-0.256729	0.294551	Middle
ZNF395	-0.45598	-0.729189	-1.37508	2.87823e-05	Low
MAPK12	-0.45558	-0.728549	-0.26839	0.514869	Middle
POR	-0.45558	-0.728549	0.995643	0.00241246	Middle
EPHA3	-0.455365	-0.728205	-1.51402	0.00962816	Low
DNAJB9	-0.4553	-0.728101	-0.126222	0.683674	Middle
LARS	-0.455275	-0.728061	-0.348629	0.0418537	Middle
AFP	-0.45512	-0.727814	-2.79692	0.00608328	Low
NCOA4	-0.45512	-0.727814	-0.694877	2.17475e-05	Middle
PHB2	-0.4551	-0.727782	-0.198779	0.476232	Middle
GLI1	-0.454915	-0.727486	-1.74396	0.000464236	Low
BAX	-0.454735	-0.727198	1.08404	2.08668e-06	High
TAL1	-0.454685	-0.727118	-2.61658	1.31475e-15	Low
PROKR1	-0.45464	-0.727046	-1.27247	0.202103	Low
ANXA7	-0.45456	-0.726918	0.250697	0.219958	Middle
BIRC6	-0.45455	-0.726902	-0.25192	0.336073	Middle
AKT1	-0.454515	-0.726846	1.10816	2.58062e-05	High
SLC16A2	-0.454475	-0.726782	-0.250059	0.703961	Middle
SMYD3	-0.45434	-0.726566	1.54318	0.00265813	High
WNT7B	-0.454225	-0.726382	2.8069	2.24945e-07	High
ZNF384	-0.45419	-0.726326	-0.182745	0.186033	Middle
HYOU1	-0.454185	-0.726318	1.04846	1.37065e-05	High
ATG4D	-0.453985	-0.725998	0.798671	0.00283096	Middle
E2F8	-0.453875	-0.725823	4.1083	1.73236e-15	High
TCEB3C	-0.453805	-0.725711	0.0314073	0.871215	Middle
ZNF623	-0.45367	-0.725495	0.13438	0.745238	Middle
TBX20	-0.45366	-0.725479	0.88114	0.134847	Middle
SORT1	-0.453605	-0.725391	-0.404446	0.128036	Middle
ASGR2	-0.453555	-0.725311	0.209075	0.694492	Middle
ANXA2	-0.4535	-0.725223	0.423194	0.131694	Middle
NFKBIB	-0.453275	-0.724863	0.983295	0.00131173	Middle
PMM2	-0.45324	-0.724807	1.44194	7.95627e-12	High
SSBP4	-0.45288	-0.724231	0.462717	0.0684291	Middle
DHCR7	-0.452795	-0.724095	1.63447	5.38405e-06	High
XBP1	-0.45268	-0.723912	0.935504	0.0157074	Middle
ABCG8	-0.452515	-0.723648	-1.15203	0.00603778	Low
HOXA6	-0.452395	-0.723456	-3.56622	4.30332e-11	Low
FGFR1	-0.45226	-0.72324	-1.72623	6.4466e-06	Low
NCOA3	-0.452245	-0.723216	0.311776	0.277294	Middle
PIK3R1	-0.452205	-0.723152	-1.63147	4.69953e-06	Low
UQCR11	-0.45218	-0.723112	0.540691	0.0328273	Middle
FZD8	-0.452145	-0.723056	-1.33258	0.00630307	Low
TTF1	-0.45211	-0.723	-0.12648	0.594838	Middle
CCNA1	-0.452015	-0.722848	-0.721229	0.253082	Middle
ARF1	-0.451995	-0.722816	1.26666	7.17265e-11	High
SLC9A1	-0.45196	-0.72276	0.644792	0.00996283	Middle
RTCD1	-0.451755	-0.722432	0.400181	0.0169243	Middle
FOSL2	-0.451615	-0.722208	-0.101418	0.75037	Middle
EFCAB2	-0.45157	-0.722136	-0.522206	0.212665	Middle
BHMT	-0.451555	-0.722113	-1.47837	0.000136133	Low
LACC1	-0.451525	-0.722065	NA	NA	Middle
RPS6KB2	-0.45144	-0.721929	1.53071	6.25248e-08	High
NPM1	-0.45138	-0.721833	0.146318	0.539556	Middle
EXO1	-0.451345	-0.721777	4.16098	3.51065e-21	High
TCTN1	-0.451165	-0.721489	-0.236479	0.391031	Middle
GMPR2	-0.451085	-0.721361	-0.127552	0.549669	Middle
RPS9	-0.45082	-0.720937	-0.546952	0.0667332	Middle
ABCC5	-0.450765	-0.720849	0.430915	0.423223	Middle
AIMP2	-0.4506	-0.720585	1.00736	6.8318e-09	High
KIF2C	-0.450525	-0.720465	4.03763	1.23397e-21	High
YY1	-0.450505	-0.720433	0.198032	0.209808	Middle
KIAA1009	-0.4504	-0.720265	-0.976102	4.92806e-05	Middle
RHOB	-0.4503	-0.720106	0.0739386	0.869621	Middle
PI4KAP2	-0.450295	-0.720098	-0.570104	0.15706	Middle
BAK1	-0.45029	-0.72009	1.17465	9.01902e-06	High
GBGT1	-0.450065	-0.71973	-0.84637	0.004863	Middle
CDKN1B	-0.45006	-0.719722	-0.646134	0.0524859	Middle
SYT1	-0.449985	-0.719602	-1.37656	0.159401	Low
RBMX	-0.44992	-0.719498	-0.194155	0.141099	Middle
AKAP8L	-0.44991	-0.719482	0.517189	0.0206809	Middle
CD24	-0.449805	-0.719314	2.03376	0.000160417	High
XRCC5	-0.44969	-0.71913	0.349196	0.0170534	Middle
ZNF546	-0.44959	-0.71897	-1.69274	8.39245e-08	Low
ZBTB41	-0.449475	-0.718786	0.181681	0.609521	Middle
UFM1	-0.449385	-0.718642	-0.206524	0.355787	Middle
TESK1	-0.44924	-0.71841	0.0681277	0.847268	Middle
CCNG2	-0.448985	-0.718003	-0.656906	0.0737996	Middle
EXT1	-0.448825	-0.717747	0.229472	0.447976	Middle
SH3GL1	-0.44879	-0.717691	0.883399	8.21531e-07	Middle
NAA25	-0.448705	-0.717555	0.0287101	0.944379	Middle
ABCC3	-0.448545	-0.717299	0.978269	0.197894	Middle
MSRA	-0.448415	-0.717091	-1.48198	5.48469e-05	Low
SORD	-0.44826	-0.716843	1.77025	0.000145978	High
HDAC6	-0.447975	-0.716387	-0.138719	0.517736	Middle
GLUD1	-0.44796	-0.716363	-0.418342	0.0225421	Middle
SMAD6	-0.44796	-0.716363	-0.652097	0.0387772	Middle
EPCAM	-0.447955	-0.716355	2.03989	3.0086e-10	High
CEBPA	-0.447945	-0.71634	-1.59071	0.000256264	Low
CAD	-0.44782	-0.71614	0.254576	0.287929	Middle
ADSL	-0.44763	-0.715836	0.20065	0.265647	Middle
VN1R2	-0.44745	-0.715548	-0.085274	0.185078	Middle
PPP2R1A	-0.44742	-0.7155	0.657175	0.000206803	Middle
NMUR2	-0.44734	-0.715372	0.227345	0.624588	Middle
ASCL4	-0.447155	-0.715076	0.549133	0.40674	Middle
IL23R	-0.447095	-0.71498	-0.540543	0.0827256	Middle
YWHAQ	-0.447055	-0.714916	0.481201	0.040356	Middle
CPNE3	-0.44704	-0.714892	0.136483	0.714622	Middle
TARBP1	-0.446965	-0.714772	-0.230876	0.459729	Middle
ARPC3	-0.44695	-0.714748	0.989191	4.83468e-07	Middle
ZNF585A	-0.446665	-0.714293	-0.654954	0.0198901	Middle
GPR78	-0.44651	-0.714045	0.168859	0.509777	Middle
ANO10	-0.446405	-0.713877	0.154247	0.544779	Middle
SULT1A3	-0.44636	-0.713805	-0.121623	0.738138	Middle
FPGS	-0.446295	-0.713701	0.340718	0.230843	Middle
CAMK2G	-0.44614	-0.713453	-0.0168799	0.983243	Middle
NONO	-0.44609	-0.713373	0.430782	0.00558994	Middle
FOLR1	-0.44604	-0.713293	-4.47639	0.000751341	Low
IGF1	-0.44592	-0.713101	-3.73809	4.5287e-10	Low
NPY1R	-0.445855	-0.712997	-5.41549	8.54133e-10	Low
PRPF4B	-0.44584	-0.712973	-0.171624	0.407167	Middle
DHDDS	-0.44578	-0.712877	-0.682194	0.000959534	Middle
UXT	-0.44565	-0.712669	0.0769149	0.771365	Middle
ZRANB2	-0.445485	-0.712406	-0.836616	9.05984e-07	Middle
STAT2	-0.44534	-0.712174	0.147847	0.531929	Middle
ZNF792	-0.44501	-0.711646	-0.809911	0.000517893	Middle
EPHB4	-0.444885	-0.711446	0.634887	0.0594038	Middle
PRKCB	-0.444835	-0.711366	0.139787	0.892052	Middle
SGK3	-0.44462	-0.711022	-1.31178	0.000219574	Low
EXOC2	-0.4444	-0.71067	0.112263	0.656624	Middle
HOXC4	-0.44413	-0.710239	0.26939	0.539727	Middle
KRT19	-0.444075	-0.710151	2.06713	1.71209e-07	High
S1PR3	-0.444075	-0.710151	1.07462	0.00369456	High
FBXL12	-0.443915	-0.709895	-0.362505	0.00485549	Middle
RNH1	-0.44387	-0.709823	0.0436189	0.876177	Middle
ZNF677	-0.44381	-0.709727	-2.35253	1.99679e-07	Low
GRHL3	-0.443645	-0.709463	1.24531	0.0482073	High
CHAF1B	-0.443585	-0.709367	1.61695	6.55513e-07	High
FN1	-0.443555	-0.709319	3.70342	4.31489e-12	High
VRK3	-0.44342	-0.709103	0.296285	0.11105	Middle
TBXA2R	-0.443095	-0.708584	0.388665	0.140609	Middle
ERGIC2	-0.44296	-0.708368	0.571628	0.0053868	Middle
NRBP2	-0.4429	-0.708272	-1.46043	4.61827e-06	Low
GPR126	-0.442815	-0.708136	0.191019	0.768601	Middle
MCM4	-0.44234	-0.707376	1.89693	1.40322e-08	High
TIAM1	-0.44234	-0.707376	0.928517	0.0373033	Middle
GFOD1	-0.44214	-0.707056	-0.903119	0.0247913	Middle
DNAJB12	-0.442045	-0.706904	0.064163	0.827654	Middle
PSMB7	-0.44202	-0.706864	0.632789	0.00181313	Middle
EPHA6	-0.44162	-0.706225	-1.36839	0.00456822	Low
PRCC	-0.44122	-0.705585	0.806405	3.62543e-06	Middle
ABHD4	-0.44116	-0.705489	0.199279	0.442847	Middle
TEAD2	-0.441135	-0.705449	0.344937	0.387876	Middle
STAT6	-0.44111	-0.705409	-1.04534	0.00078602	Low
ZNF85	-0.441065	-0.705337	0.0526332	0.915248	Middle
UGT1A9	-0.440995	-0.705225	0.99182	0.398716	Middle
ID2	-0.440895	-0.705065	0.388172	0.141539	Middle
MLH1	-0.44087	-0.705025	0.295608	0.152112	Middle
PSMD9	-0.440815	-0.704937	0.441534	0.0439835	Middle
TPD52L3	-0.44067	-0.704706	-0.0945305	0.0390683	Middle
FADS3	-0.44066	-0.70469	-1.49087	9.64841e-05	Low
IFIH1	-0.440455	-0.704362	0.652427	0.115795	Middle
CD58	-0.440435	-0.70433	-0.112159	0.706267	Middle
GPR153	-0.44033	-0.704162	-0.497277	0.152545	Middle
DGKD	-0.440045	-0.703706	0.518905	0.0920336	Middle
GABRP	-0.440025	-0.703674	-6.49436	2.26003e-08	Low
CRABP1	-0.43994	-0.703538	-2.92352	0.0246185	Low
NDUFV2	-0.4399	-0.703474	0.478986	0.0290675	Middle
ZNF473	-0.4399	-0.703474	0.095341	0.710106	Middle
RABGGTA	-0.439715	-0.703178	0.33935	0.0759797	Middle
KDM4C	-0.439575	-0.702954	-0.378291	0.0897156	Middle
POLE2	-0.439495	-0.702827	2.12657	1.37159e-09	High
AARS	-0.439375	-0.702635	0.654571	0.00809333	Middle
RRM1	-0.439235	-0.702411	0.539447	0.00896744	Middle
ACTN1	-0.439175	-0.702315	-0.433038	0.124184	Middle
LONRF2	-0.439125	-0.702235	-1.62469	0.0288866	Low
GFPT2	-0.43905	-0.702115	-0.00643367	1	Middle
PSPH	-0.438905	-0.701883	1.16889	0.00297919	High
F11	-0.43889	-0.701859	-0.0524305	0.523914	Middle
PPP2R3A	-0.438795	-0.701707	-0.442609	0.21594	Middle
ESR2	-0.43862	-0.701427	-1.91898	5.9305e-07	Low
ZNF662	-0.438535	-0.701291	-2.6561	9.00223e-07	Low
PHRF1	-0.438115	-0.70062	0.164415	0.491833	Middle
SCNN1A	-0.43802	-0.700468	0.10518	0.927261	Middle
SUCLG1	-0.437755	-0.700044	-0.397069	0.016547	Middle

## Sheet: TNBC
Supplementary Table 7
Transcriptome analysis of 510 candidate genes for TNBC
ID	ES	connectivityScore	logFC	adj.P.Val	transcriptome
JAZF1	-0.625325	-1	-0.758032	0.00397468	Middle
P4HB	-0.59863	-0.95731	0.925112	0.000119032	Middle
TAL2	-0.595755	-0.952713	0.245079	0.452724	Middle
DACH2	-0.58625	-0.937512	0.11477	0.890226	Middle
SF1	-0.58197	-0.930668	-0.113638	0.321517	Middle
ILF2	-0.57549	-0.920305	1.55621	1.04238e-11	High
PRKAR1B	-0.57434	-0.918466	-0.389937	0.308667	Middle
ALDH2	-0.57421	-0.918259	-2.34103	1.05875e-07	Low
PRNP	-0.57295	-0.916244	-0.569102	0.0258432	Middle
TYRO3	-0.55895	-0.893855	-0.70154	0.0112431	Middle
OGG1	-0.555915	-0.889002	-0.144027	0.553003	Middle
ZNF418	-0.554765	-0.887163	-0.470456	0.332069	Middle
PLA2G12B	-0.553735	-0.885516	-0.193753	0.0502189	Middle
ZNF785	-0.55289	-0.884164	-0.419545	0.0638673	Middle
PSMA7	-0.549175	-0.878223	0.839132	3.91846e-06	Middle
GPR172A	-0.546585	-0.874081	1.80336	3.68337e-09	High
LHX2	-0.546335	-0.873682	2.16669	0.00352594	High
ACTB	-0.54499	-0.871531	0.589005	0.00376707	Middle
SCMH1	-0.5423	-0.867229	-0.0805919	0.793582	Middle
PCDHA10	-0.54124	-0.865534	-1.83439	0.0223621	Low
SUZ12	-0.53568	-0.856643	0.453986	0.0805279	Middle
PTGR1	-0.53361	-0.853332	-1.26085	2.02573e-05	Low
RASSF1	-0.532505	-0.851565	-0.416494	0.0858505	Middle
SPR	-0.531555	-0.850046	-0.182325	0.582269	Middle
TRA2B	-0.53036	-0.848135	0.293804	0.0203749	Middle
PFKL	-0.530235	-0.847935	0.400961	0.0960292	Middle
RUVBL2	-0.52978	-0.847207	0.620019	0.00944074	Middle
PPARGC1B	-0.52876	-0.845576	0.15477	0.770381	Middle
AFF4	-0.528585	-0.845296	-0.370404	0.151479	Middle
OGFOD1	-0.52721	-0.843098	0.438318	0.00387732	Middle
KARS	-0.525125	-0.839763	0.471979	0.00932906	Middle
S100B	-0.52373	-0.837532	-1.81034	0.0339614	Low
CXCL1	-0.522795	-0.836037	-0.811075	0.384458	Middle
ITGA2	-0.52245	-0.835486	-0.701652	0.183602	Middle
TBL3	-0.5208	-0.832847	0.223021	0.388334	Middle
DHRS7	-0.52031	-0.832063	-0.309532	0.327401	Middle
TRAPPC3	-0.52031	-0.832063	0.284776	0.121796	Middle
APOA2	-0.517265	-0.827194	0.372419	0.203283	Middle
HYAL2	-0.51682	-0.826482	-0.118463	0.685945	Middle
RPS6	-0.5167	-0.82629	-0.323927	0.427282	Middle
UMODL1	-0.516455	-0.825899	2.45123	0.000661917	High
SPRY1	-0.516415	-0.825835	-2.29158	4.33354e-11	Low
OPN3	-0.51564	-0.824595	1.19566	0.0015094	High
IL20	-0.51478	-0.82322	-0.687679	0.168014	Middle
ARF4	-0.513935	-0.821869	0.623994	0.000537754	Middle
TWIST2	-0.513825	-0.821693	-2.69008	8.31769e-08	Low
CPT1A	-0.512805	-0.820062	-0.797457	0.0107256	Middle
RPS3A	-0.512635	-0.81979	-0.757746	0.00357742	Middle
KAT2B	-0.51196	-0.81871	-1.36634	0.00010811	Low
DPF1	-0.51146	-0.817911	1.09259	0.0869511	High
PSMB2	-0.511375	-0.817775	0.961109	5.57995e-07	Middle
SPTAN1	-0.51124	-0.817559	-0.358519	0.0669397	Middle
DNPEP	-0.510855	-0.816943	-0.0484451	0.882747	Middle
LDHB	-0.51054	-0.816439	0.254368	0.608266	Middle
KLF2	-0.51044	-0.81628	-2.65977	3.3757e-12	Low
SRRT	-0.51042	-0.816248	0.392623	0.0143111	Middle
ZNF202	-0.510075	-0.815696	-0.136583	0.536096	Middle
RYK	-0.50908	-0.814105	-0.0298728	0.927946	Middle
ZNF576	-0.508895	-0.813809	0.0480115	0.873715	Middle
ATP2A2	-0.50807	-0.81249	0.405063	0.0238455	Middle
NRBP1	-0.50805	-0.812458	0.34389	0.0783731	Middle
PPAT	-0.507485	-0.811554	1.43356	5.72262e-07	High
IGFBP2	-0.506795	-0.810451	-1.25848	0.113773	Low
PQBP1	-0.50665	-0.810219	0.125239	0.673046	Middle
NUDT5	-0.5056	-0.80854	1.55275	1.14565e-08	High
DUSP1	-0.505455	-0.808308	-3.635	1.53515e-16	Low
EIF2AK2	-0.50541	-0.808236	1.32974	2.20989e-05	High
HBE1	-0.505055	-0.807668	-0.706171	0.0486866	Middle
HAVCR1	-0.5047	-0.8071	-0.114977	0.665645	Middle
ADORA2A	-0.504675	-0.80706	0.698577	0.0622723	Middle
ARID3A	-0.50402	-0.806013	0.377883	0.300861	Middle
TNFRSF13C	-0.503355	-0.804949	0.704699	0.171699	Middle
FCGR2A	-0.502365	-0.803366	0.641313	0.0962807	Middle
EDN1	-0.501585	-0.802119	-1.00007	0.0580281	Low
LGR6	-0.501535	-0.802039	-1.33407	0.213015	Low
RDH11	-0.5013	-0.801663	0.136513	0.591847	Middle
TIMP4	-0.500685	-0.80068	-5.70586	2.0557e-14	Low
FBXO7	-0.500605	-0.800552	-0.194674	0.245484	Middle
BRPF3	-0.500575	-0.800504	0.200547	0.524829	Middle
QPCT	-0.499425	-0.798665	1.48739	0.0139146	High
GATA6	-0.49904	-0.798049	0.061592	0.95142	Middle
LIN28B	-0.498335	-0.796922	2.01613	0.0205028	High
SAT1	-0.498115	-0.79657	0.0631835	0.904637	Middle
ASF1A	-0.49767	-0.795858	0.567487	0.00784459	Middle
HOMEZ	-0.49725	-0.795187	-0.466194	0.0415738	Middle
ACTR3	-0.496915	-0.794651	1.12925	6.11682e-11	High
MYB	-0.49688	-0.794595	-0.956818	0.205131	Middle
PDIA4	-0.49687	-0.794579	1.28159	2.56094e-06	High
AMPD2	-0.496675	-0.794267	0.38769	0.0481561	Middle
HCAR1	-0.49654	-0.794051	NA	NA	Middle
MTHFD2	-0.49649	-0.793971	1.8886	6.44674e-11	High
ZNF626	-0.496355	-0.793755	-1.09043	0.094187	Low
TNFRSF21	-0.49626	-0.793603	0.451221	0.283452	Middle
RPL7	-0.4958	-0.792868	-0.0821861	0.832962	Middle
TWIST1	-0.49552	-0.79242	-2.13642	1.06997e-06	Low
TRIM13	-0.49527	-0.79202	-0.394168	0.149276	Middle
TSHZ3	-0.495055	-0.791676	-1.22606	0.000824578	Low
PSMD3	-0.49462	-0.790981	0.439789	0.0125428	Middle
ZNF22	-0.49442	-0.790661	-0.041836	0.905763	Middle
ANPEP	-0.49409	-0.790133	-1.3671	0.0267154	Low
CEPT1	-0.493675	-0.789469	-0.353803	0.0858505	Middle
ZNF567	-0.49361	-0.789366	0.463124	0.0557042	Middle
IFI30	-0.49349	-0.789174	1.39675	0.000202953	High
AKTIP	-0.49347	-0.789142	-0.203037	0.377474	Middle
MYCN	-0.49343	-0.789078	1.2652	0.0510199	High
GLRX2	-0.493065	-0.788494	1.12912	2.56011e-05	High
NEK9	-0.49289	-0.788214	-1.11864	7.86526e-09	Low
ZPBP2	-0.49281	-0.788086	0.15366	0.563372	Middle
ELAVL1	-0.492785	-0.788046	0.860495	1.5266e-08	Middle
ETFB	-0.49238	-0.787399	-1.44954	0.0020034	Low
ZNF365	-0.491755	-0.786399	-0.272507	0.711428	Middle
GPR55	-0.49081	-0.784888	0.474421	0.607028	Middle
GARS	-0.490245	-0.783984	1.23043	6.88986e-09	High
GPR101	-0.489975	-0.783553	0.0379552	0.591699	Middle
PTMS	-0.488825	-0.781714	0.437518	0.27801	Middle
PSMA1	-0.48874	-0.781578	0.339248	0.0677872	Middle
EXOSC4	-0.488385	-0.78101	1.20193	0.000397474	High
OTUD7A	-0.48782	-0.780106	-1.41375	0.00161899	Low
NAB1	-0.487735	-0.77997	-0.108785	0.731021	Middle
CEBPG	-0.487495	-0.779587	0.778023	0.000618071	Middle
SMOC2	-0.487305	-0.779283	-2.17196	6.61136e-06	Low
KAT6A	-0.48695	-0.778715	NA	NA	Middle
ALDH3B1	-0.4869	-0.778635	0.0404569	0.963029	Middle
HARS	-0.48657	-0.778107	-0.28125	0.122282	Middle
GPR61	-0.486395	-0.777828	0.0457081	0.911021	Middle
RPS3	-0.486345	-0.777748	-0.126942	0.743518	Middle
UBE2Z	-0.48613	-0.777404	0.136441	0.425204	Middle
KAT5	-0.485955	-0.777124	-0.392963	0.0191491	Middle
IRAK2	-0.485925	-0.777076	-0.104771	0.867882	Middle
ATXN3	-0.48591	-0.777052	-0.2461	0.263299	Middle
ZBTB45	-0.485895	-0.777028	-0.13738	0.601434	Middle
GPR37	-0.485885	-0.777012	1.23891	0.0043293	High
GPR156	-0.48543	-0.776284	1.58402	0.0103114	High
ZNF684	-0.485395	-0.776228	-0.198612	0.349446	Middle
BCL2A1	-0.48538	-0.776204	1.53633	0.0205388	High
PCCB	-0.485305	-0.776084	0.0770212	0.780022	Middle
RUFY1	-0.48506	-0.775693	-0.230857	0.275179	Middle
GPR119	-0.484875	-0.775397	0.0431457	0.515038	Middle
RPS15A	-0.48463	-0.775005	-0.297516	0.304037	Middle
FGFRL1	-0.484615	-0.774981	-0.478471	0.330943	Middle
TACC3	-0.48459	-0.774941	2.64552	3.55167e-19	High
ZBED1	-0.48452	-0.774829	-0.235777	0.306665	Middle
ITPR1	-0.484355	-0.774565	-2.78537	1.06924e-10	Low
CLK1	-0.48405	-0.774077	-1.29466	4.49221e-08	Low
C1QTNF6	-0.483705	-0.773526	1.12035	0.00201573	High
PTS	-0.4837	-0.773518	0.929393	0.000532319	Middle
FOXA3	-0.483375	-0.772998	0.00941775	1	Middle
ATG16L2	-0.483365	-0.772982	-0.936614	0.00182455	Middle
BTRC	-0.48334	-0.772942	-0.479918	0.0139143	Middle
PBRM1	-0.48308	-0.772526	-0.193365	0.537698	Middle
FKBP8	-0.483005	-0.772406	-0.262514	0.365689	Middle
HOXB2	-0.48278	-0.772047	-1.39023	0.00674157	Low
ZFAND6	-0.482655	-0.771847	-0.188266	0.36658	Middle
GPR26	-0.482265	-0.771223	0.602699	0.591076	Middle
NEU1	-0.48198	-0.770767	0.378654	0.0706763	Middle
HNF1A	-0.48177	-0.770431	-0.876424	0.0087441	Middle
BCL9	-0.48174	-0.770383	1.03533	7.75971e-05	High
NDUFS6	-0.481555	-0.770088	0.42659	0.170032	Middle
P2RY8	-0.481225	-0.76956	-0.240376	0.690651	Middle
FZD5	-0.481055	-0.769288	-0.40544	0.381517	Middle
CHERP	-0.48076	-0.768816	0.464896	0.0125715	Middle
RPN2	-0.48075	-0.7688	0.682915	0.00112623	Middle
PIPOX	-0.48047	-0.768352	0.0131912	1	Middle
DVL2	-0.480315	-0.768105	-0.0885426	0.720094	Middle
TANK	-0.48026	-0.768017	-0.227894	0.39708	Middle
GPR123	-0.48017	-0.767873	-1.22574	7.93397e-07	Low
LRRK2	-0.480155	-0.767849	-1.64588	0.000389787	Low
RIPK3	-0.480125	-0.767801	-1.29344	0.00240537	Low
HEXB	-0.48002	-0.767633	-0.330933	0.0818294	Middle
SALL4	-0.47934	-0.766545	1.9706	4.4915e-05	High
TARBP2	-0.47908	-0.76613	-0.075579	0.781901	Middle
GLA	-0.47894	-0.765906	-0.180723	0.530606	Middle
PIM3	-0.478815	-0.765706	0.102546	0.790928	Middle
CDKAL1	-0.47877	-0.765634	0.821514	0.00972621	Middle
EIF2C3	-0.47876	-0.765618	0.497638	0.0725154	Middle
FADS1	-0.47871	-0.765538	0.594306	0.13406	Middle
SETD7	-0.478705	-0.76553	-1.09085	5.29808e-05	Low
RTEL1	-0.47863	-0.76541	-0.205816	0.406887	Middle
DMRTB1	-0.47841	-0.765058	0.171189	0.447163	Middle
RAF1	-0.47841	-0.765058	0.236419	0.248073	Middle
MBNL1	-0.47825	-0.764802	-0.444683	0.0375257	Middle
PFKFB3	-0.47825	-0.764802	-1.76423	1.46034e-06	Low
FZD4	-0.47821	-0.764738	-2.91582	8.93709e-17	Low
NDUFV1	-0.47818	-0.76469	-0.164572	0.542097	Middle
HLA-DMA	-0.478105	-0.76457	-0.495648	0.301966	Middle
MRGPRX1	-0.478025	-0.764442	0	1	Middle
NDUFC1	-0.478005	-0.764411	-0.121513	0.700636	Middle
OSR1	-0.477955	-0.764331	-1.99765	0.0233364	Low
RAD54L	-0.477865	-0.764187	4.1545	1.17239e-23	High
EIF3J	-0.47783	-0.764131	0.209721	0.215455	Middle
CCNF	-0.476795	-0.762476	1.75468	7.25852e-09	High
ALDOA	-0.476655	-0.762252	0.278115	0.30455	Middle
CASP2	-0.47649	-0.761988	0.97657	7.22703e-07	Middle
AK3	-0.476385	-0.76182	-0.739577	0.00412348	Middle
ZNF561	-0.476375	-0.761804	-0.386338	0.0674818	Middle
ISX	-0.47621	-0.76154	0.203821	0.647671	Middle
ICAM1	-0.476065	-0.761308	1.10495	0.0369602	High
MCM3	-0.47533	-0.760133	1.35704	1.84103e-07	High
NDUFA8	-0.475325	-0.760125	0.221914	0.421776	Middle
RHOA	-0.47524	-0.759989	-0.211527	0.234502	Middle
PSMB5	-0.47519	-0.759909	0.610429	0.0034322	Middle
QARS	-0.475145	-0.759837	-0.370727	0.0471642	Middle
TRPM2	-0.475045	-0.759677	0.82353	0.022504	Middle
ZNF266	-0.47492	-0.759477	-0.395461	0.101321	Middle
VAT1	-0.474785	-0.759261	-0.542519	0.0307127	Middle
CASP7	-0.47469	-0.759109	-0.324772	0.254307	Middle
GATAD2A	-0.47455	-0.758885	0.762906	2.10655e-05	Middle
NEK6	-0.474405	-0.758654	0.0937523	0.802242	Middle
C1S	-0.47418	-0.758294	-0.555487	0.291504	Middle
BTG1	-0.473825	-0.757726	-0.808157	0.00485221	Middle
SLC25A5	-0.473595	-0.757358	0.740425	0.000955941	Middle
EBNA1BP2	-0.47331	-0.756902	0.802708	4.075e-05	Middle
PECR	-0.472945	-0.756319	-1.33436	0.000471509	Low
TNFRSF14	-0.4728	-0.756087	-0.979368	0.00597138	Middle
SLK	-0.47279	-0.756071	-0.294032	0.32061	Middle
EIF2C1	-0.472575	-0.755727	0.275652	0.198533	Middle
SLC36A4	-0.472425	-0.755487	1.13867	0.000187458	High
STK16	-0.47193	-0.754696	-0.458839	0.0124895	Middle
KDR	-0.471895	-0.75464	-1.07459	0.000477171	Low
STK10	-0.47171	-0.754344	-0.290131	0.426831	Middle
UGT1A6	-0.47157	-0.75412	-0.570174	0.647003	Middle
UBE2L6	-0.471525	-0.754048	0.413326	0.382898	Middle
SNRNP70	-0.471425	-0.753888	-0.35702	0.0573863	Middle
LRSAM1	-0.471175	-0.753488	-0.400789	0.0628236	Middle
ZNF136	-0.471025	-0.753248	-0.70182	0.00575196	Middle
RIT1	-0.470845	-0.75296	0.551809	0.00880571	Middle
NMI	-0.47078	-0.752857	0.871705	0.000286164	Middle
WDR67	-0.4707	-0.752729	1.47185	1.53255e-09	High
RPS13	-0.470655	-0.752657	-0.462465	0.0927979	Middle
POLR2A	-0.47052	-0.752441	-0.25288	0.139828	Middle
BCL2	-0.470415	-0.752273	-2.26608	1.41193e-06	Low
CHD1	-0.47039	-0.752233	-0.221558	0.360977	Middle
KLF11	-0.47012	-0.751801	-0.311032	0.225841	Middle
SUPT5H	-0.47012	-0.751801	0.468755	0.00848272	Middle
TP53RK	-0.470095	-0.751761	0.305131	0.180873	Middle
NR3C1	-0.469805	-0.751297	-1.66591	2.2714e-07	Low
NR0B2	-0.469715	-0.751153	-0.277587	0.253046	Middle
USP20	-0.469485	-0.750786	-0.663479	0.000237074	Middle
CTPS	-0.46933	-0.750538	1.99476	4.21054e-14	High
PRKAG3	-0.46931	-0.750506	0.960989	0.169177	Middle
LRRC40	-0.46906	-0.750106	0.635675	0.00213824	Middle
USP7	-0.468855	-0.749778	0.249618	0.149513	Middle
UGT1A1	-0.468805	-0.749698	0.134511	0.551966	Middle
ERCC1	-0.4687	-0.74953	-0.0971682	0.696725	Middle
TP53	-0.46852	-0.749242	-0.188984	0.785036	Middle
MYC	-0.46847	-0.749162	-0.354193	0.430897	Middle
KSR2	-0.46825	-0.748811	-1.53765	0.0220421	Low
TSC1	-0.46804	-0.748475	-0.783658	9.58199e-06	Middle
SULT2A1	-0.467685	-0.747907	0.00360381	0.901391	Middle
POLR3F	-0.467575	-0.747731	0.226025	0.277217	Middle
C9orf96	-0.46734	-0.747355	-0.685476	0.0267071	Middle
CDKN1C	-0.46726	-0.747227	-2.38895	1.37884e-05	Low
CAND1	-0.467075	-0.746932	0.461451	0.0231111	Middle
QRFPR	-0.46649	-0.745996	0.425321	0.722127	Middle
SYNE2	-0.46642	-0.745884	-0.460963	0.157991	Middle
MLLT6	-0.466365	-0.745796	-0.721546	0.00134804	Middle
YTHDF2	-0.46611	-0.745388	0.359595	0.0241209	Middle
MUC1	-0.466035	-0.745268	0.425015	0.666336	Middle
POLR3D	-0.465955	-0.745141	0.555468	0.0113269	Middle
WIPF2	-0.465865	-0.744997	-0.270906	0.166435	Middle
UQCRFS1	-0.46549	-0.744397	0.208901	0.465702	Middle
SRSF2	-0.465445	-0.744325	NA	NA	Middle
RPS6KB1	-0.465425	-0.744293	-0.0746057	0.768791	Middle
PSMD2	-0.46522	-0.743965	0.878728	2.01061e-05	Middle
CHEK1	-0.465005	-0.743621	2.21781	8.31554e-14	High
RICTOR	-0.46491	-0.743469	-0.354177	0.255898	Middle
GPR141	-0.46472	-0.743166	0.75916	0.14218	Middle
THBD	-0.464355	-0.742582	-1.90093	2.94925e-08	Low
PTK7	-0.46432	-0.742526	1.71734	1.48733e-08	High
ZNF490	-0.46416	-0.74227	0.137718	0.508519	Middle
ULK3	-0.464025	-0.742054	0.251397	0.262094	Middle
GTF2H2	-0.464	-0.742014	0.223857	0.739591	Middle
HEATR1	-0.463715	-0.741558	1.10169	9.43643e-06	High
KCNQ1	-0.463595	-0.741366	-0.858297	0.0438288	Middle
CTSH	-0.463035	-0.740471	0.0839194	0.855218	Middle
METTL14	-0.46289	-0.740239	-0.562855	0.00363687	Middle
ALDH3A1	-0.462855	-0.740183	-3.19225	2.44937e-06	Low
ZMYND11	-0.462315	-0.73932	-0.0289671	0.939495	Middle
PLA2G4A	-0.46228	-0.739264	-0.593217	0.444943	Middle
KLF14	-0.46227	-0.739248	-1.23574	0.0115888	Low
NOS3	-0.46208	-0.738944	-0.557734	0.132352	Middle
SRPRB	-0.46198	-0.738784	0.964742	6.02761e-07	Middle
TK1	-0.46195	-0.738736	3.14215	1.1073e-18	High
UBC	-0.461495	-0.738008	-0.295132	0.0417112	Middle
IRF5	-0.46147	-0.737968	0.538877	0.175099	Middle
POLR3C	-0.461175	-0.737497	0.528252	0.00747698	Middle
PUF60	-0.461075	-0.737337	0.828856	0.000901528	Middle
SIRT3	-0.461005	-0.737225	-0.898002	1.19236e-05	Middle
PGAM1	-0.46094	-0.737121	0.475453	0.00889653	Middle
CSDA	-0.46081	-0.736913	0.0549985	0.90533	Middle
B4GALT4	-0.460805	-0.736905	0.593085	0.00380428	Middle
MLEC	-0.460285	-0.736073	-0.163238	0.418754	Middle
RPS27A	-0.459845	-0.73537	-0.135758	0.65138	Middle
WNT9B	-0.459835	-0.735354	-1.6896	3.26245e-06	Low
CREB3L4	-0.459805	-0.735306	-0.121151	0.807798	Middle
SIN3A	-0.45979	-0.735282	-0.228441	0.234502	Middle
USF1	-0.459725	-0.735178	0.437842	0.0266828	Middle
RDX	-0.459715	-0.735162	0.484648	0.0844615	Middle
RPS19	-0.459715	-0.735162	0.309016	0.376117	Middle
ABCB5	-0.459645	-0.73505	-4.49152	9.90297e-17	Low
RBL2	-0.459255	-0.734426	-0.687753	0.00471222	Middle
SRC	-0.459225	-0.734378	0.790676	0.000709661	Middle
S100A11	-0.459205	-0.734346	1.36708	0.000281878	High
SLC16A3	-0.45897	-0.73397	2.10633	1.67615e-05	High
VCP	-0.45894	-0.733922	0.406175	0.00714517	Middle
ZNF658	-0.45882	-0.73373	-0.819069	0.00040961	Middle
XRCC4	-0.45873	-0.733587	0.0275354	0.93305	Middle
POLB	-0.458705	-0.733547	0.63024	0.0201872	Middle
KREMEN1	-0.45868	-0.733507	-0.753427	0.0248304	Middle
CBX6	-0.458675	-0.733499	-1.09547	0.0137078	Low
PIK3CB	-0.458595	-0.733371	0.299967	0.289434	Middle
PPP2R5A	-0.458505	-0.733227	-0.489269	0.135795	Middle
ZNF581	-0.458495	-0.733211	-0.0254328	0.956994	Middle
IL2RB	-0.45833	-0.732947	0.601313	0.3132	Middle
GFPT1	-0.45821	-0.732755	0.693003	0.000454988	Middle
MAP3K5	-0.458125	-0.732619	-0.818572	0.012285	Middle
ASAH1	-0.457635	-0.731835	-1.22451	2.16278e-06	Low
RIOK2	-0.457625	-0.731819	-0.396359	0.00754868	Middle
ZNF558	-0.457495	-0.731612	0.0184932	0.973729	Middle
KAT7	-0.457255	-0.731228	NA	NA	Middle
HLA-DRA	-0.45724	-0.731204	0.174347	0.78934	Middle
SLC38A1	-0.45719	-0.731124	0.0266086	0.976806	Middle
ELL3	-0.457185	-0.731116	0.68888	0.0318219	Middle
LIPH	-0.457025	-0.73086	-0.222178	0.847622	Middle
TMED10	-0.45693	-0.730708	-0.0374745	0.882243	Middle
GABARAPL1	-0.456885	-0.730636	-1.30845	2.91649e-06	Low
CEACAM1	-0.45676	-0.730436	0.507405	0.492329	Middle
LHX8	-0.45674	-0.730404	0.600033	0.373504	Middle
CDK11B	-0.4567	-0.73034	-0.19694	0.300861	Middle
AOC3	-0.45651	-0.730036	-4.18746	3.57024e-16	Low
NDUFB7	-0.45644	-0.729924	-0.149137	0.737664	Middle
ERF	-0.456415	-0.729884	0.272257	0.333882	Middle
ARHGAP9	-0.456335	-0.729757	-0.0552216	0.95593	Middle
LPXN	-0.45632	-0.729733	0.447886	0.224501	Middle
ADCY5	-0.456265	-0.729645	-4.92529	7.2848e-11	Low
FUT2	-0.456245	-0.729613	0.808486	0.292584	Middle
HEBP1	-0.45611	-0.729397	-0.582459	0.013858	Middle
ZNF395	-0.45598	-0.729189	-1.22961	2.25402e-07	Low
MAPK12	-0.45558	-0.728549	0.218952	0.710487	Middle
POR	-0.45558	-0.728549	0.571248	0.0203094	Middle
EPHA3	-0.455365	-0.728205	-1.74393	0.000815344	Low
DNAJB9	-0.4553	-0.728101	-0.236702	0.311222	Middle
LARS	-0.455275	-0.728061	0.0630681	0.793307	Middle
AFP	-0.45512	-0.727814	-5.59023	2.03882e-22	Low
NCOA4	-0.45512	-0.727814	-0.464399	0.0171486	Middle
PHB2	-0.4551	-0.727782	0.185452	0.608604	Middle
GLI1	-0.454915	-0.727486	-2.19268	7.21605e-05	Low
BAX	-0.454735	-0.727198	0.875759	2.4563e-05	Middle
TAL1	-0.454685	-0.727118	-2.5047	8.38611e-09	Low
PROKR1	-0.45464	-0.727046	-1.27304	0.00155698	Low
ANXA7	-0.45456	-0.726918	-0.153999	0.371523	Middle
BIRC6	-0.45455	-0.726902	0.214711	0.45384	Middle
AKT1	-0.454515	-0.726846	0.0765423	0.794705	Middle
SLC16A2	-0.454475	-0.726782	-1.5866	3.70396e-07	Low
SMYD3	-0.45434	-0.726566	0.366571	0.242222	Middle
WNT7B	-0.454225	-0.726382	0.6893	0.444708	Middle
ZNF384	-0.45419	-0.726326	0.390712	0.128565	Middle
HYOU1	-0.454185	-0.726318	1.16734	3.74421e-06	High
ATG4D	-0.453985	-0.725998	0.40507	0.174952	Middle
E2F8	-0.453875	-0.725823	4.49445	6.78519e-25	High
TCEB3C	-0.453805	-0.725711	0.143663	0.294169	Middle
ZNF623	-0.45367	-0.725495	0.880447	0.00344793	Middle
TBX20	-0.45366	-0.725479	1.3871	0.0475163	High
SORT1	-0.453605	-0.725391	0.207103	0.601818	Middle
ASGR2	-0.453555	-0.725311	-0.250088	0.594887	Middle
ANXA2	-0.4535	-0.725223	-0.266443	0.528089	Middle
NFKBIB	-0.453275	-0.724863	0.567456	0.0249602	Middle
PMM2	-0.45324	-0.724807	0.815096	2.62177e-05	Middle
SSBP4	-0.45288	-0.724231	-0.314908	0.449438	Middle
DHCR7	-0.452795	-0.724095	1.82199	6.69395e-08	High
XBP1	-0.45268	-0.723912	-1.75101	1.70594e-07	Low
ABCG8	-0.452515	-0.723648	-0.650829	0.0770319	Middle
HOXA6	-0.452395	-0.723456	-2.38805	6.03197e-05	Low
FGFR1	-0.45226	-0.72324	-1.70737	1.1221e-05	Low
NCOA3	-0.452245	-0.723216	0.183192	0.463806	Middle
PIK3R1	-0.452205	-0.723152	-1.43115	6.75954e-05	Low
UQCR11	-0.45218	-0.723112	-0.234221	0.415542	Middle
FZD8	-0.452145	-0.723056	-0.733006	0.22586	Middle
TTF1	-0.45211	-0.723	-0.283944	0.0996319	Middle
CCNA1	-0.452015	-0.722848	0.929908	0.359672	Middle
ARF1	-0.451995	-0.722816	0.980248	2.66675e-06	Middle
SLC9A1	-0.45196	-0.72276	-0.389351	0.0588194	Middle
RTCD1	-0.451755	-0.722432	0.523221	0.00173712	Middle
FOSL2	-0.451615	-0.722208	-0.10208	0.815513	Middle
EFCAB2	-0.45157	-0.722136	-0.955057	0.00686961	Middle
BHMT	-0.451555	-0.722113	-0.449764	0.430448	Middle
LACC1	-0.451525	-0.722065	NA	NA	Middle
RPS6KB2	-0.45144	-0.721929	0.740035	0.000795613	Middle
NPM1	-0.45138	-0.721833	0.368834	0.175661	Middle
EXO1	-0.451345	-0.721777	4.99023	2.40454e-27	High
TCTN1	-0.451165	-0.721489	-0.697815	0.0116593	Middle
GMPR2	-0.451085	-0.721361	-0.749589	3.02028e-05	Middle
RPS9	-0.45082	-0.720937	-0.568906	0.0268444	Middle
ABCC5	-0.450765	-0.720849	0.247056	0.422376	Middle
AIMP2	-0.4506	-0.720585	0.821551	0.000588889	Middle
KIF2C	-0.450525	-0.720465	4.60055	3.97673e-27	High
YY1	-0.450505	-0.720433	0.535215	0.000289095	Middle
KIAA1009	-0.4504	-0.720265	-0.317646	0.269689	Middle
RHOB	-0.4503	-0.720106	-2.24245	2.73314e-11	Low
PI4KAP2	-0.450295	-0.720098	-0.289219	0.584334	Middle
BAK1	-0.45029	-0.72009	1.25769	1.33329e-10	High
GBGT1	-0.450065	-0.71973	0.0535868	0.92978	Middle
CDKN1B	-0.45006	-0.719722	-0.452799	0.0915318	Middle
SYT1	-0.449985	-0.719602	-1.31261	0.0384136	Low
RBMX	-0.44992	-0.719498	0.157914	0.291504	Middle
AKAP8L	-0.44991	-0.719482	0.0886375	0.742561	Middle
CD24	-0.449805	-0.719314	1.9333	2.06521e-05	High
XRCC5	-0.44969	-0.71913	0.31621	0.0772376	Middle
ZNF546	-0.44959	-0.71897	-1.22456	9.24555e-07	Low
ZBTB41	-0.449475	-0.718786	0.649018	0.00406997	Middle
UFM1	-0.449385	-0.718642	-0.107196	0.683105	Middle
TESK1	-0.44924	-0.71841	-0.264215	0.300114	Middle
CCNG2	-0.448985	-0.718003	-0.964707	2.55776e-05	Middle
EXT1	-0.448825	-0.717747	0.495336	0.018795	Middle
SH3GL1	-0.44879	-0.717691	0.453713	0.0373548	Middle
NAA25	-0.448705	-0.717555	0.511941	0.023897	Middle
ABCC3	-0.448545	-0.717299	-0.967521	0.117418	Middle
MSRA	-0.448415	-0.717091	-1.13378	0.00021553	Low
SORD	-0.44826	-0.716843	0.352467	0.315848	Middle
HDAC6	-0.447975	-0.716387	-0.307767	0.123797	Middle
GLUD1	-0.44796	-0.716363	-0.952516	1.83046e-06	Middle
SMAD6	-0.44796	-0.716363	-0.779368	0.104572	Middle
EPCAM	-0.447955	-0.716355	2.08257	5.37031e-10	High
CEBPA	-0.447945	-0.71634	-2.22776	1.28068e-06	Low
CAD	-0.44782	-0.71614	0.838553	0.00111684	Middle
ADSL	-0.44763	-0.715836	0.451694	0.0110937	Middle
VN1R2	-0.44745	-0.715548	-0.134524	0.174827	Middle
PPP2R1A	-0.44742	-0.7155	0.179051	0.391289	Middle
NMUR2	-0.44734	-0.715372	-0.806001	0.000573042	Middle
ASCL4	-0.447155	-0.715076	-0.383772	0.166896	Middle
IL23R	-0.447095	-0.71498	-0.374489	0.22586	Middle
YWHAQ	-0.447055	-0.714916	0.653877	0.0018416	Middle
CPNE3	-0.44704	-0.714892	0.326627	0.205492	Middle
TARBP1	-0.446965	-0.714772	0.956462	0.000384725	Middle
ARPC3	-0.44695	-0.714748	0.367776	0.0520967	Middle
ZNF585A	-0.446665	-0.714293	-0.0284807	0.965377	Middle
GPR78	-0.44651	-0.714045	0.116563	0.64584	Middle
ANO10	-0.446405	-0.713877	-0.239547	0.376497	Middle
SULT1A3	-0.44636	-0.713805	-0.501842	0.0931573	Middle
FPGS	-0.446295	-0.713701	-0.176805	0.537462	Middle
CAMK2G	-0.44614	-0.713453	-0.346149	0.135054	Middle
NONO	-0.44609	-0.713373	0.629131	9.01093e-05	Middle
FOLR1	-0.44604	-0.713293	-1.18245	0.313829	Low
IGF1	-0.44592	-0.713101	-3.5492	2.21224e-07	Low
NPY1R	-0.445855	-0.712997	-2.18703	0.0456799	Low
PRPF4B	-0.44584	-0.712973	0.0770687	0.794829	Middle
DHDDS	-0.44578	-0.712877	-0.631349	0.000830295	Middle
UXT	-0.44565	-0.712669	-0.10617	0.692373	Middle
ZRANB2	-0.445485	-0.712406	-0.00541368	1	Middle
STAT2	-0.44534	-0.712174	-0.117527	0.71927	Middle
ZNF792	-0.44501	-0.711646	-0.333108	0.183745	Middle
EPHB4	-0.444885	-0.711446	0.330119	0.224904	Middle
PRKCB	-0.444835	-0.711366	-0.438712	0.573524	Middle
SGK3	-0.44462	-0.711022	-0.540859	0.133396	Middle
EXOC2	-0.4444	-0.71067	-0.0491332	0.872938	Middle
HOXC4	-0.44413	-0.710239	-0.706066	0.0827498	Middle
KRT19	-0.444075	-0.710151	0.684877	0.334425	Middle
S1PR3	-0.444075	-0.710151	-1.15724	0.000227163	Low
FBXL12	-0.443915	-0.709895	-0.275671	0.151142	Middle
RNH1	-0.44387	-0.709823	-0.687452	0.00220731	Middle
ZNF677	-0.44381	-0.709727	-1.48657	0.00973353	Low
GRHL3	-0.443645	-0.709463	2.19701	0.00177074	High
CHAF1B	-0.443585	-0.709367	2.06747	1.4934e-11	High
FN1	-0.443555	-0.709319	2.56037	6.3876e-08	High
VRK3	-0.44342	-0.709103	-0.261771	0.158169	Middle
TBXA2R	-0.443095	-0.708584	-0.169301	0.684208	Middle
ERGIC2	-0.44296	-0.708368	0.742323	0.000801579	Middle
NRBP2	-0.4429	-0.708272	-0.176579	0.68044	Middle
GPR126	-0.442815	-0.708136	1.17045	0.00224937	High
MCM4	-0.44234	-0.707376	2.46732	1.12808e-13	High
TIAM1	-0.44234	-0.707376	0.679949	0.121738	Middle
GFOD1	-0.44214	-0.707056	-0.124212	0.82246	Middle
DNAJB12	-0.442045	-0.706904	-0.392663	0.0484564	Middle
PSMB7	-0.44202	-0.706864	0.372734	0.0928312	Middle
EPHA6	-0.44162	-0.706225	-1.28174	0.0230194	Low
PRCC	-0.44122	-0.705585	0.932577	1.94416e-07	Middle
ABHD4	-0.44116	-0.705489	-0.75171	0.00406441	Middle
TEAD2	-0.441135	-0.705449	0.77917	0.0014241	Middle
STAT6	-0.44111	-0.705409	-0.912807	5.28987e-05	Middle
ZNF85	-0.441065	-0.705337	0.225033	0.530721	Middle
UGT1A9	-0.440995	-0.705225	0.164133	0.836012	Middle
ID2	-0.440895	-0.705065	0.122345	0.697501	Middle
MLH1	-0.44087	-0.705025	-0.288194	0.224904	Middle
PSMD9	-0.440815	-0.704937	-0.0877889	0.692724	Middle
TPD52L3	-0.44067	-0.704706	0.350974	0.237647	Middle
FADS3	-0.44066	-0.70469	-0.876034	0.0123564	Middle
IFIH1	-0.440455	-0.704362	1.12433	0.0150979	High
CD58	-0.440435	-0.70433	0.311264	0.271094	Middle
GPR153	-0.44033	-0.704162	-0.319335	0.503159	Middle
DGKD	-0.440045	-0.703706	-1.08764	1.62386e-05	Low
GABRP	-0.440025	-0.703674	1.50415	0.110004	High
CRABP1	-0.43994	-0.703538	1.45347	0.285392	High
NDUFV2	-0.4399	-0.703474	0.0253055	0.962071	Middle
ZNF473	-0.4399	-0.703474	0.512247	0.00994093	Middle
RABGGTA	-0.439715	-0.703178	-0.216009	0.258124	Middle
KDM4C	-0.439575	-0.702954	0.0568169	0.873186	Middle
POLE2	-0.439495	-0.702827	2.28371	1.416e-11	High
AARS	-0.439375	-0.702635	0.534094	0.0109439	Middle
RRM1	-0.439235	-0.702411	0.677103	0.00993507	Middle
ACTN1	-0.439175	-0.702315	-0.130827	0.767915	Middle
LONRF2	-0.439125	-0.702235	-3.00894	0.000145709	Low
GFPT2	-0.43905	-0.702115	-0.123052	0.84999	Middle
PSPH	-0.438905	-0.701883	1.14979	0.00157025	High
F11	-0.43889	-0.701859	-0.0777684	0.722127	Middle
PPP2R3A	-0.438795	-0.701707	0.428448	0.159405	Middle
ESR2	-0.43862	-0.701427	-1.47615	1.89653e-05	Low
ZNF662	-0.438535	-0.701291	-1.4978	0.00152789	Low
PHRF1	-0.438115	-0.70062	-0.230677	0.349099	Middle
SCNN1A	-0.43802	-0.700468	-1.72858	0.0319697	Low
SUCLG1	-0.437755	-0.700044	-0.529426	0.00193389	Middle
