# Supplementary material for: Systematic Identification and Assessment of Therapeutic Targets for Breast Cancer Based on Genome-Wide RNA Interference Transcriptomes
Source: Genes (Basel). 2017 Feb 24;8(3):86. doi: 10.3390/genes8030086 (PMC5368690; doi:10.3390/genes8030086)
Supplement: Supplementary file 1 [file genes-08-00086-s001.zip › genes-167720-sups/Supplementary Table 8.xlsx]

## Sheet: median
Supplementary Table 8
Survival analysis result of 510 candidate genes using median cut-off strategy
gene	pvalue	HR	numberHigh	numberLow	connectivity score
JAZF1	0.624658	1.10118	392	392	-1
P4HB	0.408228	1.17594	392	392	-0.95731
TAL2	0.867915	1.03291	392	392	-0.952713
DACH2	0.174243	1.30473	392	392	-0.937512
SF1	0.729118	1.06978	391	393	-0.930668
ILF2	0.487445	0.873282	392	392	-0.920305
PRKAR1B	0.302878	1.22336	392	392	-0.918466
ALDH2	0.18368	1.2956	392	392	-0.918259
PRNP	0.508082	0.878025	392	392	-0.916244
TYRO3	0.657649	0.916952	392	392	-0.893855
OGG1	0.846153	0.962713	392	392	-0.889002
ZNF418	0.38838	0.845076	392	392	-0.887163
PLA2G12B	0.590853	0.882166	167	617	-0.885516
ZNF785	0.582884	0.898674	392	392	-0.884164
PSMA7	0.303249	0.818592	392	392	-0.878223
GPR172A	0.80434	0.952757	392	392	-0.874081
LHX2	0.508381	0.878703	392	392	-0.873682
ACTB	0.794899	1.05214	392	392	-0.871531
SCMH1	0.126048	1.34719	392	392	-0.867229
PCDHA10	0.674049	0.920765	392	392	-0.865534
SUZ12	0.776818	0.946087	392	392	-0.856643
PTGR1	0.19079	1.29011	392	392	-0.853332
RASSF1	0.0126265	1.63401	392	392	-0.851565
SPR	0.967427	1.00807	392	392	-0.850046
TRA2B	0.203182	0.779875	392	392	-0.848135
PFKL	0.108349	0.730357	392	392	-0.847935
RUVBL2	0.214632	1.27635	392	392	-0.847207
PPARGC1B	0.99805	1.00048	392	392	-0.845576
AFF4	0.0693297	0.698431	392	392	-0.845296
OGFOD1	0.0403676	0.663853	392	392	-0.843098
KARS	0.151856	0.755344	392	392	-0.839763
S100B	0.337034	1.20819	392	392	-0.837532
CXCL1	0.0199511	1.57117	392	392	-0.836037
ITGA2	0.705941	1.07635	392	392	-0.835486
TBL3	0.174645	1.30222	392	392	-0.832847
DHRS7	0.059252	1.44762	392	392	-0.832063
TRAPPC3	0.00546425	1.72326	392	392	-0.832063
APOA2	0.401414	0.811963	125	659	-0.827194
HYAL2	3.36839e-06	2.56452	392	392	-0.826482
RPS6	0.0046284	1.74012	391	393	-0.82629
UMODL1	0.329508	0.827367	392	392	-0.825899
SPRY1	0.727483	1.07097	392	392	-0.825835
OPN3	0.647262	1.09386	392	392	-0.824595
IL20	0.144651	1.32933	392	392	-0.82322
ARF4	0.435967	1.16374	392	392	-0.821869
TWIST2	0.0811659	1.40743	392	392	-0.821693
CPT1A	5.23199e-05	0.446561	392	392	-0.820062
RPS3A	0.186408	1.29295	392	392	-0.81979
KAT2B	0.0529773	0.684198	392	392	-0.81871
DPF1	0.499478	1.14104	392	392	-0.817911
PSMB2	0.753251	0.940629	392	392	-0.817775
SPTAN1	0.204227	1.28557	392	392	-0.817559
DNPEP	0.410835	1.17372	392	392	-0.816943
LDHB	0.717313	1.07389	392	392	-0.816439
KLF2	0.370239	1.19039	392	392	-0.81628
SRRT	0.0595892	1.44865	392	392	-0.816248
ZNF202	0.515235	0.880788	392	392	-0.815696
RYK	0.232417	0.790762	392	392	-0.814105
ZNF576	0.68426	1.0835	392	392	-0.813809
ATP2A2	0.019998	0.634058	392	392	-0.81249
NRBP1	0.135547	0.747936	392	392	-0.812458
PPAT	0.197442	0.774386	392	392	-0.811554
IGFBP2	0.122742	1.35437	392	392	-0.810451
PQBP1	0.0317862	1.53558	392	392	-0.810219
NUDT5	0.701803	0.92771	392	392	-0.80854
DUSP1	0.553835	1.12258	392	392	-0.808308
EIF2AK2	0.303802	0.817716	392	392	-0.808236
HBE1	0.201243	0.777578	318	466	-0.807668
HAVCR1	0.572687	0.895958	392	392	-0.8071
ADORA2A	0.0484054	1.46855	392	392	-0.80706
ARID3A	0.59505	0.901099	392	392	-0.806013
TNFRSF13C	0.850256	0.963855	392	392	-0.804949
FCGR2A	0.272622	0.806088	392	392	-0.803366
EDN1	0.159707	1.31976	392	392	-0.802119
LGR6	0.0271676	1.53901	392	392	-0.802039
RDH11	0.515076	1.13808	392	392	-0.801663
TIMP4	0.198109	1.28789	392	392	-0.80068
FBXO7	0.911641	0.978618	392	392	-0.800552
BRPF3	0.425256	0.856358	391	393	-0.800504
QPCT	0.117921	1.36633	392	392	-0.798665
GATA6	0.656901	1.09073	392	392	-0.798049
LIN28B	0.539302	1.17237	143	641	-0.796922
SAT1	0.273941	1.2378	392	392	-0.79657
ASF1A	0.365424	0.834779	392	392	-0.795858
HOMEZ	0.15797	1.31903	392	392	-0.795187
ACTR3	0.249479	0.795949	392	392	-0.794651
MYB	0.117045	1.35743	392	392	-0.794595
PDIA4	0.0811663	1.40977	392	392	-0.794579
AMPD2	0.827169	0.958376	392	392	-0.794267
MTHFD2	0.275767	0.806629	392	392	-0.793971
ZNF626	0.411043	0.851346	392	392	-0.793755
TNFRSF21	0.125046	0.740143	392	392	-0.793603
RPL7	0.380563	1.18664	392	392	-0.792868
TWIST1	0.659904	1.08967	392	392	-0.79242
TRIM13	0.290978	1.23102	392	392	-0.79202
TSHZ3	0.978513	1.00536	392	392	-0.791676
PSMD3	0.42453	0.855298	392	392	-0.790981
ZNF22	0.564046	0.892534	392	392	-0.790661
ANPEP	0.991671	0.997947	392	392	-0.790133
CEPT1	0.427978	0.856901	392	392	-0.789469
ZNF567	0.427844	1.16748	392	392	-0.789366
IFI30	0.386298	1.18679	392	392	-0.789174
AKTIP	0.0999022	0.723175	392	392	-0.789142
MYCN	0.155423	0.754265	392	392	-0.789078
GLRX2	0.604221	0.903902	392	392	-0.788494
NEK9	0.859214	1.0356	392	392	-0.788214
ZPBP2	0.739364	1.0756	231	553	-0.788086
ELAVL1	0.9211	0.980717	391	393	-0.788046
ETFB	0.216514	1.27331	392	392	-0.787399
ZNF365	0.899131	0.975501	392	392	-0.786399
GPR55	0.215446	1.27869	392	392	-0.784888
GARS	0.0983966	0.723772	392	392	-0.783984
GPR101	0.24386	2.24839	33	751	-0.783553
PTMS	0.818046	1.0458	392	392	-0.781714
PSMA1	0.917612	1.02039	392	392	-0.781578
EXOSC4	0.11046	1.37085	392	392	-0.78101
OTUD7A	0.472114	1.15091	392	392	-0.780106
NAB1	0.542261	0.885736	392	392	-0.77997
CEBPG	0.0917358	0.71773	392	392	-0.779587
SMOC2	0.915069	0.979446	392	392	-0.779283
ALDH3B1	0.472115	0.868371	392	392	-0.778635
HARS	0.795304	1.05219	392	392	-0.778107
GPR61	0.633999	0.911107	390	394	-0.777828
RPS3	0.0728993	1.41803	392	392	-0.777748
UBE2Z	0.832101	1.04281	392	392	-0.777404
KAT5	0.404049	1.17773	392	392	-0.777124
IRAK2	0.273799	1.23846	392	392	-0.777076
ATXN3	0.847608	0.963277	392	392	-0.777052
ZBTB45	0.41625	1.17189	392	392	-0.777028
GPR37	0.915554	0.979564	392	392	-0.777012
GPR156	0.367492	0.838042	392	392	-0.776284
ZNF684	0.326919	0.826074	392	392	-0.776228
BCL2A1	0.966556	0.991801	392	392	-0.776204
PCCB	0.539787	1.12702	392	392	-0.776084
RUFY1	0.531665	1.12978	392	392	-0.775693
GPR119	0.0433509	0.434118	28	756	-0.775397
RPS15A	0.65646	1.09092	392	392	-0.775005
FGFRL1	0.871845	1.03223	392	392	-0.774981
TACC3	0.994386	1.00138	392	392	-0.774941
ZBED1	0.0188476	1.59572	392	392	-0.774829
ITPR1	0.1092	0.730808	392	392	-0.774565
CLK1	0.424897	1.16901	392	392	-0.774077
C1QTNF6	0.0222772	1.57297	392	392	-0.773526
PTS	0.711456	0.929405	392	392	-0.773518
FOXA3	0.924138	1.01877	392	392	-0.772998
ATG16L2	0.0184943	1.58413	392	392	-0.772982
BTRC	0.701383	1.07812	392	392	-0.772942
PBRM1	0.911313	0.97852	392	392	-0.772526
FKBP8	0.120985	1.35435	392	392	-0.772406
HOXB2	0.392229	1.18396	392	392	-0.772047
ZFAND6	0.644479	0.914052	392	392	-0.771847
GPR26	0.304531	1.22263	392	392	-0.771223
NEU1	0.400431	0.84909	392	392	-0.770767
HNF1A	0.579354	0.897327	392	392	-0.770431
BCL9	0.635507	0.911902	392	392	-0.770383
NDUFS6	0.701122	1.078	392	392	-0.770088
P2RY8	0.0943609	1.40042	392	392	-0.76956
FZD5	0.606092	0.904145	392	392	-0.769288
CHERP	0.0100657	1.65599	392	392	-0.768816
RPN2	0.54019	0.887715	392	392	-0.7688
PIPOX	0.512922	1.13775	392	392	-0.768352
DVL2	0.0617189	1.44277	392	392	-0.768105
TANK	0.0813137	1.40614	392	392	-0.768017
GPR123	0.409858	0.8365	216	568	-0.767873
LRRK2	0.700697	0.927043	392	392	-0.767849
RIPK3	0.125973	1.34893	392	392	-0.767801
HEXB	0.800383	1.05139	392	392	-0.767633
SALL4	0.696776	0.926591	392	392	-0.766545
TARBP2	0.95349	1.01142	392	392	-0.76613
GLA	0.0140525	1.61665	392	392	-0.765906
PIM3	0.0332526	1.51547	392	392	-0.765706
CDKAL1	0.529569	1.13011	392	392	-0.765634
EIF2C3	0.52071	0.882654	392	392	-0.765618
FADS1	0.485255	1.14556	392	392	-0.765538
SETD7	0.00403204	0.570626	392	392	-0.76553
RTEL1	0.748876	1.06453	392	392	-0.76541
DMRTB1	0.122911	0.601003	55	729	-0.765058
RAF1	0.0816975	0.711207	392	392	-0.765058
MBNL1	0.216907	1.28197	392	392	-0.764802
PFKFB3	0.160426	0.759719	392	392	-0.764802
FZD4	0.610865	1.10561	392	392	-0.764738
NDUFV1	0.383837	0.84254	392	392	-0.76469
HLA-DMA	0.170694	1.31041	392	392	-0.76457
MRGPRX1	0.0518273	0.271587	7	777	-0.764442
NDUFC1	0.362072	1.19523	392	392	-0.764411
OSR1	0.0253455	1.54782	392	392	-0.764331
RAD54L	0.206628	0.77966	392	392	-0.764187
EIF3J	0.595844	0.901121	391	393	-0.764131
CCNF	0.455723	0.864149	392	392	-0.762476
ALDOA	0.350034	0.832821	392	392	-0.762252
CASP2	0.14412	1.32904	392	392	-0.761988
AK3	0.56203	1.11958	392	392	-0.76182
ZNF561	0.307977	1.22018	392	392	-0.761804
ISX	0.221327	0.773905	220	564	-0.76154
ICAM1	0.0388418	1.50253	392	392	-0.761308
MCM3	0.7217	0.933032	392	392	-0.760133
NDUFA8	0.653595	0.915513	392	392	-0.760125
RHOA	0.141581	1.33507	392	392	-0.759989
PSMB5	0.36037	1.1956	392	392	-0.759909
QARS	0.00466873	1.74191	392	392	-0.759837
TRPM2	0.315071	0.822491	392	392	-0.759677
ZNF266	0.8585	1.03533	392	392	-0.759477
VAT1	0.0911478	0.718612	392	392	-0.759261
CASP7	0.202683	1.28239	392	392	-0.759109
GATAD2A	0.470485	1.15174	392	392	-0.758885
NEK6	0.439693	0.859832	392	392	-0.758653
C1S	0.0917859	1.40222	392	392	-0.758294
BTG1	0.0445686	1.47847	392	392	-0.757726
SLC25A5	0.335021	0.827844	392	392	-0.757358
EBNA1BP2	0.265829	1.24219	392	392	-0.756902
PECR	0.0685212	0.698672	392	392	-0.756319
TNFRSF14	0.000738395	1.94288	392	392	-0.756087
SLK	0.370556	0.837967	392	392	-0.756071
EIF2C1	0.544086	0.887861	392	392	-0.755727
SLC36A4	0.0788908	0.709298	391	393	-0.755487
STK16	0.567637	1.11809	392	392	-0.754696
KDR	0.460129	1.16106	392	392	-0.75464
STK10	0.802781	1.05102	392	392	-0.754344
UGT1A6	0.0689531	0.700997	389	395	-0.75412
UBE2L6	0.00790707	1.6866	392	392	-0.754048
SNRNP70	0.00245283	1.81612	392	392	-0.753888
LRSAM1	0.227282	1.26621	392	392	-0.753488
ZNF136	0.846577	0.962979	392	392	-0.753248
RIT1	0.824972	1.044	392	392	-0.75296
NMI	0.0913523	1.38886	392	392	-0.752857
WDR67	0.693399	0.926001	392	392	-0.752729
RPS13	0.262676	1.24485	392	392	-0.752657
POLR2A	0.436801	1.16513	392	392	-0.752441
BCL2	0.120458	1.35495	392	392	-0.752273
CHD1	0.554671	0.891162	392	392	-0.752233
KLF11	0.0473561	0.678415	392	392	-0.751801
SUPT5H	0.02903	1.5352	392	392	-0.751801
TP53RK	0.411302	0.852229	392	392	-0.751761
NR3C1	0.899891	0.975183	392	392	-0.751297
NR0B2	0.48561	0.869606	296	488	-0.751153
USP20	0.784867	0.948088	392	392	-0.750786
CTPS	0.201726	0.779657	392	392	-0.750538
PRKAG3	0.0915229	0.714094	280	504	-0.750506
LRRC40	0.733503	1.06862	392	392	-0.750106
USP7	0.30361	0.818135	392	392	-0.749778
UGT1A1	0.870737	1.05872	93	691	-0.749698
ERCC1	0.0243856	1.5611	391	393	-0.74953
TP53	0.077356	0.70495	392	392	-0.749242
MYC	0.444128	1.16298	392	392	-0.749162
KSR2	0.554537	1.12213	392	392	-0.748811
TSC1	0.191902	0.775586	392	392	-0.748475
SULT2A1	0.17261	3.60652	16	768	-0.747907
POLR3F	0.119186	0.737519	392	392	-0.747731
C9orf96	0.301999	0.814769	392	392	-0.747355
CDKN1C	0.0277512	1.5366	392	392	-0.747227
CAND1	0.000243464	0.482403	392	392	-0.746932
QRFPR	0.00276656	1.80662	392	392	-0.745996
SYNE2	0.779125	1.05669	392	392	-0.745884
MLLT6	0.268175	1.24146	392	392	-0.745796
YTHDF2	0.65792	1.0902	391	393	-0.745388
MUC1	0.24044	1.26028	392	392	-0.745268
POLR3D	0.531028	1.13238	392	392	-0.745141
WIPF2	0.772613	1.058	392	392	-0.744997
UQCRFS1	0.0954404	0.722147	392	392	-0.744397
RPS6KB1	0.250485	0.79829	392	392	-0.744293
PSMD2	0.177402	0.769398	391	393	-0.743965
CHEK1	0.722085	0.933084	392	392	-0.743621
RICTOR	0.26907	0.8058	392	392	-0.743469
GPR141	0.716917	1.07466	392	392	-0.743166
THBD	0.369948	1.19236	392	392	-0.742582
PTK7	0.513991	1.13596	392	392	-0.742526
ZNF490	0.104616	0.727074	392	392	-0.74227
ULK3	0.419308	1.17078	392	392	-0.742054
GTF2H2	0.708457	1.07578	392	392	-0.742014
HEATR1	0.493312	0.874856	392	392	-0.741558
KCNQ1	0.198691	1.28687	392	392	-0.741366
CTSH	0.126159	1.35385	392	392	-0.740471
METTL14	0.790333	0.949442	392	392	-0.740239
ALDH3A1	0.0181652	1.5858	391	393	-0.740183
ZMYND11	0.326627	0.824179	392	392	-0.73932
PLA2G4A	0.131999	1.35439	392	392	-0.739264
KLF14	0.297327	1.22624	391	393	-0.739248
NOS3	0.773892	0.945573	392	392	-0.738944
SRPRB	0.428893	0.856858	392	392	-0.738784
TK1	0.709425	0.929834	392	392	-0.738736
UBC	0.816737	0.95585	392	392	-0.738008
IRF5	0.503217	0.876485	392	392	-0.737968
POLR3C	0.0813604	1.4044	392	392	-0.737497
PUF60	0.941033	1.01455	392	392	-0.737337
SIRT3	0.0156709	1.60966	392	392	-0.737225
PGAM1	0.320047	0.823946	392	392	-0.737121
CSDA	0.529302	1.13034	392	392	-0.736913
B4GALT4	0.0102091	0.605463	392	392	-0.736905
MLEC	0.926094	0.98201	392	392	-0.736073
RPS27A	0.324387	1.21445	392	392	-0.73537
WNT9B	0.551728	0.890353	392	392	-0.735354
CREB3L4	0.178453	1.3016	392	392	-0.735306
SIN3A	0.713868	1.07403	392	392	-0.735282
USF1	0.124722	1.35207	392	392	-0.735178
RDX	0.00618222	0.580814	392	392	-0.735162
RPS19	0.032457	1.51692	392	392	-0.735162
ABCB5	0.92101	0.980843	391	393	-0.73505
RBL2	0.939447	1.01502	392	392	-0.734426
SRC	0.81114	0.954323	392	392	-0.734378
S100A11	0.435932	1.16487	392	392	-0.734346
SLC16A3	0.945493	1.01344	392	392	-0.73397
VCP	0.715062	1.0736	392	392	-0.733922
ZNF658	0.469934	0.867985	392	392	-0.73373
XRCC4	0.0810076	0.71146	391	393	-0.733587
POLB	0.15666	1.32018	392	392	-0.733547
KREMEN1	0.97082	1.0072	392	392	-0.733507
CBX6	0.918499	1.02028	392	392	-0.733499
PIK3CB	0.00166178	0.539348	392	392	-0.733371
PPP2R5A	0.127846	0.741964	392	392	-0.733227
ZNF581	0.145071	1.32876	392	392	-0.733211
IL2RB	0.0816282	1.41382	392	392	-0.732947
GFPT1	0.0538319	0.684151	392	392	-0.732755
MAP3K5	0.380766	0.842371	392	392	-0.732619
ASAH1	0.686181	0.924101	392	392	-0.731835
RIOK2	0.266747	0.805347	392	392	-0.731819
ZNF558	0.196423	0.776686	392	392	-0.731612
HLA-DRA	0.0177783	1.61327	392	392	-0.731204
SLC38A1	0.0473359	0.678511	392	392	-0.731124
ELL3	0.285295	1.23104	392	392	-0.731116
LIPH	0.455368	0.864789	392	392	-0.73086
TMED10	0.0641021	1.43872	392	392	-0.730708
GABARAPL1	0.507014	0.876247	392	392	-0.730636
CEACAM1	0.632713	1.09748	392	392	-0.730436
LHX8	0.887945	0.972922	391	393	-0.730404
CDK11B	0.0892494	1.39697	392	392	-0.73034
AOC3	0.922666	1.01931	392	392	-0.730036
NDUFB7	0.0344666	1.51333	392	392	-0.729924
ERF	6.03833e-05	2.21923	392	392	-0.729884
ARHGAP9	0.0315172	1.53956	392	392	-0.729757
LPXN	0.171816	1.31315	392	392	-0.729733
ADCY5	0.781137	1.0558	392	392	-0.729645
FUT2	0.174537	1.30339	392	392	-0.729613
HEBP1	0.621238	0.908291	392	392	-0.729397
ZNF395	0.277039	1.23812	392	392	-0.729189
MAPK12	0.502281	1.14064	392	392	-0.728549
POR	0.118562	1.35538	392	392	-0.728549
EPHA3	0.0176746	0.629263	392	392	-0.728205
DNAJB9	0.983793	1.00396	392	392	-0.728101
LARS	0.0226079	0.638483	392	392	-0.728061
AFP	0.847465	1.03833	392	392	-0.727814
NCOA4	0.627308	0.909615	392	392	-0.727814
PHB2	0.0659773	1.43061	392	392	-0.727782
GLI1	0.0108885	1.67754	392	392	-0.727486
BAX	0.0392318	1.50259	392	392	-0.727198
TAL1	0.308391	1.22261	392	392	-0.727118
PROKR1	0.428174	0.856548	392	392	-0.727046
ANXA7	0.112697	0.730753	392	392	-0.726918
BIRC6	0.0486098	0.678624	392	392	-0.726902
AKT1	0.296376	1.22813	392	392	-0.726846
SLC16A2	0.00435701	0.56998	392	392	-0.726782
SMYD3	0.613289	1.10419	392	392	-0.726566
WNT7B	0.745647	0.938573	392	392	-0.726382
ZNF384	0.454896	0.863981	392	392	-0.726326
HYOU1	0.517285	1.1344	392	392	-0.726318
ATG4D	0.0472697	1.47688	392	392	-0.725998
E2F8	0.356901	0.835701	392	392	-0.725823
TCEB3C	0.956457	1.01375	159	625	-0.725711
ZNF623	0.000334675	0.48693	392	392	-0.725495
TBX20	0.223289	1.27009	369	415	-0.725479
SORT1	0.0792934	0.709547	392	392	-0.725391
ASGR2	0.250919	1.25595	392	392	-0.725311
ANXA2	0.854456	1.0366	392	392	-0.725223
NFKBIB	0.0607338	1.44654	392	392	-0.724863
PMM2	0.819899	1.04575	392	392	-0.724807
SSBP4	0.00322709	1.79151	392	392	-0.724231
DHCR7	0.896788	1.02561	392	392	-0.724095
XBP1	0.0242634	1.56605	392	392	-0.723912
ABCG8	0.442993	0.861413	362	422	-0.723648
HOXA6	0.705632	0.927828	392	392	-0.723456
FGFR1	0.609051	1.10459	392	392	-0.72324
NCOA3	0.178462	0.765304	392	392	-0.723216
PIK3R1	0.0517497	1.47648	392	392	-0.723152
UQCR11	0.247302	1.2537	392	392	-0.723112
FZD8	0.155404	1.32003	392	392	-0.723056
TTF1	0.0487145	0.679286	392	392	-0.723
CCNA1	0.103802	1.37492	392	392	-0.722848
ARF1	0.414766	1.17222	392	392	-0.722816
SLC9A1	0.229599	0.790629	392	392	-0.72276
RTCD1	0.468494	0.867502	392	392	-0.722432
FOSL2	0.678371	1.08456	392	392	-0.722208
EFCAB2	0.563427	1.12056	392	392	-0.722136
BHMT	0.0548605	1.45306	392	392	-0.722113
RPS6KB2	0.767537	0.94406	392	392	-0.721929
NPM1	0.929694	0.982731	392	392	-0.721833
EXO1	0.0652828	0.69775	392	392	-0.721777
TCTN1	0.400832	1.17794	392	392	-0.721489
GMPR2	0.107868	1.36888	392	392	-0.721361
RPS9	0.00687288	1.70634	392	392	-0.720937
ABCC5	0.0531943	0.684952	392	392	-0.720849
AIMP2	0.43643	0.859313	392	392	-0.720585
KIF2C	0.0682006	0.700516	392	392	-0.720465
YY1	0.710685	0.928466	392	392	-0.720433
KIAA1009	0.721839	0.932795	392	392	-0.720265
RHOB	0.655602	1.09063	392	392	-0.720106
PI4KAP2	0.833495	0.9598	392	392	-0.720098
BAK1	0.701637	1.07735	392	392	-0.72009
GBGT1	0.487327	1.14547	392	392	-0.71973
CDKN1B	0.804956	0.95306	392	392	-0.719722
SYT1	0.258676	1.24827	392	392	-0.719602
RBMX	0.227665	0.790468	392	392	-0.719498
AKAP8L	0.00276053	1.80357	392	392	-0.719482
CD24	0.00723357	0.584571	392	392	-0.719314
XRCC5	0.204557	0.780103	392	392	-0.71913
ZNF546	0.56937	0.894995	392	392	-0.71897
ZBTB41	0.534228	0.886088	392	392	-0.718786
UFM1	0.712057	0.930354	392	392	-0.718642
TESK1	0.00402396	1.75733	392	392	-0.71841
CCNG2	0.339093	1.20432	392	392	-0.718003
EXT1	0.918014	0.980173	392	392	-0.717747
SH3GL1	0.441851	1.16259	392	392	-0.717691
NAA25	0.089778	0.716525	392	392	-0.717555
ABCC3	0.109479	1.37644	392	392	-0.717299
MSRA	0.276266	1.23674	392	392	-0.717091
SORD	0.582904	1.11434	392	392	-0.716843
HDAC6	0.0848616	0.713787	392	392	-0.716387
GLUD1	0.940195	1.01472	392	392	-0.716363
SMAD6	0.65788	0.917386	392	392	-0.716363
EPCAM	0.446802	0.859293	392	392	-0.716355
CEBPA	0.628235	0.909819	392	392	-0.71634
CAD	0.88829	0.97298	392	392	-0.71614
ADSL	0.623615	1.10074	391	393	-0.715836
VN1R2	0.170817	1.77025	60	724	-0.715548
PPP2R1A	0.935073	0.984214	392	392	-0.7155
NMUR2	0.208377	1.28006	392	392	-0.715372
ASCL4	0.931219	1.01698	391	393	-0.715076
IL23R	0.0944828	1.38425	392	392	-0.71498
YWHAQ	0.159594	0.756652	392	392	-0.714916
CPNE3	0.0207486	0.634684	392	392	-0.714892
TARBP1	0.500505	1.14124	392	392	-0.714772
ARPC3	0.529435	1.13026	392	392	-0.714748
ZNF585A	0.177282	0.76844	392	392	-0.714293
GPR78	0.13732	0.704979	136	648	-0.714045
ANO10	0.275736	0.808098	392	392	-0.713877
SULT1A3	0.00676335	0.582351	392	392	-0.713805
FPGS	0.0276473	1.54636	392	392	-0.713701
CAMK2G	0.0866997	0.715273	392	392	-0.713453
NONO	0.0284866	0.65102	392	392	-0.713373
FOLR1	0.227468	1.26621	392	392	-0.713293
IGF1	0.743642	1.06643	392	392	-0.713101
NPY1R	0.023164	1.56472	392	392	-0.712997
PRPF4B	0.266862	0.805096	392	392	-0.712973
DHDDS	0.0140375	0.618912	392	392	-0.712877
UXT	0.504652	1.14084	392	392	-0.712669
ZRANB2	0.328665	0.823752	392	392	-0.712406
STAT2	0.404495	0.847115	392	392	-0.712174
ZNF792	0.25648	1.24828	392	392	-0.711646
EPHB4	0.884251	0.971932	392	392	-0.711446
PRKCB	0.488707	1.14791	392	392	-0.711366
SGK3	0.194386	1.29125	391	393	-0.711022
EXOC2	0.288329	0.811589	392	392	-0.71067
HOXC4	0.473008	0.868049	392	392	-0.710239
KRT19	0.413506	1.17311	392	392	-0.710151
S1PR3	0.376391	1.1897	392	392	-0.710151
FBXL12	0.282175	1.234	392	392	-0.709895
RNH1	0.0766403	1.41988	392	392	-0.709823
ZNF677	0.15685	1.32246	392	392	-0.709727
GRHL3	0.719286	1.07265	392	392	-0.709463
CHAF1B	0.674415	0.921429	392	392	-0.709367
FN1	0.807175	0.952975	392	392	-0.709319
VRK3	0.588316	0.900095	392	392	-0.709103
TBXA2R	0.772127	0.945163	392	392	-0.708584
ERGIC2	0.0213798	0.635236	392	392	-0.708368
NRBP2	0.984787	1.00374	392	392	-0.708272
GPR126	0.0640895	0.692941	392	392	-0.708136
MCM4	0.988725	1.00277	392	392	-0.707376
TIAM1	0.021911	1.57418	392	392	-0.707376
GFOD1	0.773903	1.0587	392	392	-0.707056
DNAJB12	0.102162	1.37915	392	392	-0.706904
PSMB7	0.950627	0.987986	392	392	-0.706864
EPHA6	0.024568	0.6425	392	392	-0.706225
PRCC	0.242889	1.25586	392	392	-0.705585
ABHD4	0.638044	1.09623	392	392	-0.705489
TEAD2	0.147777	1.32887	392	392	-0.705449
STAT6	0.669085	1.08678	392	392	-0.705409
ZNF85	0.75182	1.06418	392	392	-0.705337
UGT1A9	0.363478	1.32161	133	651	-0.705225
ID2	0.708445	1.07644	392	392	-0.705065
MLH1	0.821447	0.956914	392	392	-0.705025
PSMD9	0.730986	1.06962	392	392	-0.704937
TPD52L3	0.465624	1.35776	59	725	-0.704706
FADS3	0.412216	1.17399	392	392	-0.70469
IFIH1	0.887007	0.972517	392	392	-0.704362
CD58	0.394855	1.18154	391	393	-0.70433
GPR153	0.0907824	1.39661	392	392	-0.704162
DGKD	0.609201	1.10483	392	392	-0.703706
GABRP	0.450696	1.15826	392	392	-0.703674
CRABP1	0.734354	1.06866	392	392	-0.703538
NDUFV2	0.0967882	1.38799	391	393	-0.703474
ZNF473	0.010188	0.605365	392	392	-0.703474
RABGGTA	0.561668	1.12129	392	392	-0.703178
KDM4C	0.985492	0.996457	392	392	-0.702954
POLE2	0.529177	1.13218	392	392	-0.702827
AARS	0.041499	0.671494	392	392	-0.702635
RRM1	0.560363	1.12035	392	392	-0.702411
ACTN1	0.360985	1.1977	392	392	-0.702315
LONRF2	0.743674	1.0661	392	392	-0.702235
GFPT2	0.741644	1.06654	392	392	-0.702115
PSPH	0.397029	0.846827	392	392	-0.701883
F11	0.738246	1.09067	131	653	-0.701859
PPP2R3A	0.562246	0.893058	392	392	-0.701707
ESR2	0.0658617	1.44178	392	392	-0.701427
ZNF662	0.903716	1.02391	392	392	-0.701291
PHRF1	0.0262835	1.54877	392	392	-0.70062
SCNN1A	0.520558	1.13348	392	392	-0.700468
SUCLG1	0.180337	0.766935	392	392	-0.700044

## Sheet: tertile
Supplementary Table 8
Survival analysis result of 510 candidate genes using tertile cut-off strategy
gene	pvalue	HR	numberHigh	numberLow	connectivity score
JAZF1	0.62138	0.773506	191	37	-1
P4HB	0.102852	2.29363	67	250	-0.95731
TAL2	0.42442	2.18965	20	641	-0.952713
DACH2	0.939787	1.07907	11	671	-0.937512
SF1	0.260174	0.581563	24	202	-0.930668
ILF2	0.845195	0.927467	40	193	-0.920305
PRKAR1B	0.416011	1.4134	117	43	-0.918466
ALDH2	0.127138	2.20165	63	85	-0.918259
PRNP	0.62691	1.2693	189	25	-0.916244
TYRO3	0.658085	0.789821	38	45	-0.893855
OGG1	0.775915	0.750122	3	443	-0.889002
ZNF418	0.970154	1.02012	78	48	-0.887163
PLA2G12B	0.759474	444057	1	771	-0.885516
ZNF785	0.373318	0.836456	471	313	-0.884164
PSMA7	0.863429	1.13254	21	440	-0.878223
GPR172A	0.925408	0.957318	46	118	-0.874081
LHX2	0.317566	0.600928	24	547	-0.873682
ACTB	0.164998	1.54317	120	109	-0.871531
SCMH1	0.579874	1.34306	51	77	-0.867229
PCDHA10	0.539007	0.847002	135	259	-0.865534
SUZ12	0.840396	0.862169	11	228	-0.856643
PTGR1	0.436948	1.16653	335	449	-0.853332
RASSF1	0.158372	2.06837	33	113	-0.851565
SPR	0.664943	1.1545	198	81	-0.850046
TRA2B	0.0264088	0.47402	53	238	-0.848135
PFKL	0.518318	1.32686	88	36	-0.847935
RUVBL2	0.0938423	1.8253	91	90	-0.847207
PPARGC1B	0.461008	0.766927	82	138	-0.845576
AFF4	0.172442	0.525784	349	41	-0.845296
OGFOD1	0.100105	0.588663	63	312	-0.843098
KARS	0.189692	0.505166	30	398	-0.839763
S100B	0.144284	2.10241	48	340	-0.837532
CXCL1	0.305529	2.69489	19	536	-0.836037
ITGA2	0.815386	1.04648	412	372	-0.835486
TBL3	0.124642	1.63832	185	76	-0.832847
DHRS7	0.00576422	2.97261	119	108	-0.832063
TRAPPC3	0.546906	1.44384	17	342	-0.832063
APOA2	0.332423	0.389741	4	775	-0.827194
HYAL2	0.0034239	3.27846	109	43	-0.826482
RPS6	0.00332005	3.31964	79	103	-0.82629
UMODL1	0.0993259	0.51738	36	412	-0.825899
SPRY1	0.890728	0.954543	126	90	-0.825835
OPN3	0.462753	1.30856	158	67	-0.824595
IL20	0.166507	1.53565	107	361	-0.82322
ARF4	0.0667615	0.487592	28	188	-0.821869
TWIST2	0.315276	1.5331	54	150	-0.821693
CPT1A	0.00245506	0.271753	59	124	-0.820062
RPS3A	0.654755	3.30267e+06	3	399	-0.81979
KAT2B	0.202034	0.451482	21	181	-0.81871
DPF1	0.803746	1.19505	28	560	-0.817911
PSMB2	0.639323	0.840849	62	320	-0.817775
SPTAN1	0.556512	1.2949	67	88	-0.817559
DNPEP	0.67848	0.900218	127	657	-0.816943
LDHB	0.269802	1.4481	127	67	-0.816439
KLF2	0.13965	2.02182	65	218	-0.81628
SRRT	0.0526668	2.23541	117	38	-0.816248
ZNF202	0.926752	1.09828	8	338	-0.815696
RYK	0.170772	0.628376	86	103	-0.814105
ZNF576	0.747056	0.848485	17	179	-0.813809
ATP2A2	0.923089	60021.4	1	718	-0.81249
NRBP1	0.00812359	0.351674	38	188	-0.812458
PPAT	1.23279e-05	0.193876	17	181	-0.811554
IGFBP2	0.664635	1.23888	82	60	-0.810451
PQBP1	0.176499	1.76722	142	38	-0.810219
NUDT5	0.658915	0.877286	83	701	-0.80854
DUSP1	0.26973	0.701541	118	183	-0.808308
EIF2AK2	0.364933	0.740417	110	169	-0.808236
HBE1	0.412628	3.32306e+06	2	763	-0.807668
HAVCR1	0.289003	0.357179	11	742	-0.8071
ADORA2A	0.274029	1.51441	59	344	-0.80706
ARID3A	0.716383	0.796544	175	23	-0.806013
TNFRSF13C	0.164552	9.2929e+06	9	598	-0.804949
FCGR2A	0.135724	0.348257	19	55	-0.803366
EDN1	0.38807	1.57885	28	176	-0.802119
LGR6	0.046978	2.3238	66	295	-0.802039
RDH11	0.0750748	8.8825e+07	15	149	-0.801663
TIMP4	0.472188	1.44864	39	375	-0.80068
FBXO7	0.319054	0.370277	10	270	-0.800552
BRPF3	0.121094	0.487139	150	38	-0.800504
QPCT	0.993665	1.00355	41	213	-0.798665
GATA6	0.737387	1.16671	57	80	-0.798049
LIN28B	0.312786	2.65347	12	747	-0.796922
SAT1	0.666123	0.732924	12	374	-0.79657
ASF1A	0.110132	0.468385	52	90	-0.795858
HOMEZ	0.101315	1.37709	413	371	-0.795187
ACTR3	0.564942	0.805111	88	107	-0.794651
MYB	0.126164	2.15768	635	21	-0.794595
PDIA4	0.188305	2.06279	160	21	-0.794579
AMPD2	0.222344	0.781423	279	505	-0.794267
MTHFD2	0.93601	1.03446	173	44	-0.793971
ZNF626	0.47948	1.32668	447	44	-0.793755
TNFRSF21	0.730031	0.889531	125	79	-0.793603
RPL7	0.804902	0.873929	25	168	-0.792868
TWIST1	0.358569	0.677197	38	89	-0.79242
TRIM13	0.168414	1.31795	504	280	-0.79202
TSHZ3	0.891937	1.0554	316	47	-0.791676
PSMD3	0.806507	1.12092	33	631	-0.790981
ZNF22	0.184671	1.75969	359	27	-0.790661
ANPEP	0.617394	1.22821	51	234	-0.790133
CEPT1	0.183411	0.568264	58	171	-0.789469
ZNF567	0.885694	1.15686	9	313	-0.789366
IFI30	0.449212	1.17663	279	505	-0.789174
AKTIP	0.408813	0.629955	65	33	-0.789142
MYCN	0.744166	0.894527	90	236	-0.789078
GLRX2	0.768088	1.1124	66	200	-0.788494
NEK9	0.923418	1.04034	306	44	-0.788214
ZPBP2	4.26981e-12	0.0186563	1	779	-0.788086
ELAVL1	0.488732	1.33553	50	186	-0.788046
ETFB	0.811377	0.906076	269	51	-0.787399
ZNF365	0.147639	0.628695	101	108	-0.786399
GPR55	0.189106	3.46396	26	448	-0.784888
GARS	0.578923	0.720283	15	496	-0.783984
GPR101	0.760577	444041	1	777	-0.783553
PTMS	0.854329	0.904905	197	41	-0.781714
PSMA1	0.606504	0.796338	31	243	-0.781578
EXOSC4	0.1156	2.12422	56	193	-0.78101
OTUD7A	0.220643	0.598609	44	233	-0.780106
NAB1	0.523716	0.880936	378	406	-0.77997
CEBPG	0.331654	0.503873	8	574	-0.779587
SMOC2	0.654154	1.20364	89	109	-0.779283
ALDH3B1	0.50601	0.730751	110	59	-0.778635
HARS	0.0366156	2.50869	95	58	-0.778107
GPR61	0.906882	0.919696	12	718	-0.777828
RPS3	0.307275	9.30082e+06	14	377	-0.777748
UBE2Z	0.193907	0.47152	17	634	-0.777404
KAT5	0.461162	0.73017	24	219	-0.777124
IRAK2	0.347504	1.75576	33	177	-0.777076
ATXN3	0.82966	0.949503	176	608	-0.777052
ZBTB45	0.910928	1.07517	20	94	-0.777028
GPR37	0.289008	1.35868	226	97	-0.777012
GPR156	0.00860983	0.429148	49	502	-0.776284
ZNF684	0.9227	1.0421	37	199	-0.776228
BCL2A1	0.216888	3.25825	18	261	-0.776204
PCCB	0.126821	0.542083	128	103	-0.776084
RUFY1	0.190678	1.72312	79	79	-0.775693
GPR119	0.568534	0.566902	4	766	-0.775397
RPS15A	0.159842	1.64332	84	178	-0.775005
FGFRL1	0.197523	2.19827	49	53	-0.774981
TACC3	0.0769198	2.04813	301	35	-0.774941
ZBED1	0.000565186	4.19058	308	31	-0.774829
ITPR1	0.318924	0.627785	63	119	-0.774565
CLK1	0.160434	0.431355	152	38	-0.774077
C1QTNF6	0.0341248	2.142	230	57	-0.773526
PTS	0.524594	0.750553	39	276	-0.773518
FOXA3	0.143276	0.635163	63	556	-0.772998
ATG16L2	0.192136	2.16817	48	71	-0.772982
BTRC	0.709621	1.15545	74	133	-0.772942
PBRM1	0.529646	0.870361	581	203	-0.772526
FKBP8	0.0634018	2.17312	72	73	-0.772406
HOXB2	0.909064	1.04712	196	75	-0.772047
ZFAND6	0.371008	0.828948	494	290	-0.771847
GPR26	0.892442	1.05518	32	647	-0.771223
NEU1	0.331912	0.778153	110	674	-0.770767
HNF1A	0.686618	0.852441	44	169	-0.770431
BCL9	0.374125	1.46336	96	56	-0.770383
NDUFS6	0.0334771	2.75537	76	39	-0.770088
P2RY8	0.061921	2.4663	55	114	-0.76956
FZD5	0.352987	1.45424	84	118	-0.769288
CHERP	0.94152	0.971679	60	162	-0.768816
RPN2	0.483728	3.32981e+06	4	546	-0.7688
PIPOX	0.659871	0.642981	6	390	-0.768352
DVL2	0.15308	1.43579	177	607	-0.768105
TANK	0.602939	3.31231e+06	4	537	-0.768017
GPR123	0.00858572	0.111501	3	764	-0.767873
LRRK2	0.517544	1.40856	63	77	-0.767849
RIPK3	0.554225	1.25467	330	63	-0.767801
HEXB	0.449256	0.715192	117	54	-0.767633
SALL4	0.81851	0.924481	158	76	-0.766545
TARBP2	0.390211	0.709187	48	140	-0.76613
GLA	0.270332	2.20611	33	182	-0.765906
PIM3	0.466957	1.47916	21	185	-0.765706
CDKAL1	0.00250421	0.152037	3	716	-0.765634
EIF2C3	0.0642897	0.396222	92	62	-0.765618
FADS1	0.254947	0.678541	83	196	-0.765538
SETD7	0.0180914	0.595021	545	239	-0.76553
RTEL1	0.769812	0.851841	23	224	-0.76541
DMRTB1	0.0466123	0.265301	5	773	-0.765058
RAF1	0.00723651	0.223635	12	364	-0.765058
MBNL1	0.624042	0.804343	30	110	-0.764802
PFKFB3	0.158222	0.507678	56	105	-0.764802
FZD4	0.195122	0.467238	11	315	-0.764738
NDUFV1	0.744713	1.13879	95	48	-0.76469
HLA-DMA	0.614361	1.1123	270	514	-0.76457
MRGPRX1	0.0377214	0.160044	3	777	-0.764442
NDUFC1	0.138019	1.91035	78	98	-0.764411
OSR1	0.0606821	1.97476	85	245	-0.764331
RAD54L	0.971478	1.01696	320	29	-0.764187
EIF3J	0.000547868	0.237183	35	136	-0.764131
CCNF	0.423439	0.853132	440	344	-0.762476
ALDOA	0.651004	1.31625	16	346	-0.762252
CASP2	0.949676	0.964007	44	46	-0.761988
AK3	0.534772	0.714232	19	161	-0.76182
ZNF561	0.926589	0.960423	88	58	-0.761804
ISX	0.456198	3.30947e+06	4	765	-0.76154
ICAM1	0.0401582	2.24306	79	68	-0.761308
MCM3	0.643001	1.18615	83	182	-0.760133
NDUFA8	0.346836	1.64543	35	322	-0.760125
RHOA	0.905415	1.04331	118	90	-0.759989
PSMB5	0.160079	1.7113	90	154	-0.759909
QARS	0.00420927	2.55152	122	96	-0.759837
TRPM2	0.311932	0.640309	320	36	-0.759677
ZNF266	0.582754	1.36575	117	27	-0.759477
VAT1	0.362234	0.639302	25	199	-0.759261
CASP7	0.0846766	3.30512	19	131	-0.759109
GATAD2A	0.981419	1.0115	35	193	-0.758885
NEK6	0.941791	1.04597	67	33	-0.758653
C1S	0.542097	1.12722	448	336	-0.758294
BTG1	0.224188	1.78646	50	201	-0.757726
SLC25A5	0.402962	0.639015	36	88	-0.757358
EBNA1BP2	0.825793	0.89499	44	131	-0.756902
PECR	0.597375	1.33894	44	34	-0.756319
TNFRSF14	5.10363e-07	7.15518	162	35	-0.756087
SLK	0.49402	0.771213	161	66	-0.756071
EIF2C1	0.271224	0.581439	40	120	-0.755727
SLC36A4	0.614898	1.25551	61	56	-0.755487
STK16	0.180078	1.80695	269	41	-0.754696
KDR	0.650166	0.903687	226	558	-0.75464
STK10	0.374325	0.574712	81	32	-0.754344
UGT1A6	0.793563	1.30062	12	710	-0.75412
UBE2L6	0.000363028	3.57072	170	62	-0.754048
SNRNP70	0.0290817	1.97878	155	76	-0.753888
LRSAM1	0.716154	3.30955e+06	1	266	-0.753488
ZNF136	0.0314624	0.624261	151	633	-0.753248
RIT1	0.74937	1.06428	367	417	-0.75296
NMI	0.20841	1.7431	262	35	-0.752857
WDR67	0.0567091	0.551674	81	210	-0.752729
RPS13	0.184306	1.71264	51	201	-0.752657
POLR2A	0.778751	0.866764	160	46	-0.752441
BCL2	0.176455	1.57358	370	89	-0.752273
CHD1	0.629217	0.687423	18	135	-0.752233
KLF11	0.0132723	0.3548	70	85	-0.751801
SUPT5H	0.72476	1.4481	17	75	-0.751801
TP53RK	0.210332	0.521371	13	338	-0.751761
NR3C1	0.17287	0.454742	157	35	-0.751297
NR0B2	0.925247	0.909832	12	745	-0.751153
USP20	0.29354	0.813971	321	463	-0.750786
CTPS	0.753582	0.869239	52	282	-0.750538
PRKAG3	0.569194	0.667147	9	743	-0.750506
LRRC40	0.611749	1.22786	52	154	-0.750106
USP7	0.503065	0.61249	7	291	-0.749778
UGT1A1	0.141554	0.252908	3	775	-0.749698
ERCC1	0.200379	3.43957	6	176	-0.74953
TP53	0.508353	0.773352	239	83	-0.749242
MYC	0.194361	1.53445	145	103	-0.749162
KSR2	0.319814	1.39769	289	81	-0.748811
TSC1	0.0797434	0.505558	105	139	-0.748475
SULT2A1	0.62163	1.212e+06	3	776	-0.747907
POLR3F	0.0855271	0.513915	49	95	-0.747731
C9orf96	0.965385	0.980575	72	74	-0.747355
CDKN1C	0.0913401	2.15609	124	47	-0.747227
CAND1	0.0319851	0.231024	9	336	-0.746932
QRFPR	0.114008	9.44947e+06	16	683	-0.745996
SYNE2	0.717399	1.15224	191	77	-0.745884
MLLT6	0.560911	1.79626	17	173	-0.745796
YTHDF2	0.549971	3.3455e+06	9	404	-0.745388
MUC1	0.892804	1.1019	558	23	-0.745268
POLR3D	0.97337	1.01474	85	60	-0.745141
WIPF2	0.470062	1.46234	27	420	-0.744997
UQCRFS1	0.00165719	0.0803714	6	600	-0.744397
RPS6KB1	0.556202	0.55679	6	619	-0.744293
PSMD2	0.0130953	0.401091	46	262	-0.743965
CHEK1	0.316353	0.711946	134	143	-0.743621
RICTOR	0.559865	0.730934	319	23	-0.743469
GPR141	0.476723	0.683594	28	222	-0.743166
THBD	0.621319	0.815149	53	121	-0.742582
PTK7	0.318208	1.67645	411	24	-0.742526
ZNF490	0.264374	0.637076	120	80	-0.74227
ULK3	0.299178	1.59263	63	131	-0.742054
GTF2H2	0.494868	0.664712	206	20	-0.742014
HEATR1	0.981249	1.00984	63	135	-0.741558
KCNQ1	0.603079	1.25676	44	228	-0.741366
CTSH	0.601706	1.36725	51	37	-0.740471
METTL14	0.289165	2.66004e+07	11	145	-0.740239
ALDH3A1	0.0232666	2.74666e+07	23	715	-0.740183
ZMYND11	0.21577	0.418514	218	37	-0.73932
PLA2G4A	0.225977	3.17884	25	359	-0.739264
KLF14	0.24823	0.511648	17	666	-0.739248
NOS3	0.549529	0.803427	114	104	-0.738944
SRPRB	0.29044	0.68901	68	212	-0.738784
TK1	0.282804	1.73356	78	33	-0.738736
UBC	0.379563	1.71741	24	135	-0.738008
IRF5	0.883163	0.96913	248	536	-0.737968
POLR3C	0.485755	1.4057	39	183	-0.737497
PUF60	0.654682	1.16779	91	119	-0.737337
SIRT3	0.136048	1.68331	75	159	-0.737225
PGAM1	0.523282	0.769116	125	56	-0.737121
CSDA	0.0570873	2.59991e+08	17	76	-0.736913
B4GALT4	0.0796364	0.49757	110	75	-0.736905
MLEC	0.553517	0.766075	136	71	-0.736073
RPS27A	0.248747	1.56365	63	170	-0.73537
WNT9B	0.546996	0.754267	38	437	-0.735354
CREB3L4	0.459827	1.55533	349	22	-0.735306
SIN3A	0.813249	0.785957	2	262	-0.735282
USF1	0.130142	2.87443	27	166	-0.735178
RDX	0.0703629	0.501062	86	105	-0.735162
RPS19	0.0490254	2.03247	95	105	-0.735162
ABCB5	0.661139	0.848459	30	562	-0.73505
RBL2	0.0773918	0.429509	232	35	-0.734426
SRC	0.0888248	5.0998	23	32	-0.734378
S100A11	0.144174	1.74886	89	58	-0.734346
SLC16A3	0.33338	1.50049	138	37	-0.73397
VCP	0.0108015	0.191192	6	447	-0.733922
ZNF658	0.523876	0.853574	621	163	-0.73373
XRCC4	0.369528	0.673881	190	50	-0.733587
POLB	0.34823	1.58698	35	172	-0.733547
KREMEN1	0.510769	1.26949	121	76	-0.733507
CBX6	0.952205	0.978465	82	108	-0.733499
PIK3CB	0.0701297	0.394565	52	55	-0.733371
PPP2R5A	0.530767	1.35755	122	39	-0.733227
ZNF581	0.6629	0.730616	7	434	-0.733211
IL2RB	0.320646	2.62839	15	298	-0.732947
GFPT1	0.202147	0.467814	14	290	-0.732755
MAP3K5	0.382346	0.709304	120	75	-0.732619
ASAH1	0.429005	1.40374	75	149	-0.731835
RIOK2	0.395554	0.656085	106	46	-0.731819
ZNF558	0.0385289	0.63519	155	629	-0.731612
HLA-DRA	0.590357	0.768756	257	25	-0.731204
SLC38A1	0.758863	1.19856	535	21	-0.731124
ELL3	0.6324	1.22504	55	168	-0.731116
LIPH	0.259538	0.517918	409	41	-0.73086
TMED10	0.396263	1.43895	45	151	-0.730708
GABARAPL1	0.633521	1.26856	129	28	-0.730636
CEACAM1	0.231871	1.57754	93	99	-0.730436
LHX8	0.819928	0.844439	7	740	-0.730404
CDK11B	0.0607953	2.52236	134	20	-0.73034
AOC3	0.706592	0.792834	19	199	-0.730036
NDUFB7	0.00011804	4.59677	98	34	-0.729924
ERF	0.0139561	2.71785	95	66	-0.729884
ARHGAP9	0.0134927	3.78206	62	65	-0.729757
LPXN	0.0428306	3.15037	41	269	-0.729733
ADCY5	0.602276	1.13994	232	185	-0.729645
FUT2	0.943981	0.96369	344	50	-0.729613
HEBP1	0.321306	0.559102	15	533	-0.729397
ZNF395	0.633687	1.17758	189	85	-0.729189
MAPK12	0.733978	1.2821	11	197	-0.728549
POR	0.289607	1.56949	53	167	-0.728549
EPHA3	0.154359	0.528255	51	112	-0.728205
DNAJB9	0.354558	0.745333	81	159	-0.728101
LARS	0.208968	0.651159	81	144	-0.728061
AFP	0.383667	0.601297	15	649	-0.727814
NCOA4	0.298875	0.525889	19	69	-0.727814
PHB2	0.406564	0.649299	13	325	-0.727782
GLI1	0.0129389	2.02531	177	183	-0.727486
BAX	0.00642463	2.9934	94	53	-0.727198
TAL1	0.329184	0.646158	62	75	-0.727118
PROKR1	0.457309	0.479606	8	753	-0.727046
ANXA7	0.350738	1.53092	34	750	-0.726918
BIRC6	0.00830157	0.381097	111	86	-0.726902
AKT1	0.220813	1.5943	70	126	-0.726846
SLC16A2	0.000278241	0.252286	68	137	-0.726782
SMYD3	0.155949	2.00304	109	39	-0.726566
WNT7B	0.020433	2.83692	501	24	-0.726382
ZNF384	0.307426	0.486139	8	479	-0.726326
HYOU1	0.959979	0.979626	68	117	-0.726318
ATG4D	0.421571	9.54239e+06	14	218	-0.725998
E2F8	0.947913	1.02651	188	54	-0.725823
TCEB3C	0.384553	3.33621e+06	9	725	-0.725711
ZNF623	0.0156154	0.624748	278	506	-0.725495
TBX20	0.0991362	0.324616	5	665	-0.725479
SORT1	0.0144788	0.618881	347	437	-0.725391
ASGR2	0.0897709	1.81196	102	218	-0.725311
ANXA2	0.843274	0.884927	168	36	-0.725223
NFKBIB	0.603291	1.22739	108	65	-0.724863
PMM2	0.859155	0.924749	140	67	-0.724807
SSBP4	0.0182343	3.76985	164	30	-0.724231
DHCR7	0.462361	0.740221	53	341	-0.724095
XBP1	0.178749	1.51269	438	80	-0.723912
ABCG8	0.890936	0.906485	14	724	-0.723648
HOXA6	0.548758	0.75816	23	508	-0.723456
FGFR1	0.383327	1.61499	36	134	-0.72324
NCOA3	0.488517	0.56195	21	27	-0.723216
PIK3R1	0.745998	1.14309	57	240	-0.723152
UQCR11	0.416213	1.41808	95	74	-0.723112
FZD8	0.863924	0.913836	28	301	-0.723056
TTF1	0.122656	0.709348	166	618	-0.723
CCNA1	0.711162	1.3034	16	602	-0.722848
ARF1	0.572404	1.20614	106	125	-0.722816
SLC9A1	0.477578	0.764257	106	84	-0.72276
RTCD1	0.465322	0.639115	28	239	-0.722432
FOSL2	0.654217	0.818711	158	77	-0.722208
EFCAB2	0.049207	1.86951	191	82	-0.722136
BHMT	0.436657	3.31908e+06	7	692	-0.722113
RPS6KB2	0.891606	1.0548	52	216	-0.721929
NPM1	0.774009	1.19091	29	231	-0.721833
EXO1	0.445795	1.42347	492	24	-0.721777
TCTN1	0.652924	1.2117	164	68	-0.721489
GMPR2	0.735102	1.22809	252	27	-0.721361
RPS9	0.000263305	2.53341	186	598	-0.720937
ABCC5	0.142866	0.488852	135	62	-0.720849
AIMP2	0.425997	0.703447	29	277	-0.720585
KIF2C	0.321955	0.821493	432	352	-0.720465
YY1	0.0962008	0.21553	3	534	-0.720433
KIAA1009	0.903182	0.955789	131	105	-0.720265
RHOB	0.562801	1.25895	292	58	-0.720106
PI4KAP2	0.827129	1.04348	439	345	-0.720098
BAK1	0.837357	1.09254	132	41	-0.72009
GBGT1	0.526936	1.28294	51	102	-0.71973
CDKN1B	0.94747	0.985871	539	245	-0.719722
SYT1	0.841974	1.05317	171	214	-0.719602
RBMX	0.956084	1.03421	26	234	-0.719498
AKAP8L	0.296136	1.56182	83	47	-0.719482
CD24	0.105775	0.330684	376	28	-0.719314
XRCC5	0.104902	0.496136	74	65	-0.71913
ZNF546	0.458963	0.586906	297	21	-0.71897
ZBTB41	0.82069	1.08928	90	152	-0.718786
UFM1	0.714881	1.30878	19	177	-0.718642
TESK1	0.703636	1.46857	12	277	-0.71841
CCNG2	0.593162	1.21474	87	181	-0.718003
EXT1	0.448776	0.689208	51	105	-0.717747
SH3GL1	0.174023	1.59928	164	64	-0.717691
NAA25	0.133709	0.51002	21	215	-0.717555
ABCC3	0.335886	1.62149	77	38	-0.717299
MSRA	0.275788	1.74746	42	71	-0.717091
SORD	0.812077	0.94446	188	596	-0.716843
HDAC6	0.317602	0.82156	301	483	-0.716387
GLUD1	0.602483	1.12167	214	570	-0.716363
SMAD6	0.176526	1.73923	130	37	-0.716363
EPCAM	0.744861	1.26168	771	13	-0.716355
CEBPA	0.702378	1.32911	18	119	-0.71634
CAD	0.71895	1.18584	76	50	-0.71614
ADSL	0.68495	3.30507e+06	6	371	-0.715836
VN1R2	0.487216	0.503461	3	761	-0.715548
PPP2R1A	0.619644	0.744613	10	415	-0.7155
NMUR2	0.504351	0.622073	7	743	-0.715372
ASCL4	0.925531	1.05646	23	670	-0.715076
IL23R	0.671774	1.2118e+06	2	753	-0.71498
YWHAQ	0.047514	0.447907	42	169	-0.714916
CPNE3	0.0223985	0.433357	62	221	-0.714892
TARBP1	0.0508571	3.13496	62	37	-0.714772
ARPC3	0.133219	2.04611	103	48	-0.714748
ZNF585A	0.489255	0.841982	152	632	-0.714293
GPR78	0.739741	444349	4	770	-0.714045
ANO10	0.751866	0.852962	92	72	-0.713877
SULT1A3	0.0853453	0.400447	125	57	-0.713805
FPGS	0.476965	0.487124	8	196	-0.713701
CAMK2G	0.493748	9.25804e+06	10	293	-0.713453
NONO	0.095052	0.448778	37	107	-0.713373
FOLR1	0.346998	1.4552	66	386	-0.713293
IGF1	0.749576	1.1269	202	74	-0.713101
NPY1R	0.00104055	2.64445	161	164	-0.712997
PRPF4B	0.0359972	0.309078	65	39	-0.712973
DHDDS	0.0490091	0.31497	12	272	-0.712877
UXT	0.819648	0.792536	8	265	-0.712669
ZRANB2	0.913595	0.955014	42	226	-0.712406
STAT2	0.664366	0.837047	97	104	-0.712174
ZNF792	0.311403	1.54254	164	39	-0.711646
EPHB4	0.671298	0.758342	12	95	-0.711446
PRKCB	0.100696	2.06747	65	169	-0.711366
SGK3	0.449244	1.36069	60	245	-0.711022
EXOC2	0.608688	1.66814	12	458	-0.71067
HOXC4	0.90527	0.959335	148	72	-0.710239
KRT19	0.339812	1.45135	737	47	-0.710151
S1PR3	0.264244	1.65783	66	155	-0.710151
FBXL12	0.984932	1.01059	24	170	-0.709895
RNH1	0.969588	0.980151	339	31	-0.709823
ZNF677	0.441087	1.25449	166	138	-0.709727
GRHL3	0.325928	1.35475	231	91	-0.709463
CHAF1B	0.364809	1.4875	153	33	-0.709367
FN1	0.650486	0.82954	202	68	-0.709319
VRK3	0.657976	0.722748	8	226	-0.709103
TBXA2R	0.412395	1.37447	101	96	-0.708584
ERGIC2	0.0177355	0.305795	14	422	-0.708368
NRBP2	0.516264	1.30152	61	158	-0.708272
GPR126	0.156477	0.646156	138	169	-0.708136
MCM4	0.579733	0.783659	52	134	-0.707376
TIAM1	0.939482	0.967685	189	43	-0.707376
GFOD1	0.79173	1.1115	140	46	-0.707056
DNAJB12	0.0798483	2.40636	43	53	-0.706904
PSMB7	0.000762406	0.123999	4	406	-0.706864
EPHA6	0.492424	1.97005	17	662	-0.706225
PRCC	0.227603	1.52462	91	127	-0.705585
ABHD4	0.367117	1.57699	156	29	-0.705489
TEAD2	0.34972	1.39651	304	65	-0.705449
STAT6	0.0258925	3.0204	511	22	-0.705409
ZNF85	0.832459	1.04255	400	384	-0.705337
UGT1A9	0.762351	0.738303	8	754	-0.705225
ID2	0.439505	1.45241	124	49	-0.705065
MLH1	0.670362	0.920123	363	421	-0.705025
PSMD9	0.663413	1.17687	65	191	-0.704937
TPD52L3	0.600633	1.21149e+06	3	773	-0.704706
FADS3	0.552415	1.44434	22	156	-0.70469
IFIH1	0.853735	1.07656	68	149	-0.704362
CD58	0.871846	163367	1	498	-0.70433
GPR153	0.102849	1.79189	114	76	-0.704162
DGKD	0.811213	0.915377	152	83	-0.703706
GABRP	0.139313	1.56165	127	221	-0.703674
CRABP1	0.724249	1.10939	88	429	-0.703538
NDUFV2	0.168473	1.71272	114	83	-0.703474
ZNF473	0.0742781	0.406216	13	440	-0.703474
RABGGTA	0.5193	1.27684	76	209	-0.703178
KDM4C	0.669385	1.29625	22	192	-0.702954
POLE2	0.0414556	2.50954	200	37	-0.702827
AARS	0.14194	0.599165	148	109	-0.702635
RRM1	0.205293	0.627879	56	156	-0.702411
ACTN1	0.237773	1.3145	234	550	-0.702315
LONRF2	0.144334	1.61712	427	63	-0.702235
GFPT2	0.309129	1.51932	268	37	-0.702115
PSPH	0.716345	1.21203e+06	3	615	-0.701883
F11	0.658757	1.2115e+06	2	768	-0.701859
PPP2R3A	0.717713	0.689005	10	172	-0.701707
ESR2	0.533879	1.56287	15	290	-0.701427
ZNF662	0.874617	1.0468	317	95	-0.701291
PHRF1	0.151105	2.07659	109	45	-0.70062
SCNN1A	0.372258	1.45892	558	29	-0.700468
SUCLG1	0.0216821	0.374682	32	133	-0.700044

## Sheet: quartile
Supplementary Table 8
Survival analysis result of 510 candidate genes using quartile cut-off strategy
gene	pvalue	HR	numberHigh	numberLow	connectivity score
JAZF1	0.185071	1.44929	196	196	-1
P4HB	0.224757	1.35283	196	196	-0.95731
TAL2	0.210362	0.690876	196	196	-0.952713
DACH2	0.479157	1.24312	196	196	-0.937512
SF1	0.923256	0.976253	196	196	-0.930668
ILF2	0.42239	0.815825	196	196	-0.920305
PRKAR1B	0.100793	1.55447	196	196	-0.918466
ALDH2	0.0387649	1.84261	196	196	-0.918259
PRNP	0.979807	0.993376	196	196	-0.916244
TYRO3	0.758668	0.9193	196	196	-0.893855
OGG1	0.335397	0.779344	196	196	-0.889002
ZNF418	0.470417	0.819773	196	196	-0.887163
PLA2G12B	0.590853	0.882166	167	617	-0.885516
ZNF785	0.109894	0.640468	196	196	-0.884164
PSMA7	0.113066	0.657149	196	196	-0.878223
GPR172A	0.810746	0.937478	196	196	-0.874081
LHX2	0.0556153	0.600584	196	197	-0.873682
ACTB	0.202934	1.41432	196	196	-0.871531
SCMH1	0.0264212	1.84943	196	196	-0.867229
PCDHA10	0.950424	1.01613	196	196	-0.865534
SUZ12	0.30154	0.759239	196	196	-0.856643
PTGR1	0.622992	1.15129	196	196	-0.853332
RASSF1	0.0277182	1.81461	196	196	-0.851565
SPR	0.355474	0.787141	196	196	-0.850046
TRA2B	0.0707737	0.61137	196	196	-0.848135
PFKL	0.878515	0.960848	196	196	-0.847935
RUVBL2	0.294374	1.32604	196	196	-0.847207
PPARGC1B	0.79848	0.933981	196	196	-0.845576
AFF4	0.093756	0.636648	196	196	-0.845296
OGFOD1	0.441739	0.804131	196	196	-0.843098
KARS	0.686496	0.885049	196	196	-0.839763
S100B	0.00773431	2.16711	196	196	-0.837532
CXCL1	0.0127603	1.96273	196	196	-0.836037
ITGA2	0.339999	0.773322	196	196	-0.835486
TBL3	0.189118	1.4203	196	196	-0.832847
DHRS7	0.0489109	1.70842	196	196	-0.832063
TRAPPC3	0.0193252	1.89964	196	196	-0.832063
APOA2	0.401414	0.811963	125	659	-0.827194
HYAL2	0.000380511	2.75361	196	196	-0.826482
RPS6	0.00555927	2.22856	196	196	-0.82629
UMODL1	0.6621	0.877759	196	196	-0.825899
SPRY1	0.915664	0.971242	196	196	-0.825835
OPN3	0.696025	1.11852	196	196	-0.824595
IL20	0.27377	1.37563	196	196	-0.82322
ARF4	0.876524	1.03966	196	196	-0.821869
TWIST2	0.134825	1.49073	196	196	-0.821693
CPT1A	0.00456078	0.450672	196	196	-0.820062
RPS3A	0.0163775	1.99329	196	196	-0.81979
KAT2B	0.0205708	0.538101	196	196	-0.81871
DPF1	0.133325	0.663772	196	196	-0.817911
PSMB2	0.524338	0.842812	196	196	-0.817775
SPTAN1	0.354818	1.28006	196	196	-0.817559
DNPEP	0.684251	1.11443	196	196	-0.816943
LDHB	0.54994	0.851548	196	196	-0.816439
KLF2	0.0375733	1.84602	196	196	-0.81628
SRRT	0.0373328	1.73088	196	197	-0.816248
ZNF202	0.628874	0.881034	196	196	-0.815696
RYK	0.0717116	0.627053	196	196	-0.814105
ZNF576	0.897674	1.03637	196	196	-0.813809
ATP2A2	0.0868024	0.635479	196	196	-0.81249
NRBP1	0.452087	0.823351	196	196	-0.812458
PPAT	0.0212399	0.532629	196	196	-0.811554
IGFBP2	0.315704	1.32217	196	196	-0.810451
PQBP1	0.0607655	1.64287	196	196	-0.810219
NUDT5	0.964948	1.01204	196	196	-0.80854
DUSP1	0.463509	0.812449	196	196	-0.808308
EIF2AK2	0.100545	0.629604	196	196	-0.808236
HBE1	0.0383843	0.648049	196	466	-0.807668
HAVCR1	0.417845	1.24439	196	356	-0.8071
ADORA2A	0.0213203	1.79356	196	196	-0.80706
ARID3A	0.974192	0.990802	196	196	-0.806013
TNFRSF13C	0.818408	1.0655	196	196	-0.804949
FCGR2A	0.110309	0.6196	196	196	-0.803366
EDN1	0.44375	1.21726	196	196	-0.802119
LGR6	0.00210195	2.28542	196	196	-0.802039
RDH11	0.509084	1.20418	196	197	-0.801663
TIMP4	0.723673	1.11182	196	196	-0.80068
FBXO7	0.892088	0.962244	196	196	-0.800552
BRPF3	0.277222	0.749354	196	196	-0.800504
QPCT	0.386634	1.27279	196	196	-0.798665
GATA6	0.754413	0.918229	196	196	-0.798049
LIN28B	0.539302	1.17237	143	641	-0.796922
SAT1	0.565598	1.16463	196	196	-0.79657
ASF1A	0.120186	0.629465	196	196	-0.795858
HOMEZ	0.0916896	1.57096	196	196	-0.795187
ACTR3	0.640779	0.880847	196	196	-0.794651
MYB	0.333033	1.31308	196	196	-0.794595
PDIA4	0.239053	1.37661	196	196	-0.794579
AMPD2	0.717175	0.908075	196	196	-0.794267
MTHFD2	0.028581	0.54834	196	196	-0.793971
ZNF626	0.399495	0.798607	196	196	-0.793755
TNFRSF21	0.0829495	0.631589	196	196	-0.793603
RPL7	0.846915	1.05534	196	196	-0.792868
TWIST1	0.815608	1.06039	196	196	-0.79242
TRIM13	0.898344	0.965295	196	196	-0.79202
TSHZ3	0.853004	0.949033	196	196	-0.791676
PSMD3	0.406415	1.26386	196	196	-0.790981
ZNF22	0.913586	1.02962	196	196	-0.790661
ANPEP	0.757	1.08697	196	196	-0.790133
CEPT1	0.524903	0.834353	196	196	-0.789469
ZNF567	0.869369	1.04529	196	197	-0.789366
IFI30	0.265358	1.35966	196	196	-0.789174
AKTIP	0.0529859	0.600157	196	196	-0.789142
MYCN	0.764849	0.922788	196	196	-0.789078
GLRX2	0.579799	0.862991	196	196	-0.788494
NEK9	0.312157	1.31009	196	197	-0.788214
ZPBP2	0.825564	1.05079	196	553	-0.788086
ELAVL1	0.257486	1.37752	196	196	-0.788046
ETFB	0.442244	0.818258	196	196	-0.787399
ZNF365	0.44323	0.826253	196	196	-0.786399
GPR55	0.0962931	1.57744	196	196	-0.784888
GARS	0.162898	0.690825	196	196	-0.783984
GPR101	0.24386	2.24839	33	751	-0.783553
PTMS	0.416428	1.26285	196	196	-0.781714
PSMA1	0.570735	1.16949	196	196	-0.781578
EXOSC4	0.254252	1.35177	196	196	-0.78101
OTUD7A	0.346108	0.772143	196	196	-0.780106
NAB1	0.65602	1.12494	196	196	-0.77997
CEBPG	0.108791	0.637407	196	196	-0.779587
SMOC2	0.987386	0.995697	196	196	-0.779283
ALDH3B1	0.781208	1.07619	196	196	-0.778635
HARS	0.444146	1.22594	196	196	-0.778107
GPR61	0.193653	0.738493	196	394	-0.777828
RPS3	0.0157337	1.91704	196	196	-0.777748
UBE2Z	0.915469	1.02922	196	196	-0.777404
KAT5	0.280641	1.32745	196	196	-0.777124
IRAK2	0.0821636	1.67052	196	196	-0.777076
ATXN3	0.274488	1.36073	196	196	-0.777052
ZBTB45	0.0406695	1.68432	196	196	-0.777028
GPR37	0.720227	1.09633	196	196	-0.777012
GPR156	0.39402	0.801839	196	196	-0.776284
ZNF684	0.552762	1.1755	196	196	-0.776228
BCL2A1	0.282471	1.35211	196	196	-0.776204
PCCB	0.542043	0.848289	196	196	-0.776084
RUFY1	0.633364	1.14286	196	197	-0.775693
GPR119	0.0433509	0.434118	28	756	-0.775397
RPS15A	0.0698605	1.65795	196	196	-0.775005
FGFRL1	0.200006	1.41711	196	196	-0.774981
TACC3	0.966682	0.988977	196	196	-0.774941
ZBED1	0.0568156	1.69609	196	196	-0.774829
ITPR1	0.243754	0.730878	197	196	-0.774565
CLK1	0.859382	1.05098	196	196	-0.774077
C1QTNF6	0.108561	1.58391	196	196	-0.773526
PTS	0.287759	0.750896	196	196	-0.773518
FOXA3	0.934492	0.978202	196	196	-0.772998
ATG16L2	0.0185154	1.99595	196	196	-0.772982
BTRC	0.622644	1.13712	196	196	-0.772942
PBRM1	0.682195	1.12093	196	196	-0.772526
FKBP8	0.117882	1.49101	196	196	-0.772406
HOXB2	0.505553	1.21543	196	196	-0.772047
ZFAND6	0.428025	0.803134	197	196	-0.771847
GPR26	0.817602	1.06263	196	196	-0.771223
NEU1	0.518225	0.843471	196	196	-0.770767
HNF1A	0.705927	0.90435	196	196	-0.770431
BCL9	0.90811	0.97035	196	196	-0.770383
NDUFS6	0.42381	1.2393	196	196	-0.770088
P2RY8	0.164889	1.49062	196	196	-0.76956
FZD5	0.963343	1.01211	196	196	-0.769288
CHERP	0.511391	1.20171	196	196	-0.768816
RPN2	0.169064	0.691602	196	196	-0.7688
PIPOX	0.26249	0.740105	196	196	-0.768352
DVL2	0.0485347	1.75055	196	196	-0.768105
TANK	0.59041	1.15477	196	196	-0.768017
GPR123	0.336388	0.810121	196	568	-0.767873
LRRK2	0.562491	0.857061	196	196	-0.767849
RIPK3	0.2231	1.41972	196	196	-0.767801
HEXB	0.577192	1.16637	196	196	-0.767633
SALL4	0.682099	1.11437	196	196	-0.766545
TARBP2	0.546857	1.173	196	197	-0.76613
GLA	0.00276122	2.42873	196	196	-0.765906
PIM3	0.050747	1.7699	196	196	-0.765706
CDKAL1	0.232886	1.41475	196	196	-0.765634
EIF2C3	0.424278	0.805405	196	196	-0.765618
FADS1	0.877628	0.959706	196	196	-0.765538
SETD7	0.00756456	0.469394	196	196	-0.76553
RTEL1	0.998427	0.999451	196	196	-0.76541
DMRTB1	0.122911	0.601003	55	729	-0.765058
RAF1	0.261954	0.747055	196	196	-0.765058
MBNL1	0.912278	1.02977	196	196	-0.764802
PFKFB3	0.681354	0.892882	196	196	-0.764802
FZD4	0.980817	1.00671	196	196	-0.764738
NDUFV1	0.676325	0.896027	196	196	-0.76469
HLA-DMA	0.514885	1.19469	196	197	-0.76457
MRGPRX1	0.0518273	0.271587	7	777	-0.764442
NDUFC1	0.577281	1.17724	196	196	-0.764411
OSR1	0.0251568	1.85129	196	196	-0.764331
RAD54L	0.558027	0.850025	196	196	-0.764187
EIF3J	0.228898	0.701062	196	196	-0.764131
CCNF	0.71238	0.900179	196	196	-0.762476
ALDOA	0.211749	0.713784	196	196	-0.762252
CASP2	0.871422	0.957095	196	196	-0.761988
AK3	0.243741	1.35503	196	196	-0.76182
ZNF561	0.880192	0.961418	196	196	-0.761804
ISX	0.179943	0.752925	196	564	-0.76154
ICAM1	0.0194056	1.96353	196	196	-0.761308
MCM3	0.957243	0.985078	197	196	-0.760133
NDUFA8	0.26258	1.3564	196	196	-0.760125
RHOA	0.35786	1.27425	196	196	-0.759989
PSMB5	0.884956	0.959629	196	196	-0.759909
QARS	0.000363021	2.57633	196	196	-0.759837
TRPM2	0.406373	0.809304	196	196	-0.759677
ZNF266	0.681826	1.11827	196	196	-0.759477
VAT1	0.416577	0.801373	196	196	-0.759261
CASP7	0.137026	1.45367	196	196	-0.759109
GATAD2A	0.822351	1.06013	196	197	-0.758885
NEK6	0.676021	0.88969	196	196	-0.758653
C1S	0.417705	1.25756	196	196	-0.758294
BTG1	0.0340747	1.81604	196	196	-0.757726
SLC25A5	0.199481	0.711275	196	196	-0.757358
EBNA1BP2	0.583442	1.16085	196	196	-0.756902
PECR	0.060811	0.584037	196	196	-0.756319
TNFRSF14	0.000140403	3.06098	196	196	-0.756087
SLK	0.269345	0.738903	196	196	-0.756071
EIF2C1	0.61637	0.874663	196	196	-0.755727
SLC36A4	0.191951	0.720869	196	196	-0.755487
STK16	0.51684	1.19488	196	196	-0.754696
KDR	0.243511	0.726335	196	196	-0.75464
STK10	0.562612	1.18054	196	196	-0.754344
UGT1A6	0.164845	0.711415	196	395	-0.75412
UBE2L6	0.0266067	1.84639	196	196	-0.754048
SNRNP70	0.00945353	1.96429	196	196	-0.753888
LRSAM1	0.0865946	1.59323	196	196	-0.753488
ZNF136	0.0862887	0.632076	196	196	-0.753248
RIT1	0.860628	1.04768	196	196	-0.75296
NMI	0.116989	1.55513	196	196	-0.752857
WDR67	0.0916583	0.649712	196	196	-0.752729
RPS13	0.0461398	1.72763	196	196	-0.752657
POLR2A	0.745916	0.909454	196	196	-0.752441
BCL2	0.178703	1.42665	196	196	-0.752273
CHD1	0.636786	0.879292	196	196	-0.752233
KLF11	0.00270779	0.409144	196	196	-0.751801
SUPT5H	0.2858	1.33479	196	196	-0.751801
TP53RK	0.135152	0.666254	196	196	-0.751761
NR3C1	0.867204	1.04762	196	196	-0.751297
NR0B2	0.180479	0.748133	196	488	-0.751153
USP20	0.477455	0.829437	196	196	-0.750786
CTPS	0.45524	0.810857	196	196	-0.750538
PRKAG3	0.396642	0.825622	196	504	-0.750506
LRRC40	0.697273	1.1031	196	196	-0.750106
USP7	0.0882175	0.599987	196	196	-0.749778
UGT1A1	0.870737	1.05872	93	691	-0.749698
ERCC1	0.157841	1.4115	196	196	-0.74953
TP53	0.720461	0.905817	196	196	-0.749242
MYC	0.441154	1.23211	196	196	-0.749162
KSR2	0.34699	1.27384	196	196	-0.748811
TSC1	0.547283	0.844085	196	196	-0.748475
SULT2A1	0.17261	3.60652	16	768	-0.747907
POLR3F	0.12224	0.667779	196	196	-0.747731
C9orf96	0.876141	0.958901	196	196	-0.747355
CDKN1C	0.041342	1.82894	196	196	-0.747227
CAND1	0.00379742	0.465821	196	196	-0.746932
QRFPR	0.00138593	2.41595	196	196	-0.745996
SYNE2	0.454109	1.22573	196	196	-0.745884
MLLT6	0.0753593	1.62482	196	196	-0.745796
YTHDF2	0.474657	1.21827	196	196	-0.745388
MUC1	0.0183988	2.05718	196	196	-0.745268
POLR3D	0.807924	0.936816	196	196	-0.745141
WIPF2	0.912446	1.02946	196	196	-0.744997
UQCRFS1	0.205125	0.716126	196	196	-0.744397
RPS6KB1	0.27952	0.74249	196	196	-0.744293
PSMD2	0.0366425	0.57841	196	196	-0.743965
CHEK1	0.443563	0.815112	196	196	-0.743621
RICTOR	0.399487	0.804273	196	196	-0.743469
GPR141	0.646086	0.877561	196	196	-0.743166
THBD	0.519039	1.18279	197	196	-0.742582
PTK7	0.309188	1.30948	196	196	-0.742526
ZNF490	0.245882	0.7319	196	196	-0.74227
ULK3	0.0676887	1.66364	196	196	-0.742054
GTF2H2	0.520952	1.16903	196	196	-0.742014
HEATR1	0.586366	0.865697	196	196	-0.741558
KCNQ1	0.645194	1.13341	196	196	-0.741366
CTSH	0.475946	1.21143	196	196	-0.740471
METTL14	0.703871	0.903501	196	196	-0.740239
ALDH3A1	0.000941245	2.5135	196	196	-0.740183
ZMYND11	0.130329	0.648155	196	196	-0.73932
PLA2G4A	0.175285	1.45905	196	196	-0.739264
KLF14	0.485797	1.20589	196	196	-0.739248
NOS3	0.544177	0.846625	196	196	-0.738944
SRPRB	0.286303	0.758887	196	196	-0.738784
TK1	0.351561	1.27824	197	196	-0.738736
UBC	0.674498	0.892418	197	196	-0.738008
IRF5	0.843709	1.05726	196	196	-0.737968
POLR3C	0.205151	1.41382	196	196	-0.737497
PUF60	0.611547	1.14382	196	196	-0.737337
SIRT3	0.0439069	1.71859	196	196	-0.737225
PGAM1	0.499654	0.843505	196	196	-0.737121
CSDA	0.146757	1.48609	196	196	-0.736913
B4GALT4	0.0131022	0.508452	196	196	-0.736905
MLEC	0.660677	0.884043	196	196	-0.736073
RPS27A	0.0685151	1.6437	196	196	-0.73537
WNT9B	0.739033	1.09981	196	196	-0.735354
CREB3L4	0.0986745	1.57046	196	196	-0.735306
SIN3A	0.944369	1.01898	196	196	-0.735282
USF1	0.317938	1.28271	196	196	-0.735178
RDX	0.0893108	0.622716	196	196	-0.735162
RPS19	0.00227291	2.13355	196	196	-0.735162
ABCB5	0.623708	1.14278	196	196	-0.73505
RBL2	0.237076	0.738722	196	196	-0.734426
SRC	0.330678	1.30881	196	196	-0.734378
S100A11	0.441301	0.822773	196	196	-0.734346
SLC16A3	0.975429	1.00877	196	196	-0.73397
VCP	0.703789	1.10468	196	196	-0.733922
ZNF658	0.309377	0.747126	196	196	-0.73373
XRCC4	0.00921633	0.502717	196	196	-0.733587
POLB	0.948322	1.01762	196	196	-0.733547
KREMEN1	0.68884	1.12002	196	196	-0.733507
CBX6	0.588902	0.865993	196	196	-0.733499
PIK3CB	0.0419888	0.569272	196	196	-0.733371
PPP2R5A	0.537455	0.843841	196	197	-0.733227
ZNF581	0.033269	1.80852	196	196	-0.733211
IL2RB	0.410616	1.25174	196	196	-0.732947
GFPT1	0.00778659	0.475155	196	196	-0.732755
MAP3K5	0.348641	0.786763	196	196	-0.732619
ASAH1	0.923301	1.02734	196	196	-0.731835
RIOK2	0.360588	0.780473	196	196	-0.731819
ZNF558	0.263096	0.752064	196	196	-0.731612
HLA-DRA	0.280008	1.38945	196	196	-0.731204
SLC38A1	0.0956412	0.622321	196	196	-0.731124
ELL3	0.690035	1.1167	196	196	-0.731116
LIPH	0.0168667	0.521298	196	196	-0.73086
TMED10	0.374449	1.25899	196	196	-0.730708
GABARAPL1	0.130272	0.637164	196	196	-0.730636
CEACAM1	0.659909	1.12813	196	196	-0.730436
LHX8	0.302778	0.793566	196	367	-0.730404
CDK11B	0.0823043	1.60302	196	196	-0.73034
AOC3	0.758925	1.09418	196	196	-0.730036
NDUFB7	0.0080272	2.09473	196	196	-0.729924
ERF	0.0107259	1.93765	196	196	-0.729884
ARHGAP9	0.441426	1.2264	196	196	-0.729757
LPXN	0.206626	1.41226	196	196	-0.729733
ADCY5	0.7595	1.08565	196	196	-0.729645
FUT2	0.157328	1.48645	196	196	-0.729613
HEBP1	0.877056	0.959353	196	196	-0.729397
ZNF395	0.878801	1.04365	196	196	-0.729189
MAPK12	0.234623	1.35374	196	196	-0.728549
POR	0.138928	1.47885	196	196	-0.728549
EPHA3	0.0177287	0.529458	196	196	-0.728205
DNAJB9	0.788522	1.07269	196	196	-0.728101
LARS	0.101006	0.636645	196	196	-0.728061
AFP	0.760737	1.08522	196	216	-0.727814
NCOA4	0.674202	0.891132	196	196	-0.727814
PHB2	0.0181969	1.91732	196	196	-0.727782
GLI1	0.0190295	1.87759	196	196	-0.727486
BAX	0.00639087	2.16995	196	196	-0.727198
TAL1	0.550657	1.18524	196	196	-0.727118
PROKR1	0.0440071	0.626648	196	383	-0.727046
ANXA7	0.551866	0.851541	196	196	-0.726918
BIRC6	0.00126925	0.428221	196	196	-0.726902
AKT1	0.294221	1.30905	196	196	-0.726846
SLC16A2	0.00274105	0.454712	196	196	-0.726782
SMYD3	0.0583555	1.65464	196	196	-0.726566
WNT7B	0.31688	0.764514	196	196	-0.726382
ZNF384	0.698854	0.899683	196	196	-0.726326
HYOU1	0.611978	1.14731	196	196	-0.726318
ATG4D	0.541825	1.17939	196	196	-0.725998
E2F8	0.204612	0.711588	196	196	-0.725823
TCEB3C	0.956457	1.01375	159	625	-0.725711
ZNF623	0.00264923	0.416099	196	196	-0.725495
TBX20	0.753596	1.07203	196	415	-0.725479
SORT1	0.169791	0.683585	196	196	-0.725391
ASGR2	0.146965	1.48609	196	196	-0.725311
ANXA2	0.941362	1.02156	196	196	-0.725223
NFKBIB	0.139807	1.47771	196	196	-0.724863
PMM2	0.448651	1.2162	196	196	-0.724807
SSBP4	0.00908609	2.07516	196	196	-0.724231
DHCR7	0.398845	1.26095	196	196	-0.724095
XBP1	0.169864	1.46476	196	196	-0.723912
ABCG8	0.162702	0.734861	196	422	-0.723648
HOXA6	0.633975	0.874195	196	196	-0.723456
FGFR1	0.810311	0.934542	196	196	-0.72324
NCOA3	0.0273522	0.544524	196	196	-0.723216
PIK3R1	0.213475	1.42132	196	196	-0.723152
UQCR11	0.332164	1.30309	196	196	-0.723112
FZD8	0.691111	1.11036	196	196	-0.723056
TTF1	0.210567	0.71048	196	196	-0.723
CCNA1	0.085195	1.62598	196	196	-0.722848
ARF1	0.946292	0.982055	196	197	-0.722816
SLC9A1	0.952317	0.984373	196	196	-0.72276
RTCD1	0.220916	0.723309	196	196	-0.722432
FOSL2	0.813901	0.935263	196	196	-0.722208
EFCAB2	0.18091	1.43252	196	196	-0.722136
BHMT	0.18738	1.41724	196	196	-0.722113
RPS6KB2	0.430585	0.82337	196	196	-0.721929
NPM1	0.345562	1.27523	196	196	-0.721833
EXO1	0.447835	0.830519	196	196	-0.721777
TCTN1	0.47571	1.21107	196	196	-0.721489
GMPR2	0.217314	1.39611	196	196	-0.721361
RPS9	0.00015619	2.88142	196	196	-0.720937
ABCC5	0.0518789	0.575322	196	196	-0.720849
AIMP2	0.271772	0.740823	196	196	-0.720585
KIF2C	0.854161	1.05149	196	196	-0.720465
YY1	0.485338	0.818671	196	196	-0.720433
KIAA1009	0.967875	0.988921	196	196	-0.720265
RHOB	0.488119	1.21688	196	196	-0.720106
PI4KAP2	0.71991	0.906626	196	196	-0.720098
BAK1	0.642892	1.12546	196	196	-0.72009
GBGT1	0.0374274	1.64036	196	196	-0.71973
CDKN1B	0.372701	1.27871	196	196	-0.719722
SYT1	0.525297	1.1766	196	196	-0.719602
RBMX	0.332735	0.769294	196	196	-0.719498
AKAP8L	0.0426202	1.71242	196	196	-0.719482
CD24	0.110353	0.639777	196	196	-0.719314
XRCC5	0.657281	0.884598	196	196	-0.71913
ZNF546	0.767994	0.924623	196	196	-0.71897
ZBTB41	0.817718	1.06528	196	196	-0.718786
UFM1	0.797756	1.07199	196	196	-0.718642
TESK1	0.0109076	1.92061	196	196	-0.71841
CCNG2	0.246443	1.38791	196	196	-0.718003
EXT1	0.37271	0.780175	196	197	-0.717747
SH3GL1	0.579444	1.15891	196	196	-0.717691
NAA25	0.0184106	0.547699	196	196	-0.717555
ABCC3	0.12386	1.51869	196	196	-0.717299
MSRA	0.240867	1.38324	196	196	-0.717091
SORD	0.700642	0.894638	196	196	-0.716843
HDAC6	0.566559	0.853243	196	196	-0.716387
GLUD1	0.698374	0.893209	196	196	-0.716363
SMAD6	0.363659	1.27333	196	196	-0.716363
EPCAM	0.689968	0.889479	196	196	-0.716355
CEBPA	0.874239	0.956869	196	196	-0.71634
CAD	0.652328	1.12758	196	196	-0.71614
ADSL	0.729259	0.908775	196	196	-0.715836
VN1R2	0.170817	1.77025	60	724	-0.715548
PPP2R1A	0.969034	0.989862	196	196	-0.7155
NMUR2	0.809475	1.06002	196	291	-0.715372
ASCL4	0.784634	0.925498	196	221	-0.715076
IL23R	0.407534	1.22705	196	314	-0.71498
YWHAQ	0.431859	0.800581	196	196	-0.714916
CPNE3	0.051364	0.585758	196	196	-0.714892
TARBP1	0.251805	1.34845	196	196	-0.714772
ARPC3	0.415309	1.24741	196	196	-0.714748
ZNF585A	0.365317	0.787121	196	196	-0.714293
GPR78	0.13732	0.704979	136	648	-0.714045
ANO10	0.952474	1.01679	196	196	-0.713877
SULT1A3	0.0746071	0.599471	196	196	-0.713805
FPGS	0.0377653	1.72371	196	196	-0.713701
CAMK2G	0.164135	0.678753	196	196	-0.713453
NONO	0.318097	0.755072	196	196	-0.713373
FOLR1	0.40397	1.2481	196	196	-0.713293
IGF1	0.211585	1.40541	196	196	-0.713101
NPY1R	0.000605881	2.52235	196	196	-0.712997
PRPF4B	0.014598	0.525288	196	196	-0.712973
DHDDS	0.0158643	0.492806	196	196	-0.712877
UXT	0.494861	1.20312	196	196	-0.712669
ZRANB2	0.566178	0.858785	196	196	-0.712406
STAT2	0.56834	1.18857	196	196	-0.712174
ZNF792	0.357267	1.27972	196	196	-0.711646
EPHB4	0.701277	0.900148	196	196	-0.711446
PRKCB	0.284867	1.3535	196	196	-0.711366
SGK3	0.0626453	1.60282	196	196	-0.711022
EXOC2	0.524608	0.837232	196	196	-0.71067
HOXC4	0.32111	0.75953	196	196	-0.710239
KRT19	0.131882	1.44982	196	196	-0.710151
S1PR3	0.321546	1.27608	196	196	-0.710151
FBXL12	0.364945	1.27622	196	196	-0.709895
RNH1	0.0334155	1.75444	196	196	-0.709823
ZNF677	0.162024	1.43435	196	196	-0.709727
GRHL3	0.603212	0.871218	196	196	-0.709463
CHAF1B	0.938276	1.02094	196	196	-0.709367
FN1	0.574375	0.854567	196	196	-0.709319
VRK3	0.637524	0.882487	196	196	-0.709103
TBXA2R	0.901908	0.967203	196	196	-0.708584
ERGIC2	0.0532831	0.59712	196	196	-0.708368
NRBP2	0.357501	1.29154	196	196	-0.708272
GPR126	0.210725	0.700901	196	196	-0.708136
MCM4	0.312305	0.771793	196	196	-0.707376
TIAM1	0.33585	1.295	196	196	-0.707376
GFOD1	0.8068	1.06811	196	196	-0.707056
DNAJB12	0.147227	1.48625	197	196	-0.706904
PSMB7	0.78293	0.931497	196	196	-0.706864
EPHA6	0.0468941	0.562798	196	196	-0.706225
PRCC	0.208287	1.40569	196	196	-0.705585
ABHD4	0.654695	1.13253	196	196	-0.705489
TEAD2	0.604368	1.15448	196	196	-0.705449
STAT6	0.0330066	1.796	196	196	-0.705409
ZNF85	0.550891	1.15856	196	196	-0.705337
UGT1A9	0.363478	1.32161	133	651	-0.705225
ID2	0.799565	1.07441	196	196	-0.705065
MLH1	0.866898	0.960931	196	196	-0.705025
PSMD9	0.87451	0.958817	196	196	-0.704937
TPD52L3	0.465624	1.35776	59	725	-0.704706
FADS3	0.13475	1.51019	196	196	-0.70469
IFIH1	0.530249	1.18388	196	196	-0.704362
CD58	0.122405	1.49008	196	196	-0.70433
GPR153	0.0267677	1.82936	196	196	-0.704162
DGKD	0.880533	1.03996	196	196	-0.703706
GABRP	0.0421518	1.77733	196	196	-0.703674
CRABP1	0.579965	1.1642	196	196	-0.703538
NDUFV2	0.0123371	1.96613	196	196	-0.703474
ZNF473	0.000890646	0.402942	196	196	-0.703474
RABGGTA	0.545026	1.17558	196	196	-0.703178
KDM4C	0.560834	0.86275	196	196	-0.702954
POLE2	0.47435	0.823042	196	196	-0.702827
AARS	0.0684624	0.590578	196	196	-0.702635
RRM1	0.0273874	0.565329	196	196	-0.702411
ACTN1	0.0631361	1.70572	196	196	-0.702315
LONRF2	0.873288	0.955766	196	196	-0.702235
GFPT2	0.727664	1.09486	196	196	-0.702115
PSPH	0.450872	0.823995	196	196	-0.701883
F11	0.738246	1.09067	131	653	-0.701859
PPP2R3A	0.898531	0.967724	196	196	-0.701707
ESR2	0.0828663	1.61057	196	196	-0.701427
ZNF662	0.773085	0.928663	196	196	-0.701291
PHRF1	0.0157567	1.91125	196	196	-0.70062
SCNN1A	0.680042	0.890621	196	196	-0.700468
SUCLG1	0.0358829	0.558252	196	196	-0.700044

## Sheet: Sheet1
Supplementary Table 8
Information of 70 survival related genes for luminal A.
ID	ES	connectivityScore	logFC	Transcriptome	hypermethylation	hypomethylation	cgc	drug
ALDH2	-0.57421	-0.918259	-1.74885	0	0	1	1	1
SCMH1	-0.5423	-0.867229	-0.447527	0	0	1	0	1
RASSF1	-0.532505	-0.851565	-0.241038	0	1	0	0	0
S100B	-0.52373	-0.837532	-4.69538	0	1	0	0	1
CXCL1	-0.522795	-0.836037	-2.6432	0	1	0	0	0
DHRS7	-0.52031	-0.832063	0.414685	1	0	0	0	0
TRAPPC3	-0.52031	-0.832063	0.006867	1	0	0	0	1
HYAL2	-0.51682	-0.826482	0.0347712	1	1	0	0	0
RPS6	-0.5167	-0.82629	-0.528372	0	0	0	0	0
RPS3A	-0.512635	-0.81979	-0.556266	0	0	0	0	0
KLF2	-0.51044	-0.81628	-1.21497	0	0	0	0	0
SRRT	-0.51042	-0.816248	0.492879	1	0	0	0	0
PQBP1	-0.50665	-0.810219	0.0906388	1	0	0	0	0
ADORA2A	-0.504675	-0.80706	1.85408	1	1	0	0	1
LGR6	-0.501535	-0.802039	-2.66823	0	0	0	0	0
HARS	-0.48657	-0.778107	0.0908603	1	0	0	0	1
RPS3	-0.486345	-0.777748	-0.263853	0	0	0	0	0
ZBTB45	-0.485895	-0.777028	0.421951	1	0	0	0	0
ZBED1	-0.48452	-0.774829	0.163169	1	0	0	0	0
C1QTNF6	-0.483705	-0.773526	2.25898	1	0	0	0	0
ATG16L2	-0.483365	-0.772982	0.179258	1	0	0	0	0
NDUFS6	-0.481555	-0.770088	0.575829	1	0	0	0	1
CHERP	-0.48076	-0.768816	0.273849	1	0	0	0	0
DVL2	-0.480315	-0.768105	-0.242735	0	0	0	0	0
GLA	-0.47894	-0.765906	0.507841	1	0	0	0	1
PIM3	-0.478815	-0.765706	0.0806312	1	0	0	0	0
OSR1	-0.477955	-0.764331	-3.58622	0	1	0	0	0
ICAM1	-0.476065	-0.761308	0.191719	1	0	0	0	1
QARS	-0.475145	-0.759837	-0.183582	0	0	0	0	0
BTG1	-0.473825	-0.757726	-0.612384	0	0	0	1	0
TNFRSF14	-0.4728	-0.756087	-0.0604317	0	0	0	1	0
UBE2L6	-0.471525	-0.754048	0.807159	1	0	0	0	0
SNRNP70	-0.471425	-0.753888	0.0864725	1	0	0	0	0
RPS13	-0.470655	-0.752657	-0.461765	0	0	0	0	0
SUPT5H	-0.47012	-0.751801	0.158317	1	0	0	0	0
ERCC1	-0.4687	-0.74953	0.169534	1	0	0	0	0
CDKN1C	-0.46726	-0.747227	-2.2091	0	1	0	0	0
QRFPR	-0.46649	-0.745996	-0.648742	0	1	0	0	0
MUC1	-0.466035	-0.745268	3.10674	1	0	1	1	0
ALDH3A1	-0.462855	-0.740183	-3.57527	0	1	0	0	1
SIRT3	-0.461005	-0.737225	-0.0255121	0	0	0	0	1
RPS19	-0.459715	-0.735162	-0.156191	0	0	0	0	0
ZNF581	-0.458495	-0.733211	0.478782	1	0	0	0	0
HLA-DRA	-0.45724	-0.731204	0.313399	1	0	1	0	0
NDUFB7	-0.45644	-0.729924	0.135757	1	0	0	0	1
ERF	-0.456415	-0.729884	0.121047	1	1	0	0	0
ARHGAP9	-0.456335	-0.729757	0.109036	1	0	0	0	0
LPXN	-0.45632	-0.729733	0.291167	1	0	0	0	0
PHB2	-0.4551	-0.727782	-0.204796	0	0	0	0	0
GLI1	-0.454915	-0.727486	-0.70508	0	0	1	0	0
BAX	-0.454735	-0.727198	0.853545	1	0	0	0	0
WNT7B	-0.454225	-0.726382	2.13565	1	1	1	0	0
ATG4D	-0.453985	-0.725998	0.677104	1	0	0	0	0
SSBP4	-0.45288	-0.724231	0.478587	1	0	0	0	0
XBP1	-0.45268	-0.723912	1.58484	1	0	1	0	0
EFCAB2	-0.45157	-0.722136	0.07802	1	1	1	0	0
RPS9	-0.45082	-0.720937	-0.277142	0	0	0	0	0
GBGT1	-0.450065	-0.71973	-0.306407	0	1	0	0	0
AKAP8L	-0.44991	-0.719482	0.341263	1	0	0	0	0
TESK1	-0.44924	-0.71841	-0.258232	0	1	0	0	0
FPGS	-0.446295	-0.713701	0.246547	1	0	0	0	1
NPY1R	-0.445855	-0.712997	-0.150826	0	0	1	0	1
RNH1	-0.44387	-0.709823	-0.0142714	0	1	0	0	0
TIAM1	-0.44234	-0.707376	0.434755	1	0	0	0	0
STAT6	-0.44111	-0.705409	-0.366526	0	0	0	1	0
GPR153	-0.44033	-0.704162	-0.2955	0	0	0	0	0
GABRP	-0.440025	-0.703674	-3.8068	0	0	0	0	1
NDUFV2	-0.4399	-0.703474	0.382887	1	0	0	0	1
POLE2	-0.439495	-0.702827	1.43284	1	1	0	0	1
PHRF1	-0.438115	-0.70062	0.207196	1	0	0	0	0

## Sheet: Sheet2
Supplementary Table 8
Information of 70 survival related genes for luminal B.
ID	ES	connectivityScore	logFC	Transcriptome	hypermethylation	hypomethylation	cgc	drug
ALDH2	-0.57421	-0.918259	-2.51657	0	0	1	1	1
SCMH1	-0.5423	-0.867229	-0.777729	0	0	1	0	1
RASSF1	-0.532505	-0.851565	-0.508924	0	1	1	0	0
S100B	-0.52373	-0.837532	-6.39991	0	1	0	0	1
CXCL1	-0.522795	-0.836037	-3.40039	0	1	0	0	0
DHRS7	-0.52031	-0.832063	0.261748	1	0	0	0	0
TRAPPC3	-0.52031	-0.832063	-0.00613209	0	0	0	0	1
HYAL2	-0.51682	-0.826482	-0.48294	0	1	0	0	0
RPS6	-0.5167	-0.82629	-0.798113	0	0	0	0	0
RPS3A	-0.512635	-0.81979	-0.671102	0	0	0	0	0
KLF2	-0.51044	-0.81628	-2.14938	0	0	0	0	0
SRRT	-0.51042	-0.816248	0.632429	1	0	0	0	0
PQBP1	-0.50665	-0.810219	0.221244	1	0	0	0	0
ADORA2A	-0.504675	-0.80706	1.47582	1	1	0	0	1
LGR6	-0.501535	-0.802039	-4.16441	0	0	1	0	0
HARS	-0.48657	-0.778107	0.189672	1	0	0	0	1
RPS3	-0.486345	-0.777748	-0.322796	0	0	0	0	0
ZBTB45	-0.485895	-0.777028	0.345293	1	0	0	0	0
ZBED1	-0.48452	-0.774829	-0.185942	0	0	0	0	0
C1QTNF6	-0.483705	-0.773526	1.94173	1	0	0	0	0
ATG16L2	-0.483365	-0.772982	0.194681	1	0	1	0	0
NDUFS6	-0.481555	-0.770088	0.911684	1	0	0	0	1
CHERP	-0.48076	-0.768816	0.32821	1	0	0	0	0
DVL2	-0.480315	-0.768105	-0.24978	0	0	0	0	0
GLA	-0.47894	-0.765906	0.251505	1	0	0	0	1
PIM3	-0.478815	-0.765706	-0.0505022	0	0	0	0	0
OSR1	-0.477955	-0.764331	-5.27815	0	1	0	0	0
ICAM1	-0.476065	-0.761308	-0.490306	0	0	0	0	1
QARS	-0.475145	-0.759837	-0.235245	0	0	0	0	0
BTG1	-0.473825	-0.757726	-0.789948	0	1	0	1	0
TNFRSF14	-0.4728	-0.756087	-0.676943	0	0	0	1	0
UBE2L6	-0.471525	-0.754048	0.974418	1	0	0	0	0
SNRNP70	-0.471425	-0.753888	0.0870392	1	0	0	0	0
RPS13	-0.470655	-0.752657	-0.514127	0	0	0	0	0
SUPT5H	-0.47012	-0.751801	0.125558	1	0	0	0	0
ERCC1	-0.4687	-0.74953	-0.138457	0	0	0	0	0
CDKN1C	-0.46726	-0.747227	-3.06387	0	1	0	0	0
QRFPR	-0.46649	-0.745996	-0.749349	0	1	1	0	0
MUC1	-0.466035	-0.745268	1.96878	1	0	1	1	0
ALDH3A1	-0.462855	-0.740183	-3.76434	0	1	0	0	1
SIRT3	-0.461005	-0.737225	-0.147957	0	0	1	0	1
RPS19	-0.459715	-0.735162	-0.218443	0	0	0	0	0
ZNF581	-0.458495	-0.733211	0.449245	1	1	0	0	0
HLA-DRA	-0.45724	-0.731204	-0.283155	0	0	1	0	0
NDUFB7	-0.45644	-0.729924	0.147705	1	0	0	0	1
ERF	-0.456415	-0.729884	-0.0514761	0	1	0	0	0
ARHGAP9	-0.456335	-0.729757	-0.575876	0	0	0	0	0
LPXN	-0.45632	-0.729733	0.0686397	1	1	0	0	0
PHB2	-0.4551	-0.727782	-0.0541213	0	0	1	0	0
GLI1	-0.454915	-0.727486	-2.19209	0	0	1	0	0
BAX	-0.454735	-0.727198	0.981235	1	0	0	0	0
WNT7B	-0.454225	-0.726382	1.96426	1	1	1	0	0
ATG4D	-0.453985	-0.725998	0.90938	1	0	0	0	0
SSBP4	-0.45288	-0.724231	0.40504	1	0	0	0	0
XBP1	-0.45268	-0.723912	1.68052	1	0	1	0	0
EFCAB2	-0.45157	-0.722136	-0.0640845	0	1	1	0	0
RPS9	-0.45082	-0.720937	-0.615352	0	0	0	0	0
GBGT1	-0.450065	-0.71973	-1.03237	0	1	1	0	0
AKAP8L	-0.44991	-0.719482	0.410995	1	0	0	0	0
TESK1	-0.44924	-0.71841	-0.379469	0	1	0	0	0
FPGS	-0.446295	-0.713701	0.0368403	1	0	0	0	1
NPY1R	-0.445855	-0.712997	-1.70427	0	0	1	0	1
RNH1	-0.44387	-0.709823	-0.27071	0	1	0	0	0
TIAM1	-0.44234	-0.707376	0.124547	1	0	0	0	0
STAT6	-0.44111	-0.705409	-0.848743	0	0	0	1	0
GPR153	-0.44033	-0.704162	-0.94783	0	0	0	0	0
GABRP	-0.440025	-0.703674	-6.55309	0	0	0	0	1
NDUFV2	-0.4399	-0.703474	0.617217	1	0	0	0	1
POLE2	-0.439495	-0.702827	2.35874	1	1	0	0	1
PHRF1	-0.438115	-0.70062	0.201101	1	0	0	0	0

## Sheet: Sheet3
Supplementary Table 8
Information of 70 survival related genes for HER2+.
ID	ES	connectivityScore	logFC	Transcriptome	hypermethylation	hypomethylation	cgc	drug
ALDH2	-0.57421	-0.918259	-1.89641	0	0	1	1	1
SCMH1	-0.5423	-0.867229	-0.651759	0	0	0	0	1
RASSF1	-0.532505	-0.851565	-0.200943	0	1	0	0	0
S100B	-0.52373	-0.837532	-6.11388	0	0	0	0	1
CXCL1	-0.522795	-0.836037	-1.15822	0	1	0	0	0
DHRS7	-0.52031	-0.832063	0.263371	1	0	0	0	0
TRAPPC3	-0.52031	-0.832063	0.179785	1	0	0	0	1
HYAL2	-0.51682	-0.826482	0.133161	1	1	0	0	0
RPS6	-0.5167	-0.82629	-0.771432	0	0	0	0	0
RPS3A	-0.512635	-0.81979	-0.91361	0	0	0	0	0
KLF2	-0.51044	-0.81628	-1.33707	0	0	0	0	0
SRRT	-0.51042	-0.816248	0.814402	1	0	0	0	0
PQBP1	-0.50665	-0.810219	0.419823	1	0	0	0	0
ADORA2A	-0.504675	-0.80706	1.66192	1	1	0	0	1
LGR6	-0.501535	-0.802039	-4.46124	0	0	0	0	0
HARS	-0.48657	-0.778107	0.253433	1	0	0	0	1
RPS3	-0.486345	-0.777748	-0.284671	0	0	0	0	0
ZBTB45	-0.485895	-0.777028	0.45177	1	0	0	0	0
ZBED1	-0.48452	-0.774829	0.00861459	1	0	0	0	0
C1QTNF6	-0.483705	-0.773526	2.23414	1	0	1	0	0
ATG16L2	-0.483365	-0.772982	-0.370956	0	0	0	0	0
NDUFS6	-0.481555	-0.770088	1.33525	1	0	1	0	1
CHERP	-0.48076	-0.768816	0.316514	1	0	0	0	0
DVL2	-0.480315	-0.768105	-0.348718	0	0	0	0	0
GLA	-0.47894	-0.765906	0.573363	1	0	0	0	1
PIM3	-0.478815	-0.765706	0.49508	1	0	0	0	0
OSR1	-0.477955	-0.764331	-5.24934	0	1	1	0	0
ICAM1	-0.476065	-0.761308	0.726668	1	0	0	0	1
QARS	-0.475145	-0.759837	-0.201957	0	0	0	0	0
BTG1	-0.473825	-0.757726	-0.565231	0	0	0	1	0
TNFRSF14	-0.4728	-0.756087	-0.63671	0	0	0	1	0
UBE2L6	-0.471525	-0.754048	0.889066	1	0	0	0	0
SNRNP70	-0.471425	-0.753888	0.00854992	1	0	0	0	0
RPS13	-0.470655	-0.752657	-0.7574	0	0	0	0	0
SUPT5H	-0.47012	-0.751801	0.522735	1	0	0	0	0
ERCC1	-0.4687	-0.74953	-0.0285567	0	0	0	0	0
CDKN1C	-0.46726	-0.747227	-2.79287	0	1	0	0	0
QRFPR	-0.46649	-0.745996	-0.853073	0	1	0	0	0
MUC1	-0.466035	-0.745268	2.33403	1	0	1	1	0
ALDH3A1	-0.462855	-0.740183	-3.37649	0	1	0	0	1
SIRT3	-0.461005	-0.737225	-0.485779	0	0	0	0	1
RPS19	-0.459715	-0.735162	-0.0502232	0	0	0	0	0
ZNF581	-0.458495	-0.733211	0.0671562	1	0	0	0	0
HLA-DRA	-0.45724	-0.731204	0.79656	1	0	1	0	0
NDUFB7	-0.45644	-0.729924	0.503204	1	0	0	0	1
ERF	-0.456415	-0.729884	0.261619	1	0	0	0	0
ARHGAP9	-0.456335	-0.729757	0.653671	1	1	0	0	0
LPXN	-0.45632	-0.729733	0.985159	1	0	0	0	0
PHB2	-0.4551	-0.727782	-0.198779	0	0	0	0	0
GLI1	-0.454915	-0.727486	-1.74396	0	0	1	0	0
BAX	-0.454735	-0.727198	1.08404	1	0	0	0	0
WNT7B	-0.454225	-0.726382	2.8069	1	1	0	0	0
ATG4D	-0.453985	-0.725998	0.798671	1	0	0	0	0
SSBP4	-0.45288	-0.724231	0.462717	1	0	0	0	0
XBP1	-0.45268	-0.723912	0.935504	1	0	1	0	0
EFCAB2	-0.45157	-0.722136	-0.522206	0	1	0	0	0
RPS9	-0.45082	-0.720937	-0.546952	0	0	0	0	0
GBGT1	-0.450065	-0.71973	-0.84637	0	1	1	0	0
AKAP8L	-0.44991	-0.719482	0.517189	1	0	0	0	0
TESK1	-0.44924	-0.71841	0.0681277	1	0	0	0	0
FPGS	-0.446295	-0.713701	0.340718	1	0	0	0	1
NPY1R	-0.445855	-0.712997	-5.41549	0	0	1	0	1
RNH1	-0.44387	-0.709823	0.0436189	1	1	0	0	0
TIAM1	-0.44234	-0.707376	0.928517	1	0	0	0	0
STAT6	-0.44111	-0.705409	-1.04534	0	0	0	1	0
GPR153	-0.44033	-0.704162	-0.497277	0	0	0	0	0
GABRP	-0.440025	-0.703674	-6.49436	0	0	0	0	1
NDUFV2	-0.4399	-0.703474	0.478986	1	0	0	0	1
POLE2	-0.439495	-0.702827	2.12657	1	0	0	0	1
PHRF1	-0.438115	-0.70062	0.164415	1	0	0	0	0

## Sheet: Sheet4
Supplementary Table 8
Information of 70 survival related genes for TNBC.
ID	ES	connectivityScore	logFC	Transcriptome	hypermethylation	hypomethylation	cgc	drug
ALDH2	-0.57421	-0.918259	-2.34103	0	0	1	1	1
SCMH1	-0.5423	-0.867229	-0.0805919	0	0	0	0	1
RASSF1	-0.532505	-0.851565	-0.416494	0	0	0	0	0
S100B	-0.52373	-0.837532	-1.81034	0	0	0	0	1
CXCL1	-0.522795	-0.836037	-0.811075	0	0	0	0	0
DHRS7	-0.52031	-0.832063	-0.309532	0	0	0	0	0
TRAPPC3	-0.52031	-0.832063	0.284776	1	0	0	0	1
HYAL2	-0.51682	-0.826482	-0.118463	0	0	0	0	0
RPS6	-0.5167	-0.82629	-0.323927	0	0	0	0	0
RPS3A	-0.512635	-0.81979	-0.757746	0	0	1	0	0
KLF2	-0.51044	-0.81628	-2.65977	0	0	0	0	0
SRRT	-0.51042	-0.816248	0.392623	1	0	0	0	0
PQBP1	-0.50665	-0.810219	0.125239	1	0	0	0	0
ADORA2A	-0.504675	-0.80706	0.698577	1	0	0	0	1
LGR6	-0.501535	-0.802039	-1.33407	0	0	0	0	0
HARS	-0.48657	-0.778107	-0.28125	0	0	0	0	1
RPS3	-0.486345	-0.777748	-0.126942	0	0	0	0	0
ZBTB45	-0.485895	-0.777028	-0.13738	0	0	1	0	0
ZBED1	-0.48452	-0.774829	-0.235777	0	0	0	0	0
C1QTNF6	-0.483705	-0.773526	1.12035	1	0	0	0	0
ATG16L2	-0.483365	-0.772982	-0.936614	0	0	0	0	0
NDUFS6	-0.481555	-0.770088	0.42659	1	0	0	0	1
CHERP	-0.48076	-0.768816	0.464896	1	0	1	0	0
DVL2	-0.480315	-0.768105	-0.0885426	0	0	0	0	0
GLA	-0.47894	-0.765906	-0.180723	0	0	0	0	1
PIM3	-0.478815	-0.765706	0.102546	1	0	0	0	0
OSR1	-0.477955	-0.764331	-1.99765	0	0	0	0	0
ICAM1	-0.476065	-0.761308	1.10495	1	0	0	0	1
QARS	-0.475145	-0.759837	-0.370727	0	0	0	0	0
BTG1	-0.473825	-0.757726	-0.808157	0	0	0	1	0
TNFRSF14	-0.4728	-0.756087	-0.979368	0	0	0	1	0
UBE2L6	-0.471525	-0.754048	0.413326	1	0	0	0	0
SNRNP70	-0.471425	-0.753888	-0.35702	0	0	0	0	0
RPS13	-0.470655	-0.752657	-0.462465	0	0	0	0	0
SUPT5H	-0.47012	-0.751801	0.468755	1	0	0	0	0
ERCC1	-0.4687	-0.74953	-0.0971682	0	0	0	0	0
CDKN1C	-0.46726	-0.747227	-2.38895	0	0	0	0	0
QRFPR	-0.46649	-0.745996	0.425321	1	0	0	0	0
MUC1	-0.466035	-0.745268	0.425015	1	0	1	1	0
ALDH3A1	-0.462855	-0.740183	-3.19225	0	0	0	0	1
SIRT3	-0.461005	-0.737225	-0.898002	0	0	0	0	1
RPS19	-0.459715	-0.735162	0.309016	1	0	0	0	0
ZNF581	-0.458495	-0.733211	-0.0254328	0	0	0	0	0
HLA-DRA	-0.45724	-0.731204	0.174347	1	0	0	0	0
NDUFB7	-0.45644	-0.729924	-0.149137	0	0	0	0	1
ERF	-0.456415	-0.729884	0.272257	1	0	0	0	0
ARHGAP9	-0.456335	-0.729757	-0.0552216	0	0	0	0	0
LPXN	-0.45632	-0.729733	0.447886	1	0	0	0	0
PHB2	-0.4551	-0.727782	0.185452	1	0	0	0	0
GLI1	-0.454915	-0.727486	-2.19268	0	0	0	0	0
BAX	-0.454735	-0.727198	0.875759	1	0	0	0	0
WNT7B	-0.454225	-0.726382	0.6893	1	0	0	0	0
ATG4D	-0.453985	-0.725998	0.40507	1	0	0	0	0
SSBP4	-0.45288	-0.724231	-0.314908	0	0	0	0	0
XBP1	-0.45268	-0.723912	-1.75101	0	0	0	0	0
EFCAB2	-0.45157	-0.722136	-0.955057	0	0	0	0	0
RPS9	-0.45082	-0.720937	-0.568906	0	0	0	0	0
GBGT1	-0.450065	-0.71973	0.0535868	1	0	0	0	0
AKAP8L	-0.44991	-0.719482	0.0886375	1	0	0	0	0
TESK1	-0.44924	-0.71841	-0.264215	0	0	0	0	0
FPGS	-0.446295	-0.713701	-0.176805	0	0	0	0	1
NPY1R	-0.445855	-0.712997	-2.18703	0	0	0	0	1
RNH1	-0.44387	-0.709823	-0.687452	0	0	0	0	0
TIAM1	-0.44234	-0.707376	0.679949	1	0	1	0	0
STAT6	-0.44111	-0.705409	-0.912807	0	0	0	1	0
GPR153	-0.44033	-0.704162	-0.319335	0	0	0	0	0
GABRP	-0.440025	-0.703674	1.50415	1	0	1	0	1
NDUFV2	-0.4399	-0.703474	0.0253055	1	0	0	0	1
POLE2	-0.439495	-0.702827	2.28371	1	0	0	0	1
PHRF1	-0.438115	-0.70062	-0.230677	0	0	0	0	0
