# Supplementary material for: Systematic Identification and Assessment of Therapeutic Targets for Breast Cancer Based on Genome-Wide RNA Interference Transcriptomes
Source: Genes (Basel). 2017 Feb 24;8(3):86. doi: 10.3390/genes8030086 (PMC5368690; doi:10.3390/genes8030086)
Supplement: Supplementary file 1 [file genes-08-00086-s001.zip › genes-167720-sups/Supplementary Table 9.xlsx]

## Sheet: Luminal A
Supplementary Table 9
This sheet contains methylation analysis result for luminal subtype A.
id	logFC	AveExpr	t	P.Value	adj.P.Val	B	gene	betaDiff	absDiff	hypermethylation	hypomethylation
cg08748033	-1.78393	-0.418503	-8.61556	3.17941e-16	5.99016e-15	26.1234	2016-03-01	-0.28232	0.28232	0	1
cg06718080	-2.1483	1.4495	-6.7506	6.87603e-11	6.30204e-10	14.0865	2016-03-01	-0.25691	0.25691	0	1
cg23596249	-1.52386	-0.383931	-8.47032	8.85946e-16	1.56863e-14	25.1163	2016-03-01	-0.238404	0.238404	0	1
cg06166885	-1.89904	1.74899	-6.60791	1.61669e-10	1.40855e-09	13.2526	2016-03-01	-0.213053	0.213053	0	1
cg25291004	2.00962	-1.80619	8.25015	4.10428e-15	6.64437e-14	23.6105	2016-03-01	0.205384	0.205384	1	0
cg10127275	1.89405	-1.39654	8.47997	8.27932e-16	1.47193e-14	25.1829	2016-03-01	0.219914	0.219914	1	0
cg21169914	2.18307	-1.50724	9.55522	3.2963e-19	9.38481e-18	32.8847	2016-03-01	0.23229	0.23229	1	0
cg07160277	2.75445	-1.58812	10.6951	4.8142e-23	2.38379e-21	41.5905	2016-03-01	0.261671	0.261671	1	0
cg18685561	2.19028	-1.20524	8.58276	4.01095e-16	7.44848e-15	25.895	2016-03-01	0.262063	0.262063	1	0
cg10943359	1.95726	-0.626885	12.1621	2.93895e-28	3.34985e-26	53.4435	2016-03-01	0.269349	0.269349	1	0
cg10453719	2.97135	-1.88686	8.23757	4.47675e-15	7.21047e-14	23.5252	2016-03-01	0.27241	0.27241	1	0
cg21300373	2.07862	-0.631732	10.7598	2.87425e-23	1.46918e-21	42.0994	2016-03-01	0.282751	0.282751	1	0
cg02990869	2.85031	-1.24918	10.9859	4.69007e-24	2.68467e-22	43.8882	2016-03-01	0.298699	0.298699	1	0
cg17310600	2.07173	0.249651	11.3922	1.73296e-25	1.23933e-23	47.1436	2016-03-01	0.322534	0.322534	1	0
cg16150752	2.47117	-2.91254	5.45566	9.74916e-08	5.61919e-07	7.03594	2016-03-11	0.210106	0.210106	1	0
cg16182986	2.00637	-1.13966	8.26575	3.68477e-15	6.00314e-14	23.7164	2016-03-11	0.248954	0.248954	1	0
cg18325622	2.88217	-1.7923	8.08866	1.24345e-14	1.88676e-13	22.5224	2016-03-11	0.271897	0.271897	1	0
cg23065934	3.15048	-2.03455	7.55133	4.48788e-13	5.54009e-12	19.0064	2016-03-11	0.282195	0.282195	1	0
cg12456714	3.2536	-1.23079	8.37204	1.76179e-15	2.99632e-14	24.441	2016-03-11	0.345683	0.345683	1	0
cg18640536	-2.25141	-0.328029	-11.5042	6.92477e-26	5.28126e-24	48.0493	2016-03-03	-0.343861	0.343861	0	1
cg23155911	1.91197	0.295742	10.5401	1.64559e-22	7.49374e-21	40.3781	2016-03-03	0.30335	0.30335	1	0
cg25568066	2.13528	-0.0507425	9.76329	6.82843e-20	2.13795e-18	34.4354	2016-03-03	0.317936	0.317936	1	0
cg06918474	2.12644	0.205022	9.30017	2.21415e-18	5.63671e-17	31.0092	2016-03-03	0.324614	0.324614	1	0
cg08353938	-1.34256	0.227335	-5.90967	8.7323e-09	5.89806e-08	9.37207	2016-03-04	-0.211296	0.211296	0	1
cg19553961	2.04855	1.82734	13.6456	9.12816e-34	2.78002e-31	65.9752	2016-03-06	0.291361	0.291361	1	0
cg25810857	-2.02255	-0.486814	-12.9562	3.50108e-31	6.66943e-29	60.0954	2016-09-09	-0.316904	0.316904	0	1
cg03840467	-1.88088	0.0169514	-12.348	6.15408e-29	7.82502e-27	54.988	2016-09-09	-0.286783	0.286783	0	1
cg18853199	-1.7988	-1.25285	-12.0451	7.82707e-28	8.22819e-26	52.476	2016-09-09	-0.277308	0.277308	0	1
cg02975107	-1.75271	-1.74334	-8.5624	4.63216e-16	8.53373e-15	25.7535	2016-09-09	-0.238163	0.238163	0	1
cg27394794	-2.09265	-0.566018	-9.72357	9.23525e-20	2.83654e-18	34.138	A1CF	-0.327238	0.327238	0	1
cg24411946	-1.84954	1.38643	-7.87084	5.42434e-14	7.56609e-13	21.0774	A1CF	-0.221199	0.221199	0	1
cg06719334	-3.02586	-0.489667	-12.5917	7.83222e-30	1.15826e-27	57.0246	A2BP1	-0.435192	0.435192	0	1
cg07944396	-2.87599	-0.251621	-11.0952	1.94202e-24	1.18053e-22	44.7584	A2BP1	-0.410048	0.410048	0	1
cg07568233	-2.90613	0.113841	-11.275	4.51247e-25	3.01667e-23	46.1989	A2BP1	-0.39443	0.39443	0	1
cg09790780	-2.47708	-0.301223	-11.9266	2.10417e-27	2.05748e-25	51.4993	A2BP1	-0.374241	0.374241	0	1
cg03529595	-2.63755	0.408737	-10.1886	2.58977e-21	9.89631e-20	37.6603	A2BP1	-0.358337	0.358337	0	1
cg08160063	-2.76781	0.573237	-9.73515	8.45788e-20	2.61261e-18	34.2246	A2BP1	-0.356297	0.356297	0	1
cg09696486	-2.51828	0.333578	-9.97454	1.35625e-20	4.68354e-19	36.0282	A2BP1	-0.342427	0.342427	0	1
cg02217063	-2.32868	0.121989	-9.28431	2.49025e-18	6.29205e-17	30.8936	A2BP1	-0.334024	0.334024	0	1
cg27623406	-2.33582	0.405539	-9.23699	3.53353e-18	8.73878e-17	30.5491	A2BP1	-0.326412	0.326412	0	1
cg06524192	-2.53344	0.760926	-8.97971	2.32704e-17	5.13651e-16	28.6944	A2BP1	-0.323318	0.323318	0	1
cg09599971	-2.35792	0.608577	-9.70451	1.06722e-19	3.2478e-18	33.9955	A2BP1	-0.316619	0.316619	0	1
cg03623568	-2.08283	0.120763	-8.73787	1.33058e-16	2.64331e-15	26.9796	A2BP1	-0.311292	0.311292	0	1
cg10413513	-2.18799	0.404853	-11.2808	4.30207e-25	2.88662e-23	46.246	A2BP1	-0.309346	0.309346	0	1
cg00480381	-2.18242	0.719794	-8.58344	3.9919e-16	7.41575e-15	25.8997	A2BP1	-0.293296	0.293296	0	1
cg27449328	-2.33585	1.16454	-7.78766	9.45459e-14	1.27706e-12	20.5326	A2BP1	-0.284737	0.284737	0	1
cg00205756	-2.02539	0.651649	-8.42825	1.18982e-15	2.06982e-14	24.8266	A2BP1	-0.280404	0.280404	0	1
cg08390979	-1.76767	-0.591676	-8.13977	8.76822e-15	1.35654e-13	22.8653	A2BP1	-0.277748	0.277748	0	1
cg00099017	-2.13047	0.887526	-9.08468	1.08248e-17	2.49816e-16	29.4474	A2BP1	-0.275298	0.275298	0	1
cg00491523	-2.07456	-2.24755	-11.0642	2.49483e-24	1.49068e-22	44.5112	A2BP1	-0.258971	0.258971	0	1
cg08230268	-1.70449	0.349415	-6.52143	2.69685e-10	2.27795e-09	12.7538	A2BP1	-0.254219	0.254219	0	1
cg06580966	-1.82003	-1.68974	-9.4549	6.99582e-19	1.90889e-17	32.1436	A2BP1	-0.252791	0.252791	0	1
cg08996613	-2.03319	1.15495	-8.43281	1.1524e-15	2.00885e-14	24.858	A2BP1	-0.250575	0.250575	0	1
cg01597629	-1.71774	-1.71043	-12.4215	3.31002e-29	4.42681e-27	55.6007	A2BP1	-0.245627	0.245627	0	1
cg10338848	-1.97128	1.2208	-9.03379	1.56971e-17	3.54328e-16	29.0817	A2BP1	-0.235954	0.235954	0	1
cg04973802	-1.69384	1.09112	-6.00978	5.02988e-09	3.52422e-08	9.90748	A2BP1	-0.234715	0.234715	0	1
cg04383979	-1.59064	-1.62587	-7.10063	7.99617e-12	8.35263e-11	16.188	A2BP1	-0.215645	0.215645	0	1
cg02789526	-1.65864	1.24752	-6.75931	6.52369e-11	5.9992e-10	14.1378	A2BP1	-0.214315	0.214315	0	1
cg00499781	-2.45234	2.7028	-6.04411	4.15646e-09	2.9464e-08	10.0927	A2BP1	-0.211558	0.211558	0	1
cg16696400	-1.59931	-1.85891	-7.90698	4.25592e-14	6.02148e-13	21.3153	A2BP1	-0.210744	0.210744	0	1
cg06271387	-1.31526	0.164371	-5.14822	4.58765e-07	2.37391e-06	5.54215	A2BP1	-0.206565	0.206565	0	1
cg00853103	2.79638	-2.31709	7.55668	4.3339e-13	5.36091e-12	19.0406	A2BP1	0.235577	0.235577	1	0
cg27282264	1.67472	-0.656147	6.24218	1.36109e-09	1.03402e-08	11.1778	A2BP1	0.245236	0.245236	1	0
cg03072621	2.24101	-1.48849	6.89807	2.80347e-11	2.71754e-10	14.9623	A2BP1	0.255243	0.255243	1	0
cg07027430	1.78503	-0.231159	8.79887	8.59356e-17	1.75194e-15	27.4095	A2BP1	0.27129	0.27129	1	0
cg04671611	2.07052	-0.763709	7.72865	1.39904e-13	1.84682e-12	20.1485	A2BP1	0.282936	0.282936	1	0
cg07849944	2.77181	-1.43479	7.65847	2.22391e-13	2.85877e-12	19.6943	A2BP1	0.305847	0.305847	1	0
cg00590139	2.58737	-0.934979	8.04639	1.65829e-14	2.47294e-13	22.2399	A2BP1	0.313566	0.313566	1	0
cg19815813	-2.44251	0.50131	-12.1763	2.60923e-28	3.0013e-26	53.5611	A2LD1	-0.317639	0.317639	0	1
cg01723761	-1.9517	-0.358528	-11.6086	2.93259e-26	2.37281e-24	48.8976	A2LD1	-0.302517	0.302517	0	1
cg13776095	-1.9043	-0.0906579	-12.7588	1.89108e-30	3.14553e-28	58.4288	A2LD1	-0.296333	0.296333	0	1
cg07218357	-1.41007	0.111551	-9.15822	6.31287e-18	1.50652e-16	29.978	A2LD1	-0.225987	0.225987	0	1
cg00336946	-1.86936	1.50957	-7.32142	1.97999e-12	2.24207e-11	17.5532	A2LD1	-0.216049	0.216049	0	1
cg00134295	1.76494	-0.755399	6.71312	8.61832e-11	7.80318e-10	13.8661	A2M	0.253528	0.253528	1	0
cg23669440	-1.69786	0.903511	-9.2163	4.11653e-18	1.00949e-16	30.3988	A4GNT	-0.227566	0.227566	0	1
cg04291383	-1.97856	1.36927	-7.39209	1.25876e-12	1.46536e-11	17.9965	AADACL3	-0.236666	0.236666	0	1
cg15092772	-1.35082	0.680089	-7.14717	5.97255e-12	6.3446e-11	16.4733	AADACL3	-0.203165	0.203165	0	1
cg18992153	-2.09296	0.691435	-10.0207	9.50085e-21	3.35477e-19	36.379	AAK1	-0.280655	0.280655	0	1
cg07439546	1.62809	1.79603	7.89774	4.52829e-14	6.38253e-13	21.2545	ABAT	0.215073	0.215073	1	0
cg26778345	1.56446	0.924	9.82361	4.3121e-20	1.38869e-18	34.8883	ABAT	0.246263	0.246263	1	0
cg00231389	1.56868	0.416176	11.5314	5.53565e-26	4.28468e-24	48.2703	ABAT	0.255946	0.255946	1	0
cg14019050	1.85686	1.1181	13.2954	1.89541e-32	4.57744e-30	62.9773	ABCA1	0.293954	0.293954	1	0
cg22022988	-2.78758	1.07346	-11.7634	8.1587e-27	7.28304e-25	50.161	ABCA13	-0.309666	0.309666	0	1
cg08441248	-2.44004	0.912123	-10.819	1.7906e-23	9.43088e-22	42.5663	ABCA13	-0.295306	0.295306	0	1
cg20307184	-1.8225	-0.122832	-9.1398	7.2273e-18	1.70944e-16	29.8449	ABCA13	-0.284902	0.284902	0	1
cg15382258	-2.0005	1.35741	-7.88501	4.93254e-14	6.91936e-13	21.1706	ABCA13	-0.236089	0.236089	0	1
cg18280251	-1.43154	1.05977	-6.28475	1.06704e-09	8.23173e-09	11.4146	ABCA13	-0.200572	0.200572	0	1
cg04119462	2.06709	2.51721	9.75488	7.27974e-20	2.26871e-18	34.3724	ABCA17P	0.236451	0.236451	1	0
cg06780216	-2.06765	3.14021	-4.00661	7.65714e-05	0.000271466	0.656524	ABCA3	-0.206195	0.206195	0	1
cg01807748	-1.42553	-0.568532	-8.1319	9.25394e-15	1.42689e-13	22.8124	ABCA4	-0.226904	0.226904	0	1
cg21660392	-1.48428	0.442422	-6.0739	3.52e-09	2.52036e-08	10.2541	ABCA8	-0.222999	0.222999	0	1
cg01517431	-1.554	-0.458319	-7.8974	4.53868e-14	6.39644e-13	21.2522	ABCA9	-0.250123	0.250123	0	1
cg14319793	-1.91574	1.03621	-8.48283	8.11429e-16	1.44436e-14	25.2026	ABCB1	-0.245694	0.245694	0	1
cg25840822	-1.6904	0.86847	-7.7703	1.06124e-13	1.42346e-12	20.4194	ABCB5	-0.231874	0.231874	0	1
cg20966504	1.70456	2.2997	7.78881	9.38267e-14	1.26829e-12	20.5401	ABCB5	0.203631	0.203631	1	0
cg03131767	-1.56887	-0.363937	-8.92768	3.39397e-17	7.33147e-16	28.3232	ABCB9	-0.250098	0.250098	0	1
cg01332683	1.4931	0.839357	9.63163	1.85299e-19	5.465e-18	33.452	ABCC1	0.239388	0.239388	1	0
cg09109383	2.0207	1.2597	12.9968	2.47207e-31	4.82926e-29	60.4393	ABCC1	0.311888	0.311888	1	0
cg08404739	-2.28289	0.167082	-9.81699	4.53526e-20	1.45489e-18	34.8386	ABCC11	-0.326785	0.326785	0	1
cg04388863	-2.06505	-0.146304	-10.9438	6.58172e-24	3.69086e-22	43.5538	ABCC11	-0.313891	0.313891	0	1
cg09147400	-1.30456	-0.134421	-8.00586	2.18331e-14	3.20813e-13	21.97	ABCC11	-0.211096	0.211096	0	1
cg09648454	1.53392	1.33452	9.18559	5.16192e-18	1.24943e-16	30.1761	ABCC12	0.227105	0.227105	1	0
cg14303526	-1.32618	0.593509	-7.42554	1.01482e-12	1.19503e-11	18.2074	ABCC2	-0.200154	0.200154	0	1
cg00241432	-2.01617	1.78972	-6.60355	1.65908e-10	1.44338e-09	13.2273	ABCC4	-0.221334	0.221334	0	1
cg11237362	-2.15121	-0.140864	-10.2101	2.19095e-21	8.44504e-20	37.8252	ABCD3	-0.323649	0.323649	0	1
cg27243685	1.88264	2.15099	14.0876	1.93203e-35	8.53334e-33	69.7861	ABCG1	0.245307	0.245307	1	0
cg14583675	1.69639	-0.255797	6.501	3.04132e-10	2.54909e-09	12.6367	ABCG5	0.258025	0.258025	1	0
cg13591352	1.91579	-0.829352	7.01013	1.40495e-11	1.41797e-10	15.6371	ABCG5	0.263485	0.263485	1	0
cg21052932	-1.49339	0.878031	-6.95994	1.91626e-11	1.89962e-10	15.3339	ABHD12B	-0.209438	0.209438	0	1
cg23527366	1.81782	1.74175	14.3115	2.71089e-36	1.42162e-33	71.7274	ABHD14A	0.26224	0.26224	1	0
cg04210566	1.91871	1.37527	12.4363	2.92179e-29	3.94715e-27	55.7239	ABHD14A	0.29193	0.29193	1	0
cg10173620	-2.44576	-0.30988	-12.9202	4.76261e-31	8.87968e-29	59.7913	ABHD2	-0.371466	0.371466	0	1
cg23124613	-2.38944	0.280435	-10.5698	1.30122e-22	6.01969e-21	40.6097	ABHD2	-0.334816	0.334816	0	1
cg02557652	1.55859	1.44389	7.6603	2.19721e-13	2.82664e-12	19.7061	ABHD2	0.220772	0.220772	1	0
cg25156843	2.57659	3.07114	13.5955	1.41099e-33	4.16141e-31	65.5448	ABHD2	0.289745	0.289745	1	0
cg18888655	1.66233	0.266677	4.23018	3.04798e-05	0.000116362	1.52831	ABHD8	0.248058	0.248058	1	0
cg20952901	1.65994	-0.501138	3.97217	8.79302e-05	0.000308127	0.52601	ABHD8	0.251879	0.251879	1	0
cg12247222	1.84792	-0.484255	4.25821	2.70782e-05	0.000104308	1.64061	ABHD8	0.26789	0.26789	1	0
cg03419646	1.57918	1.61708	6.04197	4.20614e-09	2.9797e-08	10.0812	ABI3	0.205862	0.205862	1	0
cg02915920	1.35563	1.21323	9.09823	9.80249e-18	2.27507e-16	29.545	ABL1	0.206451	0.206451	1	0
cg13670057	2.07313	0.291445	11.8814	3.06453e-27	2.92963e-25	51.128	ABL1	0.321125	0.321125	1	0
cg01185921	1.58635	-0.972918	9.27731	2.62284e-18	6.61008e-17	30.8425	ABLIM1	0.212844	0.212844	1	0
cg06848487	1.6776	1.90581	10.1917	2.52745e-21	9.66527e-20	37.6843	ABLIM1	0.226633	0.226633	1	0
cg01315572	1.62902	-0.704677	9.91774	2.0982e-20	7.06994e-19	35.5982	ABLIM1	0.22697	0.22697	1	0
cg23786209	1.64972	0.912321	7.34382	1.71576e-12	1.95964e-11	17.6934	ABLIM1	0.250775	0.250775	1	0
cg00950497	1.8454	0.672564	9.21224	4.24177e-18	1.03859e-16	30.3693	ABLIM1	0.286066	0.286066	1	0
cg04055345	2.43683	1.15162	9.7271	8.9912e-20	2.76515e-18	34.1643	ABLIM1	0.359778	0.359778	1	0
cg04508114	2.42494	0.458988	11.9319	2.0129e-27	1.97567e-25	51.5431	ABLIM1	0.370676	0.370676	1	0
cg16009407	-1.24398	-0.496543	-6.75863	6.55035e-11	6.02149e-10	14.1338	ABLIM2	-0.200435	0.200435	0	1
cg10754215	2.00889	1.33998	7.12899	6.69474e-12	7.0662e-11	16.3616	ABLIM2	0.28491	0.28491	1	0
cg17949969	2.84345	0.367772	8.4331	1.1501e-15	2.00522e-14	24.86	ABLIM2	0.39936	0.39936	1	0
cg21614682	-2.25801	-0.441513	-11.2332	6.33937e-25	4.12582e-23	45.8634	ABLIM3	-0.344832	0.344832	0	1
cg24267699	2.24557	-0.795948	10.7265	3.74818e-23	1.88388e-21	41.8375	ABO	0.287167	0.287167	1	0
cg08540215	-1.92064	0.637902	-8.53548	5.60149e-16	1.01941e-14	25.5668	ABP1	-0.266599	0.266599	0	1
cg09580592	-1.40482	-0.419288	-5.55184	5.9203e-08	3.5266e-07	7.51806	ABR	-0.226294	0.226294	0	1
cg11255590	-2.47684	2.24534	-7.49369	6.52984e-13	7.88036e-12	18.6391	ABR	-0.213469	0.213469	0	1
cg20699780	1.3634	1.20831	8.46121	9.44466e-16	1.66528e-14	25.0535	ABR	0.206312	0.206312	1	0
cg07493499	1.53434	1.61298	9.54494	3.56128e-19	1.0084e-17	32.8085	ABR	0.21571	0.21571	1	0
cg05600126	1.62151	1.60302	14.0271	3.27893e-35	1.3764e-32	69.2632	ABR	0.239627	0.239627	1	0
cg00196407	1.70657	-0.413963	9.01851	1.75466e-17	3.93707e-16	28.9721	ABR	0.252757	0.252757	1	0
cg14236443	1.8375	0.99683	14.1231	1.4159e-35	6.43326e-33	70.0933	ABR	0.294261	0.294261	1	0
cg06728252	2.22379	0.123136	5.73958	2.19361e-08	1.39623e-07	8.47906	ABT1	0.307053	0.307053	1	0
cg07541559	2.01815	0.18375	9.53567	3.81832e-19	1.07686e-17	32.7399	ABTB2	0.309254	0.309254	1	0
cg17939040	-3.6682	-0.116737	-14.5169	4.44603e-37	2.73212e-34	73.5145	ACACA	-0.464317	0.464317	0	1
cg15044146	-2.02185	1.47086	-7.22418	3.67475e-12	4.01451e-11	16.9482	ACACA	-0.236636	0.236636	0	1
cg21096718	1.863	2.37823	11.9736	1.42167e-27	1.43127e-25	51.8865	ACACA	0.225501	0.225501	1	0
cg15996769	1.63656	-0.949681	6.33004	8.22499e-10	6.44703e-09	11.6679	ACACB	0.22126	0.22126	1	0
cg00289546	1.85156	-1.90887	4.25693	2.7226e-05	0.000104826	1.63544	ACADL	0.226548	0.226548	1	0
cg09308336	2.34099	-1.64128	8.53951	5.44455e-16	9.92785e-15	25.5947	ACADL	0.238242	0.238242	1	0
cg09068528	2.87979	-1.76515	8.58946	3.82532e-16	7.12485e-15	25.9416	ACADL	0.265491	0.265491	1	0
cg08631783	-1.63576	-0.143139	-8.24329	4.30345e-15	6.94575e-14	23.564	ACAN	-0.261385	0.261385	0	1
cg09947810	-2.03485	1.05767	-8.23762	4.47506e-15	7.20806e-14	23.5256	ACAN	-0.25879	0.25879	0	1
cg12497142	-1.63498	0.297797	-8.57293	4.29975e-16	7.95353e-15	25.8267	ACAN	-0.250899	0.250899	0	1
cg00507135	-1.56585	1.27606	-6.55723	2.18336e-10	1.86722e-09	12.9597	ACBD5	-0.203462	0.203462	0	1
cg01890568	-2.73637	0.812825	-7.52251	5.41479e-13	6.60922e-12	18.8225	ACCN1	-0.339174	0.339174	0	1
cg23406509	-1.73975	-0.100513	-9.06065	1.29026e-17	2.94427e-16	29.2746	ACCN1	-0.274142	0.274142	0	1
cg18126613	-1.60778	-0.780345	-8.38366	1.62468e-15	2.77627e-14	24.5206	ACCN1	-0.253887	0.253887	0	1
cg16166230	-1.47558	-0.375501	-8.79738	8.68621e-17	1.76983e-15	27.399	ACCN1	-0.239177	0.239177	0	1
cg26369259	-2.08079	1.94278	-7.15734	5.60259e-12	5.97392e-11	16.5358	ACCN1	-0.211171	0.211171	0	1
cg00747477	-1.46815	0.933684	-6.17803	1.95963e-09	1.45722e-08	10.8234	ACCN1	-0.208309	0.208309	0	1
cg19470841	-1.24802	-0.531097	-6.15078	2.28592e-09	1.6832e-08	10.6736	ACCN1	-0.20151	0.20151	0	1
cg02984614	2.46349	-2.75347	5.60973	4.37089e-08	2.65727e-07	7.81157	ACCN1	0.220521	0.220521	1	0
cg25033990	2.07178	-0.760978	11.9308	2.0313e-27	1.99212e-25	51.5341	ACCN1	0.273293	0.273293	1	0
cg02423064	2.21261	-0.688926	11.3922	1.73347e-25	1.23945e-23	47.1434	ACCN1	0.289426	0.289426	1	0
cg19942495	2.116	0.204603	13.6543	8.46486e-34	2.59538e-31	66.0498	ACCN1	0.326603	0.326603	1	0
cg14603098	4.25288	-1.26108	11.6181	2.71101e-26	2.21123e-24	48.9752	ACCN1	0.379965	0.379965	1	0
cg24613080	3.29481	-0.173709	12.5447	1.16711e-29	1.67889e-27	56.6306	ACCN1	0.409594	0.409594	1	0
cg16615454	2.08958	2.2674	8.63257	2.81793e-16	5.35039e-15	26.242	ACCN2	0.251	0.251	1	0
cg17610929	-2.52936	-2.38145	-6.07898	3.42147e-09	2.45416e-08	10.2817	ACCN4	-0.283926	0.283926	0	1
cg24743778	-1.78983	-1.83716	-4.39035	1.53708e-05	6.18453e-05	2.17883	ACCN4	-0.207009	0.207009	0	1
cg06175981	1.31272	0.706904	7.65988	2.20337e-13	2.83406e-12	19.7033	ACCN4	0.207106	0.207106	1	0
cg18265608	2.41712	0.00622547	9.73718	8.32789e-20	2.57464e-18	34.2398	ACCS	0.348412	0.348412	1	0
cg14628274	1.53486	-0.132009	10.593	1.08237e-22	5.06518e-21	40.7913	ACER2	0.239716	0.239716	1	0
cg27121309	-2.80546	-0.0729443	-11.4692	9.22849e-26	6.91075e-24	47.7657	ACER3	-0.39352	0.39352	0	1
cg02385173	1.73095	1.84198	7.90458	4.32495e-14	6.11273e-13	21.2995	ACER3	0.227465	0.227465	1	0
cg22488857	1.36748	-0.157725	6.31157	9.14742e-10	7.12448e-09	11.5644	ACHE	0.215036	0.215036	1	0
cg04156293	1.79054	0.0337266	5.03387	8.01639e-07	3.99422e-06	5.00519	ACHE	0.259926	0.259926	1	0
cg26890182	2.34701	3.28217	9.54386	3.59038e-19	1.01593e-17	32.8005	ACMSD	0.214141	0.214141	1	0
cg21527621	2.51145	-0.364087	10.4091	4.62114e-22	1.96728e-20	39.3597	ACOT11	0.340441	0.340441	1	0
cg10266490	2.37659	0.389139	14.0254	3.33085e-35	1.39658e-32	69.2477	ACOT11	0.366569	0.366569	1	0
cg05786314	-1.70127	-0.130873	-10.1357	3.9052e-21	1.45279e-19	37.2554	ACOT7	-0.267648	0.267648	0	1
cg10375954	1.31168	0.559599	8.44035	1.09313e-15	1.91121e-14	24.9099	ACOT7	0.214478	0.214478	1	0
cg00081799	2.26459	3.43881	12.3164	8.03493e-29	1.00283e-26	54.7246	ACOT7	0.215795	0.215795	1	0
cg18167466	2.29058	2.56131	13.6841	6.533e-34	2.055e-31	66.3059	ACOT7	0.279351	0.279351	1	0
cg10976772	2.5557	1.46237	15.098	2.60451e-39	2.68524e-36	78.5957	ACOT7	0.38449	0.38449	1	0
cg08101264	1.94928	-0.773223	7.61948	2.87345e-13	3.64024e-12	19.4432	ACOT8,ZSWIM3	0.268442	0.268442	1	0
cg26205890	-2.01616	-0.327356	-11.6851	1.55957e-26	1.32615e-24	49.5212	ACOX1	-0.317281	0.317281	0	1
cg25398112	-1.75402	1.22922	-7.3659	1.48934e-12	1.71594e-11	17.8319	ACOX3	-0.226567	0.226567	0	1
cg19317600	1.55303	1.77395	10.4159	4.38151e-22	1.87227e-20	39.4122	ACOX3	0.215537	0.215537	1	0
cg27080986	1.79903	0.688577	11.3519	2.40983e-25	1.68319e-23	46.8181	ACOX3	0.287607	0.287607	1	0
cg25599924	2.03993	1.74503	11.4068	1.53848e-25	1.1136e-23	47.2612	ACOX3	0.287942	0.287942	1	0
cg18631798	2.28003	1.12553	11.1377	1.37609e-24	8.55364e-23	45.0984	ACOX3	0.345069	0.345069	1	0
cg09756855	-1.60266	-0.30354	-9.44507	7.52966e-19	2.04565e-17	32.0712	ACOXL	-0.256891	0.256891	0	1
cg19541865	-1.55085	0.721289	-7.93977	3.41291e-14	4.88908e-13	21.5318	ACPP	-0.223378	0.223378	0	1
cg03498175	-2.28158	2.0701	-5.73589	2.23737e-08	1.42226e-07	8.45993	ACSL1	-0.238439	0.238439	0	1
cg22909085	-2.23485	0.289074	-10.4339	3.80314e-22	1.63802e-20	39.5519	ACSL3	-0.315884	0.315884	0	1
cg16920551	1.31218	-0.488715	6.27779	1.11041e-09	8.54655e-09	11.3758	ACSL5	0.200733	0.200733	1	0
cg07870237	1.79018	-0.778717	8.13858	8.84011e-15	1.36696e-13	22.8573	ACSL6	0.248033	0.248033	1	0
cg14906909	-1.57094	-0.657368	-8.92411	3.48292e-17	7.51203e-16	28.2977	ACSS3	-0.249971	0.249971	0	1
cg12341314	1.25178	0.252678	6.85023	3.75618e-11	3.57646e-10	14.6766	ACTA1	0.202783	0.202783	1	0
cg24104241	2.40545	-1.80225	8.75708	1.15969e-16	2.32143e-15	27.1148	ACTA1	0.232373	0.232373	1	0
cg02970384	2.06792	-1.19595	10.8686	1.20411e-23	6.4961e-22	42.9578	ACTA1	0.240413	0.240413	1	0
cg00034468	1.59899	-0.294456	8.8661	5.29702e-17	1.11196e-15	27.8853	ACTA1	0.245822	0.245822	1	0
cg11668749	1.6911	-0.150252	8.59804	3.59975e-16	6.7309e-15	26.0013	ACTA1	0.265521	0.265521	1	0
cg05353133	2.19265	-0.911922	12.3317	7.06272e-29	8.90651e-27	54.852	ACTA1	0.270284	0.270284	1	0
cg10894512	1.66085	2.21554	10.1008	5.1179e-21	1.87669e-19	36.9888	ACTA2	0.201163	0.201163	1	0
cg26478401	2.38132	0.151812	9.47939	5.82416e-19	1.60666e-17	32.3241	ACTA2,FAS	0.349339	0.349339	1	0
cg26657920	-1.58293	1.23554	-6.29296	1.01796e-09	7.87564e-09	11.4604	ACTBL2	-0.209396	0.209396	0	1
cg19970883	-1.81158	-0.434514	-11.024	3.45007e-24	2.01901e-22	44.1912	ACTC1	-0.290919	0.290919	0	1
cg25118606	1.52292	0.599217	10.813	1.87855e-23	9.857e-22	42.519	ACTG2	0.247714	0.247714	1	0
cg16024950	1.66803	-0.703732	5.0798	6.41398e-07	3.24526e-06	5.21965	ACTL6B	0.228977	0.228977	1	0
cg26990587	3.58129	-1.28019	10.7253	3.78596e-23	1.90051e-21	41.8276	ACTL6B	0.34023	0.34023	1	0
cg08572611	3.4435	-1.08826	10.5934	1.07947e-22	5.05226e-21	40.794	ACTL6B	0.349305	0.349305	1	0
cg24471254	3.27742	1.66733	10.8349	1.57656e-23	8.37505e-22	42.6919	ACTL6B	0.455491	0.455491	1	0
cg07021447	1.38596	1.34085	9.10652	9.22518e-18	2.14931e-16	29.6047	ACTN1	0.205355	0.205355	1	0
cg26303870	1.30636	0.0242532	9.44895	7.31446e-19	1.99061e-17	32.0997	ACTN1	0.209679	0.209679	1	0
cg15364504	1.79483	0.423952	10.1017	5.0819e-21	1.86368e-19	36.9957	ACTN1	0.282056	0.282056	1	0
cg20505457	1.77321	0.937303	12.8479	8.83978e-31	1.55419e-28	59.1802	ACTN1	0.284162	0.284162	1	0
cg08170227	2.02222	-0.0960043	11.2379	6.10016e-25	3.98511e-23	45.9013	ACTN1	0.306292	0.306292	1	0
cg00739471	2.12828	0.817616	10.4133	4.46946e-22	1.90672e-20	39.3927	ACTN1	0.327154	0.327154	1	0
cg26406150	-2.38398	0.163068	-10.6648	6.12558e-23	2.98681e-21	41.3529	ACTN2	-0.345665	0.345665	0	1
cg17482237	-2.42931	1.03211	-9.65853	1.512e-19	4.50421e-18	33.6523	ACTN2	-0.293464	0.293464	0	1
cg00328597	-1.63768	0.785224	-7.6703	2.05713e-13	2.65638e-12	19.7706	ACTN2	-0.232623	0.232623	0	1
cg20282303	-1.45964	0.551838	-3.8007	0.000172553	0.000570668	-0.108453	ACTN2	-0.225071	0.225071	0	1
cg11215976	2.44414	-0.840619	8.25654	3.92708e-15	6.37451e-14	23.6538	ACTN2	0.304059	0.304059	1	0
cg20482698	3.07382	-1.21008	10.6996	4.64261e-23	2.30511e-21	41.6263	ACTN2	0.306559	0.306559	1	0
cg14932016	2.68227	-0.978392	9.78545	5.76842e-20	1.823e-18	34.6016	ACTN2	0.311889	0.311889	1	0
cg10372476	2.57226	0.188661	8.5566	4.82566e-16	8.86955e-15	25.7133	ACTN2	0.367773	0.367773	1	0
cg18770350	3.86036	-0.793797	10.6934	4.87833e-23	2.41325e-21	41.5775	ACTN2	0.390599	0.390599	1	0
cg05116382	1.38814	-0.00920547	7.93144	3.60982e-14	5.15567e-13	21.4768	ACTN3	0.223161	0.223161	1	0
cg20648847	2.79918	-2.28361	7.80002	8.70768e-14	1.18228e-12	20.6133	ACTN3	0.223274	0.223274	1	0
cg05475524	2.7727	-0.761965	8.68423	1.95141e-16	3.79137e-15	26.6032	ACTN3	0.328503	0.328503	1	0
cg01806972	2.12389	-1.22944	6.48595	3.32218e-10	2.76614e-09	12.5506	ACTN3,ZDHHC24	0.255148	0.255148	1	0
cg00653455	-1.5833	0.0569229	-6.54667	2.32394e-10	1.97982e-09	12.8988	ACTR8	-0.244185	0.244185	0	1
cg05162202	-2.56878	0.828817	-11.758	8.53534e-27	7.58761e-25	50.1164	ACTRT2	-0.312355	0.312355	0	1
cg07795402	-2.99169	1.14172	-12.7455	2.11756e-30	3.48403e-28	58.317	ACTRT2	-0.310597	0.310597	0	1
cg10888031	-1.56259	-0.0425967	-8.99562	2.07279e-17	4.60182e-16	28.8082	ACTRT2	-0.251213	0.251213	0	1
cg13947317	-2.156	1.59294	-7.67385	2.00953e-13	2.59824e-12	19.7936	ACTRT2	-0.240235	0.240235	0	1
cg15211996	-1.40905	-0.796358	-10.2603	1.48096e-21	5.84898e-20	38.2113	ACTRT2	-0.228542	0.228542	0	1
cg19077494	-1.64162	-0.310027	-10.2908	1.16718e-21	4.67721e-20	38.4461	ACVR1	-0.263621	0.263621	0	1
cg16682903	1.58731	1.89627	9.29022	2.38365e-18	6.0399e-17	30.9366	ACVR1	0.214004	0.214004	1	0
cg09499849	2.05637	0.388655	9.277	2.62871e-18	6.62305e-17	30.8403	ACVR1	0.316429	0.316429	1	0
cg14420245	2.04179	0.17735	9.2165	4.11036e-18	1.00804e-16	30.4003	ACVR2A	0.313078	0.313078	1	0
cg26372400	2.16906	-1.09837	9.66777	1.40984e-19	4.21954e-18	33.7212	ACVRL1	0.255547	0.255547	1	0
cg07170824	1.75741	0.256382	6.24543	1.33609e-09	1.01613e-08	11.1958	ACVRL1	0.264177	0.264177	1	0
cg12193731	2.79873	-0.521902	9.03058	1.6069e-17	3.62228e-16	29.0587	ACVRL1	0.347777	0.347777	1	0
cg25558103	1.64089	0.294215	5.64721	3.58658e-08	2.21021e-07	8.00297	ADAM11	0.248042	0.248042	1	0
cg04876582	-1.54397	-1.01728	-9.72998	8.79642e-20	2.70914e-18	34.1859	ADAM12	-0.242208	0.242208	0	1
cg26969179	1.42198	0.885958	7.92402	3.79474e-14	5.40386e-13	21.4278	ADAM12	0.223475	0.223475	1	0
cg20156953	-1.75325	0.8914	-7.24437	3.23346e-12	3.55902e-11	17.0734	ADAM17	-0.239262	0.239262	0	1
cg07301795	1.60752	0.365769	9.56751	3.00516e-19	8.60709e-18	32.9757	ADAM19	0.260202	0.260202	1	0
cg15598120	2.15727	-0.900284	10.11	4.76549e-21	1.75365e-19	37.0591	ADAM19	0.273403	0.273403	1	0
cg13667243	2.36802	0.541321	10.0598	7.0286e-21	2.52592e-19	36.6761	ADAM19	0.356547	0.356547	1	0
cg04371413	-1.70271	0.497963	-6.13333	2.52216e-09	1.8451e-08	10.578	ADAM23	-0.251393	0.251393	0	1
cg12243681	-2.17942	1.4681	-8.72141	1.49667e-16	2.95247e-15	26.864	ADAM23	-0.24105	0.24105	0	1
cg09553380	2.26778	-2.24413	7.23104	3.51847e-12	3.85397e-11	16.9907	ADAM23	0.204617	0.204617	1	0
cg16166968	1.3916	1.35278	9.73135	8.70549e-20	2.68409e-18	34.1962	ADAM30	0.208455	0.208455	1	0
cg11199639	2.5579	0.928334	10.8345	1.58172e-23	8.40003e-22	42.6887	ADAM5P	0.381489	0.381489	1	0
cg19659741	2.55991	0.974048	10.7116	4.22245e-23	2.10886e-21	41.7199	ADAM5P	0.382618	0.382618	1	0
cg14742937	2.64845	0.548104	11.2563	5.25404e-25	3.47414e-23	46.0487	ADAM5P	0.387209	0.387209	1	0
cg07387286	2.80644	1.06892	10.7268	3.74032e-23	1.88071e-21	41.8395	ADAM5P	0.40938	0.40938	1	0
cg13499371	-2.95384	2.27686	-11.3779	1.94925e-25	1.38206e-23	47.0275	ADAM6	-0.20694	0.20694	0	1
cg00952789	1.57342	2.00561	9.87539	2.9025e-20	9.58567e-19	35.2784	ADAMTS1	0.204299	0.204299	1	0
cg20187011	1.56366	1.14455	8.43613	1.12591e-15	1.9654e-14	24.8808	ADAMTS1	0.237458	0.237458	1	0
cg17018096	1.58689	-1.08415	8.32144	2.50519e-15	4.17598e-14	24.0953	ADAMTS10	0.20958	0.20958	1	0
cg22983083	2.42906	-1.50424	9.58958	2.54487e-19	7.3606e-18	33.1395	ADAMTS10	0.252971	0.252971	1	0
cg11590772	1.82774	1.38812	9.63273	1.83755e-19	5.42299e-18	33.4602	ADAMTS10	0.269946	0.269946	1	0
cg19641747	1.56746	1.57348	8.4036	1.41363e-15	2.43529e-14	24.6573	ADAMTS12	0.22035	0.22035	1	0
cg09747891	1.72928	-0.904392	7.76948	1.06704e-13	1.43083e-12	20.414	ADAMTS12	0.223851	0.223851	1	0
cg04124352	2.5478	-1.18962	9.31192	2.02946e-18	5.19633e-17	31.095	ADAMTS12	0.289794	0.289794	1	0
cg26573704	3.21199	-1.02405	8.65062	2.47872e-16	4.74421e-15	26.368	ADAMTS12	0.357776	0.357776	1	0
cg23236370	2.72204	2.17188	14.1738	9.07397e-36	4.31123e-33	70.5331	ADAMTS12	0.365167	0.365167	1	0
cg18519308	2.81371	1.12273	11.1081	1.74915e-24	1.069e-22	44.8616	ADAMTS12	0.412658	0.412658	1	0
cg04838832	1.95119	-1.78989	6.78495	5.5863e-11	5.1899e-10	14.2892	ADAMTS14	0.206685	0.206685	1	0
cg01881590	-3.39322	0.229929	-13.7156	4.96969e-34	1.59919e-31	66.5762	ADAMTS16	-0.424526	0.424526	0	1
cg14521614	-3.02641	0.677308	-11.3445	2.56077e-25	1.78197e-23	46.7582	ADAMTS16	-0.363492	0.363492	0	1
cg22562853	-2.79657	1.23528	-10.932	7.23771e-24	4.03756e-22	43.4601	ADAMTS16	-0.300597	0.300597	0	1
cg12858370	-2.59047	1.33435	-8.70673	1.66202e-16	3.25747e-15	26.761	ADAMTS16	-0.287908	0.287908	0	1
cg09588888	-2.23914	0.8573	-9.21798	4.06573e-18	9.97903e-17	30.4111	ADAMTS16	-0.28738	0.28738	0	1
cg03824768	-1.80762	0.716282	-9.50333	4.86745e-19	1.35547e-17	32.5008	ADAMTS16	-0.253582	0.253582	0	1
cg21514291	-2.42413	1.62786	-8.99318	2.10991e-17	4.68052e-16	28.7908	ADAMTS16	-0.250133	0.250133	0	1
cg12660315	-2.52179	2.12524	-7.45584	8.34457e-13	9.93568e-12	18.399	ADAMTS16	-0.234408	0.234408	0	1
cg19813025	1.45225	-0.723426	7.43303	9.66993e-13	1.14118e-11	18.2547	ADAMTS16	0.213896	0.213896	1	0
cg22784954	3.44414	-0.126652	7.52974	5.16581e-13	6.32313e-12	18.8686	ADAMTS16	0.409654	0.409654	1	0
cg03300787	-1.58511	1.04587	-7.86729	5.55491e-14	7.74006e-13	21.0541	ADAMTS17	-0.212664	0.212664	0	1
cg04622200	1.30248	0.883044	6.84195	3.95084e-11	3.75248e-10	14.6273	ADAMTS17	0.201232	0.201232	1	0
cg12175311	1.38745	1.31224	7.44653	8.86252e-13	1.05153e-11	18.34	ADAMTS17	0.202475	0.202475	1	0
cg18275958	-2.77005	0.0839034	-11.4281	1.29173e-25	9.47049e-24	47.4337	ADAMTS2	-0.385082	0.385082	0	1
cg06002305	-2.66288	0.726447	-9.73813	8.26794e-20	2.55763e-18	34.247	ADAMTS2	-0.337696	0.337696	0	1
cg21747876	-2.50011	1.28036	-7.89525	4.60467e-14	6.48242e-13	21.2381	ADAMTS2	-0.290747	0.290747	0	1
cg25550425	-1.90053	0.218848	-9.73761	8.30071e-20	2.56689e-18	34.2431	ADAMTS2	-0.287029	0.287029	0	1
cg26694831	-1.93745	0.203814	-6.35282	7.21184e-10	5.70424e-09	11.7958	ADAMTS2	-0.286059	0.286059	0	1
cg15870576	-2.07633	0.599472	-9.06106	1.28646e-17	2.93614e-16	29.2775	ADAMTS2	-0.285005	0.285005	0	1
cg25930161	-2.90575	1.63432	-10.0912	5.51247e-21	2.01064e-19	36.9156	ADAMTS2	-0.266254	0.266254	0	1
cg23319104	-2.07955	1.11975	-8.48047	8.25001e-16	1.46701e-14	25.1863	ADAMTS2	-0.259612	0.259612	0	1
cg11405216	-1.7064	0.436038	-7.20778	4.07634e-12	4.42785e-11	16.8468	ADAMTS2	-0.256576	0.256576	0	1
cg13041355	-2.12241	1.19729	-8.70566	1.67476e-16	3.28103e-15	26.7535	ADAMTS2	-0.251986	0.251986	0	1
cg04184432	-1.77255	0.888007	-7.61664	2.92758e-13	3.70444e-12	19.4249	ADAMTS2	-0.245543	0.245543	0	1
cg09533145	-1.44167	-0.857541	-11.338	2.69903e-25	1.8696e-23	46.7063	ADAMTS2	-0.233929	0.233929	0	1
cg16451601	-2.28009	1.71052	-8.51133	6.64065e-16	1.19709e-14	25.3996	ADAMTS2	-0.232599	0.232599	0	1
cg23329372	-1.86413	1.08524	-9.49444	5.2029e-19	1.44436e-17	32.4352	ADAMTS2	-0.232216	0.232216	0	1
cg21849875	-1.43245	0.0492166	-7.11142	7.47433e-12	7.83948e-11	16.254	ADAMTS2	-0.23165	0.23165	0	1
cg19489885	-1.48423	0.356261	-9.22724	3.79731e-18	9.35239e-17	30.4783	ADAMTS2	-0.229396	0.229396	0	1
cg12354870	-1.8848	1.31092	-8.14012	8.74758e-15	1.35363e-13	22.8676	ADAMTS2	-0.229035	0.229035	0	1
cg07707491	-1.97821	1.4381	-8.92609	3.43333e-17	7.41035e-16	28.3118	ADAMTS2	-0.22661	0.22661	0	1
cg17212277	-1.35722	-0.141993	-7.90473	4.32059e-14	6.10728e-13	21.3005	ADAMTS2	-0.219936	0.219936	0	1
cg21901223	-1.44368	0.55902	-7.96511	2.87642e-14	4.16127e-13	21.6996	ADAMTS2	-0.21712	0.21712	0	1
cg27000228	-1.3752	0.42947	-7.0938	8.34524e-12	8.69381e-11	16.1462	ADAMTS2	-0.215055	0.215055	0	1
cg02497046	-1.39257	0.415388	-6.72125	8.20659e-11	7.44874e-10	13.9139	ADAMTS2	-0.211324	0.211324	0	1
cg18045155	-1.30336	-0.597476	-6.48987	3.2466e-10	2.70786e-09	12.573	ADAMTS2	-0.208084	0.208084	0	1
cg16604066	-1.64635	1.41814	-6.93383	2.25077e-11	2.21025e-10	15.1767	ADAMTS2	-0.204502	0.204502	0	1
cg11436833	-1.30886	0.693194	-6.46504	3.75512e-10	3.10136e-09	12.4313	ADAMTS2	-0.200869	0.200869	0	1
cg00532157	2.37185	-2.28032	5.82608	1.37664e-08	9.03644e-08	8.93059	ADAMTS2	0.232559	0.232559	1	0
cg20422099	3.05193	-1.66603	8.81866	7.45426e-17	1.53267e-15	27.5494	ADAMTS2	0.294116	0.294116	1	0
cg16991765	2.01392	-0.0888853	8.73434	1.3646e-16	2.70661e-15	26.9548	ADAMTS2	0.295266	0.295266	1	0
cg11751806	2.262	-1.49535	9.02314	1.69649e-17	3.81291e-16	29.0053	ADAMTS20	0.24269	0.24269	1	0
cg24116870	2.05219	-1.28896	7.68491	1.86819e-13	2.42663e-12	19.8651	ADAMTS20	0.246185	0.246185	1	0
cg02925039	1.67752	-0.242055	10.1644	3.12453e-21	1.17925e-19	37.4752	ADAMTS20	0.257167	0.257167	1	0
cg01345315	2.37274	-0.388376	10.752	3.05991e-23	1.55796e-21	42.0376	ADAMTS20	0.326116	0.326116	1	0
cg19619405	4.30049	-0.270349	11.6938	1.4522e-26	1.23919e-24	49.5916	ADAMTS20	0.481366	0.481366	1	0
cg01664241	2.39235	-0.859766	10.3972	5.07352e-22	2.14506e-20	39.2676	ADAMTS3	0.293494	0.293494	1	0
cg04812351	2.0007	0.0279583	8.92357	3.49667e-17	7.54035e-16	28.2938	ADAMTS3	0.303532	0.303532	1	0
cg05797623	2.01043	0.334243	9.88282	2.74202e-20	9.09114e-19	35.3344	ADAMTS3	0.313592	0.313592	1	0
cg02462195	1.37904	-1.08865	4.54314	7.84895e-06	3.32097e-05	2.81937	ADAMTS5	0.201401	0.201401	1	0
cg21646598	2.05394	-2.28581	5.57088	5.35934e-08	3.21475e-07	7.61434	ADAMTS5	0.203898	0.203898	1	0
cg03202077	2.38842	-1.90683	8.57177	4.33511e-16	8.01651e-15	25.8186	ADAMTS5	0.222739	0.222739	1	0
cg15237494	2.22841	-1.63385	7.98783	2.46691e-14	3.60032e-13	21.8502	ADAMTS5	0.23605	0.23605	1	0
cg02800810	2.36585	-1.15197	9.69041	1.18765e-19	3.59031e-18	33.8902	ADAMTS5	0.277532	0.277532	1	0
cg16580073	-2.17662	1.50117	-9.07634	1.15055e-17	2.64285e-16	29.3874	ADAMTS6	-0.235919	0.235919	0	1
cg04137171	1.68708	0.0872092	12.1472	3.33155e-28	3.75384e-26	53.3197	ADAMTS7	0.269737	0.269737	1	0
cg20246113	2.506	-0.774595	10.3063	1.0342e-21	4.17744e-20	38.5654	ADAMTS7	0.312334	0.312334	1	0
cg12270485	-1.4858	-1.66603	-9.93321	1.86335e-20	6.32132e-19	35.7151	ADAMTS8	-0.207832	0.207832	0	1
cg04268950	1.42024	0.637933	6.54166	2.39373e-10	2.03565e-09	12.87	ADAMTS8	0.209271	0.209271	1	0
cg22081832	1.81631	0.229647	7.13878	6.29602e-12	6.66818e-11	16.4217	ADAMTS9	0.277246	0.277246	1	0
cg16714091	2.08205	-0.642666	9.19941	4.6625e-18	1.13511e-16	30.2763	ADAMTSL1	0.28566	0.28566	1	0
cg13748845	-2.63198	0.532369	-11.1017	1.84162e-24	1.12269e-22	44.8108	ADAMTSL2	-0.341665	0.341665	0	1
cg01152302	2.27246	-1.6516	8.03919	1.74136e-14	2.59025e-13	22.192	ADAMTSL3	0.236721	0.236721	1	0
cg00658405	1.71747	2.08567	11.9648	1.52984e-27	1.53128e-25	51.8141	ADAMTSL5	0.222103	0.222103	1	0
cg15002904	1.77436	1.69308	10.9088	8.71869e-24	4.80263e-22	43.2764	ADAMTSL5	0.251076	0.251076	1	0
cg09791746	2.77241	2.92565	12.3301	7.16007e-29	9.01745e-27	54.8384	ADAMTSL5	0.302839	0.302839	1	0
cg17147471	1.91064	0.537152	12.2701	1.18595e-28	1.43681e-26	54.34	ADAMTSL5	0.303218	0.303218	1	0
cg15483084	1.352	0.586603	5.04992	7.41667e-07	3.71642e-06	5.07995	ADAP1	0.201593	0.201593	1	0
cg15108645	1.52284	1.47447	7.36545	1.49365e-12	1.72075e-11	17.8291	ADAP1	0.210904	0.210904	1	0
cg07133749	1.86235	-1.85912	5.801	1.57667e-08	1.02632e-07	8.79907	ADAP2	0.207255	0.207255	1	0
cg26069230	2.26042	-1.65133	9.89839	2.43376e-20	8.13136e-19	35.452	ADAP2	0.225445	0.225445	1	0
cg14526825	-1.77716	0.489185	-9.50028	4.98014e-19	1.38527e-17	32.4783	ADARB1	-0.25729	0.25729	0	1
cg23662138	2.02763	-1.4617	6.26824	1.1728e-09	8.99785e-09	11.3226	ADARB1	0.245017	0.245017	1	0
cg12090430	-2.57064	0.68627	-11.1061	1.77785e-24	1.08563e-22	44.8455	ADARB2	-0.327656	0.327656	0	1
cg03480068	-2.00871	0.52246	-8.50832	6.78281e-16	1.22088e-14	25.3787	ADARB2	-0.289199	0.289199	0	1
cg27336068	-2.20277	-2.5069	-12.3807	4.67338e-29	6.06576e-27	55.2599	ADARB2	-0.266705	0.266705	0	1
cg15462970	-2.13272	1.26278	-6.74838	6.96872e-11	6.38175e-10	14.0734	ADARB2	-0.249823	0.249823	0	1
cg11485894	-1.66275	0.593292	-8.27312	3.50172e-15	5.71977e-14	23.7664	ADARB2	-0.243153	0.243153	0	1
cg23375593	-1.54444	0.322257	-6.34134	7.70572e-10	6.06745e-09	11.7313	ADARB2	-0.241555	0.241555	0	1
cg26394196	-1.87005	0.99977	-8.06366	1.47442e-14	2.2149e-13	22.3552	ADARB2	-0.241324	0.241324	0	1
cg17405812	-1.63349	0.941628	-7.05773	1.04519e-11	1.07487e-10	15.9262	ADARB2	-0.230439	0.230439	0	1
cg07488920	-1.77916	1.50376	-5.89568	9.42669e-09	6.33884e-08	9.29784	ADARB2	-0.224728	0.224728	0	1
cg11726857	-1.47693	0.939223	-6.06249	3.75171e-09	2.67522e-08	10.1922	ADARB2	-0.215013	0.215013	0	1
cg05441518	-1.54284	1.14458	-5.99361	5.50133e-09	3.83197e-08	9.82049	ADARB2	-0.210412	0.210412	0	1
cg15622527	-1.82334	1.74545	-6.93674	2.21073e-11	2.17312e-10	15.1943	ADARB2	-0.202926	0.202926	0	1
cg17486764	-1.58923	1.5313	-5.32243	1.92391e-07	1.05828e-06	6.37967	ADARB2	-0.202583	0.202583	0	1
cg00467420	1.92013	-1.83239	7.22588	3.63547e-12	3.97447e-11	16.9587	ADARB2	0.202097	0.202097	1	0
cg16646662	1.35937	-0.487549	5.88204	1.01558e-08	6.79759e-08	9.22557	ADARB2	0.208354	0.208354	1	0
cg23853507	1.40566	-0.703603	5.78336	1.73397e-08	1.12105e-07	8.7069	ADARB2	0.209557	0.209557	1	0
cg00363080	1.36995	0.0732651	4.75098	3.05512e-06	1.38477e-05	3.72141	ADARB2	0.213679	0.213679	1	0
cg23684973	2.20362	-1.87169	7.68438	1.87472e-13	2.4345e-12	19.8616	ADARB2	0.220986	0.220986	1	0
cg05923595	2.94076	-1.01345	8.2636	3.74013e-15	6.08679e-14	23.7017	ADC	0.33568	0.33568	1	0
cg18505710	-2.33093	0.800595	-10.3764	5.97304e-22	2.50241e-20	39.1067	ADCK1	-0.287852	0.287852	0	1
cg23569090	-2.48729	1.84586	-8.15515	7.89133e-15	1.22787e-13	22.9687	ADCK1	-0.238282	0.238282	0	1
cg04556393	-1.57896	-0.407122	-7.47741	7.25707e-13	8.71035e-12	18.5357	ADCY10	-0.24565	0.24565	0	1
cg19307406	-1.59821	0.523082	-9.45815	6.82787e-19	1.8662e-17	32.1675	ADCY10	-0.235916	0.235916	0	1
cg27107076	1.5477	-0.746476	4.97974	1.04039e-06	5.09057e-06	4.75465	ADCY3	0.225227	0.225227	1	0
cg19646112	2.06267	-0.353846	9.61255	2.14007e-19	6.25844e-18	33.3101	ADCY4	0.292545	0.292545	1	0
cg05031016	2.19026	-0.115544	9.32142	1.8913e-18	4.8655e-17	31.1644	ADCY4	0.317214	0.317214	1	0
cg07485357	2.68657	-0.967209	9.05651	1.32992e-17	3.0285e-16	29.2448	ADCY4	0.318687	0.318687	1	0
cg16761581	2.84841	-0.786342	9.71121	1.01431e-19	3.09613e-18	34.0456	ADCY4	0.328163	0.328163	1	0
cg12265829	2.67155	-0.0728471	10.7611	2.84458e-23	1.45504e-21	42.1096	ADCY4	0.367616	0.367616	1	0
cg14287235	3.0502	0.0104867	9.25617	3.06665e-18	7.65699e-17	30.6886	ADCY4	0.402424	0.402424	1	0
cg25556905	3.60144	-0.277871	9.50498	4.80776e-19	1.33957e-17	32.5129	ADCY4	0.420883	0.420883	1	0
cg13631572	3.88402	-0.563499	10.8085	1.94755e-23	1.01985e-21	42.4834	ADCY4	0.42449	0.42449	1	0
cg16215203	4.00644	-0.393049	10.8002	2.08183e-23	1.08424e-21	42.4176	ADCY4	0.442115	0.442115	1	0
cg23179456	3.93348	0.182171	9.13165	7.6732e-18	1.80774e-16	29.786	ADCY4	0.471994	0.471994	1	0
cg20300093	1.22027	0.30005	11.1286	1.48157e-24	9.15462e-23	45.0255	ADCY5	0.203101	0.203101	1	0
cg07851738	-1.5152	1.41319	-5.05298	7.30733e-07	3.66588e-06	5.09423	ADCY8	-0.201105	0.201105	0	1
cg26332560	2.39563	-2.34852	7.17264	5.08828e-12	5.45637e-11	16.6299	ADCY8	0.20117	0.20117	1	0
cg10487659	-1.93797	0.706722	-7.36952	1.45517e-12	1.67902e-11	17.8546	ADCY9	-0.260863	0.260863	0	1
cg27567416	-1.32365	0.202267	-11.9814	1.33205e-27	1.34851e-25	51.9508	ADCY9	-0.210354	0.210354	0	1
cg07906046	1.54163	1.02158	9.51761	4.37303e-19	1.22454e-17	32.6063	ADCY9	0.239672	0.239672	1	0
cg01207684	2.20871	1.87721	5.5588	5.70903e-08	3.4099e-07	7.55321	ADCY9	0.26601	0.26601	1	0
cg11850773	2.15556	-2.06474	7.36901	1.45997e-12	1.68429e-11	17.8514	ADCYAP1	0.208294	0.208294	1	0
cg07376535	2.02768	-1.03956	9.24544	3.3199e-18	8.24913e-17	30.6105	ADCYAP1	0.25299	0.25299	1	0
cg10384245	1.94169	-0.619635	7.71229	1.55902e-13	2.04584e-12	20.0424	ADCYAP1	0.271145	0.271145	1	0
cg14489474	2.0459	-0.355678	10.7836	2.37691e-23	1.2279e-21	42.2868	ADCYAP1	0.298305	0.298305	1	0
cg19962990	2.05993	-0.0788989	8.95159	2.85413e-17	6.22484e-16	28.4936	ADCYAP1	0.307283	0.307283	1	0
cg11859607	2.36319	-0.396759	9.6535	1.57062e-19	4.66951e-18	33.6148	ADCYAP1	0.325465	0.325465	1	0
cg14200170	3.15101	-1.03637	9.72256	9.30612e-20	2.85717e-18	34.1304	ADCYAP1	0.340899	0.340899	1	0
cg17059658	3.70969	-1.10754	10.2437	1.6868e-21	6.61028e-20	38.083	ADCYAP1	0.370326	0.370326	1	0
cg24384519	-2.54041	-0.118375	-12.714	2.77016e-30	4.46294e-28	58.0515	ADCYAP1R1	-0.373609	0.373609	0	1
cg04879561	-2.80491	0.322837	-12.2674	1.2133e-28	1.46653e-26	54.3174	ADCYAP1R1	-0.371801	0.371801	0	1
cg01556466	-2.27622	-0.351044	-12.8793	6.75706e-31	1.22226e-28	59.4457	ADCYAP1R1	-0.353361	0.353361	0	1
cg25195987	-2.52908	0.338072	-11.5701	4.02569e-26	3.18504e-24	48.5848	ADCYAP1R1	-0.345575	0.345575	0	1
cg02846790	-2.44457	0.928785	-8.97592	2.3919e-17	5.27201e-16	28.6674	ADCYAP1R1	-0.301281	0.301281	0	1
cg13886135	-2.56162	1.69548	-8.40965	1.35507e-15	2.34128e-14	24.6988	ADCYAP1R1	-0.258802	0.258802	0	1
cg12140543	-2.13749	1.13155	-9.87911	2.82101e-20	9.33264e-19	35.3065	ADCYAP1R1	-0.256455	0.256455	0	1
cg18421840	-1.52286	-0.70373	-10.122	4.34171e-21	1.60615e-19	37.1509	ADCYAP1R1	-0.248148	0.248148	0	1
cg21619594	-1.79881	0.772056	-9.6907	1.18501e-19	3.5835e-18	33.8924	ADCYAP1R1	-0.247906	0.247906	0	1
cg02674324	-1.83992	1.46787	-7.9617	2.9434e-14	4.25292e-13	21.677	ADD2	-0.212865	0.212865	0	1
cg24347663	2.999	-3.16782	6.37863	6.21133e-10	4.96402e-09	11.9412	ADD2	0.206065	0.206065	1	0
cg08857144	2.83939	-2.84495	6.52455	2.64775e-10	2.23829e-09	12.7717	ADD2	0.214356	0.214356	1	0
cg17075459	1.33421	0.574798	7.70988	1.58404e-13	2.0768e-12	20.0268	ADD2	0.217472	0.217472	1	0
cg03962527	1.90533	0.512425	8.42371	1.22819e-15	2.13228e-14	24.7954	ADD3	0.295079	0.295079	1	0
cg23607622	-1.28391	-0.279707	-8.30824	2.74554e-15	4.54811e-14	24.0053	ADIG	-0.210811	0.210811	0	1
cg17349406	1.67803	1.72918	13.1649	5.83482e-32	1.28543e-29	61.8661	ADIG	0.239982	0.239982	1	0
cg03573747	-1.42854	0.145579	-9.82139	4.38571e-20	1.41039e-18	34.8716	ADIPOQ	-0.227044	0.227044	0	1
cg23249140	-1.47762	0.907664	-6.91097	2.5902e-11	2.52303e-10	15.0395	ADIPOQ	-0.201277	0.201277	0	1
cg12505085	1.93449	2.55475	10.0081	1.04706e-20	3.67615e-19	36.2832	ADK	0.221848	0.221848	1	0
cg12318501	1.65849	-0.151657	5.30623	2.08774e-07	1.1416e-06	6.30084	ADM2	0.241266	0.241266	1	0
cg02893180	2.33355	-0.163566	6.25197	1.28712e-09	9.81144e-09	11.2321	ADM2	0.312625	0.312625	1	0
cg03547181	1.82738	-0.312295	8.89623	4.26129e-17	9.08318e-16	28.0993	ADORA1	0.274631	0.274631	1	0
cg21949305	2.24788	1.85276	14.0092	3.83759e-35	1.58172e-32	69.1077	ADORA2A,C22orf45	0.319832	0.319832	1	0
cg17580614	2.21327	1.77778	11.9474	1.76859e-27	1.75194e-25	51.6709	ADORA2B	0.313301	0.313301	1	0
cg07563400	2.35571	-0.249751	13.771	3.06679e-34	1.0268e-31	67.0533	ADORA2B	0.329276	0.329276	1	0
cg07314829	2.45972	-0.392039	12.2387	1.54532e-28	1.83553e-26	54.0785	ADORA3	0.328989	0.328989	1	0
cg00543976	2.51444	-0.0158578	12.9512	3.65226e-31	6.92829e-29	60.0536	ADORA3	0.361768	0.361768	1	0
cg11574975	3.01503	-0.407985	9.33341	1.73027e-18	4.47051e-17	31.252	ADORA3	0.382594	0.382594	1	0
cg14669379	3.1435	0.34334	11.9543	1.66997e-27	1.66389e-25	51.7275	ADORA3	0.430809	0.430809	1	0
cg16904330	2.425	-1.08321	8.28024	3.33342e-15	5.46116e-14	23.8148	ADPRH	0.292447	0.292447	1	0
cg20849855	-1.70736	0.664152	-9.43812	7.93091e-19	2.14665e-17	32.0201	ADPRHL1	-0.243179	0.243179	0	1
cg09506001	2.6863	2.91413	16.6578	2.31129e-45	9.97255e-42	92.3707	ADPRHL2	0.314495	0.314495	1	0
cg01204060	-1.47632	0.665064	-6.34037	7.74905e-10	6.0988e-09	11.7259	ADRA1D	-0.220515	0.220515	0	1
cg15873320	2.015	-1.71375	6.13564	2.48959e-09	1.82281e-08	10.5907	ADRA1D	0.233077	0.233077	1	0
cg12215340	2.37586	-1.19107	8.59057	3.79547e-16	7.07213e-15	25.9493	ADRA1D	0.270537	0.270537	1	0
cg10235817	1.26438	-0.188539	7.57002	3.97247e-13	4.93699e-12	19.1259	ADRA2C	0.200362	0.200362	1	0
cg14826456	1.35243	-0.595191	7.45398	8.44566e-13	1.00491e-11	18.3872	ADRB1	0.201465	0.201465	1	0
cg05575054	2.09782	-1.04323	6.69972	9.3405e-11	8.41331e-10	13.7876	ADRB1	0.265658	0.265658	1	0
cg09258813	3.19278	-2.5135	6.92385	2.39312e-11	2.34222e-10	15.1168	ADRB3	0.255406	0.255406	1	0
cg22275864	1.77081	0.781059	6.7186	8.33885e-11	7.56144e-10	13.8983	ADRB3	0.263068	0.263068	1	0
cg16991858	-2.33303	1.44164	-8.25243	4.04002e-15	6.5447e-14	23.626	ADSS	-0.264423	0.264423	0	1
cg10797850	-1.79461	0.673685	-6.78259	5.66649e-11	5.25983e-10	14.2753	ADSSL1	-0.259466	0.259466	0	1
cg14249876	2.86465	-2.78075	5.78089	1.75723e-08	1.13513e-07	8.69398	AEBP1	0.243579	0.243579	1	0
cg10873171	2.09857	0.846998	14.6783	1.07069e-37	7.52347e-35	74.9219	AEBP1	0.335122	0.335122	1	0
cg05350224	1.33798	0.827158	10.799	2.10169e-23	1.09395e-21	42.4082	AES	0.216916	0.216916	1	0
cg01833057	1.58111	2.10978	10.0286	8.94513e-21	3.16776e-19	36.4384	AFAP1	0.202279	0.202279	1	0
cg18400079	1.96415	2.431	10.223	1.98188e-21	7.68881e-20	37.9241	AFAP1	0.230788	0.230788	1	0
cg19509663	1.63032	1.35554	12.7419	2.1836e-30	3.57974e-28	58.2866	AFAP1	0.249607	0.249607	1	0
cg18085176	1.87901	0.337984	7.36305	1.51687e-12	1.74606e-11	17.814	AFAP1	0.295645	0.295645	1	0
cg23750206	2.76982	0.960327	14.1271	1.36632e-35	6.23878e-33	70.1285	AFAP1	0.412683	0.412683	1	0
cg15621178	-1.62069	0.0771247	-8.50717	6.83788e-16	1.23021e-14	25.3708	AFAP1L1	-0.247214	0.247214	0	1
cg04979599	1.98614	2.58986	11.5834	3.60847e-26	2.87306e-24	48.6928	AFAP1L1	0.222174	0.222174	1	0
cg19437285	2.72358	-1.12337	10.8806	1.09348e-23	5.93884e-22	43.0529	AFAP1L1	0.302599	0.302599	1	0
cg09651145	3.43373	-0.142808	12.1353	3.68086e-28	4.11052e-26	53.2212	AFAP1L1	0.428898	0.428898	1	0
cg11453400	1.73966	1.62263	10.6354	7.73528e-23	3.71348e-21	41.1227	AFAP1L2	0.252079	0.252079	1	0
cg15657704	1.76779	0.051205	7.9385	3.44213e-14	4.92854e-13	21.5235	AFAP1L2	0.273226	0.273226	1	0
cg06346505	1.98577	-0.0740302	8.92071	3.56976e-17	7.68477e-16	28.2735	AFAP1L2	0.298041	0.298041	1	0
cg21571135	-2.07384	0.111374	-9.73358	8.55876e-20	2.64131e-18	34.2129	AFF1	-0.308769	0.308769	0	1
cg10338518	-1.43202	0.947273	-6.35547	7.10214e-10	5.62395e-09	11.8107	AFF1	-0.203398	0.203398	0	1
cg21850448	-1.54232	1.24613	-7.0436	1.14131e-11	1.16746e-10	15.8402	AFF1	-0.201641	0.201641	0	1
cg17593384	1.52575	-1.03879	6.63988	1.33641e-10	1.17921e-09	13.4382	AFF1	0.206308	0.206308	1	0
cg01477835	1.69807	1.3653	7.46752	7.73697e-13	9.25401e-12	18.473	AFF1	0.241924	0.241924	1	0
cg14445389	-1.73825	-0.380505	-8.188	6.29829e-15	9.93546e-14	23.1901	AFF3	-0.2669	0.2669	0	1
cg03393607	-1.93178	0.907168	-8.7347	1.36102e-16	2.69994e-15	26.9574	AFF3	-0.2546	0.2546	0	1
cg12042952	-1.44985	-0.44591	-9.35533	1.47019e-18	3.83476e-17	31.4124	AFF3	-0.237343	0.237343	0	1
cg04101806	-1.36156	0.123787	-5.79926	1.59152e-08	1.03519e-07	8.78998	AFF3	-0.221385	0.221385	0	1
cg11371382	-1.95842	1.52074	-8.62634	2.94524e-16	5.57438e-15	26.1985	AFF3	-0.21979	0.21979	0	1
cg12126990	1.4082	0.993233	9.07641	1.14989e-17	2.6415e-16	29.3879	AFF3	0.220138	0.220138	1	0
cg19542849	1.97004	2.52459	11.9383	1.90941e-27	1.88184e-25	51.5952	AFF3	0.225213	0.225213	1	0
cg03533829	2.00387	2.17816	10.9651	5.54799e-24	3.14342e-22	43.7224	AFF3	0.254741	0.254741	1	0
cg24797187	2.65728	-1.33831	6.90134	2.74779e-11	2.66676e-10	14.9819	AFF3	0.300045	0.300045	1	0
cg14552010	1.95371	0.331412	10.2092	2.20687e-21	8.50007e-20	37.818	AFF3	0.305275	0.305275	1	0
cg18261069	2.51758	0.0761183	7.41908	1.05802e-12	1.24301e-11	18.1666	AFF3	0.356872	0.356872	1	0
cg10647547	-2.70564	0.311869	-14.0092	3.83681e-35	1.58172e-32	69.1079	AGAP1	-0.363213	0.363213	0	1
cg09701233	-2.36251	-0.254369	-11.5942	3.30219e-26	2.65007e-24	48.7804	AGAP1	-0.348675	0.348675	0	1
cg25846061	-2.39191	0.405041	-12.4215	3.31091e-29	4.42681e-27	55.6004	AGAP1	-0.320859	0.320859	0	1
cg10455413	-2.39473	0.762172	-10.1148	4.59109e-21	1.6941e-19	37.0959	AGAP1	-0.306987	0.306987	0	1
cg11007962	-2.29715	1.18468	-8.24776	4.17258e-15	6.74804e-14	23.5943	AGAP1	-0.276776	0.276776	0	1
cg23337031	-1.81932	0.0119718	-11.0056	4.00266e-24	2.31853e-22	44.0446	AGAP1	-0.275457	0.275457	0	1
cg20128773	-1.38081	0.655001	-6.74082	7.2939e-11	6.66087e-10	14.0289	AGAP1	-0.212606	0.212606	0	1
cg26239485	1.60857	1.20187	8.95937	2.69733e-17	5.90409e-16	28.5491	AGAP1	0.241841	0.241841	1	0
cg27659903	1.96322	-0.539159	9.26105	2.95802e-18	7.39996e-17	30.7241	AGAP1	0.274165	0.274165	1	0
cg01595558	-1.69419	1.12322	-7.06091	1.02466e-11	1.05508e-10	15.9456	AGAP2	-0.222281	0.222281	0	1
cg12210457	1.957	2.08257	6.87533	3.22234e-11	3.09644e-10	14.8263	AGAP3	0.245938	0.245938	1	0
cg13174343	-1.5135	-0.230931	-10.098	5.22997e-21	1.91625e-19	36.9674	AGAP6	-0.242133	0.242133	0	1
cg17840707	-1.68457	0.679254	-6.49917	3.07412e-10	2.57438e-09	12.6262	AGBL1	-0.24349	0.24349	0	1
cg22590902	1.65064	1.04213	8.3019	2.86879e-15	4.74082e-14	23.9622	AGBL1	0.254307	0.254307	1	0
cg02137183	1.87194	1.34402	8.95291	2.8268e-17	6.16929e-16	28.503	AGK	0.276011	0.276011	1	0
cg26694990	1.98407	3.09522	16.2767	7.05116e-44	1.9441e-40	88.9922	AGPAT1	0.202548	0.202548	1	0
cg24671153	1.50219	1.71377	12.74	2.21873e-30	3.63243e-28	58.2709	AGPAT1	0.21572	0.21572	1	0
cg15720535	2.44426	0.410799	8.44339	1.07012e-15	1.87277e-14	24.9308	AGPAT2	0.35791	0.35791	1	0
cg01331461	1.67879	1.15476	13.2072	4.05228e-32	9.18876e-30	62.2264	AGPAT3	0.26551	0.26551	1	0
cg01771096	-2.01524	1.17672	-8.46175	9.40841e-16	1.65905e-14	25.0573	AGPAT4	-0.249952	0.249952	0	1
cg12565635	-2.25707	0.842646	-10.3652	6.52073e-22	2.7125e-20	39.0202	AGR2	-0.288215	0.288215	0	1
cg25343204	-1.76563	0.937957	-7.01092	1.39808e-11	1.41154e-10	15.6419	AGR2	-0.241028	0.241028	0	1
cg02066184	-1.79835	1.59002	-6.65396	1.22866e-10	1.08938e-09	13.5202	AGR2	-0.214507	0.214507	0	1
cg16702815	-2.79452	-0.247582	-14.5513	3.2828e-37	2.08718e-34	73.8144	AGR3	-0.40512	0.40512	0	1
cg15463966	-1.40208	0.630143	-7.27662	2.63444e-12	2.93646e-11	17.2738	AGTR1	-0.206689	0.206689	0	1
cg05710753	1.6177	-1.00995	4.63252	5.25268e-06	2.28825e-05	3.20297	AGTR1	0.228552	0.228552	1	0
cg16269943	-2.69071	0.412548	-11.2348	6.25639e-25	4.07474e-23	45.8764	AHCYL1	-0.355191	0.355191	0	1
cg15664152	-2.44452	-1.04674	-12.7931	1.41169e-30	2.39298e-28	58.7176	AHCYL2	-0.3747	0.3747	0	1
cg09424566	-1.93952	0.662227	-9.10653	9.22441e-18	2.14926e-16	29.6048	AHCYL2	-0.269686	0.269686	0	1
cg11961845	-1.61658	-1.48071	-12.6288	5.71559e-30	8.69262e-28	57.3359	AHCYL2	-0.24409	0.24409	0	1
cg00594099	1.44616	1.3873	9.03595	1.54524e-17	3.49129e-16	29.0972	AHDC1	0.213597	0.213597	1	0
cg04212092	1.55545	1.34748	11.3634	2.19378e-25	1.54252e-23	46.9109	AHDC1	0.235628	0.235628	1	0
cg17110920	1.5522	1.1973	11.0578	2.62707e-24	1.56226e-22	44.4602	AHDC1	0.240523	0.240523	1	0
cg11127874	-2.7969	0.389564	-12.4845	1.94337e-29	2.70986e-27	56.1268	AHNAK	-0.360584	0.360584	0	1
cg00685014	2.03831	-1.69208	7.28617	2.47907e-12	2.77305e-11	17.3333	AHNAK	0.216196	0.216196	1	0
cg06861841	2.35695	-1.59279	7.53347	5.04195e-13	6.1817e-12	18.8924	AHNAK	0.247667	0.247667	1	0
cg27641076	1.83603	-0.208974	11.5179	6.186e-26	4.75068e-24	48.1607	AHNAK	0.27714	0.27714	1	0
cg25272143	2.74433	-0.541071	9.18217	5.29354e-18	1.27873e-16	30.1513	AHNAK	0.349729	0.349729	1	0
cg23385208	1.74527	0.622279	8.86756	5.24149e-17	1.10126e-15	27.8957	AHNAK2	0.277548	0.277548	1	0
cg25706683	-1.46672	-0.436647	-7.89593	4.58389e-14	6.45606e-13	21.2425	AHR	-0.233952	0.233952	0	1
cg07156115	1.76414	2.23297	11.0259	3.39781e-24	1.99196e-22	44.2063	AHR	0.219847	0.219847	1	0
cg17248487	1.33779	-0.143719	6.17106	2.03848e-09	1.5118e-08	10.785	AHRR	0.213054	0.213054	1	0
cg14714797	2.39823	-0.716918	8.48851	7.79679e-16	1.39152e-14	25.2419	AHRR	0.297762	0.297762	1	0
cg14453201	3.27196	-0.468153	9.23608	3.55745e-18	8.79437e-17	30.5425	AHRR	0.391802	0.391802	1	0
cg03604011	4.45135	-0.549145	12.7087	2.8963e-30	4.65249e-28	58.0075	AHRR	0.453731	0.453731	1	0
cg02578929	-2.08688	-0.339367	-10.3904	5.35144e-22	2.25497e-20	39.215	AHSA2	-0.323645	0.323645	0	1
cg17151621	-3.46311	0.486454	-11.6001	3.14452e-26	2.53303e-24	48.8287	AHSG	-0.396531	0.396531	0	1
cg10720080	-1.81161	0.838685	-9.68536	1.23403e-19	3.72246e-18	33.8524	AHSG	-0.243804	0.243804	0	1
cg08929133	-2.70603	1.91933	-8.69602	1.79401e-16	3.50333e-15	26.6858	AHSG	-0.24205	0.24205	0	1
cg25162301	-2.25779	1.4816	-9.72612	9.05834e-20	2.78532e-18	34.157	AHSG	-0.240032	0.240032	0	1
cg07361385	-1.49316	0.621023	-6.93311	2.26073e-11	2.21952e-10	15.1724	AHSG	-0.222693	0.222693	0	1
cg02989940	-2.53504	-0.161964	-13.3846	8.77042e-33	2.251e-30	63.739	AHSP	-0.373819	0.373819	0	1
cg05772125	-2.09942	-1.77257	-10.7129	4.17674e-23	2.08775e-21	41.7307	AHSP	-0.295329	0.295329	0	1
cg14387505	-1.82995	-0.890539	-8.55612	4.8421e-16	8.89797e-15	25.7099	AHSP	-0.280549	0.280549	0	1
cg08824384	-1.77046	-2.65942	-12.212	1.93373e-28	2.26875e-26	53.857	AIG1	-0.200373	0.200373	0	1
cg14426428	-1.5991	-2.15299	-10.7684	2.68273e-23	1.37728e-21	42.1674	AIM1	-0.200799	0.200799	0	1
cg23732845	1.35237	0.494566	6.03863	4.28505e-09	3.03235e-08	10.0631	AIM1L	0.209576	0.209576	1	0
cg24659501	-3.30398	0.217631	-12.6389	5.24718e-30	8.03732e-28	57.4204	AIM2	-0.422249	0.422249	0	1
cg11003133	-2.03171	-1.21322	-10.2158	2.09612e-21	8.10179e-20	37.8688	AIM2	-0.310381	0.310381	0	1
cg00490406	-2.02291	0.643015	-6.82514	4.37656e-11	4.12956e-10	14.5274	AIM2	-0.282451	0.282451	0	1
cg27296413	-1.59636	0.752678	-7.3856	1.31244e-12	1.52376e-11	17.9557	AIM2	-0.223788	0.223788	0	1
cg06966242	-3.1923	1.39293	-8.45833	9.63712e-16	1.69741e-14	25.0337	AJAP1	-0.331953	0.331953	0	1
cg21913897	-2.56549	0.770057	-7.60941	3.06976e-13	3.87277e-12	19.3784	AJAP1	-0.323399	0.323399	0	1
cg13503382	-2.00911	0.461874	-7.57718	3.79087e-13	4.7276e-12	19.1717	AJAP1	-0.287105	0.287105	0	1
cg13056990	-2.45371	1.58898	-6.25922	1.23489e-09	9.4376e-09	11.2724	AJAP1	-0.280401	0.280401	0	1
cg24694502	-2.13365	1.23573	-6.8493	3.77761e-11	3.59583e-10	14.6711	AJAP1	-0.271233	0.271233	0	1
cg00859330	-1.65719	-0.011743	-6.64808	1.27256e-10	1.12593e-09	13.486	AJAP1	-0.265951	0.265951	0	1
cg15549700	-2.62627	2.04092	-6.84419	3.89724e-11	3.70432e-10	14.6406	AJAP1	-0.257647	0.257647	0	1
cg25552937	-2.46109	1.9693	-8.11221	1.05875e-14	1.6203e-13	22.6802	AJAP1	-0.226294	0.226294	0	1
cg05139761	-1.60242	0.856686	-8.77054	1.05307e-16	2.12061e-15	27.2096	AJAP1	-0.223342	0.223342	0	1
cg00504341	-1.7783	1.46388	-6.61301	1.56839e-10	1.36913e-09	13.2821	AJAP1	-0.21983	0.21983	0	1
cg16360868	-1.45324	0.641139	-6.93849	2.18712e-11	2.15112e-10	15.2047	AJAP1	-0.219166	0.219166	0	1
cg26353694	-1.80319	1.53349	-7.03973	1.16911e-11	1.19389e-10	15.8167	AJAP1	-0.213188	0.213188	0	1
cg10400362	-2.62027	2.97505	-5.98764	5.68585e-09	3.95271e-08	9.78846	AJAP1	-0.204046	0.204046	0	1
cg17525406	2.04878	-1.99126	6.42872	4.64245e-10	3.78109e-09	12.2247	AJAP1	0.214464	0.214464	1	0
cg11835068	2.34843	-2.03197	6.85476	3.65378e-11	3.48498e-10	14.7036	AJAP1	0.225727	0.225727	1	0
cg20959866	1.65878	-0.422642	8.28654	3.19107e-15	5.24365e-14	23.8576	AJAP1	0.242055	0.242055	1	0
cg08159291	2.30881	-1.65851	7.5856	3.58779e-13	4.48726e-12	19.2257	AJAP1	0.242832	0.242832	1	0
cg13495205	2.11313	0.175166	5.55124	5.93887e-08	3.53685e-07	7.51504	AJAP1	0.280834	0.280834	1	0
cg15484532	2.42653	-0.939769	9.59942	2.36295e-19	6.86443e-18	33.2125	AJAP1	0.281048	0.281048	1	0
cg14578146	1.72828	2.311	9.10479	9.34301e-18	2.17509e-16	29.5922	AK1	0.209055	0.209055	1	0
cg24049468	2.20391	0.782026	10.3356	8.22083e-22	3.37019e-20	38.7917	AK3L1	0.339387	0.339387	1	0
cg03651715	-1.71663	-0.782646	-9.8666	3.1046e-20	1.02114e-18	35.2121	AKAP12	-0.273259	0.273259	0	1
cg13033898	1.48615	-0.229079	6.19731	1.75681e-09	1.31508e-08	10.9296	AKAP12	0.218022	0.218022	1	0
cg11345955	-2.15041	-0.42382	-9.47218	6.14714e-19	1.69113e-17	32.2709	AKAP13	-0.324644	0.324644	0	1
cg00834924	-1.46835	-0.892131	-6.38185	6.09625e-10	4.87676e-09	11.9594	AKAP13	-0.220018	0.220018	0	1
cg16085649	2.30872	2.08448	15.2854	4.92636e-40	6.09834e-37	80.2419	AKAP13	0.316019	0.316019	1	0
cg03796321	2.43102	-0.577013	7.0919	8.44494e-12	8.79264e-11	16.1346	AKAP13	0.332293	0.332293	1	0
cg01954585	2.61359	1.7926	15.9158	1.78199e-42	3.70594e-39	85.7996	AKAP13	0.381127	0.381127	1	0
cg22527572	-1.68308	1.2113	-6.62993	1.41805e-10	1.24605e-09	13.3804	AKAP3	-0.218372	0.218372	0	1
cg15991104	2.06602	-1.15276	7.65204	2.32001e-13	2.97641e-12	19.6528	AKIRIN2	0.253539	0.253539	1	0
cg14080475	2.86059	-0.967903	10.7895	2.26761e-23	1.17544e-21	42.3333	AKNA	0.329446	0.329446	1	0
cg14629509	2.02368	-1.87518	8.07489	1.36587e-14	2.06077e-13	22.4303	AKR1B1	0.20389	0.20389	1	0
cg00174851	1.49294	1.03962	7.74151	1.28473e-13	1.7044e-12	20.232	AKR1B1	0.227901	0.227901	1	0
cg18416881	2.29722	-1.38733	9.2536	3.12565e-18	7.79521e-17	30.6699	AKR1B1	0.252495	0.252495	1	0
cg16132520	3.48413	-2.183	8.98098	2.30564e-17	5.09237e-16	28.7035	AKR1B1	0.279972	0.279972	1	0
cg09957386	2.92619	-1.33903	11.0148	3.71735e-24	2.16256e-22	44.1176	AKR1B1	0.299925	0.299925	1	0
cg02215070	4.2981	-1.9216	11.7855	6.7949e-27	6.14398e-25	50.3416	AKR1B1	0.316439	0.316439	1	0
cg13801416	3.14773	-1.42245	9.32799	1.80127e-18	4.64337e-17	31.2124	AKR1B1	0.320303	0.320303	1	0
cg21079345	4.05604	-1.5385	12.5336	1.28181e-29	1.8323e-27	56.5379	AKR1B1	0.337563	0.337563	1	0
cg09272256	1.97289	1.4987	8.90824	3.90697e-17	8.37254e-16	28.1847	AKR1C4	0.28399	0.28399	1	0
cg07037032	-1.85294	0.502959	-8.04883	1.63092e-14	2.43481e-13	22.2563	AKR7A3	-0.274895	0.274895	0	1
cg03985478	-1.52519	-0.80608	-10.1522	3.43675e-21	1.28973e-19	37.3814	AKR7L	-0.246931	0.246931	0	1
cg15153957	1.67001	1.46571	9.13609	7.42709e-18	1.75373e-16	29.8181	AKT2	0.241148	0.241148	1	0
cg27438690	-2.63221	0.697193	-11.0807	2.1836e-24	1.31335e-22	44.6427	AKT3	-0.331231	0.331231	0	1
cg04221461	1.81422	1.28001	11.9679	1.49103e-27	1.49573e-25	51.8395	AKT3	0.278915	0.278915	1	0
cg24656976	-1.72972	0.684835	-8.26132	3.79949e-15	6.17925e-14	23.6863	ALB	-0.24509	0.24509	0	1
cg24018190	1.63041	1.68468	8.60055	3.53628e-16	6.61927e-15	26.0188	ALB	0.225135	0.225135	1	0
cg01812894	-1.72914	0.803645	-6.86223	3.49103e-11	3.33911e-10	14.7481	ALDH1A1	-0.246293	0.246293	0	1
cg19619909	-2.0611	-0.522831	-12.8642	7.69265e-31	1.37105e-28	59.3175	ALDH1A2	-0.32365	0.32365	0	1
cg14805347	3.15623	-3.03744	7.53085	5.12872e-13	6.28069e-12	18.8757	ALDH1A2	0.205929	0.205929	1	0
cg03365437	1.98493	-1.44088	9.15476	6.47553e-18	1.54347e-16	29.953	ALDH1A2	0.220976	0.220976	1	0
cg02900766	1.38317	0.0610031	8.85669	5.66872e-17	1.18555e-15	27.8186	ALDH1A2	0.222712	0.222712	1	0
cg00930873	2.03939	-1.34158	8.26446	3.71794e-15	6.05393e-14	23.7076	ALDH1A2	0.236841	0.236841	1	0
cg13198321	3.37096	-2.14856	8.58439	3.96506e-16	7.36928e-15	25.9063	ALDH1A2	0.269067	0.269067	1	0
cg16771578	2.7782	-2.8221	7.23858	3.35427e-12	3.6832e-11	17.0375	ALDH1L1	0.200546	0.200546	1	0
cg11022432	3.06576	-2.92748	7.58824	3.52623e-13	4.41451e-12	19.2426	ALDH1L1	0.202973	0.202973	1	0
cg20988073	1.37662	-0.561581	6.62142	1.49178e-10	1.30645e-09	13.331	ALDH1L1	0.208055	0.208055	1	0
cg08481491	1.59459	0.375438	8.93675	3.17832e-17	6.89019e-16	28.3877	ALDH1L1	0.255925	0.255925	1	0
cg21601837	2.58553	-0.556299	9.19912	4.67248e-18	1.13739e-16	30.2742	ALDH1L1	0.336624	0.336624	1	0
cg14255981	-1.93236	0.167585	-8.5804	4.07862e-16	7.56527e-15	25.8786	ALDH1L2	-0.281736	0.281736	0	1
cg14918927	1.93638	-0.706019	9.29169	2.3579e-18	5.97965e-17	30.9473	ALDH1L2	0.269225	0.269225	1	0
cg05583240	2.15394	-1.03327	7.72922	1.39379e-13	1.84023e-12	20.1522	ALDH1L2	0.271844	0.271844	1	0
cg24688803	2.08538	1.78577	12.8612	7.8927e-31	1.4019e-28	59.2922	ALDH1L2	0.296977	0.296977	1	0
cg16204509	2.43858	0.64116	11.6009	3.12398e-26	2.51872e-24	48.8352	ALDH1L2	0.371259	0.371259	1	0
cg16861031	2.85907	0.0231143	10.0402	8.17382e-21	2.91304e-19	36.5273	ALDH1L2	0.396268	0.396268	1	0
cg16290534	-2.19932	0.602794	-11.6801	1.62543e-26	1.37732e-24	49.4803	ALDH2	-0.29514	0.29514	0	1
cg14377703	1.60448	-1.35603	6.70424	9.09042e-11	8.20268e-10	13.8141	ALDH3A1	0.202169	0.202169	1	0
cg23098051	1.42842	-0.131623	8.37605	1.71327e-15	2.91847e-14	24.4685	ALDH3A1	0.225774	0.225774	1	0
cg01471036	1.60902	1.49929	10.7427	3.29409e-23	1.66995e-21	41.9649	ALDH3A1	0.237384	0.237384	1	0
cg18957070	1.9791	2.13711	10.6927	4.90538e-23	2.42564e-21	41.572	ALDH3A1	0.256296	0.256296	1	0
cg12787571	1.83963	1.55213	9.26306	2.91443e-18	7.29844e-17	30.7387	ALDH3A1	0.270269	0.270269	1	0
cg15849060	2.04966	1.74065	8.96275	2.63198e-17	5.76866e-16	28.5733	ALDH3A1	0.283538	0.283538	1	0
cg05447343	2.02016	0.98107	12.1455	3.37709e-28	3.79927e-26	53.3063	ALDH3A1	0.319705	0.319705	1	0
cg18174530	-1.26868	-0.720524	-8.4006	1.44352e-15	2.48243e-14	24.6367	ALDH3B1	-0.204699	0.204699	0	1
cg24563501	-1.44443	-0.742578	-9.42573	8.70042e-19	2.34014e-17	31.9289	ALDH3B2	-0.231044	0.231044	0	1
cg25384423	1.31977	1.31325	12.3701	5.10772e-29	6.57325e-27	55.1721	ALDH4A1	0.203345	0.203345	1	0
cg10108612	2.60797	3.91356	8.55938	4.73205e-16	8.70938e-15	25.7325	ALDH4A1	0.214832	0.214832	1	0
cg23839074	1.66216	-1.13371	6.83848	4.03527e-11	3.82648e-10	14.6066	ALDH5A1	0.223724	0.223724	1	0
cg25375764	1.56989	0.0671523	8.97974	2.32653e-17	5.136e-16	28.6946	ALDH5A1	0.248907	0.248907	1	0
cg10286983	1.98837	-0.344288	9.98695	1.2327e-20	4.27962e-19	36.1223	ALDH5A1	0.289772	0.289772	1	0
cg09283223	-1.7413	0.45688	-7.3077	2.16126e-12	2.43536e-11	17.4675	ALDOA	-0.256894	0.256894	0	1
cg15692239	2.47735	-2.89134	5.89836	9.28976e-09	6.25242e-08	9.31203	ALDOC	0.200309	0.200309	1	0
cg13344757	1.61962	1.45276	12.1602	2.98568e-28	3.39886e-26	53.4279	ALDOC	0.243979	0.243979	1	0
cg06367117	2.2604	-1.69001	5.72585	2.36083e-08	1.49473e-07	8.4079	ALDOC	0.262476	0.262476	1	0
cg14501061	2.22772	-1.37179	5.08838	6.15128e-07	3.12046e-06	5.25988	ALDOC	0.292973	0.292973	1	0
cg27183188	2.27392	-1.32561	5.07908	6.43669e-07	3.25571e-06	5.21625	ALDOC	0.295485	0.295485	1	0
cg14668747	2.67984	-1.70005	5.93527	7.58839e-09	5.17722e-08	9.50831	ALDOC	0.301845	0.301845	1	0
cg22227621	-1.98082	1.39086	-8.11667	1.02698e-14	1.57379e-13	22.7102	ALG14	-0.230217	0.230217	0	1
cg05084668	-1.58502	-0.0865356	-5.11491	5.40314e-07	2.76444e-06	5.38466	ALG1L	-0.21547	0.21547	0	1
cg07473553	-1.59782	1.16098	-6.25808	1.24296e-09	9.49547e-09	11.2661	ALG1L	-0.21374	0.21374	0	1
cg14905577	-2.20564	0.8585	-7.67025	2.05776e-13	2.6571e-12	19.7703	ALK	-0.290664	0.290664	0	1
cg01147467	-1.7107	0.283972	-7.67597	1.9816e-13	2.56441e-12	19.8073	ALK	-0.261735	0.261735	0	1
cg21312695	-2.02498	1.19158	-7.63111	2.66229e-13	3.38712e-12	19.518	ALK	-0.255499	0.255499	0	1
cg14326644	-1.86877	1.07173	-7.24001	3.32414e-12	3.65287e-11	17.0463	ALK	-0.243012	0.243012	0	1
cg03602297	-1.54218	-1.19849	-9.03192	1.59133e-17	3.58897e-16	29.0683	ALK	-0.235761	0.235761	0	1
cg18277754	2.71852	-2.56113	8.36892	1.80056e-15	3.05815e-14	24.4196	ALK	0.202292	0.202292	1	0
cg02355885	2.44851	-1.41379	9.59178	2.50309e-19	7.24669e-18	33.1558	ALK	0.260591	0.260591	1	0
cg06905692	2.56387	-0.93583	8.80425	8.26803e-17	1.68974e-15	27.4475	ALK	0.307944	0.307944	1	0
cg11180129	-2.7575	0.840614	-12.3326	7.00864e-29	8.84751e-27	54.8596	ALKBH1	-0.324871	0.324871	0	1
cg05977776	-1.86626	-0.467682	-10.3551	7.05815e-22	2.9197e-20	38.9421	ALLC	-0.297357	0.297357	0	1
cg19099433	-1.90593	-0.0299393	-8.1528	8.01954e-15	1.24649e-13	22.9529	ALLC	-0.292236	0.292236	0	1
cg20216752	1.61281	1.15407	10.7554	2.97644e-23	1.51801e-21	42.0649	ALOX12	0.250735	0.250735	1	0
cg01758314	1.36041	0.714806	7.78405	9.68492e-14	1.30619e-12	20.509	ALOX12P2	0.214662	0.214662	1	0
cg07057744	1.45319	0.454254	7.51508	5.68293e-13	6.91563e-12	18.7752	ALOX15	0.231549	0.231549	1	0
cg22280258	1.80186	-0.213813	7.70681	1.61656e-13	2.11676e-12	20.0068	ALOX15	0.272276	0.272276	1	0
cg10227358	2.14959	-0.582048	8.27462	3.46552e-15	5.66521e-14	23.7766	ALOX15	0.294114	0.294114	1	0
cg24302529	1.41652	0.838933	10.959	5.82643e-24	3.29165e-22	43.6741	ALOX5	0.229268	0.229268	1	0
cg04194494	2.66294	-2.57158	5.91012	8.71072e-09	5.88457e-08	9.37447	ALOX5	0.230105	0.230105	1	0
cg10069493	2.04982	-1.71069	4.2718	2.55632e-05	9.8923e-05	1.69527	ALOX5	0.256645	0.256645	1	0
cg00675569	2.60264	-2.17575	5.69834	2.73406e-08	1.71491e-07	8.26574	ALOX5	0.257232	0.257232	1	0
cg21981270	2.28406	-1.63271	5.64869	3.55851e-08	2.19399e-07	8.01057	ALOX5	0.260224	0.260224	1	0
cg27608999	3.03297	-1.34772	10.6201	8.73166e-23	4.15455e-21	41.0032	ALOX5	0.301401	0.301401	1	0
cg04779144	2.28067	3.50496	12.2983	9.35939e-29	1.15272e-26	54.5738	ALPK1	0.200397	0.200397	1	0
cg19339179	2.02449	2.43222	13.7265	4.52062e-34	1.46766e-31	66.6698	ALPK1	0.245037	0.245037	1	0
cg05364759	2.75877	-2.74307	6.70813	8.88034e-11	8.02525e-10	13.8369	ALPL	0.205765	0.205765	1	0
cg24722348	1.53784	-0.366373	9.32848	1.79473e-18	4.62885e-17	31.216	ALPL	0.234783	0.234783	1	0
cg16270485	2.04262	-0.360646	10.4846	2.55127e-22	1.12807e-20	39.9456	ALPL	0.295308	0.295308	1	0
cg09859596	2.00939	1.03323	15.7061	1.16031e-41	1.91079e-38	83.9475	ALPL	0.321555	0.321555	1	0
cg07142010	2.94771	-0.104937	11.4202	1.378e-25	1.00584e-23	47.3699	ALPL	0.394869	0.394869	1	0
cg14659346	1.70827	-1.48655	5.52127	6.94224e-08	4.08937e-07	7.3641	ALPP	0.205279	0.205279	1	0
cg15780361	1.46654	1.30788	9.12642	7.97326e-18	1.87431e-16	29.7482	ALS2CR11	0.219759	0.219759	1	0
cg04411541	1.41076	0.164923	10.0213	9.4605e-21	3.34149e-19	36.3832	ALS2CR11	0.230963	0.230963	1	0
cg22981993	1.87119	-0.0488826	10.3348	8.27781e-22	3.39032e-20	38.7849	ALS2CR11	0.288717	0.288717	1	0
cg11052143	2.03936	0.569686	11.9781	1.3693e-27	1.3843e-25	51.9236	ALS2CR11	0.322783	0.322783	1	0
cg25678815	2.75209	-2.63591	7.22461	3.66485e-12	4.0043e-11	16.9509	ALX1	0.214571	0.214571	1	0
cg25800765	1.51973	-0.61193	6.32112	8.65845e-10	6.76624e-09	11.6179	ALX1	0.228345	0.228345	1	0
cg14996220	3.01309	-2.30893	9.07877	1.13026e-17	2.59985e-16	29.4049	ALX1	0.230552	0.230552	1	0
cg14116122	2.62903	-1.69055	9.29185	2.35499e-18	5.9735e-17	30.9485	ALX1	0.253045	0.253045	1	0
cg06552356	2.28312	-1.28049	8.74815	1.23623e-16	2.46651e-15	27.052	ALX1	0.2589	0.2589	1	0
cg02409351	2.18511	-1.27759	8.01476	2.05558e-14	3.02904e-13	22.0292	ALX1	0.259624	0.259624	1	0
cg07780095	3.57413	-1.3975	9.89677	2.46422e-20	8.2233e-19	35.4397	ALX1	0.340062	0.340062	1	0
cg11071207	1.31445	0.00417361	7.48301	6.9982e-13	8.41509e-12	18.5713	ALX3	0.207103	0.207103	1	0
cg22494858	1.44836	-0.489454	8.00918	2.13471e-14	3.1412e-13	21.9921	ALX3	0.2172	0.2172	1	0
cg06215569	1.96273	-0.189233	7.84566	6.42028e-14	8.87197e-13	20.9121	ALX3	0.273113	0.273113	1	0
cg04578774	1.5094	-1.00722	4.62855	5.34789e-06	2.32629e-05	3.1858	ALX4	0.214979	0.214979	1	0
cg24335138	2.73549	-2.61651	6.34833	7.40126e-10	5.84517e-09	11.7706	ALX4	0.217067	0.217067	1	0
cg02504416	2.62651	-2.29062	6.83238	4.18797e-11	3.96323e-10	14.5704	ALX4	0.231329	0.231329	1	0
cg22931182	2.40168	-1.6866	7.88452	4.94872e-14	6.93991e-13	21.1674	ALX4	0.245355	0.245355	1	0
cg07462292	1.68436	-0.49865	10.4332	3.82273e-22	1.64568e-20	39.5468	ALX4	0.247486	0.247486	1	0
cg04858155	1.89155	-0.44071	12.5839	8.36868e-30	1.23255e-27	56.9592	ALX4	0.27018	0.27018	1	0
cg00268840	1.88572	-0.565378	5.46824	9.13699e-08	5.28981e-07	7.09859	ALX4	0.271952	0.271952	1	0
cg03442378	2.57858	-1.32784	9.83078	4.08238e-20	1.31891e-18	34.9423	ALX4	0.276273	0.276273	1	0
cg19244380	2.43929	2.33682	13.3471	1.21228e-32	3.03646e-30	63.419	AMBRA1	0.311955	0.311955	1	0
cg26000619	1.45267	-0.490482	3.95877	9.27656e-05	0.000323505	0.475528	AMH	0.200085	0.200085	1	0
cg11616651	2.01758	-1.22544	6.09931	3.05326e-09	2.20653e-08	10.3923	AMH	0.227651	0.227651	1	0
cg12534008	1.57374	0.188446	6.8726	3.27661e-11	3.1461e-10	14.81	AMH	0.247068	0.247068	1	0
cg10063575	-2.54817	-0.779491	-13.8351	1.75451e-34	6.12216e-32	67.6053	AMHR2	-0.390498	0.390498	0	1
cg18468235	1.78116	-0.353388	8.12214	9.8927e-15	1.51927e-13	22.7469	AMICA1	0.260171	0.260171	1	0
cg05666287	1.31305	0.188638	6.23622	1.4081e-09	1.06706e-08	11.1447	AMIGO3,RNF123	0.210068	0.210068	1	0
cg05493761	1.95209	0.539868	6.40975	5.18453e-10	4.19388e-09	12.1171	AMIGO3,RNF123	0.292683	0.292683	1	0
cg22993195	2.51344	1.10614	8.48603	7.9338e-16	1.41417e-14	25.2247	AMIGO3,RNF123	0.366241	0.366241	1	0
cg15840253	-2.02287	-0.430773	-10.6259	8.33886e-23	3.9765e-21	41.0486	AMMECR1	-0.317418	0.317418	0	1
cg25577023	2.69583	-2.48045	6.50602	2.95286e-10	2.47968e-09	12.6654	AMN	0.22369	0.22369	1	0
cg11038340	1.55534	-0.0862456	6.19431	1.78698e-09	1.33631e-08	10.913	AMN	0.247479	0.247479	1	0
cg23265210	-2.36751	0.861086	-8.90331	4.04871e-17	8.66049e-16	28.1497	AMOTL1	-0.302487	0.302487	0	1
cg18010302	-1.99631	0.324026	-10.6335	7.85156e-23	3.76038e-21	41.108	AMOTL1	-0.294467	0.294467	0	1
cg12932306	-1.54362	-0.771858	-10.9565	5.94328e-24	3.35142e-22	43.6545	AMOTL1	-0.249712	0.249712	0	1
cg26992415	-2.22777	1.51819	-9.17812	5.45348e-18	1.31397e-16	30.122	AMOTL1	-0.231991	0.231991	0	1
cg23628232	2.46856	-2.11034	8.04737	1.64722e-14	2.45744e-13	22.2465	AMOTL1	0.222308	0.222308	1	0
cg14134256	1.39345	0.393059	8.0341	1.80273e-14	2.67671e-13	22.158	AMOTL1	0.225977	0.225977	1	0
cg13392687	3.0064	-2.24615	8.80444	8.25684e-17	1.68754e-15	27.4488	AMOTL1	0.232733	0.232733	1	0
cg01872024	2.513	-0.049012	11.3177	3.18491e-25	2.18003e-23	46.5428	AMOTL1	0.36014	0.36014	1	0
cg19132462	-1.5109	0.385262	-6.36635	6.66899e-10	5.30392e-09	11.872	AMPD3	-0.220125	0.220125	0	1
cg15777769	-1.92401	-0.194482	-11.5075	6.7365e-26	5.14593e-24	48.0765	AMPH	-0.299379	0.299379	0	1
cg18015301	1.77082	1.53881	8.31825	2.56119e-15	4.2623e-14	24.0736	AMPH	0.250961	0.250961	1	0
cg06703803	1.67104	2.03624	8.53059	5.79793e-16	1.05326e-14	25.5329	ANAPC7	0.207222	0.207222	1	0
cg07572927	-2.08284	-0.228297	-11.2835	4.21039e-25	2.8298e-23	46.2673	ANG,RNASE4	-0.322116	0.322116	0	1
cg09529093	-1.8038	1.53642	-5.97508	6.09473e-09	4.21697e-08	9.72105	ANGPT1	-0.20981	0.20981	0	1
cg24810735	2.23857	1.51866	7.87271	5.35682e-14	7.4765e-13	21.0897	ANGPT1	0.316292	0.316292	1	0
cg24195359	-1.87131	0.206895	-9.18965	5.0099e-18	1.21441e-16	30.2055	ANGPT2,MCPH1	-0.277377	0.277377	0	1
cg15229481	1.67425	-1.42417	7.22963	3.55011e-12	3.8871e-11	16.982	ANGPT4	0.201185	0.201185	1	0
cg01220680	2.73916	-1.34533	10.8208	1.76536e-23	9.30468e-22	42.5803	ANGPT4	0.279224	0.279224	1	0
cg19474047	1.97011	-1.17614	5.60798	4.41132e-08	2.6802e-07	7.80266	ANGPTL6	0.244279	0.244279	1	0
cg10057033	-1.61775	-0.141804	-8.67332	2.109e-16	4.07818e-15	26.5268	ANK1	-0.258283	0.258283	0	1
cg11912315	-1.66924	0.978744	-6.71418	8.56348e-11	7.75681e-10	13.8723	ANK1	-0.230372	0.230372	0	1
cg22532314	-1.4673	0.548742	-6.21972	1.54687e-09	1.16661e-08	11.0533	ANK1	-0.225764	0.225764	0	1
cg19537719	1.43931	-0.115383	3.26781	0.00120089	0.0033042	-1.91535	ANK1	0.214932	0.214932	1	0
cg19585816	2.02812	-1.53392	6.66522	1.14866e-10	1.02305e-09	13.5859	ANK1	0.235554	0.235554	1	0
cg19891728	2.11704	-1.44388	7.97099	2.76451e-14	4.00906e-13	21.7385	ANK1	0.238801	0.238801	1	0
cg02392634	1.9866	-1.39357	7.12316	6.94391e-12	7.31393e-11	16.3259	ANK1	0.240408	0.240408	1	0
cg01616178	2.31668	-1.78123	6.64226	1.31754e-10	1.16355e-09	13.4521	ANK1	0.246752	0.246752	1	0
cg12148515	1.98588	2.03152	10.706	4.41463e-23	2.19941e-21	41.676	ANK1	0.263125	0.263125	1	0
cg05166490	3.66257	-2.30401	8.77541	1.0169e-16	2.05391e-15	27.244	ANK1	0.270641	0.270641	1	0
cg17331296	3.55531	-1.83302	7.66752	2.09514e-13	2.70259e-12	19.7527	ANK1	0.323383	0.323383	1	0
cg14904662	2.66689	0.219216	6.92883	2.32103e-11	2.27541e-10	15.1467	ANK1	0.361677	0.361677	1	0
cg20758834	-1.8374	1.42482	-6.80209	5.03483e-11	4.70881e-10	14.3906	ANK2	-0.224278	0.224278	0	1
cg16253629	-1.49579	0.728092	-6.59631	1.73205e-10	1.50323e-09	13.1854	ANK2	-0.218848	0.218848	0	1
cg22164298	-1.43916	-0.566647	-4.80433	2.38494e-06	1.10092e-05	3.95864	ANK2	-0.212782	0.212782	0	1
cg11474135	-1.38243	1.13988	-4.19701	3.50326e-05	0.000132361	1.39628	ANK2	-0.202471	0.202471	0	1
cg07328688	2.38447	0.9843	9.89001	2.5951e-20	8.63552e-19	35.3887	ANK2	0.35799	0.35799	1	0
cg23703633	-3.19456	-0.345226	-12.7572	1.91607e-30	3.17985e-28	58.4158	ANK3	-0.440892	0.440892	0	1
cg00510507	-1.72438	-0.221158	-7.56513	4.10134e-13	5.08916e-12	19.0946	ANK3	-0.273659	0.273659	0	1
cg15087178	-1.79091	0.650735	-7.74977	1.21624e-13	1.61848e-12	20.2857	ANK3	-0.258228	0.258228	0	1
cg22724329	-1.66881	1.04684	-9.27956	2.57947e-18	6.50709e-17	30.8589	ANK3	-0.217264	0.217264	0	1
cg22601415	-1.35893	0.847885	-5.93952	7.41321e-09	5.0651e-08	9.53097	ANK3	-0.202831	0.202831	0	1
cg15888693	2.0854	2.47155	12.4841	1.9503e-29	2.71849e-27	56.1233	ANKFY1	0.256778	0.256778	1	0
cg21653149	2.28246	1.45889	12.5414	1.19958e-29	1.72152e-27	56.6034	ANKFY1	0.340254	0.340254	1	0
cg08523343	2.17558	-0.284421	6.18916	1.83995e-09	1.37364e-08	10.8846	ANKH	0.310665	0.310665	1	0
cg15110403	3.34899	-2.19624	7.71922	1.48912e-13	1.95941e-12	20.0873	ANKLE1	0.282562	0.282562	1	0
cg06476685	1.66825	1.09563	9.94985	1.63974e-20	5.60031e-19	35.8411	ANKMY1	0.254603	0.254603	1	0
cg16909733	2.46535	-0.571363	12.6412	5.14456e-30	7.89451e-28	57.4399	ANKMY1	0.309149	0.309149	1	0
cg16623734	-1.77634	1.92948	-4.5281	8.39278e-06	3.53479e-05	2.75545	ANKRD11	-0.216232	0.216232	0	1
cg08420923	1.45515	1.49737	9.75071	7.51433e-20	2.33882e-18	34.3411	ANKRD11	0.210506	0.210506	1	0
cg22889914	-1.53191	0.885065	-6.47603	3.52106e-10	2.92111e-09	12.494	ANKRD2	-0.222444	0.222444	0	1
cg03249630	-1.87678	-0.43298	-9.0595	1.30121e-17	2.96739e-16	29.2663	ANKRD22	-0.293818	0.293818	0	1
cg04435807	-1.88431	0.508714	-9.7002	1.10267e-19	3.34841e-18	33.9633	ANKRD22	-0.270096	0.270096	0	1
cg01561719	-1.51541	-0.757964	-8.26781	3.63265e-15	5.92354e-14	23.7304	ANKRD22	-0.239603	0.239603	0	1
cg02538681	-1.47099	0.644842	-7.27853	2.60271e-12	2.90287e-11	17.2857	ANKRD22	-0.217592	0.217592	0	1
cg14692453	-1.29757	-0.0599073	-7.43699	9.42589e-13	1.11441e-11	18.2797	ANKRD23	-0.205536	0.205536	0	1
cg24461524	-1.58586	-0.301425	-9.41931	9.12705e-19	2.44856e-17	31.8817	ANKRD24	-0.257002	0.257002	0	1
cg24786875	1.8948	0.0127646	8.9188	3.61955e-17	7.78366e-16	28.2599	ANKRD32	0.290886	0.290886	1	0
cg22560979	1.64055	-0.930124	5.94318	7.26564e-09	4.96912e-08	9.55048	ANKRD33B	0.227876	0.227876	1	0
cg01259029	2.6053	-1.48341	10.7107	4.25233e-23	2.1232e-21	41.713	ANKRD33B	0.263027	0.263027	1	0
cg10976961	1.50152	0.660683	6.75616	6.64898e-11	6.10501e-10	14.1192	ANKRD34A	0.237931	0.237931	1	0
cg16871828	1.68194	-0.310689	7.51396	5.72435e-13	6.96347e-12	18.7681	ANKRD34A	0.253868	0.253868	1	0
cg12840933	-1.68356	0.0704435	-12.1279	3.91468e-28	4.3463e-26	53.1603	ANKRD34B	-0.262781	0.262781	0	1
cg21800232	3.14211	-1.43118	10.0068	1.05806e-20	3.71118e-19	36.2729	ANKRD34B	0.300982	0.300982	1	0
cg25316339	3.18387	-1.25805	10.0568	7.19099e-21	2.58173e-19	36.6536	ANKRD34B	0.324452	0.324452	1	0
cg27295832	1.80621	-1.25031	7.21619	3.86528e-12	4.20863e-11	16.8988	ANKRD34C	0.230963	0.230963	1	0
cg23906060	1.61421	-0.244955	9.74201	8.02806e-20	2.48744e-18	34.276	ANKRD34C	0.249407	0.249407	1	0
cg25456849	1.56593	0.130761	8.55901	4.74451e-16	8.73039e-15	25.7299	ANKRD34C	0.251657	0.251657	1	0
cg11187916	1.66162	-0.25175	11.5993	3.16542e-26	2.5493e-24	48.8222	ANKRD35	0.254285	0.254285	1	0
cg01000615	2.54009	-0.0250725	12.9759	2.95596e-31	5.70467e-29	60.2626	ANKRD35	0.366847	0.366847	1	0
cg04869949	-1.75974	1.14164	-6.90341	2.71311e-11	2.63514e-10	14.9943	ANKRD44	-0.232983	0.232983	0	1
cg22529184	-2.98844	-0.502064	-13.3296	1.41012e-32	3.46524e-30	63.2696	ANKRD45	-0.435629	0.435629	0	1
cg04092747	-2.014	1.01893	-6.53869	2.43593e-10	2.06937e-09	12.853	ANKRD45	-0.268959	0.268959	0	1
cg06372962	2.35447	-1.93362	8.74438	1.26997e-16	2.52953e-15	27.0255	ANKRD45	0.220922	0.220922	1	0
cg04446579	1.76598	-0.78624	9.44426	7.57555e-19	2.0572e-17	32.0652	ANKRD45	0.243259	0.243259	1	0
cg15883716	2.50573	-1.12456	9.7791	6.05423e-20	1.90836e-18	34.554	ANKRD45	0.291303	0.291303	1	0
cg15165122	2.57607	0.196175	8.49131	7.64492e-16	1.36629e-14	25.2612	ANKRD53	0.36971	0.36971	1	0
cg15232240	2.50263	-1.22635	8.53116	5.77466e-16	1.04914e-14	25.5369	ANKRD6	0.286934	0.286934	1	0
cg09829636	1.38151	-0.739419	4.86817	1.76828e-06	8.34172e-06	4.24548	ANKRD9	0.214624	0.214624	1	0
cg08188318	1.68158	-0.208912	7.6181	2.89968e-13	3.67155e-12	19.4343	ANKS1A	0.255296	0.255296	1	0
cg02665650	1.94248	1.14156	8.94159	3.06864e-17	6.66433e-16	28.4223	ANKS1A	0.295609	0.295609	1	0
cg08194377	2.05217	1.00915	9.21121	4.27385e-18	1.04602e-16	30.3619	ANKS1A	0.31472	0.31472	1	0
cg07207982	2.34287	1.86108	10.8669	1.22056e-23	6.58192e-22	42.9444	ANKS1A	0.323134	0.323134	1	0
cg14195216	1.5896	1.70818	8.45483	9.87658e-16	1.73698e-14	25.0095	ANKS1B	0.218318	0.218318	1	0
cg00426659	1.59207	1.56479	11.2623	5.0032e-25	3.31973e-23	46.097	ANKS1B	0.23183	0.23183	1	0
cg00852595	1.85188	2.06493	10.4224	4.16175e-22	1.78213e-20	39.463	ANKS1B	0.242581	0.242581	1	0
cg03309328	1.53496	0.264714	8.87488	4.9719e-17	1.04843e-15	27.9476	ANKS1B	0.243311	0.243311	1	0
cg22365906	1.70133	1.63636	9.39912	1.06113e-18	2.82235e-17	31.7334	ANKS1B	0.243361	0.243361	1	0
cg00515954	1.89812	2.12947	11.0607	2.56637e-24	1.52916e-22	44.4833	ANKS1B	0.244307	0.244307	1	0
cg09831105	1.63778	0.0959195	7.03641	1.19343e-11	1.21684e-10	15.7966	ANKS1B	0.254904	0.254904	1	0
cg27458485	2.34811	-1.07136	10.2278	1.90904e-21	7.42525e-20	37.961	ANKS1B	0.269927	0.269927	1	0
cg14733535	1.88268	-0.239572	8.64976	2.49384e-16	4.77164e-15	26.3621	ANKS1B	0.27827	0.27827	1	0
cg17109042	1.90239	1.19426	10.7562	2.95821e-23	1.50956e-21	42.071	ANKS1B	0.286461	0.286461	1	0
cg12098750	2.08342	1.33473	9.73064	8.75229e-20	2.69646e-18	34.1909	ANKS1B	0.309919	0.309919	1	0
cg01473955	2.21874	-0.376663	10.3227	9.09758e-22	3.70274e-20	38.6918	ANKS1B	0.310906	0.310906	1	0
cg12391352	3.38146	-0.630616	11.3424	2.60403e-25	1.81e-23	46.7416	ANKS1B	0.37969	0.37969	1	0
cg03497652	2.73662	2.52837	8.83238	6.75358e-17	1.39741e-15	27.6464	ANKS3	0.311762	0.311762	1	0
cg04338871	1.4259	1.46887	6.9944	1.54878e-11	1.55409e-10	15.5419	ANO1	0.200805	0.200805	1	0
cg22082706	1.33979	0.405989	5.27	2.50487e-07	1.35306e-06	6.12518	ANO1	0.214182	0.214182	1	0
cg04146573	1.47547	1.15507	6.96572	1.84919e-11	1.83673e-10	15.3687	ANO1	0.221335	0.221335	1	0
cg26340149	1.49706	1.07405	7.95613	3.05622e-14	4.40545e-13	21.6401	ANO1	0.228583	0.228583	1	0
cg13089599	2.68934	3.50846	8.43763	1.11417e-15	1.94612e-14	24.8911	ANO1	0.237295	0.237295	1	0
cg26213458	-1.59123	0.186899	-6.01472	4.89399e-09	3.43489e-08	9.93407	ANO2	-0.242362	0.242362	0	1
cg22216413	2.88476	-2.693	6.78612	5.54672e-11	5.1576e-10	14.2961	ANO3	0.225226	0.225226	1	0
cg22222261	-2.2043	1.39041	-8.64748	2.53472e-16	4.84324e-15	26.3461	ANO5	-0.250042	0.250042	0	1
cg19405555	1.63957	-0.806345	6.10058	3.03168e-09	2.19196e-08	10.3992	ANPEP	0.224594	0.224594	1	0
cg15555527	1.95656	1.15178	7.66542	2.12439e-13	2.73819e-12	19.7391	ANTXR2	0.286037	0.286037	1	0
cg00283535	1.98799	2.65453	15.0714	3.2956e-39	3.31328e-36	78.363	ANXA13	0.22526	0.22526	1	0
cg27554954	2.03244	2.56146	7.64059	2.50141e-13	3.19372e-12	19.579	ANXA2	0.219686	0.219686	1	0
cg08792812	-1.90298	-0.799606	-10.8305	1.6332e-23	8.657e-22	42.6571	ANXA4	-0.298899	0.298899	0	1
cg22792910	-1.78402	0.353206	-6.60583	1.63682e-10	1.42507e-09	13.2405	ANXA4	-0.265392	0.265392	0	1
cg07337598	-2.10856	0.256982	-11.9387	1.90181e-27	1.87574e-25	51.5991	ANXA9	-0.306709	0.306709	0	1
cg25468058	-1.94862	1.06905	-9.8414	3.76427e-20	1.22221e-18	35.0222	ANXA9	-0.243616	0.243616	0	1
cg04144222	-1.65681	0.571819	-9.38969	1.13839e-18	3.01403e-17	31.6642	ANXA9	-0.241278	0.241278	0	1
cg12073548	-1.80532	0.496884	-9.89725	2.45518e-20	8.19688e-19	35.4433	AOAH	-0.259312	0.259312	0	1
cg20497212	-1.78598	0.591174	-8.77019	1.05567e-16	2.12548e-15	27.2072	AOAH	-0.254452	0.254452	0	1
cg15388107	-1.40183	-0.517861	-8.74801	1.23742e-16	2.46875e-15	27.051	AOAH	-0.227658	0.227658	0	1
cg09773473	-1.34162	0.647289	-5.79025	1.67078e-08	1.08295e-07	8.74288	AOAH	-0.209597	0.209597	0	1
cg08783253	1.77561	2.5597	11.5437	5.0019e-26	3.89808e-24	48.3704	AOC2	0.201348	0.201348	1	0
cg19317715	1.34457	1.25744	9.09821	9.80407e-18	2.27529e-16	29.5448	AOC2	0.202228	0.202228	1	0
cg14383422	3.02423	-2.4651	6.76456	6.31988e-11	5.82311e-10	14.1688	AOX1	0.244582	0.244582	1	0
cg22953017	1.526	0.130042	12.2686	1.20125e-28	1.45389e-26	54.3273	AOX1	0.246585	0.246585	1	0
cg27547291	1.68334	-0.328189	10.6504	6.86673e-23	3.32414e-21	41.2402	AOX1	0.248314	0.248314	1	0
cg08380379	-2.34857	-0.246193	-10.542	1.62112e-22	7.39063e-21	40.3929	AOX2P	-0.351874	0.351874	0	1
cg03540912	-1.40065	0.761075	-5.95147	6.94164e-09	4.76212e-08	9.59476	AP1G1,SNORD71	-0.203699	0.203699	0	1
cg23443853	1.44321	-0.712237	9.03209	1.58928e-17	3.58478e-16	29.0695	AP1M2	0.211158	0.211158	1	0
cg23652172	1.92853	-1.68906	6.86357	3.4625e-11	3.31365e-10	14.7561	AP1M2	0.214167	0.214167	1	0
cg23136738	1.46113	-1.11808	5.74794	2.09749e-08	1.33881e-07	8.52247	AP2A2	0.203962	0.203962	1	0
cg13365436	1.50913	1.76722	9.49027	5.36818e-19	1.4874e-17	32.4044	AP2A2	0.207847	0.207847	1	0
cg14486857	1.76787	2.34332	12.8814	6.64008e-31	1.20289e-28	59.4629	AP2A2	0.216326	0.216326	1	0
cg09162537	1.46297	0.200744	7.973	2.72715e-14	3.95791e-13	21.7518	AP2A2	0.232261	0.232261	1	0
cg02570643	-2.87361	0.235218	-13.7974	2.43711e-34	8.30494e-32	67.2805	AP3B1	-0.383455	0.383455	0	1
cg06459070	-2.13929	0.490223	-7.99013	2.42875e-14	3.54804e-13	21.8655	AP3B2	-0.30662	0.30662	0	1
cg11117717	-2.20084	0.275586	-10.0979	5.23541e-21	1.91766e-19	36.9664	AP4S1	-0.315689	0.315689	0	1
cg07148167	-3.2351	0.909441	-11.3946	1.69985e-25	1.21901e-23	47.1627	APBA2	-0.35722	0.35722	0	1
cg02331808	-2.15647	-0.232908	-8.75081	1.2129e-16	2.42301e-15	27.0707	APBA2	-0.329859	0.329859	0	1
cg17279773	-3.49905	1.64292	-9.49745	5.08687e-19	1.41355e-17	32.4574	APBA2	-0.306997	0.306997	0	1
cg10768063	-1.98095	0.55181	-8.64783	2.52835e-16	4.83259e-15	26.3486	APBA2	-0.282721	0.282721	0	1
cg03433728	-1.87047	0.63416	-8.02329	1.9399e-14	2.86624e-13	22.086	APBA2	-0.264867	0.264867	0	1
cg01886303	-2.24395	1.28734	-8.33979	2.20525e-15	3.70235e-14	24.2205	APBA2	-0.261452	0.261452	0	1
cg08908089	-1.60454	-0.908582	-9.47618	5.96578e-19	1.64397e-17	32.3004	APBA2	-0.253756	0.253756	0	1
cg15187040	-1.5119	0.74655	-7.2192	3.79233e-12	4.13406e-11	16.9174	APBA2	-0.224823	0.224823	0	1
cg03179496	-1.35091	-0.0861725	-8.26581	3.68317e-15	6.00107e-14	23.7168	APBA2	-0.222336	0.222336	0	1
cg07699300	-1.35866	-0.79705	-10.3616	6.70857e-22	2.78523e-20	38.9922	APBA2	-0.220909	0.220909	0	1
cg18010520	-1.24773	-0.314147	-7.219	3.79719e-12	4.13908e-11	16.9162	APBA2	-0.203954	0.203954	0	1
cg00955451	-1.53829	1.30622	-6.55928	2.15697e-10	1.84596e-09	12.9715	APBA2	-0.200046	0.200046	0	1
cg08438435	1.3899	-0.174605	5.67737	3.05665e-08	1.90262e-07	8.15774	APBA2	0.210263	0.210263	1	0
cg26120958	1.5981	-1.08773	8.20799	5.4891e-15	8.73394e-14	23.3251	APBB1	0.210741	0.210741	1	0
cg14704968	-2.43316	0.705089	-10.187	2.62134e-21	1.00033e-19	37.6484	APBB1IP	-0.312517	0.312517	0	1
cg05475934	1.54546	-1.07803	6.5158	2.78778e-10	2.34984e-09	12.7215	APBB1IP	0.210811	0.210811	1	0
cg12534150	2.32235	-2.991	5.00546	9.19415e-07	4.53837e-06	4.87343	APC	0.204898	0.204898	1	0
cg02511809	1.35534	-1.13182	4.13239	4.58295e-05	0.000169605	1.14177	APC	0.20537	0.20537	1	0
cg14511739	2.37498	-3.11405	4.82447	2.17089e-06	1.00894e-05	4.04877	APC	0.208778	0.208778	1	0
cg22035501	2.22598	-2.88815	4.72739	3.40613e-06	1.53164e-05	3.61729	APC	0.20887	0.20887	1	0
cg23938220	2.1224	-2.88228	4.08058	5.67078e-05	0.000206159	0.940255	APC	0.212632	0.212632	1	0
cg14479889	2.25785	-2.37174	5.41796	1.18321e-07	6.7293e-07	6.8489	APC	0.222583	0.222583	1	0
cg21634602	1.77748	-1.41974	3.83148	0.000153153	0.000511906	0.00357823	APC	0.22383	0.22383	1	0
cg16970232	2.29001	-2.34069	5.2373	2.95013e-07	1.57528e-06	5.96746	APC	0.23104	0.23104	1	0
cg03667968	2.48922	-2.90697	4.66652	4.50111e-06	1.98325e-05	3.35059	APC	0.233751	0.233751	1	0
cg15020645	2.66299	-2.27664	6.90436	2.69736e-11	2.62118e-10	14.9999	APC	0.234615	0.234615	1	0
cg20311501	1.85561	-1.52915	4.94941	1.20292e-06	5.82825e-06	4.61523	APC	0.23712	0.23712	1	0
cg01240931	1.55172	0.0162544	9.03672	1.53649e-17	3.47302e-16	29.1028	APC	0.247	0.247	1	0
cg10094078	1.54073	-1.21202	7.49986	6.27362e-13	7.59155e-12	18.6783	APC2	0.200736	0.200736	1	0
cg00336800	1.65196	-0.919894	7.30539	2.19327e-12	2.46937e-11	17.4531	APC2	0.222279	0.222279	1	0
cg02892295	-2.10934	1.03401	-9.69032	1.18848e-19	3.59249e-18	33.8895	APCDD1	-0.262179	0.262179	0	1
cg19264571	1.75465	1.43906	12.9185	4.83212e-31	8.99546e-29	59.777	APCDD1	0.26569	0.26569	1	0
cg06825512	2.33137	1.47173	12.6783	3.75137e-30	5.89245e-28	57.752	APCDD1	0.349071	0.349071	1	0
cg24115032	1.68142	-1.32658	8.40416	1.40805e-15	2.4267e-14	24.6612	APCDD1L	0.206727	0.206727	1	0
cg07402669	3.18074	-2.2317	8.79198	9.02951e-17	1.83598e-15	27.3608	APCDD1L	0.254484	0.254484	1	0
cg23487201	1.97558	-0.894651	8.37717	1.69994e-15	2.89712e-14	24.4761	APCDD1L	0.263325	0.263325	1	0
cg21291134	-2.89931	-0.440127	-11.681	1.61421e-26	1.36909e-24	49.4872	APCS	-0.424294	0.424294	0	1
cg26353877	-2.70199	0.298661	-13.7404	4.00566e-34	1.31573e-31	66.7893	APCS	-0.364702	0.364702	0	1
cg05919685	-2.28342	-1.85486	-10.4297	3.92955e-22	1.68866e-20	39.5196	APCS	-0.317116	0.317116	0	1
cg13968061	-2.05554	0.290696	-7.97345	2.71879e-14	3.94625e-13	21.7549	APCS	-0.305966	0.305966	0	1
cg03856044	-1.81807	-0.903666	-10.2623	1.45871e-21	5.76421e-20	38.2262	APCS	-0.28829	0.28829	0	1
cg00904548	1.61059	2.01332	12.693	3.31088e-30	5.24279e-28	57.8754	APEH	0.216655	0.216655	1	0
cg16353361	-1.4423	-0.801867	-8.38686	1.58886e-15	2.71799e-14	24.5425	APLN	-0.229313	0.229313	0	1
cg20322837	-1.53385	1.20305	-6.92736	2.3421e-11	2.29489e-10	15.1379	APLNR	-0.201392	0.201392	0	1
cg27093143	2.50087	-2.4264	5.8729	1.06748e-08	7.12041e-08	9.17722	APLP1	0.22684	0.22684	1	0
cg06107796	-2.15981	0.418346	-11.8051	5.77523e-27	5.26515e-25	50.5022	APLP2	-0.300535	0.300535	0	1
cg23855986	-1.98816	1.28571	-8.65518	2.39971e-16	4.60387e-15	26.3999	APLP2	-0.236632	0.236632	0	1
cg16220743	-1.91887	1.84156	-6.67686	1.0713e-10	9.57491e-10	13.6539	APLP2	-0.209454	0.209454	0	1
cg00142925	2.1421	-1.73092	7.93455	3.53498e-14	5.05531e-13	21.4973	APOA1	0.21791	0.21791	1	0
cg10753889	2.5318	-0.181124	9.83016	4.10171e-20	1.32433e-18	34.9376	APOA1	0.348528	0.348528	1	0
cg14353278	-2.80748	0.722551	-10.6151	9.087e-23	4.31132e-21	40.9638	APOB	-0.34588	0.34588	0	1
cg26118553	-2.03387	0.288447	-9.31846	1.93332e-18	4.96623e-17	31.1428	APOB	-0.296813	0.296813	0	1
cg23214840	-2.36677	1.08794	-9.54794	3.4819e-19	9.87617e-18	32.8307	APOB	-0.284048	0.284048	0	1
cg08731950	-2.59331	1.50003	-9.25865	3.01102e-18	7.52635e-17	30.7066	APOB	-0.272973	0.272973	0	1
cg13022402	-2.11661	1.10373	-8.82309	7.22051e-17	1.48743e-15	27.5807	APOB	-0.26294	0.26294	0	1
cg13287979	-1.4432	-0.642096	-7.61194	3.01921e-13	3.81388e-12	19.3947	APOB	-0.232284	0.232284	0	1
cg17187764	-1.83987	-0.0939799	-10.551	1.50961e-22	6.91781e-21	40.4632	APOBEC1	-0.283215	0.283215	0	1
cg11304383	-1.707	-0.412296	-8.82195	7.27989e-17	1.49899e-15	27.5726	APOBEC1	-0.270383	0.270383	0	1
cg20597842	-1.42886	0.48769	-7.20031	4.27333e-12	4.62586e-11	16.8006	APOBEC1	-0.218725	0.218725	0	1
cg07186138	2.13902	-0.440255	10.0242	9.25061e-21	3.27244e-19	36.4053	APOBEC3C	0.305714	0.305714	1	0
cg02038910	-1.3189	0.34884	-6.59281	1.7684e-10	1.5327e-09	13.1651	APOBEC3D	-0.205667	0.205667	0	1
cg11911305	1.61255	1.22571	10.8422	1.48772e-23	7.92975e-22	42.7491	APOC1P1	0.247836	0.247836	1	0
cg20366458	-2.40508	1.14111	-10.186	2.64168e-21	1.00767e-19	37.6407	APOF	-0.274114	0.274114	0	1
cg21205978	1.79842	-0.963995	7.59591	3.35367e-13	4.20963e-12	19.2918	APOL6	0.235612	0.235612	1	0
cg17347063	1.51962	0.413295	6.97471	1.74931e-11	1.74314e-10	15.4229	APOL6	0.240235	0.240235	1	0
cg27423445	-1.75018	0.449139	-7.16259	5.42071e-12	5.78966e-11	16.568	APOLD1	-0.250976	0.250976	0	1
cg25230363	1.23102	0.0101547	6.8386	4.03231e-11	3.82428e-10	14.6074	AQP1	0.202081	0.202081	1	0
cg26923410	1.31126	-0.524426	7.05148	1.08669e-11	1.11491e-10	15.8881	AQP1	0.203657	0.203657	1	0
cg10132917	1.41908	1.13394	10.3623	6.67012e-22	2.77108e-20	38.9978	AQP1	0.221304	0.221304	1	0
cg18080604	1.41494	-0.226949	8.92965	3.34602e-17	7.23349e-16	28.3372	AQP1	0.222632	0.222632	1	0
cg11827925	1.68897	0.604654	10.3828	5.68005e-22	2.38625e-20	39.1563	AQP1	0.27174	0.27174	1	0
cg04372674	1.82564	0.409692	9.68539	1.23367e-19	3.7219e-18	33.8527	AQP1	0.290638	0.290638	1	0
cg25075794	1.88591	0.597421	10.9021	9.19982e-24	5.04856e-22	43.2234	AQP1	0.300525	0.300525	1	0
cg05361096	1.36927	1.09757	7.79603	8.94229e-14	1.21246e-12	20.5872	AQP2	0.209432	0.209432	1	0
cg06734406	1.49244	1.34182	7.35139	1.63451e-12	1.87336e-11	17.7409	AQP2	0.216954	0.216954	1	0
cg21962450	2.13388	-0.863566	8.67598	2.06947e-16	4.0062e-15	26.5454	AQP4,C18orf16	0.260707	0.260707	1	0
cg14537430	-2.18077	1.23737	-10.4725	2.80541e-22	1.23161e-20	39.8519	AQP7P1	-0.249721	0.249721	0	1
cg21215325	1.52271	1.11261	7.832	7.03424e-14	9.67008e-13	20.8225	AQR	0.232229	0.232229	1	0
cg26014066	-1.66692	0.220129	-10.3405	7.91728e-22	3.25401e-20	38.8288	AR	-0.252775	0.252775	0	1
cg11136562	1.56216	0.835221	13.4584	4.63041e-33	1.24094e-30	64.3702	ARAP3	0.255201	0.255201	1	0
cg13712023	2.30361	1.04743	14.2013	7.12801e-36	3.45891e-33	70.7717	ARAP3	0.360727	0.360727	1	0
cg18882687	1.97437	0.785384	9.25324	3.13394e-18	7.81481e-17	30.6673	ARF1	0.304266	0.304266	1	0
cg04527868	1.69191	-1.76837	4.63128	5.2822e-06	2.29984e-05	3.19761	ARFGAP3	0.205682	0.205682	1	0
cg26529516	1.82856	-1.51683	4.76571	2.85387e-06	1.30033e-05	3.78667	ARFGAP3	0.23087	0.23087	1	0
cg04345475	-1.69843	0.766959	-8.81994	7.38592e-17	1.51958e-15	27.5584	ARFIP2,FXC1	-0.232071	0.232071	0	1
cg08554554	1.70273	0.379703	6.75882	6.54282e-11	6.01497e-10	14.1349	ARFRP1	0.263027	0.263027	1	0
cg16676292	2.01361	2.70617	10.1529	3.41849e-21	1.28367e-19	37.3866	ARHGAP1	0.213345	0.213345	1	0
cg02693127	3.06805	-1.18621	8.89991	4.14948e-17	8.86353e-16	28.1255	ARHGAP10	0.336052	0.336052	1	0
cg05583636	-1.46757	0.0975757	-7.00745	1.42845e-11	1.44001e-10	15.6209	ARHGAP17	-0.227627	0.227627	0	1
cg06106428	2.1232	1.26845	9.28065	2.55881e-18	6.45632e-17	30.8668	ARHGAP20	0.317065	0.317065	1	0
cg00056066	2.43205	-0.343962	6.72145	8.19702e-11	7.44043e-10	13.915	ARHGAP21	0.348962	0.348962	1	0
cg07371628	-1.29112	0.313051	-7.09021	8.53457e-12	8.88038e-11	16.1243	ARHGAP22	-0.203505	0.203505	0	1
cg21042919	1.53286	-0.0744516	10.0307	8.80136e-21	3.1211e-19	36.4544	ARHGAP23	0.242585	0.242585	1	0
cg03930313	3.19363	1.70348	11.8891	2.87414e-27	2.76068e-25	51.1913	ARHGAP23	0.446306	0.446306	1	0
cg05688618	2.60482	1.83107	12.8345	9.90684e-31	1.72678e-28	59.0676	ARHGAP24	0.370528	0.370528	1	0
cg05185926	-2.31699	-0.276895	-12.5091	1.57812e-29	2.22615e-27	56.3325	ARHGAP26	-0.351658	0.351658	0	1
cg22188603	-1.6216	0.0455821	-8.59713	3.6231e-16	6.77073e-15	25.995	ARHGAP26	-0.250455	0.250455	0	1
cg01288724	2.02778	1.00821	11.4002	1.6236e-25	1.16986e-23	47.208	ARHGAP26	0.315002	0.315002	1	0
cg21664522	-2.33874	0.349199	-7.98837	2.45792e-14	3.58805e-13	21.8538	ARHGAP28	-0.319722	0.319722	0	1
cg25298085	-2.66205	0.525705	-10.4057	4.74634e-22	2.01563e-20	39.3334	ARHGAP6	-0.344313	0.344313	0	1
cg23171231	-1.97878	-0.771936	-10.332	8.45637e-22	3.4584e-20	38.7638	ARHGAP6	-0.310641	0.310641	0	1
cg27166673	1.30897	-0.0449804	5.22623	3.11745e-07	1.65824e-06	5.91429	ARHGAP6	0.211669	0.211669	1	0
cg15450139	-1.63706	-1.78582	-8.22925	4.74101e-15	7.60447e-14	23.4689	ARHGDIB	-0.220348	0.220348	0	1
cg24299913	-1.95727	-0.180714	-13.3054	1.73787e-32	4.21375e-30	63.0631	ARHGEF1	-0.308218	0.308218	0	1
cg24296761	-1.9429	-0.192816	-10.205	2.27947e-21	8.7667e-20	37.7861	ARHGEF1	-0.279812	0.279812	0	1
cg05503433	-1.65633	0.00738355	-10.933	7.18272e-24	4.00948e-22	43.4676	ARHGEF1	-0.261497	0.261497	0	1
cg15221831	-1.62693	0.325701	-8.63278	2.81363e-16	5.34251e-15	26.2435	ARHGEF1	-0.221401	0.221401	0	1
cg08753331	-1.97427	0.383748	-6.45775	3.91883e-10	3.22844e-09	12.3897	ARHGEF10	-0.279569	0.279569	0	1
cg10195336	-2.08289	1.60303	-6.24204	1.36214e-09	1.03469e-08	11.177	ARHGEF10	-0.242419	0.242419	0	1
cg25365379	-1.55576	0.193477	-9.44456	7.55818e-19	2.05279e-17	32.0675	ARHGEF10	-0.237889	0.237889	0	1
cg08283206	-1.49313	0.200618	-8.75525	1.17493e-16	2.34974e-15	27.102	ARHGEF10	-0.232006	0.232006	0	1
cg08985078	-1.34657	-0.315713	-8.85803	5.61427e-17	1.17476e-15	27.8281	ARHGEF10	-0.221143	0.221143	0	1
cg10434754	-1.54989	1.26701	-6.19332	1.7971e-09	1.34335e-08	10.9075	ARHGEF10	-0.203319	0.203319	0	1
cg11498228	-1.2728	-0.647561	-6.73369	7.61463e-11	6.93618e-10	13.9869	ARHGEF10	-0.202767	0.202767	0	1
cg01144965	1.28331	0.835823	8.46515	9.18711e-16	1.62302e-14	25.0806	ARHGEF10	0.2054	0.2054	1	0
cg17220632	2.46366	3.03986	13.8749	1.23969e-34	4.4804e-32	67.9486	ARHGEF10	0.257539	0.257539	1	0
cg05699304	1.22211	0.194785	8.76114	1.12645e-16	2.25973e-15	27.1434	ARHGEF10L	0.200714	0.200714	1	0
cg22496437	1.76514	0.190084	12.5466	1.14833e-29	1.65362e-27	56.6466	ARHGEF10L	0.281138	0.281138	1	0
cg07648709	1.33181	0.896017	7.13917	6.2804e-12	6.6528e-11	16.4241	ARHGEF17	0.204579	0.204579	1	0
cg08679180	1.67624	0.152396	13.9479	6.55581e-35	2.54093e-32	68.5784	ARHGEF17	0.269182	0.269182	1	0
cg13921921	1.70387	0.028067	10.9862	4.67826e-24	2.67942e-22	43.8907	ARHGEF2	0.266875	0.266875	1	0
cg02031326	-1.73183	1.18348	-7.63238	2.6402e-13	3.36089e-12	19.5261	ARHGEF3	-0.221397	0.221397	0	1
cg23919844	-1.68645	1.15638	-7.16011	5.50603e-12	5.87733e-11	16.5528	ARHGEF7	-0.22018	0.22018	0	1
cg25759064	1.54477	-1.39142	5.21934	3.22635e-07	1.71224e-06	5.8812	ARHGEF7	0.201872	0.201872	1	0
cg07107055	-1.70627	-0.0164696	-10.1098	4.77242e-21	1.7558e-19	37.0577	ARID1B	-0.269216	0.269216	0	1
cg15618758	-1.73581	1.15641	-8.58015	4.08589e-16	7.5772e-15	25.8768	ARID1B	-0.214966	0.214966	0	1
cg17596249	1.72056	2.30095	11.466	9.46926e-26	7.07942e-24	47.7403	ARID1B	0.210569	0.210569	1	0
cg27638453	2.06228	2.42583	10.5591	1.41611e-22	6.51309e-21	40.5262	ARID1B	0.255328	0.255328	1	0
cg17164954	1.77411	1.61236	11.1364	1.39074e-24	8.63884e-23	45.0879	ARID1B	0.257927	0.257927	1	0
cg14659678	-3.14176	0.291124	-12.3108	8.42061e-29	1.04666e-26	54.6783	ARID2	-0.397758	0.397758	0	1
cg18337287	-1.48705	0.967357	-7.21249	3.9569e-12	4.30377e-11	16.8759	ARID3A	-0.203648	0.203648	0	1
cg02695969	1.26298	0.224832	8.68643	1.92103e-16	3.73613e-15	26.6186	ARID3A	0.205208	0.205208	1	0
cg11077171	1.27871	0.0783594	6.73398	7.60106e-11	6.92538e-10	13.9886	ARID3B	0.207924	0.207924	1	0
cg01730064	2.96796	1.0399	11.4836	8.19956e-26	6.18993e-24	47.8824	ARID4B	0.43672	0.43672	1	0
cg19954537	2.68096	-2.05716	5.67459	3.1022e-08	1.92926e-07	8.14342	ARID5A	0.28212	0.28212	1	0
cg00504569	-2.71045	-0.376773	-12.0721	6.24885e-28	6.69085e-26	52.6984	ARID5B	-0.396965	0.396965	0	1
cg22592108	-1.41479	-1.22756	-7.38033	1.35757e-12	1.57269e-11	17.9226	ARL15	-0.208238	0.208238	0	1
cg25998666	-1.30444	-0.365305	-10.0703	6.48261e-21	2.33987e-19	36.7558	ARL2	-0.215686	0.215686	0	1
cg06361405	2.66912	-0.0727429	9.42899	8.49073e-19	2.28831e-17	31.9529	ARL3	0.362238	0.362238	1	0
cg24092907	1.62951	1.88637	10.2638	1.44166e-21	5.7012e-20	38.2378	ARL4A	0.221342	0.221342	1	0
cg05204104	1.36433	0.737644	6.24769	1.31893e-09	1.00398e-08	11.2084	ARL4C	0.211201	0.211201	1	0
cg15016771	1.41112	-0.123811	5.38787	1.37997e-07	7.77117e-07	6.70037	ARL4C	0.221654	0.221654	1	0
cg09453076	2.88543	-1.63873	11.819	5.14701e-27	4.73034e-25	50.6159	ARL4C	0.252155	0.252155	1	0
cg11509907	2.87898	-1.52606	10.1706	2.97959e-21	1.1277e-19	37.5221	ARL4C	0.280113	0.280113	1	0
cg05308656	2.21876	1.11984	10.9003	9.33764e-24	5.12032e-22	43.2087	ARL4C	0.33981	0.33981	1	0
cg15790037	3.26502	-2.21543	7.78609	9.55407e-14	1.28964e-12	20.5224	ARL5C	0.271091	0.271091	1	0
cg20555674	2.54389	0.173005	9.88612	2.67369e-20	8.87918e-19	35.3593	ARL5C	0.365398	0.365398	1	0
cg11482719	1.74623	-1.10006	7.44256	9.09281e-13	1.0773e-11	18.3149	ARL9	0.2289	0.2289	1	0
cg14775423	1.9426	0.162149	7.78051	9.91549e-14	1.33536e-12	20.486	ARL9	0.297961	0.297961	1	0
cg08371852	-2.62866	-0.283293	-13.6762	6.99926e-34	2.18842e-31	66.2377	ARNT2	-0.388939	0.388939	0	1
cg08942191	-2.36874	-0.672863	-10.2715	1.35798e-21	5.39194e-20	38.2968	ARNT2	-0.362668	0.362668	0	1
cg17865033	-1.99895	1.45687	-7.83301	6.98705e-14	9.60992e-13	20.8291	ARNT2	-0.230015	0.230015	0	1
cg05150362	-1.42859	0.30144	-9.57032	2.94225e-19	8.44288e-18	32.9966	ARNT2	-0.218981	0.218981	0	1
cg09438605	-1.44424	0.561795	-9.65273	1.57979e-19	4.69578e-18	33.6091	ARNT2	-0.21258	0.21258	0	1
cg02927074	1.9495	-0.0583907	7.22653	3.62048e-12	3.95927e-11	16.9628	ARNT2	0.297464	0.297464	1	0
cg14794298	1.5566	1.36047	9.49566	5.15567e-19	1.43212e-17	32.4441	ARNTL	0.231034	0.231034	1	0
cg25296938	1.84091	-0.162489	7.67	2.06118e-13	2.66124e-12	19.7687	ARPC1B	0.275966	0.275966	1	0
cg24316949	2.66077	1.30455	13.527	2.55639e-33	7.15126e-31	64.9574	ARPC5	0.396999	0.396999	1	0
cg18183671	-1.57745	0.876991	-5.64298	3.66767e-08	2.25697e-07	7.98133	ARPP-21	-0.224874	0.224874	0	1
cg17936572	1.55515	1.01414	8.731	1.39756e-16	2.76786e-15	26.9314	ARPP-21	0.241588	0.241588	1	0
cg09866743	2.46296	-1.17264	7.80787	8.26393e-14	1.12534e-12	20.6646	ARPP-21	0.28518	0.28518	1	0
cg21756647	1.46521	1.52789	8.65226	2.45003e-16	4.69422e-15	26.3795	ARRB1	0.210638	0.210638	1	0
cg03014882	2.72693	3.74674	9.19377	4.86013e-18	1.18007e-16	30.2354	ARRDC2	0.215476	0.215476	1	0
cg08873568	1.74201	1.43662	10.7524	3.04975e-23	1.55322e-21	42.0409	ARRDC5	0.258654	0.258654	1	0
cg04677158	1.36516	-0.0235671	5.97047	6.2517e-09	4.31852e-08	9.69636	ARSB	0.218197	0.218197	1	0
cg15642209	-1.55282	-0.339701	-10.1789	2.7928e-21	1.06131e-19	37.5859	ARSG	-0.252802	0.252802	0	1
cg11102858	1.3006	-0.271522	5.11976	5.27608e-07	2.70354e-06	5.40756	ARSG	0.202592	0.202592	1	0
cg12509712	1.70741	2.02514	9.45804	6.83369e-19	1.86745e-17	32.1667	ARSG,SLC16A6	0.219442	0.219442	1	0
cg12214451	1.41595	-0.46191	6.13187	2.54285e-09	1.85919e-08	10.5701	ARSJ	0.220538	0.220538	1	0
cg01094564	1.73555	-0.97671	7.66855	2.08104e-13	2.68555e-12	19.7593	ART5	0.230771	0.230771	1	0
cg19601636	1.64406	0.0728355	11.2773	4.42774e-25	2.96439e-23	46.2176	ARVCF	0.253939	0.253939	1	0
cg11158236	-2.10575	0.400911	-8.48226	8.14706e-16	1.44975e-14	25.1987	ARX	-0.300212	0.300212	0	1
cg02082650	-1.68405	0.150298	-8.32026	2.52568e-15	4.20745e-14	24.0873	ARX	-0.254126	0.254126	0	1
cg25053900	1.24594	-0.199618	5.92639	7.96752e-09	5.41547e-08	9.461	ARX	0.200479	0.200479	1	0
cg18102233	1.40833	-0.749535	5.83387	1.31975e-08	8.68402e-08	8.97151	ARX	0.208619	0.208619	1	0
cg02184673	1.55613	-0.371548	4.20227	3.42695e-05	0.000129708	1.41716	ASAM	0.231773	0.231773	1	0
cg05928849	1.43045	0.196745	8.28466	3.23294e-15	5.30766e-14	23.8448	ASAM	0.232129	0.232129	1	0
cg07799299	2.47036	1.94895	16.8814	3.10094e-46	1.68442e-42	94.3561	ASAP1	0.35289	0.35289	1	0
cg13884879	-1.40331	0.637549	-7.35828	1.56393e-12	1.79676e-11	17.7841	ASAP2	-0.202278	0.202278	0	1
cg05088820	1.66073	2.24588	10.3626	6.65419e-22	2.76581e-20	39.0002	ASAP2	0.202087	0.202087	1	0
cg05027258	1.97667	2.77217	13.2884	2.01278e-32	4.84482e-30	62.9179	ASAP2	0.211912	0.211912	1	0
cg05181301	2.04794	3.02169	13.587	1.51854e-33	4.44976e-31	65.4722	ASAP2	0.213172	0.213172	1	0
cg25376875	1.67228	1.93671	11.0977	1.90223e-24	1.15847e-22	44.7788	ASAP2	0.224217	0.224217	1	0
cg08698219	1.53236	1.58491	15.15	1.64146e-39	1.79398e-36	79.0521	ASAP2	0.227134	0.227134	1	0
cg08844325	2.12597	2.59855	11.3378	2.704e-25	1.87269e-23	46.7044	ASAP2	0.23866	0.23866	1	0
cg18592384	1.95039	2.29662	12.7922	1.4217e-30	2.40659e-28	58.7107	ASAP2	0.243613	0.243613	1	0
cg22833612	1.76758	1.4557	9.09978	9.69209e-18	2.25146e-16	29.5561	ASAP2	0.259479	0.259479	1	0
cg06934572	2.60753	1.3519	13.7175	4.88648e-34	1.57519e-31	66.5929	ASAP2	0.393164	0.393164	1	0
cg07597714	-1.44549	0.889144	-7.64391	2.44739e-13	3.12924e-12	19.6004	ASAP3	-0.204346	0.204346	0	1
cg01954686	-1.5278	0.630876	-6.69209	9.77863e-11	8.78361e-10	13.7429	ASB10	-0.216006	0.216006	0	1
cg22431967	-1.39311	0.446739	-8.35046	2.04757e-15	3.45095e-14	24.2934	ASB10	-0.214049	0.214049	0	1
cg14736837	-1.30829	0.439404	-7.19364	4.45729e-12	4.81506e-11	16.7594	ASB11	-0.202422	0.202422	0	1
cg23485564	-1.69101	0.702415	-8.84475	6.17801e-17	1.2846e-15	27.734	ASB12	-0.239101	0.239101	0	1
cg25456959	-1.48204	-1.23137	-9.12532	8.03751e-18	1.8888e-16	29.7403	ASB12	-0.223979	0.223979	0	1
cg26067096	-2.01688	0.863928	-9.2628	2.92008e-18	7.31058e-17	30.7368	ASB15	-0.264581	0.264581	0	1
cg21038703	-1.37578	-0.378409	-9.09836	9.7933e-18	2.27323e-16	29.5459	ASB16	-0.225719	0.225719	0	1
cg12931620	-1.681	0.252153	-9.78594	5.74687e-20	1.81667e-18	34.6053	ASB18	-0.257083	0.257083	0	1
cg18845375	-2.63414	1.51068	-10.8998	9.37105e-24	5.13632e-22	43.2052	ASB18	-0.251412	0.251412	0	1
cg02367144	1.97749	-1.25628	7.48256	7.01896e-13	8.43931e-12	18.5684	ASB18	0.243908	0.243908	1	0
cg09341793	2.47702	-0.732028	6.39201	5.74742e-10	4.61567e-09	12.0168	ASB2	0.316432	0.316432	1	0
cg02805025	-1.36689	-0.667973	-6.18935	1.8379e-09	1.37217e-08	10.8857	ASB4	-0.210794	0.210794	0	1
cg22385764	2.20715	-1.96658	7.70688	1.61577e-13	2.11581e-12	20.0073	ASB8	0.216049	0.216049	1	0
cg00101602	-1.3618	-0.851759	-8.15106	8.11555e-15	1.26055e-13	22.9412	ASCC1	-0.215492	0.215492	0	1
cg06285475	1.81912	2.51659	12.6375	5.30622e-30	8.12434e-28	57.4093	ASCC1	0.210671	0.210671	1	0
cg23468453	2.10107	2.92028	13.3271	1.44125e-32	3.53457e-30	63.248	ASCC1	0.228976	0.228976	1	0
cg03700449	2.8718	-2.62824	7.30796	2.15761e-12	2.43148e-11	17.4692	ASCL1	0.214829	0.214829	1	0
cg06263495	1.43599	-1.18651	4.96105	1.13781e-06	5.53466e-06	4.66867	ASCL2	0.204355	0.204355	1	0
cg27252164	1.40869	-0.880513	7.00547	1.44608e-11	1.45666e-10	15.6089	ASCL2	0.205213	0.205213	1	0
cg02964724	1.49495	-1.12781	6.6299	1.41833e-10	1.24623e-09	13.3802	ASCL2	0.205951	0.205951	1	0
cg19459876	1.76385	-1.58712	6.19853	1.74476e-09	1.3067e-08	10.9363	ASCL2	0.213156	0.213156	1	0
cg14308479	2.02713	-1.92288	5.7852	1.71688e-08	1.11083e-07	8.7165	ASCL2	0.215562	0.215562	1	0
cg20912770	2.09953	-1.78099	6.56468	2.08925e-10	1.79175e-09	13.0026	ASCL2	0.229602	0.229602	1	0
cg06347739	3.00752	-2.57238	6.7246	8.0429e-11	7.30673e-10	13.9335	ASCL2	0.24783	0.24783	1	0
cg13930892	2.3812	-2.07921	5.44351	1.0378e-07	5.95525e-07	6.97555	ASCL2	0.252453	0.252453	1	0
cg05309948	2.92594	-2.19594	6.9316	2.28176e-11	2.23914e-10	15.1634	ASCL2	0.268096	0.268096	1	0
cg15790820	3.08507	-2.22096	6.90306	2.71904e-11	2.64041e-10	14.9921	ASCL2	0.273457	0.273457	1	0
cg07333715	1.95357	-0.072659	5.24093	2.89705e-07	1.54884e-06	5.98496	ASCL2	0.282284	0.282284	1	0
cg04290586	1.734	-0.198451	6.35434	7.1486e-10	5.65828e-09	11.8044	ASCL4	0.264113	0.264113	1	0
cg24856726	2.47275	-1.33577	7.7547	1.17705e-13	1.56972e-12	20.3178	ASCL4	0.271146	0.271146	1	0
cg01295392	2.14086	0.533525	11.4961	7.4e-26	5.6178e-24	47.9837	ASCL4	0.33184	0.33184	1	0
cg20443254	3.46195	-1.11341	7.74779	1.23234e-13	1.63919e-12	20.2728	ASCL4	0.367444	0.367444	1	0
cg23782083	1.81623	2.48205	11.8007	5.99278e-27	5.4512e-25	50.4656	ASH2L	0.210841	0.210841	1	0
cg10761315	2.5193	-1.52164	7.99444	2.35896e-14	3.45194e-13	21.8941	ASPG	0.261264	0.261264	1	0
cg07150062	3.20297	-1.49453	7.66797	2.089e-13	2.69496e-12	19.7556	ASPG	0.316331	0.316331	1	0
cg20965743	2.43081	-0.236157	8.34136	2.18131e-15	3.66472e-14	24.2312	ASPG	0.319264	0.319264	1	0
cg11390489	-2.25902	0.719796	-9.07137	1.19308e-17	2.73465e-16	29.3517	ASPH	-0.297535	0.297535	0	1
cg11079613	-2.4885	1.68858	-6.18095	1.9275e-09	1.43467e-08	10.8394	ASPSCR1	-0.278466	0.278466	0	1
cg08356027	-2.8535	3.02218	-6.5954	1.74141e-10	1.51107e-09	13.1801	ASPSCR1	-0.207945	0.207945	0	1
cg08091666	1.30303	0.743785	8.3556	1.97562e-15	3.3368e-14	24.3285	ASPSCR1	0.211217	0.211217	1	0
cg00598204	2.26535	1.4751	11.236	6.19845e-25	4.04279e-23	45.8856	ASPSCR1	0.335323	0.335323	1	0
cg13433881	-1.66915	-2.25846	-11.7785	7.20223e-27	6.48329e-25	50.2841	ASTL	-0.206207	0.206207	0	1
cg17105834	2.88241	-3.01455	6.56233	2.11844e-10	1.81499e-09	12.9891	ASTN1	0.211501	0.211501	1	0
cg14473030	-2.12741	1.50802	-8.88849	4.50635e-17	9.56798e-16	28.0443	ASTN2	-0.23282	0.23282	0	1
cg00107630	-1.40792	-1.44663	-11.0242	3.44471e-24	2.0162e-22	44.1928	ASTN2	-0.209977	0.209977	0	1
cg13647523	2.34032	-2.13406	8.25841	3.87669e-15	6.29778e-14	23.6665	ASTN2	0.208269	0.208269	1	0
cg13792444	1.97583	1.6026	14.9819	7.29293e-39	6.60249e-36	77.5778	ASTN2	0.294413	0.294413	1	0
cg12024292	2.74373	-1.1478	11.7675	7.88791e-27	7.06036e-25	50.1943	ASTN2	0.296827	0.296827	1	0
cg12592359	1.57074	1.43524	7.1416	6.18544e-12	6.55774e-11	16.439	ASXL1	0.223303	0.223303	1	0
cg23780110	2.0889	0.803139	7.61903	2.88201e-13	3.65059e-12	19.4403	ASXL2	0.311574	0.311574	1	0
cg25181710	2.29079	0.777857	8.47496	8.57592e-16	1.52065e-14	25.1483	ASXL2	0.347153	0.347153	1	0
cg16831185	1.7131	-1.54034	5.84925	1.21404e-08	8.03359e-08	9.05246	ATAD5	0.210085	0.210085	1	0
cg09528496	1.51459	-1.44443	5.11594	5.37593e-07	2.7516e-06	5.38952	ATCAY	0.201901	0.201901	1	0
cg04315771	2.41604	1.31931	10.1088	4.81008e-21	1.76863e-19	37.0499	ATF5,IL4I1,NUP62	0.353034	0.353034	1	0
cg12912426	-1.95917	0.505439	-11.6201	2.66767e-26	2.17979e-24	48.9911	ATF7IP	-0.275735	0.275735	0	1
cg11541547	-2.50759	0.713146	-11.0499	2.7991e-24	1.65859e-22	44.3976	ATG10	-0.317662	0.317662	0	1
cg21442998	1.79163	1.5282	13.9078	9.30288e-35	3.46187e-32	68.2324	ATG7,VGLL4	0.268594	0.268594	1	0
cg23079727	1.80537	1.00171	14.3968	1.28027e-36	7.15005e-34	72.469	ATG7,VGLL4	0.289823	0.289823	1	0
cg00668519	2.24867	2.30744	14.878	1.83118e-38	1.54627e-35	76.6677	ATG7,VGLL4	0.291498	0.291498	1	0
cg09612786	1.43614	-1.03699	5.14569	4.64523e-07	2.40148e-06	5.53014	ATG9B	0.200896	0.200896	1	0
cg18583378	2.55776	-2.38067	6.91043	2.59879e-11	2.53093e-10	15.0363	ATG9B	0.220212	0.220212	1	0
cg13511000	2.57356	-0.723182	11.0072	3.9523e-24	2.29119e-22	44.0571	ATOH1	0.319783	0.319783	1	0
cg26337070	1.79579	-1.37808	4.88076	1.66632e-06	7.89262e-06	4.30245	ATOH8	0.218418	0.218418	1	0
cg20117103	-1.52669	-1.55025	-8.10223	1.13351e-14	1.72911e-13	22.6133	ATP10A	-0.212393	0.212393	0	1
cg18256640	2.8431	3.3708	8.6172	3.14255e-16	5.9244e-15	26.1348	ATP10A	0.244732	0.244732	1	0
cg25846723	1.85453	-0.401531	6.17465	1.99753e-09	1.48355e-08	10.8047	ATP10A	0.269508	0.269508	1	0
cg11411564	-2.72992	0.250874	-10.6495	6.91518e-23	3.34582e-21	41.2333	ATP10B	-0.369722	0.369722	0	1
cg02400308	-2.60945	0.0469697	-11.3851	1.83701e-25	1.30834e-23	47.0861	ATP10B	-0.364763	0.364763	0	1
cg06805940	-2.47532	0.791233	-8.65213	2.45225e-16	4.69824e-15	26.3786	ATP10B	-0.319154	0.319154	0	1
cg08743199	-2.09852	0.800989	-9.4175	9.25137e-19	2.4799e-17	31.8684	ATP10B	-0.280114	0.280114	0	1
cg22160263	-1.63652	0.291633	-7.12346	6.93116e-12	7.30092e-11	16.3277	ATP10B	-0.247716	0.247716	0	1
cg01559502	-1.48857	-0.25492	-9.18264	5.27532e-18	1.2745e-16	30.1547	ATP10B	-0.242958	0.242958	0	1
cg20963030	-1.73361	1.11276	-5.94958	7.0144e-09	4.80859e-08	9.58464	ATP10B	-0.238196	0.238196	0	1
cg07320496	-1.54171	0.99852	-5.47167	8.97654e-08	5.20247e-07	7.11571	ATP10B	-0.221344	0.221344	0	1
cg15542637	-2.23416	2.005	-7.5444	4.69523e-13	5.78135e-12	18.9622	ATP10B	-0.218954	0.218954	0	1
cg00308503	-1.32794	0.527445	-5.96813	6.33285e-09	4.37101e-08	9.68384	ATP10B	-0.205217	0.205217	0	1
cg10062193	1.37507	0.652052	5.19924	3.56513e-07	1.87924e-06	5.785	ATP10D	0.215481	0.215481	1	0
cg12793733	1.95119	1.88016	8.93402	3.24164e-17	7.02244e-16	28.3683	ATP10D	0.260874	0.260874	1	0
cg26383193	2.44505	-0.133647	8.83769	6.50057e-17	1.34805e-15	27.684	ATP10D	0.348294	0.348294	1	0
cg18409985	-1.76594	0.601304	-7.91653	3.99111e-14	5.66555e-13	21.3783	ATP11A	-0.255579	0.255579	0	1
cg27096043	-1.96387	1.22385	-6.99688	1.52518e-11	1.53196e-10	15.5569	ATP11A	-0.246055	0.246055	0	1
cg03356537	-2.13643	1.87133	-7.17072	5.15016e-12	5.51867e-11	16.6181	ATP11A	-0.22175	0.22175	0	1
cg12498181	1.47558	1.71676	9.40982	9.79741e-19	2.61625e-17	31.812	ATP11A	0.204266	0.204266	1	0
cg05629821	1.68365	1.97861	8.50074	7.15427e-16	1.28383e-14	25.3264	ATP11A	0.216078	0.216078	1	0
cg12572352	2.59096	3.27075	8.22757	4.79618e-15	7.68957e-14	23.4576	ATP11A	0.219363	0.219363	1	0
cg06674275	2.11331	2.87021	13.1305	7.8432e-32	1.68405e-29	61.5738	ATP11A	0.225981	0.225981	1	0
cg23551120	1.59182	1.51925	9.2236	3.90066e-18	9.59069e-17	30.4518	ATP11A	0.228116	0.228116	1	0
cg14845609	2.08604	2.36044	9.9048	2.31711e-20	7.76227e-19	35.5004	ATP11A	0.247755	0.247755	1	0
cg19795338	-1.51352	0.0410701	-7.64196	2.47902e-13	3.16702e-12	19.5878	ATP13A4	-0.236304	0.236304	0	1
cg08889347	-1.47235	0.881012	-6.33621	7.93759e-10	6.23465e-09	11.7025	ATP13A4	-0.210746	0.210746	0	1
cg19308497	-2.73567	0.510638	-9.44017	7.81032e-19	2.11637e-17	32.0351	ATP1A4	-0.344425	0.344425	0	1
cg06176471	-1.68562	-0.804423	-9.75792	7.11328e-20	2.2195e-18	34.3952	ATP1B1	-0.269179	0.269179	0	1
cg13104274	-1.45207	-0.894183	-6.69706	9.49125e-11	8.53959e-10	13.772	ATP1B1	-0.215868	0.215868	0	1
cg16606674	1.91257	-1.20429	6.80691	4.88958e-11	4.58062e-10	14.4192	ATP2A1	0.238646	0.238646	1	0
cg25599198	1.31097	0.0198136	7.68046	1.92387e-13	2.49467e-12	19.8363	ATP2A3	0.211277	0.211277	1	0
cg10095954	1.77523	1.73583	8.52669	5.95953e-16	1.08046e-14	25.5059	ATP2A3	0.242025	0.242025	1	0
cg09013975	1.48916	0.699875	10.9191	8.02752e-24	4.44545e-22	43.3579	ATP2A3	0.24253	0.24253	1	0
cg25738176	1.87769	1.16097	9.85679	3.34648e-20	1.09555e-18	35.1381	ATP2A3	0.285826	0.285826	1	0
cg21472737	-2.69101	0.935415	-11.4184	1.39862e-25	1.01905e-23	47.3553	ATP2B2	-0.31258	0.31258	0	1
cg00709775	-1.95215	-1.03348	-9.44004	7.81794e-19	2.11812e-17	32.0342	ATP2B2	-0.298256	0.298256	0	1
cg00319312	-2.06771	-0.469929	-8.61481	3.19626e-16	6.02129e-15	26.1182	ATP2B4	-0.321931	0.321931	0	1
cg13808058	1.63696	1.14172	7.71708	1.51039e-13	1.98611e-12	20.0734	ATP2B4	0.24511	0.24511	1	0
cg01948978	1.94503	2.21873	13.0253	1.93583e-31	3.86891e-29	60.6809	ATP2B4	0.250129	0.250129	1	0
cg22367549	2.19431	0.577979	11.0933	1.97168e-24	1.19676e-22	44.7434	ATP2B4	0.340458	0.340458	1	0
cg04832450	2.358	2.31692	9.82567	4.24457e-20	1.36791e-18	34.9039	ATP2C2	0.287911	0.287911	1	0
cg06123346	-1.33099	-1.20764	-9.37008	1.31732e-18	3.45833e-17	31.5205	ATP4A	-0.204158	0.204158	0	1
cg27212234	3.05956	-2.51001	8.9684	2.52629e-17	5.54872e-16	28.6136	ATP4A	0.219124	0.219124	1	0
cg15053022	1.71696	0.281355	10.3331	8.38774e-22	3.43187e-20	38.7719	ATP4A	0.274569	0.274569	1	0
cg23368787	1.76954	0.324486	11.4022	1.5973e-25	1.15251e-23	47.2241	ATP4A	0.281005	0.281005	1	0
cg02770054	3.07742	-0.128653	9.80509	4.96644e-20	1.58441e-18	34.7491	ATP4A	0.407979	0.407979	1	0
cg20336809	-1.86648	0.599155	-7.52407	5.36028e-13	6.54773e-12	18.8324	ATP4B	-0.271011	0.271011	0	1
cg01233487	-1.61494	-0.18775	-9.95459	1.58116e-20	5.4109e-19	35.877	ATP4B	-0.260737	0.260737	0	1
cg01957900	-2.48354	1.8458	-8.54084	5.39356e-16	9.84129e-15	25.6039	ATP4B	-0.23407	0.23407	0	1
cg10859192	1.72337	1.96354	10.6067	9.7115e-23	4.57768e-21	40.8983	ATP5G2	0.227472	0.227472	1	0
cg08995424	1.85465	-1.1459	7.04895	1.10394e-11	1.13149e-10	15.8728	ATP5G2	0.237341	0.237341	1	0
cg06632207	2.80415	-1.57538	7.65853	2.22296e-13	2.85765e-12	19.6947	ATP5G2	0.272658	0.272658	1	0
cg09706122	1.82546	0.357388	8.86897	5.18828e-17	1.09115e-15	27.9057	ATP5G2	0.282058	0.282058	1	0
cg04418091	2.17283	0.0855556	9.15389	6.51687e-18	1.55227e-16	29.9467	ATP5G2	0.315404	0.315404	1	0
cg23278196	3.03211	-0.896848	9.09632	9.94053e-18	2.30373e-16	29.5312	ATP5G2	0.32438	0.32438	1	0
cg13691247	2.9965	-0.450897	9.06382	1.26074e-17	2.88123e-16	29.2974	ATP5G2	0.352605	0.352605	1	0
cg16264705	2.67103	0.0559568	9.703	1.07954e-19	3.28201e-18	33.9842	ATP5G2	0.362288	0.362288	1	0
cg22160735	1.6965	1.63135	13.2009	4.27953e-32	9.6679e-30	62.1725	ATP6V0A1	0.247547	0.247547	1	0
cg15269394	2.31329	0.965433	10.546	1.57008e-22	7.17593e-21	40.4244	ATP6V0A1	0.350995	0.350995	1	0
cg02723458	1.90973	2.69094	9.65349	1.57069e-19	4.66951e-18	33.6148	ATP6V0A4	0.212237	0.212237	1	0
cg07429038	1.48155	0.0158579	6.8809	3.11444e-11	2.9987e-10	14.8595	ATP6V0A4,TMEM213	0.235694	0.235694	1	0
cg05483509	1.76373	-0.665611	7.84905	6.27644e-14	8.68177e-13	20.9343	ATP6V0C	0.251069	0.251069	1	0
cg26516710	1.93582	2.00366	7.59127	3.4571e-13	4.33192e-12	19.262	ATP6V0C,AMDHD2	0.23763	0.23763	1	0
cg10189135	1.52433	-0.660906	8.21261	5.31718e-15	8.47521e-14	23.3563	ATP6V0D1	0.223379	0.223379	1	0
cg08830672	1.77068	1.19435	6.69904	9.37908e-11	8.44556e-10	13.7836	ATP6V0D1	0.261435	0.261435	1	0
cg22697962	1.66223	0.0864059	9.45815	6.8281e-19	1.8662e-17	32.1675	ATP6V1B1	0.258396	0.258396	1	0
cg04751811	2.20735	0.178572	6.39396	5.68287e-10	4.56766e-09	12.0278	ATP6V1B1	0.31321	0.31321	1	0
cg22150661	1.51183	-0.0249089	5.07595	6.53552e-07	3.30267e-06	5.20159	ATP6V1C1	0.241568	0.241568	1	0
cg18436444	-1.6658	0.572696	-10.3412	7.86913e-22	3.23496e-20	38.8348	ATP6V1C2	-0.243677	0.243677	0	1
cg04016730	1.64925	0.063299	5.38677	1.38779e-07	7.81173e-07	6.69491	ATP6V1G2,NFKBIL1	0.247756	0.247756	1	0
cg12178900	-2.68809	0.53643	-12.3789	4.7444e-29	6.14996e-27	55.245	ATP7B	-0.347103	0.347103	0	1
cg09565111	-2.8125	0.0561673	-13.8227	1.95448e-34	6.74874e-32	67.4986	ATP8A2	-0.388219	0.388219	0	1
cg00990690	-1.89234	0.00387667	-8.20418	5.63486e-15	8.95099e-14	23.2993	ATP8A2	-0.29132	0.29132	0	1
cg22032364	-1.63518	0.77873	-6.25397	1.27247e-09	9.70646e-09	11.2433	ATP8A2	-0.232403	0.232403	0	1
cg02057782	1.45479	0.546618	11.6979	1.4039e-26	1.20108e-24	49.625	ATP8A2	0.239027	0.239027	1	0
cg18836626	2.05448	-1.04827	8.49674	7.35852e-16	1.31769e-14	25.2987	ATP8A2	0.259205	0.259205	1	0
cg12111714	2.19807	1.87641	9.87331	2.94919e-20	9.7284e-19	35.2627	ATP8A2	0.298226	0.298226	1	0
cg18236477	2.34315	-0.169543	9.78829	5.64508e-20	1.78557e-18	34.6229	ATP8A2	0.339363	0.339363	1	0
cg18085435	-1.74946	-0.246683	-9.89284	2.53939e-20	8.45771e-19	35.4101	ATP8B1	-0.27649	0.27649	0	1
cg17488500	-2.54218	-0.0566968	-14.6399	1.50229e-37	1.02772e-34	74.5871	ATP8B2	-0.36615	0.36615	0	1
cg19960114	-1.34649	-0.709556	-6.30393	9.55823e-10	7.42395e-09	11.5217	ATP8B4	-0.210448	0.210448	0	1
cg07339236	-1.62553	-1.72929	-5.87641	1.04725e-08	6.99535e-08	9.19579	ATP9A	-0.205529	0.205529	0	1
cg26048101	1.69161	-1.50773	5.69757	2.74542e-08	1.72156e-07	8.26173	ATP9A	0.211678	0.211678	1	0
cg24067911	-2.63998	-0.448808	-9.9786	1.31452e-20	4.54761e-19	36.059	ATXN1	-0.389088	0.389088	0	1
cg07412186	-1.99421	-0.166762	-9.61174	2.15317e-19	6.29571e-18	33.3041	ATXN1	-0.306651	0.306651	0	1
cg10262747	-1.5585	0.962357	-6.30851	9.30968e-10	7.24342e-09	11.5473	ATXN1	-0.218076	0.218076	0	1
cg26843612	-1.36688	0.373701	-5.08303	6.31385e-07	3.19807e-06	5.23478	ATXN1	-0.208199	0.208199	0	1
cg08715146	1.36317	1.08856	6.61834	1.51945e-10	1.32928e-09	13.3131	ATXN10	0.203472	0.203472	1	0
cg07139503	-2.32414	0.382186	-10.5221	1.89754e-22	8.55012e-21	40.2376	ATXN7	-0.323332	0.323332	0	1
cg03775459	-2.55892	1.12132	-9.38326	1.19423e-18	3.15315e-17	31.617	ATXN7L1	-0.298175	0.298175	0	1
cg14427668	1.43103	-0.477426	6.92994	2.30518e-11	2.26083e-10	15.1534	ATXN7L1	0.223194	0.223194	1	0
cg08645907	1.60064	-0.695156	7.45763	8.24838e-13	9.82886e-12	18.4104	ATXN7L1	0.23697	0.23697	1	0
cg14989988	1.51725	0.869484	8.08017	1.31762e-14	1.99143e-13	22.4656	ATXN7L1	0.240063	0.240063	1	0
cg00423035	1.7184	0.386752	6.98642	1.62714e-11	1.62876e-10	15.4937	ATXN7L1	0.276066	0.276066	1	0
cg18527241	1.85118	-0.31823	7.29763	2.30456e-12	2.5873e-11	17.4047	ATXN7L1	0.282811	0.282811	1	0
cg05803296	1.93192	-0.476715	7.46378	7.92688e-13	9.46715e-12	18.4493	ATXN7L1	0.284314	0.284314	1	0
cg12917718	2.689	-1.60613	9.75282	7.39442e-20	2.30327e-18	34.357	ATXN8OS,KLHL1	0.260074	0.260074	1	0
cg01661350	2.41482	-1.31644	8.10112	1.1421e-14	1.74119e-13	22.6059	ATXN8OS,KLHL1	0.270601	0.270601	1	0
cg24401870	1.70647	0.379879	8.37217	1.76024e-15	2.99385e-14	24.4419	ATXN8OS,KLHL1	0.273857	0.273857	1	0
cg03783663	2.24717	-0.0802911	9.84619	3.62889e-20	1.18121e-18	35.0583	ATXN8OS,KLHL1	0.333786	0.333786	1	0
cg25514273	3.12022	-0.799042	9.26013	2.97822e-18	7.44743e-17	30.7174	ATXN8OS,KLHL1	0.359058	0.359058	1	0
cg23267558	2.34147	0.593042	9.71273	1.00273e-19	3.06334e-18	34.0569	ATXN8OS,KLHL1	0.359179	0.359179	1	0
cg14009900	1.95972	2.38424	13.2086	4.00674e-32	9.09683e-30	62.2376	AUH	0.249517	0.249517	1	0
cg01898553	-2.48642	0.230528	-10.8844	1.06103e-23	5.77211e-22	43.0826	AUTS2	-0.348374	0.348374	0	1
cg20680265	-1.22521	-0.238441	-6.50682	2.93902e-10	2.46886e-09	12.67	AUTS2	-0.200644	0.200644	0	1
cg21557473	1.92804	-0.306066	10.3424	7.79905e-22	3.2076e-20	38.8436	AUTS2	0.281986	0.281986	1	0
cg04046364	1.52276	1.30647	8.32452	2.45215e-15	4.09283e-14	24.1163	AVIL	0.220621	0.220621	1	0
cg26620147	1.81635	0.557063	9.32208	1.88217e-18	4.84237e-17	31.1692	AVIL	0.272373	0.272373	1	0
cg04388970	2.29058	2.12712	15.2493	6.79331e-40	8.21386e-37	79.9242	AVL9	0.310033	0.310033	1	0
cg14065127	3.27937	-2.19142	6.95778	1.94199e-11	1.92371e-10	15.3209	AVP	0.277323	0.277323	1	0
cg04827692	1.46244	-0.350666	8.55514	4.87594e-16	8.95745e-15	25.7031	AVPR1A	0.225766	0.225766	1	0
cg10906284	1.91512	-0.449951	9.6774	1.31066e-19	3.94175e-18	33.7931	AVPR1A	0.265501	0.265501	1	0
cg21164131	2.24995	-1.16564	9.53421	3.86032e-19	1.08817e-17	32.7291	AVPR1A	0.265632	0.265632	1	0
cg26727693	1.97607	-0.479103	7.73696	1.32403e-13	1.75341e-12	20.2025	AVPR1A	0.277649	0.277649	1	0
cg27497831	-1.38605	0.560664	-8.89287	4.36603e-17	9.28849e-16	28.0754	AVPR2	-0.208854	0.208854	0	1
cg27579501	1.56973	0.870748	7.44767	8.79722e-13	1.04453e-11	18.3473	AXL	0.241195	0.241195	1	0
cg18555073	2.51548	-0.541225	9.46761	6.36123e-19	1.74699e-17	32.2372	B2M	0.331077	0.331077	1	0
cg18959161	-1.44758	0.754732	-5.71626	2.48498e-08	1.56838e-07	8.35825	B3GALT1	-0.213647	0.213647	0	1
cg17180284	1.66027	0.230986	9.19962	4.65499e-18	1.13343e-16	30.2778	B3GALTL	0.265773	0.265773	1	0
cg10447035	-2.45749	2.14705	-7.53792	4.8979e-13	6.01523e-12	18.9208	B3GAT1	-0.224353	0.224353	0	1
cg23596233	1.96226	-1.86618	6.82773	4.30808e-11	4.06991e-10	14.5428	B3GAT1	0.204916	0.204916	1	0
cg05446629	3.03415	-1.68426	7.79835	8.8053e-14	1.19486e-12	20.6024	B3GAT1	0.279569	0.279569	1	0
cg18868483	3.00087	-0.47925	13.1333	7.65818e-32	1.64627e-29	61.5974	B3GAT2	0.373947	0.373947	1	0
cg22909901	-2.07599	1.41867	-8.89974	4.15442e-17	8.87201e-16	28.1243	B3GNT5,MCF2L2	-0.232023	0.232023	0	1
cg17210535	-1.82674	1.73112	-6.35169	7.25875e-10	5.73872e-09	11.7895	B3GNT5,MCF2L2	-0.208446	0.208446	0	1
cg15510249	2.37454	-2.19897	8.00051	2.2639e-14	3.32002e-13	21.9345	B3GNT5,MCF2L2	0.205474	0.205474	1	0
cg21450829	1.57188	1.10594	6.29064	1.03159e-09	7.97385e-09	11.4474	B3GNT5,MCF2L2	0.227455	0.227455	1	0
cg27324128	1.70099	-0.622673	7.89934	4.47999e-14	6.31984e-13	21.265	B3GNT5,MCF2L2	0.245184	0.245184	1	0
cg03657573	3.41061	-2.73195	6.92804	2.33234e-11	2.28575e-10	15.142	B3GNT5,MCF2L2	0.252303	0.252303	1	0
cg26215406	1.84004	0.503587	10.0114	1.02119e-20	3.59017e-19	36.3079	B3GNT5,MCF2L2	0.289106	0.289106	1	0
cg26436136	2.07851	1.55881	8.19007	6.20932e-15	9.8049e-14	23.204	B3GNT5,MCF2L2	0.29067	0.29067	1	0
cg12162377	1.94058	-1.47987	5.00628	9.15791e-07	4.52183e-06	4.87722	B3GNT7	0.237806	0.237806	1	0
cg06279276	2.06389	-0.930147	6.83868	4.03016e-11	3.82244e-10	14.6079	B3GNT9	0.253668	0.253668	1	0
cg14106046	-1.60078	-1.0536	-6.77755	5.8424e-11	5.4118e-10	14.2454	B3GNTL1	-0.235965	0.235965	0	1
cg19934381	1.355	0.0914526	11.9996	1.14524e-27	1.1731e-25	52.1001	B3GNTL1	0.221689	0.221689	1	0
cg20663495	1.67304	1.09488	13.069	1.33042e-31	2.73094e-29	61.0516	B3GNTL1	0.264817	0.264817	1	0
cg01780009	1.73258	-0.0410438	11.4962	7.39254e-26	5.6144e-24	47.9847	B3GNTL1	0.267158	0.267158	1	0
cg14621217	2.76719	0.380191	13.9412	6.94828e-35	2.67878e-32	68.5209	B3GNTL1	0.404618	0.404618	1	0
cg16421340	1.50864	-0.619308	8.86253	5.43525e-17	1.13953e-15	27.86	B4GALNT1	0.220025	0.220025	1	0
cg05600740	3.57465	-1.93308	8.24341	4.29965e-15	6.93996e-14	23.5649	B4GALNT1	0.298965	0.298965	1	0
cg09367266	1.68359	1.51561	7.64359	2.45265e-13	3.13542e-12	19.5983	B4GALNT2	0.233472	0.233472	1	0
cg24405700	-1.75307	-1.20407	-7.79044	9.28127e-14	1.2558e-12	20.5508	B4GALNT3	-0.258643	0.258643	0	1
cg15580052	-1.42495	0.648274	-5.46456	9.3117e-08	5.38359e-07	7.08029	B4GALNT3	-0.212023	0.212023	0	1
cg23491661	1.59525	1.63053	8.74032	1.30742e-16	2.59972e-15	26.9969	B4GALNT3	0.221288	0.221288	1	0
cg03539204	2.1069	2.7681	10.1426	3.70173e-21	1.38257e-19	37.3081	B4GALNT3	0.221665	0.221665	1	0
cg07027513	1.53048	-0.248436	7.17655	4.96458e-12	5.32938e-11	16.654	B4GALT6	0.238509	0.238509	1	0
cg02930996	1.8999	-0.367594	7.31753	2.02986e-12	2.29561e-11	17.5289	B4GALT6	0.279069	0.279069	1	0
cg13823666	1.61778	0.763291	9.94706	1.67533e-20	5.71545e-19	35.82	BAAT	0.258279	0.258279	1	0
cg16334795	2.0788	0.567439	7.49893	6.31161e-13	7.63498e-12	18.6724	BACE2	0.313391	0.313391	1	0
cg23244234	-2.76163	0.665255	-11.2976	3.75195e-25	2.54234e-23	46.3811	BACH2	-0.342078	0.342078	0	1
cg27644327	-2.55235	0.415811	-11.4937	7.54546e-26	5.72026e-24	47.9645	BACH2	-0.337534	0.337534	0	1
cg24700316	-3.03411	1.05965	-11.5955	3.26728e-26	2.62553e-24	48.7909	BACH2	-0.327516	0.327516	0	1
cg22758471	-2.23414	0.799158	-8.16306	7.47467e-15	1.16678e-13	23.022	BACH2	-0.293534	0.293534	0	1
cg11559054	-2.00438	1.25212	-7.7315	1.37288e-13	1.8142e-12	20.167	BACH2	-0.241502	0.241502	0	1
cg27277366	-1.58848	0.787913	-5.60707	4.43245e-08	2.69214e-07	7.79804	BACH2	-0.232441	0.232441	0	1
cg14132167	-1.31026	0.188264	-7.56824	4.01895e-13	4.99289e-12	19.1145	BACH2	-0.21153	0.21153	0	1
cg27164797	1.26184	-0.284319	3.64787	0.000308348	0.000968146	-0.652365	BAG2	0.205252	0.205252	1	0
cg08573089	-1.78364	1.33751	-7.09963	8.04649e-12	8.40255e-11	16.1818	BAG3	-0.222098	0.222098	0	1
cg06636541	2.06977	-2.17952	5.91262	8.59237e-09	5.81002e-08	9.38774	BAHCC1	0.205969	0.205969	1	0
cg01419914	1.3867	0.74142	8.17657	6.81256e-15	1.06934e-13	23.113	BAHCC1	0.222249	0.222249	1	0
cg13477614	1.6276	-0.191405	7.643	2.46218e-13	3.14727e-12	19.5945	BAHCC1	0.250702	0.250702	1	0
cg21936552	1.74878	1.39484	8.17479	6.89647e-15	1.08181e-13	23.101	BAHCC1	0.253989	0.253989	1	0
cg00944304	1.41393	0.424954	11.0934	1.97042e-24	1.19639e-22	44.744	BAHD1	0.233065	0.233065	1	0
cg02048922	-2.57366	-0.927328	-6.64592	1.28905e-10	1.13985e-09	13.4734	BAI1	-0.348662	0.348662	0	1
cg00929345	-1.54127	0.481927	-6.40879	5.21368e-10	4.21558e-09	12.1117	BAI1	-0.229254	0.229254	0	1
cg04174124	-1.38733	-1.18279	-9.99549	1.15426e-20	4.02263e-19	36.1871	BAI1	-0.213454	0.213454	0	1
cg23189175	-1.31759	-0.0437832	-6.1004	3.03461e-09	2.19393e-08	10.3983	BAI1	-0.20957	0.20957	0	1
cg09544050	1.36282	0.82387	4.97275	1.07588e-06	5.25292e-06	4.72243	BAI1	0.201014	0.201014	1	0
cg24119500	-1.48519	1.03903	-5.31679	1.97948e-07	1.08632e-06	6.3522	BAI3	-0.214115	0.214115	0	1
cg12349181	-1.65586	0.0796476	-10.343	7.76244e-22	3.19471e-20	38.8483	BAIAP2	-0.25704	0.25704	0	1
cg10063663	2.5886	2.65835	12.5612	1.01419e-29	1.46996e-27	56.7693	BAIAP2	0.302303	0.302303	1	0
cg07830472	-1.84168	-1.14729	-8.32013	2.52805e-15	4.211e-14	24.0864	BAIAP2L1	-0.27764	0.27764	0	1
cg10531073	1.85653	2.14705	7.30517	2.19644e-12	2.47255e-11	17.4517	BAIAP2L2	0.216659	0.216659	1	0
cg01023703	1.44332	0.467372	8.08137	1.30689e-14	1.97685e-13	22.4736	BAIAP3	0.232814	0.232814	1	0
cg08949164	2.05698	-1.51988	6.44987	4.10354e-10	3.37008e-09	12.3449	BAIAP3	0.236743	0.236743	1	0
cg06161600	1.96973	-0.0245023	5.17445	4.03078e-07	2.10569e-06	5.66676	BAIAP3	0.270603	0.270603	1	0
cg24505687	1.45789	0.0829705	5.90434	8.99086e-09	6.06302e-08	9.34376	BAK1	0.226319	0.226319	1	0
cg07679836	1.59858	0.205633	7.32328	1.95659e-12	2.21743e-11	17.5649	BAK1	0.248982	0.248982	1	0
cg27064287	1.45767	-0.891333	4.74181	3.18722e-06	1.44072e-05	3.68088	BANK1	0.201518	0.201518	1	0
cg01325188	-1.44274	-0.679596	-9.04382	1.459e-17	3.30837e-16	29.1537	BANP	-0.231885	0.231885	0	1
cg02267536	-1.50463	1.09299	-3.84911	0.000142995	0.000480857	0.06809	BANP	-0.217019	0.217019	0	1
cg08563601	1.54244	0.936633	9.61304	2.1321e-19	6.23863e-18	33.3138	BARD1	0.243655	0.243655	1	0
cg24715680	1.885	0.832029	8.75247	1.19856e-16	2.39594e-15	27.0824	BARD1	0.294262	0.294262	1	0
cg14651249	1.61871	-1.71333	5.2334	3.0081e-07	1.60409e-06	5.9487	BARHL1	0.20012	0.20012	1	0
cg13486820	1.43389	-0.613968	7.81216	8.03033e-14	1.09546e-12	20.6927	BARHL2	0.213651	0.213651	1	0
cg17241310	1.4321	1.28792	10.4034	4.8312e-22	2.04927e-20	39.3159	BARHL2	0.217611	0.217611	1	0
cg07135732	2.18424	-1.65694	9.77215	6.38323e-20	2.00633e-18	34.5018	BARHL2	0.219113	0.219113	1	0
cg26332310	2.12004	-0.281199	9.07395	1.17077e-17	2.68591e-16	29.3702	BARHL2	0.302524	0.302524	1	0
cg20311863	3.27362	-1.34594	11.0924	1.98598e-24	1.20463e-22	44.7363	BARHL2	0.316168	0.316168	1	0
cg15979173	2.03964	0.595871	10.7271	3.73196e-23	1.87729e-21	41.8417	BARHL2	0.320003	0.320003	1	0
cg25026529	3.64212	-0.790033	12.0316	8.76692e-28	9.13703e-26	52.364	BARHL2	0.38418	0.38418	1	0
cg01921432	3.2524	-0.408663	11.294	3.86446e-25	2.61226e-23	46.3519	BARHL2	0.387213	0.387213	1	0
cg11823511	4.12795	-0.0364672	15.4879	8.12017e-41	1.14991e-37	82.0241	BARHL2	0.466269	0.466269	1	0
cg18322569	3.47684	0.933224	10.4349	3.77143e-22	1.62532e-20	39.5601	BARHL2	0.469116	0.469116	1	0
cg20539474	-2.55691	0.0168762	-11.5278	5.70301e-26	4.40485e-24	48.2409	BASE	-0.365223	0.365223	0	1
cg11274778	-2.27659	-0.225503	-12.8566	8.20551e-31	1.44827e-28	59.2538	BASE	-0.346213	0.346213	0	1
cg01923514	-1.50648	-1.1851	-11.2541	5.34785e-25	3.53232e-23	46.0313	BASE	-0.233852	0.233852	0	1
cg05548325	-2.41297	0.545266	-11.2844	4.18057e-25	2.81287e-23	46.2743	BASP1	-0.317524	0.317524	0	1
cg01282751	1.31805	1.35544	13.9559	6.11339e-35	2.38469e-32	68.6474	BAT2	0.202381	0.202381	1	0
cg10851350	2.44665	3.60413	13.008	2.24595e-31	4.41596e-29	60.5341	BAT2	0.205287	0.205287	1	0
cg20826416	1.53481	1.86305	12.9347	4.209e-31	7.89197e-29	59.9134	BAT2	0.210036	0.210036	1	0
cg18712755	2.93121	3.90818	14.002	4.08657e-35	1.67635e-32	69.0456	BAT2	0.243291	0.243291	1	0
cg13260377	2.26811	2.48929	11.0243	3.44251e-24	2.01524e-22	44.1934	BAT2	0.267122	0.267122	1	0
cg10002888	1.83732	1.58926	12.6568	4.50462e-30	7.00009e-28	57.5712	BAT2	0.27049	0.27049	1	0
cg09549611	1.96925	2.56281	12.6546	4.59191e-30	7.12964e-28	57.5522	BAT2L1	0.230856	0.230856	1	0
cg13971484	1.55591	0.618713	7.28672	2.47044e-12	2.7639e-11	17.3367	BAT2L1	0.244338	0.244338	1	0
cg15809217	1.28367	0.698949	7.522	5.43286e-13	6.62927e-12	18.8192	BAT3	0.203417	0.203417	1	0
cg16220567	1.42908	-0.802657	6.92116	2.43304e-11	2.37874e-10	15.1007	BAT4	0.205909	0.205909	1	0
cg08566449	1.62089	1.72538	8.52421	6.06449e-16	1.09834e-14	25.4887	BAT4	0.220635	0.220635	1	0
cg06670599	1.6656	0.673883	8.65855	2.3428e-16	4.50039e-15	26.4235	BAT4	0.265212	0.265212	1	0
cg06473363	1.9713	1.31714	8.52829	5.89276e-16	1.06921e-14	25.517	BAT4	0.291705	0.291705	1	0
cg21048162	-2.4869	-0.907327	-14.7357	6.44736e-38	4.7985e-35	75.4233	BATF	-0.388421	0.388421	0	1
cg14266927	-2.2559	0.263315	-9.93496	1.83849e-20	6.24441e-19	35.7284	BATF	-0.319812	0.319812	0	1
cg14424070	-1.88536	-0.745575	-12.0057	1.08817e-27	1.1181e-25	52.1505	BATF	-0.303679	0.303679	0	1
cg21531300	-1.61782	-0.903716	-12.3052	8.83121e-29	1.09247e-26	54.6312	BATF	-0.261607	0.261607	0	1
cg09937039	-1.65257	-2.1132	-11.0802	2.19229e-24	1.31813e-22	44.6387	BATF	-0.208611	0.208611	0	1
cg03058733	-2.30913	1.4654	-7.92584	3.74864e-14	5.34345e-13	21.4398	BBOX1	-0.260103	0.260103	0	1
cg06818532	2.718	-0.0792972	8.67501	2.08382e-16	4.03226e-15	26.5386	BBX	0.376282	0.376282	1	0
cg02599463	1.82854	-1.38655	6.81811	4.56794e-11	4.29666e-10	14.4856	BCAN	0.221895	0.221895	1	0
cg20270188	2.00554	-0.241383	10.1516	3.45136e-21	1.29494e-19	37.3772	BCAN	0.290092	0.290092	1	0
cg09182138	1.80599	0.712117	13.1932	4.57508e-32	1.02592e-29	62.1065	BCAN	0.291154	0.291154	1	0
cg21475402	2.10965	-0.0213923	9.36645	1.35348e-18	3.54969e-17	31.4938	BCAN	0.314499	0.314499	1	0
cg00765922	2.3116	0.049013	8.74279	1.28457e-16	2.55651e-15	27.0142	BCAN	0.330784	0.330784	1	0
cg04060571	1.30605	-0.407658	11.7983	6.11282e-27	5.55484e-25	50.446	BCAR1	0.200635	0.200635	1	0
cg06888900	1.98456	2.91477	8.5021	7.08648e-16	1.27211e-14	25.3357	BCAR1	0.20153	0.20153	1	0
cg03351003	1.47528	1.43602	11.2639	4.93914e-25	3.28066e-23	46.1097	BCAR1	0.220102	0.220102	1	0
cg05229802	1.6409	1.95017	12.919	4.81322e-31	8.96486e-29	59.7809	BCAR1	0.220976	0.220976	1	0
cg00319595	1.69181	1.97806	9.99385	1.16892e-20	4.06995e-19	36.1747	BCAR1	0.225867	0.225867	1	0
cg05389731	1.618	0.696983	10.6333	7.86836e-23	3.76694e-21	41.1059	BCAR1	0.262843	0.262843	1	0
cg08774694	1.69187	0.437436	10.698	4.70484e-23	2.33441e-21	41.6132	BCAR1	0.274052	0.274052	1	0
cg22514229	-1.83694	-0.666717	-11.6697	1.77199e-26	1.49248e-24	49.3951	BCAR3	-0.295551	0.295551	0	1
cg23682609	-1.67912	-0.583559	-10.4456	3.46669e-22	1.50038e-20	39.6432	BCAS1	-0.269018	0.269018	0	1
cg10588135	2.81612	0.321765	15.9871	9.4244e-43	2.15719e-39	86.4293	BCAS3	0.411703	0.411703	1	0
cg15549231	-1.54088	1.56053	-4.5292	8.35182e-06	3.51876e-05	2.76012	BCAS4	-0.207302	0.207302	0	1
cg18551353	1.65679	0.881361	10.5112	2.0684e-22	9.27295e-21	40.1525	BCAS4	0.264295	0.264295	1	0
cg01997006	2.12298	-0.599691	7.28456	2.50474e-12	2.79969e-11	17.3232	BCAS4	0.282931	0.282931	1	0
cg23930313	2.7663	-2.44281	7.94519	3.29048e-14	4.72348e-13	21.5676	BCAT1	0.217308	0.217308	1	0
cg22229906	1.80283	-0.209373	5.91723	8.37815e-09	5.67444e-08	9.41224	BCAT1	0.267918	0.267918	1	0
cg23792314	2.08569	-0.601629	9.84566	3.64353e-20	1.18576e-18	35.0543	BCAT1	0.284552	0.284552	1	0
cg20399616	4.07457	-0.795518	8.60924	3.3252e-16	6.24866e-15	26.0793	BCAT1	0.431137	0.431137	1	0
cg09406615	1.73023	0.643105	7.81007	8.14314e-14	1.10985e-12	20.679	BCHE	0.272302	0.272302	1	0
cg01038597	1.97618	1.6647	8.02635	1.90011e-14	2.81133e-13	22.1064	BCKDK	0.266944	0.266944	1	0
cg16377367	-2.57116	0.993932	-10.5904	1.10542e-22	5.16495e-21	40.7705	BCL10	-0.298724	0.298724	0	1
cg17322118	-2.26236	0.932229	-10.354	7.12005e-22	2.94364e-20	38.9335	BCL10	-0.281079	0.281079	0	1
cg23678058	-2.49102	0.0361856	-9.29442	2.31058e-18	5.86824e-17	30.9673	BCL11A	-0.353879	0.353879	0	1
cg26185859	-2.13609	0.261351	-12.3288	7.23434e-29	9.09771e-27	54.8283	BCL11A	-0.309549	0.309549	0	1
cg27159979	-1.91359	0.40769	-9.26266	2.92303e-18	7.31748e-17	30.7358	BCL11A	-0.280902	0.280902	0	1
cg11686208	-2.14657	1.1821	-8.8566	5.67264e-17	1.18616e-15	27.818	BCL11A	-0.259261	0.259261	0	1
cg10853543	-1.51382	1.11005	-5.51067	7.3354e-08	4.30681e-07	7.31084	BCL11A	-0.213402	0.213402	0	1
cg15091323	1.99673	-1.63811	7.04586	1.12533e-11	1.15212e-10	15.854	BCL11A	0.220972	0.220972	1	0
cg17738213	1.62006	0.854282	6.86	3.53887e-11	3.38167e-10	14.7348	BCL11A	0.247276	0.247276	1	0
cg14841828	-2.16969	-0.467064	-6.89303	2.89142e-11	2.79795e-10	14.9321	BCL11B	-0.312553	0.312553	0	1
cg09911747	-1.76244	-0.555497	-7.68954	1.81194e-13	2.35733e-12	19.895	BCL11B	-0.276729	0.276729	0	1
cg26396443	-1.81098	-1.00538	-7.59676	3.33507e-13	4.18817e-12	19.2972	BCL11B	-0.271156	0.271156	0	1
cg07015803	-1.88135	0.722871	-5.11243	5.4691e-07	2.79583e-06	5.37298	BCL11B	-0.267898	0.267898	0	1
cg14150354	-1.63004	0.0736797	-8.74045	1.30618e-16	2.59767e-15	26.9978	BCL11B	-0.256896	0.256896	0	1
cg12961080	1.59338	0.942385	5.82655	1.37319e-08	9.01526e-08	8.93302	BCL11B	0.234397	0.234397	1	0
cg20574436	1.91369	-0.605076	6.21664	1.57414e-09	1.18612e-08	11.0363	BCL11B	0.254709	0.254709	1	0
cg25373630	-2.02852	-0.78264	-8.89597	4.26934e-17	9.0998e-16	28.0975	BCL2	-0.313664	0.313664	0	1
cg27569829	-1.30639	-0.410224	-6.29845	9.86373e-10	7.64769e-09	11.491	BCL2	-0.211477	0.211477	0	1
cg18787420	-1.35584	-0.903537	-6.49571	3.13724e-10	2.62404e-09	12.6064	BCL2L1	-0.20996	0.20996	0	1
cg10156274	-3.03707	0.334892	-15.0171	5.3383e-39	5.04632e-36	77.8862	BCL2L14	-0.387538	0.387538	0	1
cg03441279	-3.52648	-0.837213	-14.3471	1.98103e-36	1.0697e-33	72.0374	BCL9	-0.500085	0.500085	0	1
cg16130802	2.9105	3.40646	13.0299	1.86056e-31	3.72666e-29	60.7201	BCL9L	0.293115	0.293115	1	0
cg08983011	2.49903	1.61146	13.895	1.04006e-34	3.82344e-32	68.1222	BCL9L	0.368244	0.368244	1	0
cg26781524	1.93713	-0.413547	7.7524	1.19518e-13	1.59209e-12	20.3029	BCMO1	0.279368	0.279368	1	0
cg15366127	1.33278	0.773765	8.40767	1.37391e-15	2.37135e-14	24.6853	BCOR	0.210711	0.210711	1	0
cg11650160	1.79955	-1.36731	6.31616	8.90915e-10	6.94783e-09	11.5901	BCOR	0.213363	0.213363	1	0
cg13943560	1.72619	-1.15543	8.80368	8.30202e-17	1.6963e-15	27.4434	BCOR	0.218394	0.218394	1	0
cg00016934	2.52067	-1.26323	7.75893	1.14446e-13	1.52913e-12	20.3454	BCOR	0.281085	0.281085	1	0
cg08384999	1.79569	0.633709	10.6012	1.01462e-22	4.7702e-21	40.8551	BCOR	0.286695	0.286695	1	0
cg23851088	2.02943	-0.264813	8.9911	2.14215e-17	4.74827e-16	28.7758	BCOR	0.293896	0.293896	1	0
cg04546205	1.67627	0.864582	7.4856	6.88191e-13	8.28109e-12	18.5877	BDH1	0.257168	0.257168	1	0
cg03276883	-1.53487	-1.11804	-6.63579	1.36942e-10	1.20667e-09	13.4144	BDH2	-0.225406	0.225406	0	1
cg00681321	1.40933	0.519123	6.67522	1.08188e-10	9.66566e-10	13.6443	BDH2	0.22402	0.22402	1	0
cg22838003	-2.52174	-0.106069	-12.155	3.11903e-28	3.5345e-26	53.3848	BDKRB1	-0.364716	0.364716	0	1
cg23470139	-1.89603	-0.487317	-12.9689	3.13896e-31	6.02214e-29	60.2033	BDKRB1	-0.304899	0.304899	0	1
cg10022526	2.58107	-2.28567	8.63815	2.70834e-16	5.15333e-15	26.281	BDNF	0.209184	0.209184	1	0
cg02527472	1.80839	-1.58479	6.31836	8.79721e-10	6.86598e-09	11.6024	BDNF	0.21365	0.21365	1	0
cg18867480	1.90965	-1.48757	7.85468	6.04455e-14	8.38139e-13	20.9712	BDNF	0.215354	0.215354	1	0
cg03167496	2.38205	-1.56854	8.67022	2.15615e-16	4.16382e-15	26.5051	BDNF	0.251812	0.251812	1	0
cg01642653	2.42089	-1.25669	8.43607	1.12642e-15	1.9662e-14	24.8804	BDNF	0.278235	0.278235	1	0
cg24249411	2.14319	-0.819884	8.95799	2.72444e-17	5.9602e-16	28.5393	BDNF	0.282132	0.282132	1	0
cg27351358	2.61745	-0.931571	9.56905	2.97039e-19	8.51555e-18	32.9872	BDNF	0.310056	0.310056	1	0
cg01583131	2.6727	-0.85551	10.8211	1.76112e-23	9.28505e-22	42.5827	BDNF	0.319291	0.319291	1	0
cg26949694	2.34115	-0.191289	13.1387	7.3081e-32	1.57473e-29	61.6436	BDNF	0.334477	0.334477	1	0
cg11718030	2.92898	-0.532212	11.5905	3.40305e-26	2.7244e-24	48.7507	BDNF	0.360247	0.360247	1	0
cg06979684	-1.80624	1.58135	-8.37615	1.71202e-15	2.91675e-14	24.4692	BDNF,BDNFOS	-0.200999	0.200999	0	1
cg23330212	-2.21257	-1.18527	-11.7094	1.27569e-26	1.09758e-24	49.7196	BDNFOS	-0.337212	0.337212	0	1
cg23997405	3.39773	-1.31339	9.37342	1.28505e-18	3.37971e-17	31.5449	BEGAIN	0.340304	0.340304	1	0
cg10683646	1.53327	-1.05192	8.94918	2.90441e-17	6.32729e-16	28.4764	BEND4	0.203922	0.203922	1	0
cg10172669	1.50765	-0.963196	5.9092	8.75464e-09	5.91249e-08	9.36959	BEND4	0.2087	0.2087	1	0
cg02781618	2.39097	-0.541692	9.75175	7.45476e-20	2.32107e-18	34.349	BEND4	0.314462	0.314462	1	0
cg24657817	3.66436	-1.60374	9.35511	1.47252e-18	3.84057e-17	31.4108	BEND4	0.317463	0.317463	1	0
cg24553170	1.93989	1.02615	10.948	6.36391e-24	3.57642e-22	43.587	BEND5,AGBL4	0.302264	0.302264	1	0
cg08664487	1.38665	0.301693	6.09089	3.20086e-09	2.30532e-08	10.3465	BEND6,DST	0.21679	0.21679	1	0
cg06170941	1.28757	-0.416509	9.1699	5.79355e-18	1.39057e-16	30.0625	BEST4	0.201585	0.201585	1	0
cg00280609	1.50968	1.74002	9.23798	3.50791e-18	8.68014e-17	30.5563	BEST4	0.208275	0.208275	1	0
cg22160000	2.8029	-1.77733	8.35197	2.02609e-15	3.41775e-14	24.3037	BEST4	0.269028	0.269028	1	0
cg23969274	-2.19194	0.650094	-10.04	8.1889e-21	2.91756e-19	36.5255	BET3L,FAM26D	-0.291865	0.291865	0	1
cg25681339	1.49576	-1.17872	4.88861	1.60568e-06	7.62246e-06	4.33801	BHLHA9	0.200294	0.200294	1	0
cg22766145	1.81008	-0.893826	7.84553	6.42597e-14	8.87882e-13	20.9112	BHLHE22	0.244637	0.244637	1	0
cg06219793	2.08807	-1.1974	7.9314	3.61094e-14	5.15686e-13	21.4765	BHLHE22	0.254749	0.254749	1	0
cg14983606	2.58513	-1.41843	9.92379	2.00296e-20	6.76656e-19	35.6439	BHLHE22	0.269882	0.269882	1	0
cg03885271	3.08129	-2.36262	8.28447	3.23725e-15	5.31378e-14	23.8435	BHLHE23	0.240278	0.240278	1	0
cg27501878	3.43472	-2.62834	7.62034	2.85738e-13	3.6214e-12	19.4487	BHLHE23	0.251385	0.251385	1	0
cg06228507	2.0061	-0.962159	8.98868	2.18013e-17	4.82805e-16	28.7585	BHLHE23	0.25807	0.25807	1	0
cg14060496	3.51124	-2.30532	8.43542	1.13157e-15	1.9748e-14	24.8759	BHLHE23	0.264298	0.264298	1	0
cg26492446	4.15434	-1.91761	9.02977	1.61648e-17	3.64275e-16	29.0528	BHLHE23	0.335115	0.335115	1	0
cg26344982	-2.01081	-0.0384158	-8.49087	7.66876e-16	1.37021e-14	25.2581	BHLHE40	-0.301593	0.301593	0	1
cg18768347	-1.93139	-0.22225	-7.86923	5.48306e-14	7.64448e-13	21.0668	BHLHE40	-0.293056	0.293056	0	1
cg02220837	-1.88173	-1.17472	-8.98322	2.2684e-17	5.01423e-16	28.7195	BHLHE40	-0.27707	0.27707	0	1
cg03598297	-1.51512	-1.39089	-8.66242	2.27911e-16	4.38593e-15	26.4506	BHLHE40	-0.22223	0.22223	0	1
cg01864791	-1.34404	-0.00241524	-7.59425	3.3902e-13	4.25315e-12	19.2812	BHLHE40	-0.212511	0.212511	0	1
cg11770080	1.64531	-1.42904	4.76528	2.8595e-06	1.30259e-05	3.78478	BHMT	0.20934	0.20934	1	0
cg10660256	1.4308	0.425312	8.34764	2.08804e-15	3.51589e-14	24.2742	BHMT	0.227995	0.227995	1	0
cg02286091	1.69435	0.715526	7.31668	2.04091e-12	2.30703e-11	17.5236	BHMT	0.254598	0.254598	1	0
cg06501366	1.33772	-0.30727	5.85545	1.17381e-08	7.78225e-08	9.08514	BHMT2,DMGDH	0.208317	0.208317	1	0
cg08328513	1.96544	-1.07219	6.40459	5.34254e-10	4.31298e-09	12.0879	BHMT2,DMGDH	0.251648	0.251648	1	0
cg18458017	-2.13591	0.120656	-8.49027	7.70109e-16	1.37572e-14	25.254	BICC1	-0.314013	0.314013	0	1
cg12135457	-2.31302	1.40296	-8.49382	7.51109e-16	1.34349e-14	25.2785	BICC1	-0.260362	0.260362	0	1
cg08466030	-1.29932	-0.314931	-6.23199	1.44244e-09	1.09206e-08	11.1213	BICC1	-0.210449	0.210449	0	1
cg19940537	3.13961	-2.84628	7.111	7.49378e-12	7.85808e-11	16.2514	BICC1	0.225208	0.225208	1	0
cg09696939	3.19489	-1.8762	8.45079	1.01601e-15	1.7839e-14	24.9817	BICC1	0.286445	0.286445	1	0
cg00832457	-1.3531	-0.255096	-7.43181	9.74596e-13	1.14971e-11	18.247	BICD1	-0.215072	0.215072	0	1
cg17173975	1.51316	1.17711	7.55333	4.42982e-13	5.47268e-12	19.0192	BICD1	0.223876	0.223876	1	0
cg13683626	1.51159	1.74811	8.87298	5.04059e-17	1.06211e-15	27.9341	BICD2	0.204983	0.204983	1	0
cg10002131	-1.46004	0.235057	-7.07456	9.41049e-12	9.73943e-11	16.0288	BIRC8	-0.228065	0.228065	0	1
cg24214471	1.51827	1.53979	9.79926	5.19218e-20	1.65165e-18	34.7053	BLCAP	0.217988	0.217988	1	0
cg03225882	-2.23223	-0.522673	-11.2944	3.85332e-25	2.60521e-23	46.3548	BLID,LOC399959	-0.347076	0.347076	0	1
cg13125488	-2.24733	-0.504083	-11.3234	3.04188e-25	2.08999e-23	46.5882	BLID,LOC399959	-0.344802	0.344802	0	1
cg15598802	-2.19916	-0.233918	-10.8923	9.95639e-24	5.43995e-22	43.1454	BLID,LOC399959	-0.333841	0.333841	0	1
cg22813542	-1.42935	0.423398	-6.61533	1.54685e-10	1.35155e-09	13.2956	BLID,LOC399959	-0.220697	0.220697	0	1
cg17196933	-1.42033	0.88371	-5.41578	1.19653e-07	6.80122e-07	6.83809	BLID,LOC399959	-0.214084	0.214084	0	1
cg27390206	-2.35865	0.774852	-9.86597	3.11939e-20	1.02555e-18	35.2074	BLMH	-0.303437	0.303437	0	1
cg25263238	-1.58923	-0.456997	-8.25152	4.06563e-15	6.58413e-14	23.6198	BLNK	-0.25069	0.25069	0	1
cg20540372	-1.60677	0.141832	-9.59461	2.45018e-19	7.10197e-18	33.1768	BLNK	-0.249674	0.249674	0	1
cg02980499	-1.40507	0.378723	-7.97134	2.75784e-14	3.99989e-13	21.7409	BLNK	-0.218315	0.218315	0	1
cg16779976	-1.26156	-0.504783	-7.74307	1.27151e-13	1.68821e-12	20.2422	BLNK	-0.202822	0.202822	0	1
cg04402803	1.79786	-1.60196	6.06715	3.65528e-09	2.61117e-08	10.2175	BLOC1S1	0.21454	0.21454	1	0
cg13558328	1.83414	-0.393243	6.79194	5.35451e-11	4.99061e-10	14.3305	BLOC1S1	0.267979	0.267979	1	0
cg12926596	2.4268	1.2371	14.0341	3.08424e-35	1.3037e-32	69.3237	BLOC1S1	0.372675	0.372675	1	0
cg08131309	-1.91474	-0.908617	-9.47558	5.99259e-19	1.65086e-17	32.296	BMF	-0.293974	0.293974	0	1
cg12929983	-1.39885	-1.30155	-7.84259	6.55355e-14	9.04377e-13	20.8919	BMF	-0.204573	0.204573	0	1
cg23043779	-1.63923	0.716613	-7.4277	1.00083e-12	1.17943e-11	18.221	BMP1	-0.235767	0.235767	0	1
cg10881615	-2.28178	0.743728	-10.2482	1.62873e-21	6.39306e-20	38.1175	BMP10	-0.294671	0.294671	0	1
cg10839745	-2.81871	0.629089	-9.51777	4.36778e-19	1.22335e-17	32.6075	BMP2	-0.356596	0.356596	0	1
cg06879302	-2.20859	1.37656	-8.73024	1.40513e-16	2.78183e-15	26.926	BMP2	-0.251836	0.251836	0	1
cg25636478	1.63084	-1.30989	7.35869	1.5598e-12	1.79247e-11	17.7867	BMP2	0.20465	0.20465	1	0
cg16831623	2.24246	-1.26969	8.79649	8.74147e-17	1.78029e-15	27.3927	BMP2	0.260095	0.260095	1	0
cg26010756	-2.74106	0.301084	-13.0321	1.82683e-31	3.66516e-29	60.7382	BMP6	-0.366628	0.366628	0	1
cg23623251	-1.71227	0.0865134	-8.5523	4.97449e-16	9.12605e-15	25.6834	BMP6	-0.265089	0.265089	0	1
cg08734477	-1.7699	1.5547	-6.38489	5.98994e-10	4.79688e-09	11.9765	BMP6	-0.210224	0.210224	0	1
cg13498289	2.21852	-2.44116	5.56878	5.41861e-08	3.24843e-07	7.6037	BMP6	0.211015	0.211015	1	0
cg17619993	2.48027	-2.50148	6.4011	5.45196e-10	4.39536e-09	12.0682	BMP6	0.217134	0.217134	1	0
cg10715272	1.33958	-0.192658	7.53601	4.95937e-13	6.08579e-12	18.9086	BMP8A	0.20895	0.20895	1	0
cg11763509	1.92173	0.0330012	8.96844	2.52542e-17	5.54779e-16	28.6139	BMP8A	0.291259	0.291259	1	0
cg11139646	2.03111	-1.21181	8.40884	1.36273e-15	2.35372e-14	24.6933	BMP8B	0.23176	0.23176	1	0
cg00348598	-2.51909	0.566124	-10.5455	1.5765e-22	7.20212e-21	40.4204	BMPER	-0.329664	0.329664	0	1
cg05921889	-1.83938	1.2893	-7.32187	1.97426e-12	2.23586e-11	17.5561	BMPER	-0.228519	0.228519	0	1
cg21780600	-1.75371	1.4717	-8.55658	4.82652e-16	8.87068e-15	25.7131	BMPER	-0.200987	0.200987	0	1
cg26905768	2.40064	1.47853	10.9841	4.75986e-24	2.72205e-22	43.8736	BMPER	0.353061	0.353061	1	0
cg25426203	-1.65172	0.776347	-7.06271	1.01323e-11	1.04395e-10	15.9566	BMPR1A	-0.236411	0.236411	0	1
cg06941037	-1.51784	-1.38381	-10.2187	2.04886e-21	7.93094e-20	37.8913	BMPR1A	-0.225568	0.225568	0	1
cg16049391	-2.13698	0.165441	-6.06077	3.7877e-09	2.69919e-08	10.1829	BNC1	-0.296918	0.296918	0	1
cg07016258	1.63712	0.251536	8.08135	1.307e-14	1.97686e-13	22.4735	BNC1	0.254065	0.254065	1	0
cg20941110	1.78705	-0.297461	9.23795	3.50874e-18	8.68162e-17	30.5561	BNC1	0.261851	0.261851	1	0
cg14385245	1.96911	-0.650869	10.4801	2.64301e-22	1.16509e-20	39.9108	BNC1	0.264496	0.264496	1	0
cg27304406	2.53974	-1.20702	11.5148	6.34692e-26	4.86707e-24	48.1353	BNC1	0.267357	0.267357	1	0
cg04090392	2.00432	-0.749434	7.88297	5.00049e-14	7.00738e-13	21.1572	BNC1	0.27059	0.27059	1	0
cg19988449	2.38342	-1.20649	8.44325	1.07118e-15	1.87445e-14	24.9298	BNC1	0.273117	0.273117	1	0
cg18560204	2.08945	-0.229074	11.15	1.24604e-24	7.78117e-23	45.1964	BNC1	0.303617	0.303617	1	0
cg09180848	2.59389	-0.687327	10.563	1.37293e-22	6.33211e-21	40.5568	BNC1	0.319564	0.319564	1	0
cg17124224	2.2367	0.0616249	9.39399	1.1025e-18	2.92581e-17	31.6957	BNC1	0.324643	0.324643	1	0
cg26654798	2.29033	0.213466	12.4272	3.15502e-29	4.24019e-27	55.6481	BNC1	0.33965	0.33965	1	0
cg26429925	2.33339	0.212428	10.6401	7.44982e-23	3.58686e-21	41.1598	BNC1	0.344786	0.344786	1	0
cg18952647	2.76836	-0.4185	11.0079	3.92891e-24	2.27835e-22	44.063	BNC1	0.350983	0.350983	1	0
cg06523224	2.42615	1.02712	9.99807	1.13154e-20	3.94837e-19	36.2067	BNC1	0.354638	0.354638	1	0
cg24341129	1.33076	-0.07771	4.86816	1.76837e-06	8.34198e-06	4.24543	BNC2	0.217193	0.217193	1	0
cg14530275	2.12202	0.399398	10.125	4.24385e-21	1.57107e-19	37.1734	BNC2	0.328574	0.328574	1	0
cg02886408	2.58541	-2.55069	6.49264	3.19432e-10	2.6678e-09	12.5889	BNIP3	0.216648	0.216648	1	0
cg02388416	1.42846	0.786515	8.30796	2.75084e-15	4.55667e-14	24.0034	BNIP3	0.227943	0.227943	1	0
cg02835981	1.45082	0.122355	9.22535	3.85074e-18	9.47608e-17	30.4645	BNIP3	0.234473	0.234473	1	0
cg21762589	1.92259	1.25629	8.31305	2.65533e-15	4.40749e-14	24.0381	BNIP3	0.281859	0.281859	1	0
cg11584936	-2.31773	-0.454795	-9.407	1.00052e-18	2.66802e-17	31.7913	BNIPL	-0.34627	0.34627	0	1
cg15380890	-1.91232	-0.863769	-8.71343	1.58444e-16	3.11564e-15	26.808	BNIPL	-0.28778	0.28778	0	1
cg05401364	1.29157	0.741332	6.2392	1.3844e-09	1.05026e-08	11.1613	BOC	0.201598	0.201598	1	0
cg15111495	1.48902	1.7705	9.2215	3.96159e-18	9.73406e-17	30.4366	BOC	0.203692	0.203692	1	0
cg18548864	1.57286	1.88039	11.7556	8.7074e-27	7.73301e-25	50.0967	BOC	0.213225	0.213225	1	0
cg01908177	2.88672	4.03504	12.6196	6.18229e-30	9.33221e-28	57.2584	BOC	0.220025	0.220025	1	0
cg05122957	1.53408	1.36593	9.70712	1.04633e-19	3.18717e-18	34.015	BOC	0.228487	0.228487	1	0
cg24572745	1.6702	0.569713	9.87605	2.88801e-20	9.54043e-19	35.2833	BOC	0.271038	0.271038	1	0
cg11205552	1.79256	0.293562	8.73969	1.3133e-16	2.61112e-15	26.9925	BOC	0.279943	0.279943	1	0
cg13470462	2.04243	1.64013	12.3718	5.03514e-29	6.49132e-27	55.1863	BOC	0.298185	0.298185	1	0
cg04542030	1.64287	-1.03202	6.08508	3.30662e-09	2.37721e-08	10.3149	BOLA3	0.228882	0.228882	1	0
cg13356896	2.13555	-1.80838	5.3148	1.99948e-07	1.09647e-06	6.34251	BOLL	0.236733	0.236733	1	0
cg07495363	3.07111	-2.23805	7.32064	1.98991e-12	2.2526e-11	17.5483	BOLL	0.262379	0.262379	1	0
cg03774803	2.18252	-1.12035	5.88158	1.01812e-08	6.81331e-08	9.22315	BOLL	0.276582	0.276582	1	0
cg14185547	1.89993	1.34925	10.5076	2.128e-22	9.51787e-21	40.1245	BOP1	0.284294	0.284294	1	0
cg27033805	2.69657	1.774	12.7326	2.36258e-30	3.84716e-28	58.2088	BOP1	0.385805	0.385805	1	0
cg11064833	-1.8048	0.0440242	-11.0157	3.69099e-24	2.14826e-22	44.1246	BPGM	-0.279585	0.279585	0	1
cg03733207	1.30121	-0.415691	5.27946	2.38875e-07	1.29435e-06	6.17095	BPI	0.202279	0.202279	1	0
cg04350066	-2.09756	0.806852	-9.51475	4.46774e-19	1.24961e-17	32.5852	BPIL1	-0.275693	0.275693	0	1
cg08918845	-1.40894	-0.577844	-9.19835	4.6988e-18	1.14326e-16	30.2686	BPIL1	-0.229698	0.229698	0	1
cg26458617	2.07089	-0.0644232	8.81117	7.86683e-17	1.61209e-15	27.4964	BRCA2	0.304371	0.304371	1	0
cg22594416	1.54034	1.37478	11.7246	1.12491e-26	9.79665e-25	49.8438	BRD1	0.232794	0.232794	1	0
cg10377921	1.44891	-0.776443	6.56211	2.12116e-10	1.8172e-09	12.9878	BRD4	0.211419	0.211419	1	0
cg20078972	1.88483	-1.60844	6.49444	3.16082e-10	2.64291e-09	12.5991	BRD4	0.216953	0.216953	1	0
cg04152610	1.56301	1.39969	13.3588	1.09636e-32	2.76324e-30	63.5184	BRD4	0.238193	0.238193	1	0
cg02681400	1.47109	0.63355	11.5972	3.22253e-26	2.59128e-24	48.8045	BRD4	0.24137	0.24137	1	0
cg20467348	1.61469	1.34243	10.4993	2.27127e-22	1.01201e-20	40.0603	BRD4	0.243558	0.243558	1	0
cg26771969	1.72471	1.28169	11.7473	9.32766e-27	8.22964e-25	50.0287	BRD4	0.265541	0.265541	1	0
cg10215604	1.94628	1.88425	11.2523	5.42905e-25	3.5827e-23	46.0164	BRD4	0.266094	0.266094	1	0
cg07583490	1.79213	0.980282	12.3894	4.34232e-29	5.68882e-27	55.3325	BRD4	0.285972	0.285972	1	0
cg22522598	3.06095	0.712784	13.4455	5.17803e-33	1.37555e-30	64.2598	BRD4	0.441349	0.441349	1	0
cg22864500	-2.66157	-0.259306	-13.1581	6.18811e-32	1.35751e-29	61.808	BRE	-0.392021	0.392021	0	1
cg20591120	2.01217	2.25445	12.2566	1.3293e-28	1.59614e-26	54.2272	BRE	0.253755	0.253755	1	0
cg05517527	-1.47922	1.17724	-5.39168	1.35345e-07	7.63176e-07	6.7191	BRE,RBKS,LOC100302650	-0.209651	0.209651	0	1
cg16651262	-1.80629	1.68901	-6.43313	4.52478e-10	3.69071e-09	12.2497	BRE,RBKS,LOC100302650	-0.208927	0.208927	0	1
cg23240617	1.35948	1.2457	9.64825	1.63424e-19	4.8501e-18	33.5757	BRF1	0.206399	0.206399	1	0
cg08264519	1.60959	0.0730096	9.3948	1.09584e-18	2.90898e-17	31.7017	BRF1	0.257229	0.257229	1	0
cg22811647	2.2546	0.278692	9.69344	1.16071e-19	3.51498e-18	33.9128	BRF1	0.337062	0.337062	1	0
cg26460483	1.65567	-0.79418	7.381	1.35178e-12	1.56624e-11	17.9268	BRI3	0.234186	0.234186	1	0
cg23245481	1.63407	0.548047	7.49317	6.55216e-13	7.90521e-12	18.6358	BRI3	0.263063	0.263063	1	0
cg06524039	2.20625	0.404473	7.69203	1.78239e-13	2.32097e-12	19.9111	BRI3	0.340378	0.340378	1	0
cg14370595	1.96575	2.35513	8.37274	1.75329e-15	2.98295e-14	24.4458	BRMS1,B3GNT1	0.228567	0.228567	1	0
cg17477273	1.75261	2.35443	12.0593	6.95519e-28	7.38726e-26	52.5926	BRPF3	0.208453	0.208453	1	0
cg27389454	2.3085	1.61811	13.241	3.02952e-32	7.02722e-30	62.5138	BRSK1	0.339596	0.339596	1	0
cg11724511	-1.73999	0.336633	-9.26713	2.82808e-18	7.09784e-17	30.7683	BRSK2	-0.260519	0.260519	0	1
cg12405684	-2.33682	1.79994	-6.93523	2.23149e-11	2.19246e-10	15.1851	BRSK2	-0.241959	0.241959	0	1
cg03695103	-1.40469	0.875964	-6.17048	2.04521e-09	1.51661e-08	10.7818	BRSK2	-0.207408	0.207408	0	1
cg06962684	-1.67247	0.516042	-9.61579	2.08836e-19	6.11654e-18	33.3342	BRUNOL4	-0.240297	0.240297	0	1
cg06263372	-1.50903	0.864276	-5.75326	2.03853e-08	1.30415e-07	8.5501	BRUNOL4	-0.213204	0.213204	0	1
cg19237294	2.50353	-2.38308	6.95479	1.97814e-11	1.95718e-10	15.3028	BRUNOL4	0.211085	0.211085	1	0
cg14306734	2.40764	-2.34129	5.81628	1.45169e-08	9.49874e-08	8.87913	BRUNOL4	0.213431	0.213431	1	0
cg24202131	1.92708	1.68964	8.41608	1.29549e-15	2.24314e-14	24.743	BRUNOL4	0.264206	0.264206	1	0
cg19449919	-1.45139	0.939887	-5.59701	4.67299e-08	2.82855e-07	7.74691	BRUNOL5	-0.211675	0.211675	0	1
cg24033042	1.4501	-0.120073	6.36923	6.55888e-10	5.22148e-09	11.8882	BRUNOL5	0.22944	0.22944	1	0
cg06746893	1.64447	-0.242746	5.22581	3.12396e-07	1.66142e-06	5.91228	BRUNOL5	0.252192	0.252192	1	0
cg07308293	-2.0114	1.08634	-7.45136	8.58975e-13	1.02119e-11	18.3707	BSN	-0.260958	0.260958	0	1
cg22111074	-2.23388	1.8912	-7.98608	2.49631e-14	3.64147e-13	21.8386	BSN	-0.218098	0.218098	0	1
cg16363586	-1.45778	-0.359161	-5.89132	9.65411e-09	6.48398e-08	9.27471	BST2	-0.233371	0.233371	0	1
cg16167240	1.32452	-0.665738	6.46847	3.68068e-10	3.04444e-09	12.4508	BSX	0.200241	0.200241	1	0
cg12114834	1.9543	-1.5842	7.3461	1.69091e-12	1.93332e-11	17.7077	BSX	0.221109	0.221109	1	0
cg27314569	1.52216	-0.528454	5.69088	2.84484e-08	1.77952e-07	8.22728	BSX	0.231666	0.231666	1	0
cg02078690	1.84455	-0.69103	6.24127	1.36817e-09	1.03896e-08	11.1727	BSX	0.261997	0.261997	1	0
cg25684349	-1.56199	0.0287322	-8.33678	2.25193e-15	3.77665e-14	24.1999	BTBD11	-0.247442	0.247442	0	1
cg11841741	-1.62984	0.564981	-6.43361	4.51215e-10	3.6814e-09	12.2524	BTBD11	-0.24031	0.24031	0	1
cg11362622	1.36277	0.494712	6.46655	3.72211e-10	3.07626e-09	12.4399	BTBD11	0.215515	0.215515	1	0
cg01686739	1.50082	0.357958	9.2765	2.63857e-18	6.64605e-17	30.8366	BTBD11	0.242905	0.242905	1	0
cg01077100	1.40518	1.44942	7.21442	3.90891e-12	4.25335e-11	16.8878	BTBD16	0.200334	0.200334	1	0
cg10462187	1.66841	0.731875	7.92458	3.78053e-14	5.38531e-13	21.4315	BTBD16	0.257493	0.257493	1	0
cg11133264	-1.79713	0.9042	-8.05833	1.52886e-14	2.29119e-13	22.3197	BTBD17	-0.239681	0.239681	0	1
cg12116851	-1.52521	0.631254	-9.14789	6.81065e-18	1.61699e-16	29.9033	BTBD18	-0.222683	0.222683	0	1
cg14565781	1.87294	0.710163	8.19735	5.90612e-15	9.34975e-14	23.2532	BTBD19	0.281017	0.281017	1	0
cg07696102	-2.01945	1.28705	-8.3166	2.59072e-15	4.30771e-14	24.0623	BTBD3	-0.238454	0.238454	0	1
cg18808904	2.01477	1.01616	9.83528	3.94425e-20	1.27689e-18	34.9762	BTBD3	0.311931	0.311931	1	0
cg05822633	2.6008	0.0818918	9.66513	1.43824e-19	4.2982e-18	33.7016	BTBD3	0.37571	0.37571	1	0
cg01444716	2.65915	0.79123	9.46175	6.64627e-19	1.81965e-17	32.1941	BTBD3	0.396481	0.396481	1	0
cg04682802	2.89479	0.136613	9.8891	2.61333e-20	8.69139e-19	35.3818	BTBD3	0.408852	0.408852	1	0
cg22198603	-2.48023	-1.35615	-13.1145	8.99672e-32	1.90698e-29	61.4382	BTBD9	-0.374234	0.374234	0	1
cg17598358	-2.02462	-0.620062	-12.1905	2.31606e-28	2.687e-26	53.6788	BTBD9	-0.321689	0.321689	0	1
cg13442386	-1.70148	0.262353	-6.05339	3.94686e-09	2.80596e-08	10.143	BTBD9	-0.256563	0.256563	0	1
cg10567378	-1.37945	-0.627862	-10.5761	1.23779e-22	5.74085e-21	40.659	BTBD9	-0.227015	0.227015	0	1
cg21634628	-2.61338	0.143612	-14.2801	3.57106e-36	1.83051e-33	71.455	BTD	-0.365408	0.365408	0	1
cg02346282	-1.90797	0.349616	-9.08147	1.10818e-17	2.55213e-16	29.4243	BTF3	-0.279289	0.279289	0	1
cg06373167	-1.52547	-1.0851	-9.76157	6.91824e-20	2.1629e-18	34.4225	BTG2	-0.238098	0.238098	0	1
cg14380517	1.43557	-0.888295	8.64768	2.53108e-16	4.83729e-15	26.3475	BTG3	0.201471	0.201471	1	0
cg10696191	1.30159	-0.121581	7.13948	6.26815e-12	6.64021e-11	16.426	BTG3	0.210007	0.210007	1	0
cg03232933	1.69394	1.42589	7.38414	1.3248e-12	1.53737e-11	17.9465	BTG3	0.239626	0.239626	1	0
cg00477226	-2.02913	1.70492	-7.43344	9.64416e-13	1.13836e-11	18.2573	BTLA	-0.219711	0.219711	0	1
cg07519536	1.70512	-1.47473	5.464	9.33874e-08	5.3982e-07	7.07749	BTN1A1	0.206566	0.206566	1	0
cg19729116	1.86841	-0.726167	4.57057	6.94333e-06	2.96377e-05	2.9364	BTN1A1	0.2638	0.2638	1	0
cg25391023	-1.67688	-0.13551	-7.23508	3.42965e-12	3.7612e-11	17.0158	BTNL2	-0.263925	0.263925	0	1
cg15585183	-1.60878	0.146653	-7.79846	8.79882e-14	1.19407e-12	20.6031	BTNL2	-0.245617	0.245617	0	1
cg02748047	-1.61837	0.764572	-6.98061	1.68663e-11	1.68382e-10	15.4586	BTNL2	-0.231775	0.231775	0	1
cg14096229	-1.34639	0.432616	-5.07396	6.59905e-07	3.33302e-06	5.19229	BTNL2	-0.212089	0.212089	0	1
cg01996004	-2.06135	0.0336709	-10.6629	6.21666e-23	3.02717e-21	41.3383	BTNL8	-0.313266	0.313266	0	1
cg08484265	-1.29532	-0.0690353	-5.15458	4.44611e-07	2.3064e-06	5.57232	BTNL9	-0.20018	0.20018	0	1
cg24584161	-2.1013	0.375871	-11.0007	4.16446e-24	2.40498e-22	44.0055	BUB1B	-0.300936	0.300936	0	1
cg14159026	3.34913	-2.28206	7.29049	2.41187e-12	2.70078e-11	17.3602	BVES	0.279857	0.279857	1	0
cg25280433	2.72732	-1.35112	8.42533	1.21437e-15	2.1101e-14	24.8065	BVES	0.287909	0.287909	1	0
cg20624391	2.51988	-0.469983	9.46537	6.46907e-19	1.77353e-17	32.2207	BVES	0.331888	0.331888	1	0
cg13660126	2.10086	2.99962	16.8415	4.43775e-46	2.3407e-42	94.0018	C10orf108,DIP2C	0.221932	0.221932	1	0
cg15516835	1.98443	2.62571	13.2831	2.10663e-32	5.04733e-30	62.8729	C10orf108,DIP2C	0.232776	0.232776	1	0
cg26575622	-2.09943	0.0478391	-12.8361	9.77748e-31	1.70587e-28	59.0806	C10orf11	-0.31118	0.31118	0	1
cg05496768	-1.89348	0.709283	-9.75437	7.30773e-20	2.27705e-18	34.3686	C10orf11	-0.263523	0.263523	0	1
cg26819718	-1.62515	0.640079	-5.84993	1.20957e-08	8.00548e-08	9.05604	C10orf11	-0.251389	0.251389	0	1
cg19306063	2.71912	-1.04722	7.90809	4.22407e-14	5.97921e-13	21.3227	C10orf125	0.314895	0.314895	1	0
cg25921502	-2.43574	-0.184802	-12.1438	3.42673e-28	3.84917e-26	53.2918	C10orf128	-0.35912	0.35912	0	1
cg10861731	-1.70945	-0.169243	-6.54097	2.4034e-10	2.0433e-09	12.8661	C10orf128	-0.260735	0.260735	0	1
cg03891590	1.81356	-0.873408	8.45433	9.91104e-16	1.74253e-14	25.0061	C10orf140	0.242622	0.242622	1	0
cg15615645	1.65076	0.0451021	6.33021	8.21675e-10	6.44084e-09	11.6688	C10orf26	0.257454	0.257454	1	0
cg15488978	2.28582	2.46722	6.53508	2.4884e-10	2.11153e-09	12.8322	C10orf41	0.238871	0.238871	1	0
cg25037043	-2.08398	0.70037	-13.2669	2.4237e-32	5.72285e-30	62.7343	C10orf50	-0.273705	0.273705	0	1
cg27009114	-1.40646	0.694151	-8.31162	2.68192e-15	4.44838e-14	24.0283	C10orf50	-0.208694	0.208694	0	1
cg13998871	-1.38811	-0.19362	-7.75411	1.18173e-13	1.57565e-12	20.3139	C10orf53	-0.226411	0.226411	0	1
cg06094615	2.66193	-2.54821	7.65121	2.33268e-13	2.99162e-12	19.6475	C10orf53	0.204119	0.204119	1	0
cg10056132	2.98369	-0.69614	11.7107	1.26203e-26	1.08634e-24	49.7302	C10orf53	0.341877	0.341877	1	0
cg23621418	1.72808	-0.926448	7.15087	5.8352e-12	6.20722e-11	16.496	C10orf55,PLAU	0.232976	0.232976	1	0
cg23837109	1.8079	1.99771	9.98709	1.23138e-20	4.27543e-19	36.1234	C10orf55,PLAU	0.236347	0.236347	1	0
cg25844471	-1.8828	1.20572	-8.44624	1.04895e-15	1.83838e-14	24.9504	C10orf67	-0.231248	0.231248	0	1
cg18110578	-2.84498	1.42212	-11.7257	1.11491e-26	9.71419e-25	49.8526	C10orf71	-0.279449	0.279449	0	1
cg10775039	-1.83999	1.08888	-9.53263	3.90632e-19	1.10062e-17	32.7174	C10orf71	-0.232559	0.232559	0	1
cg06322518	-1.43536	0.423952	-7.77357	1.03837e-13	1.3948e-12	20.4407	C10orf71	-0.222287	0.222287	0	1
cg18105709	-1.99939	2.0004	-7.07361	9.46654e-12	9.79522e-11	16.023	C10orf71	-0.200227	0.200227	0	1
cg25150929	2.04632	2.58301	15.9946	8.80683e-43	2.04151e-39	86.4963	C10orf82	0.23996	0.23996	1	0
cg10616411	-2.79827	0.10126	-12.9513	3.65173e-31	6.92829e-29	60.0538	C10orf82,HSPA12A	-0.385123	0.385123	0	1
cg26282761	-2.52088	-0.0759976	-14.9496	9.70908e-39	8.61839e-36	77.2949	C10orf90	-0.36692	0.36692	0	1
cg06418867	-2.67956	0.59214	-12.4366	2.91276e-29	3.93642e-27	55.727	C10orf90	-0.339313	0.339313	0	1
cg27039534	-2.48821	0.521927	-13.6251	1.0914e-33	3.28541e-31	65.7986	C10orf90	-0.328521	0.328521	0	1
cg17886697	-2.29142	0.287728	-13.9769	5.08732e-35	2.03014e-32	68.829	C10orf90	-0.325621	0.325621	0	1
cg17921439	-2.44243	0.541571	-9.47466	6.03403e-19	1.6614e-17	32.2892	C10orf90	-0.325128	0.325128	0	1
cg10005270	-1.99502	-0.130742	-10.4449	3.48602e-22	1.50785e-20	39.6377	C10orf90	-0.307409	0.307409	0	1
cg07394719	-1.98162	-1.67956	-10.7238	3.83001e-23	1.92077e-21	41.8161	C10orf90	-0.287411	0.287411	0	1
cg19686940	-1.72967	0.123288	-13.334	1.35863e-32	3.35912e-30	63.3064	C10orf90	-0.267968	0.267968	0	1
cg06947608	-2.17369	1.38792	-8.86962	5.16422e-17	1.08637e-15	27.9103	C10orf90	-0.245641	0.245641	0	1
cg09621603	-1.88216	1.03386	-7.72647	1.41938e-13	1.87265e-12	20.1343	C10orf90	-0.24317	0.24317	0	1
cg04507071	-1.29689	-0.354352	-4.97988	1.03969e-06	5.08741e-06	4.7553	C10orf90	-0.201722	0.201722	0	1
cg08325191	2.31248	-2.6371	5.64591	3.6113e-08	2.22439e-07	7.99632	C10orf93	0.205859	0.205859	1	0
cg09997546	-2.24893	-0.932938	-9.99808	1.13142e-20	3.94834e-19	36.2068	C11orf17,ST5	-0.338067	0.338067	0	1
cg13305186	1.74559	0.301002	6.97174	1.7817e-11	1.77328e-10	15.405	C11orf31,TMX2	0.268559	0.268559	1	0
cg14472551	-2.49198	0.703381	-9.29977	2.22079e-18	5.65201e-17	31.0063	C11orf41	-0.318487	0.318487	0	1
cg07622833	-3.03801	1.56335	-9.47762	5.90204e-19	1.62727e-17	32.311	C11orf41	-0.292536	0.292536	0	1
cg22937632	-2.39393	1.02915	-11.2379	6.10363e-25	3.98666e-23	45.9008	C11orf41	-0.280537	0.280537	0	1
cg11623855	-1.56327	-0.843731	-15.9586	1.21515e-42	2.68028e-39	86.178	C11orf41	-0.257125	0.257125	0	1
cg03479289	-1.67297	0.502766	-8.34813	2.08097e-15	3.50481e-14	24.2775	C11orf41	-0.244986	0.244986	0	1
cg24135553	-1.69765	1.34497	-7.7386	1.30974e-13	1.73555e-12	20.2131	C11orf41	-0.203762	0.203762	0	1
cg23462726	-1.65371	0.589918	-8.92363	3.49498e-17	7.53715e-16	28.2943	C11orf48,C11orf83	-0.240154	0.240154	0	1
cg18033092	2.1159	2.55343	15.7859	5.68815e-42	1.02483e-38	84.6522	C11orf49	0.252638	0.252638	1	0
cg07142201	1.94784	-1.81107	7.07216	9.55299e-12	9.87792e-11	16.0141	C11orf87	0.20703	0.20703	1	0
cg16359550	1.61737	-1.26434	6.34549	7.52349e-10	5.93346e-09	11.7546	C11orf87	0.209331	0.209331	1	0
cg06719900	2.57456	-1.1981	8.61244	3.25047e-16	6.11857e-15	26.1016	C11orf87	0.29351	0.29351	1	0
cg21697812	2.22505	1.06844	11.5668	4.13696e-26	3.26739e-24	48.5579	C11orf91	0.343371	0.343371	1	0
cg15299978	-1.99108	0.0984826	-11.9538	1.67706e-27	1.66945e-25	51.7233	C11orf93	-0.298853	0.298853	0	1
cg23882862	3.47014	-2.328	9.30394	2.15317e-18	5.49336e-17	31.0367	C11orf93,C11orf92	0.260611	0.260611	1	0
cg10045354	2.03176	1.09329	13.7374	4.10937e-34	1.34494e-31	66.7641	C11orf93,C11orf92	0.321382	0.321382	1	0
cg25316749	2.58776	0.504476	12.4402	2.82672e-29	3.82867e-27	55.7566	C11orf93,C11orf92	0.381559	0.381559	1	0
cg21645554	2.67934	0.17119	13.3982	7.79886e-33	2.02017e-30	63.855	C11orf93,C11orf92	0.384866	0.384866	1	0
cg26459819	2.80321	0.785642	12.3635	5.40321e-29	6.91926e-27	55.1166	C11orf93,C11orf92	0.420262	0.420262	1	0
cg10713715	1.20887	0.369167	11.2817	4.27115e-25	2.86799e-23	46.2532	C11orf95	0.202269	0.202269	1	0
cg04986616	1.8754	0.390178	8.63165	2.83636e-16	5.38257e-15	26.2356	C11orf95	0.29827	0.29827	1	0
cg18044622	-1.80366	1.52368	-8.57345	4.28403e-16	7.92648e-15	25.8303	C12orf12	-0.204454	0.204454	0	1
cg14573817	1.71908	1.20162	11.2684	4.75934e-25	3.17413e-23	46.1463	C12orf23	0.265142	0.265142	1	0
cg10082647	2.21078	1.21474	10.2172	2.07221e-21	8.01449e-20	37.8801	C12orf23	0.332711	0.332711	1	0
cg02351381	2.7155	1.49608	13.216	3.75734e-32	8.56263e-30	62.3011	C12orf34,MGC14436	0.393433	0.393433	1	0
cg01335367	2.70673	0.637136	13.1774	5.24118e-32	1.16523e-29	61.9721	C12orf34,MGC14436	0.396978	0.396978	1	0
cg12819011	-2.41705	1.01226	-9.6672	1.41596e-19	4.23684e-18	33.717	C12orf35	-0.292499	0.292499	0	1
cg13702005	2.47097	-2.93874	5.50595	7.51722e-08	4.40638e-07	7.28718	C12orf42	0.205406	0.205406	1	0
cg14380586	1.44195	-0.979403	5.85284	1.19059e-08	7.88647e-08	9.07137	C12orf42	0.207469	0.207469	1	0
cg26381364	2.33425	-2.56887	5.6329	3.86826e-08	2.37143e-07	7.92979	C12orf42	0.21033	0.21033	1	0
cg04008601	1.94021	-0.407918	7.72425	1.44043e-13	1.89912e-12	20.1199	C12orf42	0.27492	0.27492	1	0
cg22274539	3.53215	-0.619043	10.7507	3.09088e-23	1.57285e-21	42.0277	C12orf42	0.395487	0.395487	1	0
cg27663938	3.73749	-0.488955	10.0902	5.5546e-21	2.02439e-19	36.9081	C12orf42	0.429179	0.429179	1	0
cg25615068	1.53699	0.0175483	6.60167	1.6778e-10	1.4589e-09	13.2164	C12orf43	0.24608	0.24608	1	0
cg03720950	2.13406	1.56194	13.1756	5.31992e-32	1.18058e-29	61.9574	C12orf51	0.317656	0.317656	1	0
cg14643892	1.85243	-0.0110136	6.07729	3.45393e-09	2.47608e-08	10.2725	C12orf56	0.276571	0.276571	1	0
cg20954987	1.7967	-1.02393	8.26177	3.78752e-15	6.16088e-14	23.6894	C12orf68	0.233459	0.233459	1	0
cg14793287	1.61812	-0.0150986	9.26017	2.97736e-18	7.4458e-17	30.7177	C12orf68	0.254285	0.254285	1	0
cg15959252	2.91647	2.10933	11.7378	1.0092e-26	8.85254e-25	49.951	C12orf68	0.3885	0.3885	1	0
cg04937596	1.74124	1.60925	10.9785	4.97867e-24	2.83738e-22	43.8293	C12orf71	0.251694	0.251694	1	0
cg05343755	-1.3456	0.582646	-5.43587	1.07939e-07	6.1777e-07	6.9376	C12orf72	-0.20479	0.20479	0	1
cg11650948	1.61348	1.33312	12.2114	1.94376e-28	2.27942e-26	53.8519	C12orf72	0.246766	0.246766	1	0
cg12755471	-1.79522	0.136574	-7.43612	9.47888e-13	1.12016e-11	18.2742	C12orf74	-0.26632	0.26632	0	1
cg04614923	-1.65003	-1.25204	-9.72974	8.81231e-20	2.7138e-18	34.1841	C12orf74	-0.250485	0.250485	0	1
cg25382573	-1.59266	-0.170398	-5.69629	2.76414e-08	1.73243e-07	8.25515	C12orf74	-0.229672	0.229672	0	1
cg26383838	-1.41265	0.608657	-6.76596	6.26653e-11	5.77658e-10	14.177	C12orf74	-0.206381	0.206381	0	1
cg27576271	-1.42066	0.841137	-6.30931	9.26694e-10	7.21191e-09	11.5518	C12orf74	-0.200819	0.200819	0	1
cg26459229	1.33666	1.28835	9.47127	6.18919e-19	1.70232e-17	32.2642	C12orf75	0.201518	0.201518	1	0
cg08379987	1.69149	1.39212	6.81761	4.58181e-11	4.30904e-10	14.4826	C13orf26	0.238324	0.238324	1	0
cg14591352	-2.1034	0.470717	-9.23477	3.59206e-18	8.87448e-17	30.533	C13orf28	-0.295186	0.295186	0	1
cg04107005	-1.59012	0.0547245	-8.66098	2.30259e-16	4.42899e-15	26.4405	C13orf28	-0.254366	0.254366	0	1
cg21624282	-1.72922	0.753207	-6.7787	5.80164e-11	5.37664e-10	14.2523	C13orf28	-0.251476	0.251476	0	1
cg15703035	-1.39227	-1.14412	-6.84385	3.90533e-11	3.71149e-10	14.6386	C13orf29	-0.204519	0.204519	0	1
cg24818699	-1.93611	1.41056	-8.59865	3.5842e-16	6.70387e-15	26.0056	C13orf30	-0.225684	0.225684	0	1
cg12171771	-1.8302	0.940529	-9.6066	2.23826e-19	6.52879e-18	33.2659	C13orf35	-0.241736	0.241736	0	1
cg22032900	-1.60848	0.565936	-10.2819	1.25177e-21	4.9964e-20	38.3771	C13orf35	-0.235227	0.235227	0	1
cg10125399	-1.63897	0.636543	-9.27278	2.71218e-18	6.82012e-17	30.8095	C13orf35	-0.234486	0.234486	0	1
cg04341210	-2.33762	0.918346	-8.58805	3.86376e-16	7.19128e-15	25.9318	C13orf36	-0.297873	0.297873	0	1
cg11044716	-2.06969	0.808042	-7.96527	2.87331e-14	4.15693e-13	21.7006	C13orf36	-0.281062	0.281062	0	1
cg17157462	-2.0264	0.764247	-8.4051	1.39883e-15	2.41186e-14	24.6676	C13orf36	-0.276934	0.276934	0	1
cg25578773	-1.77118	0.629576	-7.73328	1.35677e-13	1.79428e-12	20.1785	C13orf36	-0.257421	0.257421	0	1
cg10208367	-1.79792	0.817911	-7.43979	9.25668e-13	1.0955e-11	18.2974	C13orf36	-0.248814	0.248814	0	1
cg14975160	-1.77679	0.806718	-8.35084	2.04213e-15	3.44257e-14	24.296	C13orf36	-0.246981	0.246981	0	1
cg01756536	-1.47079	0.596211	-6.44035	4.33806e-10	3.54971e-09	12.2907	C13orf36	-0.220909	0.220909	0	1
cg09907509	2.43194	-0.327783	8.00763	2.15731e-14	3.17265e-13	21.9818	C13orf36	0.329864	0.329864	1	0
cg01213573	-1.51487	0.908886	-7.73523	1.33936e-13	1.77268e-12	20.1912	C14orf115	-0.214946	0.214946	0	1
cg23005481	-1.3476	0.208725	-9.16886	5.83811e-18	1.40071e-16	30.055	C14orf115	-0.214818	0.214818	0	1
cg04167075	2.09093	1.77915	10.9187	8.05444e-24	4.459e-22	43.3546	C14orf138	0.291824	0.291824	1	0
cg18633154	1.54793	0.472479	8.58363	3.98645e-16	7.406e-15	25.901	C14orf166B	0.243669	0.243669	1	0
cg18480127	-1.75227	-0.030337	-10.6288	8.15254e-23	3.89275e-21	41.0709	C14orf177	-0.274593	0.274593	0	1
cg04914574	-1.60862	-0.285656	-8.02194	1.95786e-14	2.8916e-13	22.077	C14orf177	-0.257885	0.257885	0	1
cg13797779	-2.03209	1.44506	-7.22259	3.71182e-12	4.05294e-11	16.9384	C14orf177	-0.241704	0.241704	0	1
cg06906435	-1.48273	0.447736	-4.67208	4.38842e-06	1.93749e-05	3.37484	C14orf177	-0.226241	0.226241	0	1
cg13046832	3.04387	-1.99389	9.79025	5.56134e-20	1.76031e-18	34.6377	C14orf23	0.251866	0.251866	1	0
cg01302656	1.64223	0.0959198	8.30939	2.72357e-15	4.51459e-14	24.0132	C14orf23	0.258348	0.258348	1	0
cg17007640	2.26463	-0.243551	11.5203	6.06303e-26	4.65919e-24	48.1805	C14orf23	0.323127	0.323127	1	0
cg14006181	2.53186	0.104786	11.1119	1.69611e-24	1.03763e-22	44.892	C14orf23	0.363177	0.363177	1	0
cg23302649	3.6951	0.356133	13.697	5.83936e-34	1.85768e-31	66.4168	C14orf23	0.479679	0.479679	1	0
cg26196424	-2.569	-0.0556205	-11.6445	2.18145e-26	1.80848e-24	49.1898	C14orf37	-0.369788	0.369788	0	1
cg01533082	-2.80797	0.491119	-12.3787	4.75314e-29	6.1583e-27	55.2432	C14orf37	-0.359861	0.359861	0	1
cg27295288	-2.57412	0.870885	-10.2159	2.09491e-21	8.098e-20	37.8694	C14orf37	-0.314185	0.314185	0	1
cg02128489	-2.34129	1.66282	-7.68871	1.82195e-13	2.36959e-12	19.8896	C14orf37	-0.249505	0.249505	0	1
cg05939089	-1.34373	0.196762	-5.21115	3.36049e-07	1.77832e-06	5.84196	C14orf37	-0.208791	0.208791	0	1
cg15817440	-1.45018	1.02246	-5.87198	1.07283e-08	7.1534e-08	9.17238	C14orf37	-0.207553	0.207553	0	1
cg18921771	1.81474	-0.539565	6.08936	3.22838e-09	2.32404e-08	10.3382	C14orf39	0.261021	0.261021	1	0
cg26132298	2.14859	0.263227	9.59684	2.40926e-19	6.99174e-18	33.1934	C14orf39	0.323679	0.323679	1	0
cg12189551	2.41552	-0.162766	10.0448	7.89368e-21	2.81844e-19	36.5617	C14orf39	0.336381	0.336381	1	0
cg05255275	2.79685	-0.537837	10.0378	8.32811e-21	2.96338e-19	36.5089	C14orf39	0.352675	0.352675	1	0
cg23989821	3.53796	-0.883527	10.0038	1.08302e-20	3.79251e-19	36.2499	C14orf39	0.381874	0.381874	1	0
cg23367119	-1.48239	-0.611553	-10.3507	7.30697e-22	3.01749e-20	38.9079	C14orf43	-0.24191	0.24191	0	1
cg14284174	-1.7003	1.51744	-6.56256	2.11552e-10	1.81278e-09	12.9904	C14orf53	-0.204351	0.204351	0	1
cg06835156	2.63012	1.99347	12.3923	4.23737e-29	5.55532e-27	55.3567	C14orf70	0.3607	0.3607	1	0
cg23358740	1.36276	1.23519	7.30927	2.13974e-12	2.41224e-11	17.4773	C14orf72	0.200872	0.200872	1	0
cg05763097	1.72029	1.50868	9.8093	4.80936e-20	1.53767e-18	34.7808	C14orf73	0.248583	0.248583	1	0
cg11763800	-1.97923	0.173588	-10.4311	3.88603e-22	1.67115e-20	39.5306	C14orf80	-0.29621	0.29621	0	1
cg24013741	1.79403	2.13086	10.7009	4.59762e-23	2.28432e-21	41.6359	C14orf86,FAM181A	0.229809	0.229809	1	0
cg19775206	2.43232	2.78717	11.7461	9.41743e-27	8.30482e-25	50.0193	C14orf86,FAM181A	0.267368	0.267368	1	0
cg18596947	2.43532	2.54423	9.50371	4.85372e-19	1.35196e-17	32.5036	C14orf86,FAM181A	0.283264	0.283264	1	0
cg13157793	-2.18039	1.60413	-6.44885	4.12799e-10	3.38863e-09	12.3391	C15orf2	-0.241807	0.241807	0	1
cg08922032	-1.61641	1.47867	-6.04469	4.14296e-09	2.93735e-08	10.0959	C15orf2	-0.2042	0.2042	0	1
cg26546864	1.5069	-1.08855	5.00942	9.02041e-07	4.45847e-06	4.89176	C15orf26	0.212458	0.212458	1	0
cg27045999	1.53003	-0.961837	6.87903	3.15019e-11	3.03135e-10	14.8484	C15orf26	0.21456	0.21456	1	0
cg09236163	1.43783	-0.412418	6.704	9.10346e-11	8.21343e-10	13.8127	C15orf26	0.22247	0.22247	1	0
cg18028999	1.53878	-0.950993	5.37053	1.50744e-07	8.43731e-07	6.61508	C15orf26	0.223698	0.223698	1	0
cg25029264	2.16278	-0.786904	6.85419	3.66668e-11	3.49618e-10	14.7002	C15orf26	0.292063	0.292063	1	0
cg14380111	2.41974	-0.244107	8.83217	6.76387e-17	1.39919e-15	27.6449	C15orf26	0.340423	0.340423	1	0
cg21061960	1.29528	0.639552	8.10114	1.14193e-14	1.74101e-13	22.606	C15orf32	0.209003	0.209003	1	0
cg22017146	1.65437	2.08954	13.1086	9.46925e-32	2.00131e-29	61.3876	C15orf39	0.216894	0.216894	1	0
cg18558073	1.55708	1.03014	7.63598	2.57842e-13	3.28628e-12	19.5493	C15orf41	0.23547	0.23547	1	0
cg04819351	1.78195	1.02791	6.26268	1.21074e-09	9.26764e-09	11.2916	C15orf41	0.251195	0.251195	1	0
cg24844971	1.41754	1.41738	12.1962	2.20728e-28	2.56571e-26	53.7263	C15orf50	0.215186	0.215186	1	0
cg12056138	-1.82443	0.792655	-7.22775	3.59251e-12	3.93058e-11	16.9704	C15orf60	-0.2552	0.2552	0	1
cg17366808	-2.7209	2.45251	-7.2683	2.77758e-12	3.08674e-11	17.222	C15orf60	-0.223262	0.223262	0	1
cg10480461	-2.18042	2.16485	-5.57086	5.36008e-08	3.21515e-07	7.61421	C15orf60	-0.217654	0.217654	0	1
cg08133584	1.74913	1.11058	9.13675	7.39085e-18	1.74621e-16	29.8229	C16orf11	0.265247	0.265247	1	0
cg12031863	2.15671	0.425645	11.0298	3.29361e-24	1.93367e-22	44.237	C16orf5	0.335113	0.335113	1	0
cg09549813	3.40863	-0.301048	11.5119	6.49741e-26	4.97409e-24	48.1122	C16orf5	0.411991	0.411991	1	0
cg07835443	1.29065	0.929976	9.96099	1.50524e-20	5.17006e-19	35.9255	C16orf55	0.205714	0.205714	1	0
cg16725984	1.55441	1.47491	9.60119	2.33161e-19	6.77825e-18	33.2257	C16orf55	0.22565	0.22565	1	0
cg03301165	-2.4262	-0.996776	-10.5129	2.04073e-22	9.15567e-21	40.1658	C16orf62	-0.367963	0.367963	0	1
cg06105093	-2.90848	0.468399	-13.6511	8.70583e-34	2.66477e-31	66.0221	C16orf62	-0.367642	0.367642	0	1
cg02881795	1.444	0.0567459	7.65569	2.26497e-13	2.90888e-12	19.6763	C16orf63	0.226025	0.226025	1	0
cg03972466	1.55221	-0.342064	7.45304	8.49714e-13	1.01071e-11	18.3813	C16orf72	0.237308	0.237308	1	0
cg27153327	-2.92541	-0.217568	-11.45	1.07985e-25	8.00087e-24	47.6106	C16orf73	-0.414537	0.414537	0	1
cg00063828	2.17238	-0.016179	11.0648	2.48338e-24	1.48429e-22	44.5157	C16orf74	0.317285	0.317285	1	0
cg03478444	-1.67665	1.12852	-7.21985	3.77677e-12	4.11867e-11	16.9214	C16orf78	-0.218242	0.218242	0	1
cg26495526	-1.82101	1.52288	-7.675	1.9944e-13	2.57996e-12	19.801	C16orf78	-0.206204	0.206204	0	1
cg02990302	1.2935	0.274051	8.3535	2.00463e-15	3.38374e-14	24.3142	C16orf80	0.209925	0.209925	1	0
cg02926298	-2.18094	0.119564	-12.3221	7.65849e-29	9.58475e-27	54.772	C16orf82	-0.325114	0.325114	0	1
cg01713348	-1.35453	-0.142085	-10.3463	7.56339e-22	3.11701e-20	38.8739	C16orf91	-0.221827	0.221827	0	1
cg26090020	-1.88292	1.24686	-7.34998	1.64938e-12	1.8891e-11	17.732	C17orf102	-0.231454	0.231454	0	1
cg19024969	2.40391	-1.93654	6.33398	8.04018e-10	6.31113e-09	11.69	C17orf102	0.245221	0.245221	1	0
cg21095561	1.79826	-1.75308	6.44788	4.15143e-10	3.40641e-09	12.3336	C17orf104	0.201204	0.201204	1	0
cg12286573	1.87233	-1.71062	7.37482	1.40654e-12	1.62616e-11	17.8879	C17orf104	0.206332	0.206332	1	0
cg13428561	1.49694	-0.989403	5.98055	5.91323e-09	4.09981e-08	9.75039	C17orf104	0.208647	0.208647	1	0
cg12781700	2.78181	-2.62297	5.97442	6.11686e-09	4.2314e-08	9.71753	C17orf104	0.235875	0.235875	1	0
cg12127472	2.28744	-1.95513	5.95629	6.76e-09	4.64522e-08	9.62049	C17orf104	0.237703	0.237703	1	0
cg22605919	1.55587	-0.101394	6.11905	2.73312e-09	1.98911e-08	10.5	C17orf104	0.240126	0.240126	1	0
cg08496953	1.68946	-0.186147	6.02648	4.58465e-09	3.23212e-08	9.99747	C17orf104	0.250119	0.250119	1	0
cg17269633	2.71206	0.198864	8.88448	4.63886e-17	9.83214e-16	28.0158	C17orf104	0.377971	0.377971	1	0
cg26956135	-1.54782	-0.0474606	-9.58254	2.68353e-19	7.74012e-18	33.0872	C17orf47	-0.248062	0.248062	0	1
cg18532727	2.92901	-3.22728	6.034	4.39706e-09	3.10697e-08	10.038	C17orf51	0.218178	0.218178	1	0
cg22433759	-1.68252	-1.03627	-12.2358	1.58267e-28	1.87744e-26	54.0549	C17orf54	-0.266866	0.266866	0	1
cg21122199	1.44178	1.41914	10.9319	7.24411e-24	4.04051e-22	43.4592	C17orf64	0.214779	0.214779	1	0
cg12131208	2.31905	2.97895	10.9809	4.88593e-24	2.78976e-22	43.8478	C17orf64	0.230839	0.230839	1	0
cg09695735	3.83759	-1.4115	7.36374	1.51015e-12	1.73876e-11	17.8183	C17orf64	0.369931	0.369931	1	0
cg27254338	-1.21588	-0.0225253	-5.90285	9.0646e-09	6.10969e-08	9.33583	C17orf66	-0.200218	0.200218	0	1
cg16597406	1.39483	0.536003	5.71238	2.53699e-08	1.59879e-07	8.33819	C17orf68	0.210042	0.210042	1	0
cg10159607	-2.01001	1.83385	-7.92477	3.77577e-14	5.37937e-13	21.4327	C17orf69	-0.205923	0.205923	0	1
cg18145340	-1.90591	1.5237	-7.92689	3.7223e-14	5.30819e-13	21.4467	C17orf71	-0.218319	0.218319	0	1
cg04374959	-1.39612	0.568792	-7.08378	8.88428e-12	9.22211e-11	16.085	C17orf74	-0.209446	0.209446	0	1
cg08783616	1.9585	-0.128903	11.6058	3.00226e-26	2.42434e-24	48.8744	C17orf76	0.289984	0.289984	1	0
cg06971418	1.43661	-0.49438	4.68151	4.20366e-06	1.86165e-05	3.41598	C17orf88	0.200205	0.200205	1	0
cg05557449	1.48312	0.725067	8.02623	1.90163e-14	2.81335e-13	22.1056	C17orf93	0.233652	0.233652	1	0
cg18382305	1.65483	2.07607	8.89293	4.36427e-17	9.28529e-16	28.0758	C18orf34	0.206179	0.206179	1	0
cg00625334	2.59997	-2.24921	9.0734	1.17553e-17	2.69614e-16	29.3662	C18orf34	0.211136	0.211136	1	0
cg03478497	1.38648	-0.225816	7.50715	5.98369e-13	7.25809e-12	18.7247	C18orf34	0.220203	0.220203	1	0
cg05994094	2.8638	-2.48061	7.26658	2.80812e-12	3.11811e-11	17.2113	C18orf34	0.234822	0.234822	1	0
cg20615848	1.96336	-1.13844	8.1193	1.00868e-14	1.54752e-13	22.7278	C18orf34	0.243287	0.243287	1	0
cg04687437	1.42734	-0.338179	8.91333	3.76566e-17	8.08402e-16	28.2209	C19orf20	0.221366	0.221366	1	0
cg03052794	-1.65267	-2.09478	-8.85322	5.81225e-17	1.21312e-15	27.794	C19orf22	-0.205201	0.205201	0	1
cg15610202	-1.86937	1.20001	-7.36739	1.47523e-12	1.70083e-11	17.8412	C19orf30	-0.236087	0.236087	0	1
cg14554491	1.7696	-0.949163	6.17721	1.96878e-09	1.46369e-08	10.8188	C19orf30	0.244926	0.244926	1	0
cg15240990	1.95576	-0.9135	8.05581	1.55531e-14	2.32805e-13	22.3028	C19orf38	0.259126	0.259126	1	0
cg09697795	1.49611	-1.00099	7.55841	4.28537e-13	5.30326e-12	19.0516	C19orf41	0.203393	0.203393	1	0
cg14742716	1.68047	0.411006	9.18484	5.19029e-18	1.25538e-16	30.1707	C19orf41	0.267003	0.267003	1	0
cg01857260	2.06572	-0.57606	9.57092	2.92886e-19	8.40907e-18	33.0011	C19orf41	0.2829	0.2829	1	0
cg24296452	3.09071	-0.535917	10.5659	1.34178e-22	6.19864e-21	40.5794	C19orf41	0.3746	0.3746	1	0
cg10374084	2.9125	1.17236	12.127	3.94344e-28	4.37556e-26	53.1531	C19orf41	0.422822	0.422822	1	0
cg02364408	1.56513	1.94823	11.4888	7.85458e-26	5.94306e-24	47.9249	C19orf44	0.207778	0.207778	1	0
cg24201224	-1.84022	0.728699	-7.88546	4.91747e-14	6.89981e-13	21.1736	C19orf45	-0.256691	0.256691	0	1
cg15047026	1.42733	-0.115044	9.40811	9.92292e-19	2.64744e-17	31.7994	C19orf51	0.227772	0.227772	1	0
cg18417954	3.0328	-0.2578	14.6314	1.61918e-37	1.09533e-34	74.513	C19orf51	0.392201	0.392201	1	0
cg01556075	1.60944	-1.32466	5.14955	4.5578e-07	2.3598e-06	5.54843	C19orf59	0.20923	0.20923	1	0
cg22038059	1.5423	-0.630108	7.87561	5.25369e-14	7.33819e-13	21.1087	C19orf60	0.227379	0.227379	1	0
cg02169973	1.34046	1.05086	11.1488	1.25777e-24	7.85169e-23	45.1871	C19orf63	0.213352	0.213352	1	0
cg21639436	-1.57276	1.16156	-6.21343	1.60316e-09	1.20646e-08	11.0186	C19orf75	-0.214635	0.214635	0	1
cg22940961	-1.9017	1.79492	-7.10094	7.98088e-12	8.3381e-11	16.1899	C19orf75	-0.204124	0.204124	0	1
cg00507154	1.29433	0.094679	4.82144	2.20184e-06	1.0223e-05	4.0352	C19orf76	0.202225	0.202225	1	0
cg02415125	-1.35841	0.323553	-7.05487	1.06395e-11	1.09269e-10	15.9088	C19orf77	-0.216641	0.216641	0	1
cg17465569	-1.26456	-0.261814	-8.96853	2.52388e-17	5.54476e-16	28.6145	C1QA	-0.209843	0.209843	0	1
cg22477971	-1.64918	0.657347	-8.28719	3.17673e-15	5.2215e-14	23.8621	C1QB	-0.23982	0.23982	0	1
cg00416934	1.39958	-0.631628	6.64566	1.29108e-10	1.14156e-09	13.4719	C1QL1	0.212897	0.212897	1	0
cg02395846	1.51089	1.06374	5.67101	3.16161e-08	1.96395e-07	8.12506	C1QL1	0.21435	0.21435	1	0
cg24042242	2.4699	-1.47294	7.17047	5.15827e-12	5.5267e-11	16.6166	C1QL1	0.268334	0.268334	1	0
cg04819499	3.11445	-1.89261	7.75252	1.19426e-13	1.59103e-12	20.3036	C1QL1	0.283063	0.283063	1	0
cg00164949	2.37419	-0.0403615	7.05757	1.04623e-11	1.07583e-10	15.9252	C1QL1	0.312828	0.312828	1	0
cg17594131	2.46254	-0.189594	8.76974	1.05908e-16	2.13212e-15	27.204	C1QL1	0.3439	0.3439	1	0
cg14248106	2.72162	-0.439127	9.85607	3.36485e-20	1.10087e-18	35.1327	C1QL1	0.350307	0.350307	1	0
cg26530498	1.94988	-1.80117	7.50044	6.2501e-13	7.56459e-12	18.682	C1QL2	0.205358	0.205358	1	0
cg20470857	1.56857	-0.904497	8.05625	1.55073e-14	2.32159e-13	22.3057	C1QL2	0.217194	0.217194	1	0
cg16849609	2.05169	-1.32072	7.42087	1.04587e-12	1.22944e-11	18.1779	C1QL2	0.246128	0.246128	1	0
cg12891160	2.09566	-0.591937	10.2279	1.90653e-21	7.41629e-20	37.9623	C1QL2	0.283831	0.283831	1	0
cg07212778	3.64597	-1.89793	10.7645	2.76902e-23	1.41838e-21	42.1362	C1QL2	0.288433	0.288433	1	0
cg21858380	3.492	-1.34968	10.6527	6.74406e-23	3.2678e-21	41.258	C1QL2	0.332872	0.332872	1	0
cg08926571	-2.6523	1.00119	-11.0026	4.09928e-24	2.36923e-22	44.0211	C1QL3	-0.305348	0.305348	0	1
cg08949408	2.60529	-0.433833	9.92017	2.05939e-20	6.94688e-19	35.6166	C1QL3	0.341337	0.341337	1	0
cg27177554	2.46031	1.178	10.5775	1.2243e-22	5.6848e-21	40.6698	C1QL3	0.359846	0.359846	1	0
cg12760869	1.71981	-0.354072	6.79379	5.29475e-11	4.93768e-10	14.3415	C1QL4	0.252313	0.252313	1	0
cg22258892	-1.57705	-0.176816	-8.0145	2.05909e-14	3.03396e-13	22.0275	C1QTNF1	-0.247262	0.247262	0	1
cg17015522	-1.71651	0.600089	-6.20681	1.66458e-09	1.24997e-08	10.982	C1QTNF1	-0.247002	0.247002	0	1
cg24917359	-1.69496	1.12299	-6.65043	1.25478e-10	1.11108e-09	13.4997	C1QTNF1	-0.213737	0.213737	0	1
cg03170343	1.33723	-0.0305114	9.65991	1.49623e-19	4.45907e-18	33.6626	C1QTNF1	0.215856	0.215856	1	0
cg03032512	1.4242	-0.279143	10.0853	5.77098e-21	2.0982e-19	36.8704	C1QTNF1	0.222139	0.222139	1	0
cg26632897	1.48447	0.00333561	9.16771	5.88735e-18	1.41196e-16	30.0467	C1QTNF1	0.234825	0.234825	1	0
cg25330016	1.78381	1.05005	10.7417	3.31999e-23	1.68214e-21	41.9571	C1QTNF1	0.278601	0.278601	1	0
cg04243822	2.26362	1.8836	11.6686	1.78784e-26	1.50409e-24	49.3863	C1QTNF1	0.313112	0.313112	1	0
cg17282004	1.47221	0.0491339	6.51099	2.86777e-10	2.41279e-09	12.6939	C1QTNF4	0.236935	0.236935	1	0
cg18356785	1.96601	1.17567	9.3912	1.12559e-18	2.98218e-17	31.6753	C1QTNF4	0.29477	0.29477	1	0
cg03290977	1.72618	0.169911	7.07678	9.2811e-12	9.61236e-11	16.0423	C1QTNF7	0.2647	0.2647	1	0
cg24212392	-2.23379	1.69064	-9.9757	1.34415e-20	4.64307e-19	36.037	C1S	-0.222263	0.222263	0	1
cg05538432	2.04449	1.65717	12.9218	4.70044e-31	8.77276e-29	59.8043	C1S	0.300123	0.300123	1	0
cg24535475	2.15451	0.72235	13.2647	2.47018e-32	5.82634e-30	62.7156	C1S	0.339933	0.339933	1	0
cg22402467	2.33888	0.347687	12.6711	3.9883e-30	6.24306e-28	57.6914	C1S	0.359828	0.359828	1	0
cg03978041	-2.05796	1.35701	-8.77124	1.04779e-16	2.11078e-15	27.2146	C1orf106	-0.23764	0.23764	0	1
cg01930947	-1.65963	0.440035	-6.21117	1.62385e-09	1.22113e-08	11.0061	C1orf111	-0.252286	0.252286	0	1
cg13380669	-2.17072	1.32403	-7.92519	3.76499e-14	5.3654e-13	21.4355	C1orf114	-0.253565	0.253565	0	1
cg14826711	2.96526	0.0601351	10.7924	2.21622e-23	1.15011e-21	42.3559	C1orf114	0.406585	0.406585	1	0
cg16998150	3.48397	-0.285641	13.8414	1.66085e-34	5.8345e-32	67.6595	C1orf114	0.428576	0.428576	1	0
cg24808280	3.91226	-0.346105	13.9763	5.11381e-35	2.03625e-32	68.8239	C1orf114	0.444556	0.444556	1	0
cg23818870	3.51716	-0.103301	14.7374	6.35145e-38	4.74675e-35	75.4382	C1orf114	0.444722	0.444722	1	0
cg08104202	4.20811	-0.534048	13.0879	1.1308e-31	2.35977e-29	61.2122	C1orf114	0.451964	0.451964	1	0
cg13958426	3.94071	-0.290955	12.1595	3.00538e-28	3.417e-26	53.4214	C1orf114	0.462727	0.462727	1	0
cg00002719	4.63636	-0.574554	11.7265	1.10737e-26	9.65778e-25	49.8593	C1orf114	0.471175	0.471175	1	0
cg08047907	3.83836	0.089697	13.8449	1.61041e-34	5.66823e-32	67.69	C1orf114	0.480109	0.480109	1	0
cg00100121	4.82816	-0.58997	11.5613	4.33116e-26	3.40894e-24	48.5126	C1orf114	0.483948	0.483948	1	0
cg15485859	-1.312	-0.184414	-6.4425	4.28396e-10	3.50891e-09	12.3029	C1orf116	-0.203309	0.203309	0	1
cg02590060	1.41068	1.11173	6.09567	3.11625e-09	2.24857e-08	10.3725	C1orf123	0.203483	0.203483	1	0
cg16387254	1.60559	0.0610453	6.09179	3.18476e-09	2.29471e-08	10.3514	C1orf124,EXOC8	0.25167	0.25167	1	0
cg03458344	-2.52442	-0.364108	-11.8128	5.42061e-27	4.96424e-25	50.5647	C1orf129	-0.376315	0.376315	0	1
cg18265162	-2.32516	-3.05062	-15.0488	4.02967e-39	3.97443e-36	78.1642	C1orf133,SERTAD4	-0.238615	0.238615	0	1
cg00379090	-1.75439	1.71777	-6.2401	1.37732e-09	1.04524e-08	11.1662	C1orf14	-0.205104	0.205104	0	1
cg02710296	3.26239	1.59042	10.3151	9.65739e-22	3.91723e-20	38.6329	C1orf14	0.443509	0.443509	1	0
cg05767404	-1.49348	0.534381	-5.94013	7.38862e-09	5.04897e-08	9.5342	C1orf150	-0.223679	0.223679	0	1
cg16385583	-1.63665	-1.68369	-7.4246	1.02098e-12	1.20162e-11	18.2015	C1orf150	-0.21736	0.21736	0	1
cg27573991	-1.53306	1.12261	-5.34162	1.74581e-07	9.66642e-07	6.4734	C1orf150	-0.210356	0.210356	0	1
cg16290101	1.84211	1.63741	12.6779	3.76569e-30	5.91239e-28	57.7482	C1orf157	0.268274	0.268274	1	0
cg19366877	3.10011	1.23975	15.1309	1.94445e-39	2.08752e-36	78.8846	C1orf157	0.458799	0.458799	1	0
cg11401908	-1.59294	0.453587	-12.155	3.1194e-28	3.5345e-26	53.3847	C1orf158	-0.237367	0.237367	0	1
cg17878878	-1.51969	0.60276	-6.40232	5.41359e-10	4.36675e-09	12.075	C1orf158	-0.226726	0.226726	0	1
cg19856606	1.72616	2.34934	8.0662	1.44916e-14	2.17947e-13	22.3722	C1orf159	0.200047	0.200047	1	0
cg19999567	1.81668	1.24767	7.86968	5.46657e-14	7.62267e-13	21.0698	C1orf159	0.265885	0.265885	1	0
cg26678765	-2.69807	-0.144586	-11.8965	2.70334e-27	2.60625e-25	51.2518	C1orf161	-0.387756	0.387756	0	1
cg15469709	-1.48401	-0.277628	-6.86515	3.42918e-11	3.28409e-10	14.7655	C1orf161	-0.23734	0.23734	0	1
cg03847796	-1.95167	1.57622	-6.17827	1.95699e-09	1.45532e-08	10.8247	C1orf161	-0.233248	0.233248	0	1
cg09684245	-1.70478	0.527115	-8.41649	1.29178e-15	2.23714e-14	24.7458	C1orf168	-0.247391	0.247391	0	1
cg03035538	1.61466	1.58355	9.39665	1.08082e-18	2.87206e-17	31.7153	C1orf173	0.230929	0.230929	1	0
cg27446570	1.54354	1.77	8.34636	2.1068e-15	3.54634e-14	24.2654	C1orf174	0.208418	0.208418	1	0
cg03921357	1.72341	0.610128	8.11704	1.0244e-14	1.57013e-13	22.7126	C1orf174	0.274533	0.274533	1	0
cg10210690	-1.2269	-0.630677	-9.42847	8.52365e-19	2.29565e-17	31.9491	C1orf175	-0.201109	0.201109	0	1
cg21872908	1.40211	1.44564	11.5017	7.06659e-26	5.38265e-24	48.0293	C1orf177	0.208662	0.208662	1	0
cg01398941	2.33452	2.21832	10.1717	2.95317e-21	1.11863e-19	37.5309	C1orf177	0.295671	0.295671	1	0
cg01175767	2.33441	-2.25439	7.41606	1.0788e-12	1.26587e-11	18.1476	C1orf183	0.20696	0.20696	1	0
cg16136290	2.08136	2.1168	13.299	1.83731e-32	4.44301e-30	63.0081	C1orf183	0.275615	0.275615	1	0
cg02943290	1.55592	1.95722	9.90893	2.24486e-20	7.53342e-19	35.5316	C1orf198	0.202122	0.202122	1	0
cg07420416	-1.70456	-0.9201	-10.4252	4.07133e-22	1.74567e-20	39.4847	C1orf204	-0.270328	0.270328	0	1
cg14476364	-2.0101	-0.0833915	-9.90947	2.23565e-20	7.50322e-19	35.5356	C1orf21	-0.307256	0.307256	0	1
cg18438894	-1.79389	-1.05346	-12.4808	2.00428e-29	2.78732e-27	56.0963	C1orf21	-0.284457	0.284457	0	1
cg11855643	-1.43885	-1.00449	-8.83326	6.711e-17	1.38924e-15	27.6527	C1orf21	-0.223848	0.223848	0	1
cg13691060	-1.8965	1.63767	-6.45135	4.06818e-10	3.3424e-09	12.3533	C1orf21	-0.220641	0.220641	0	1
cg24158160	-2.26066	-1.15557	-9.30072	2.20527e-18	5.61487e-17	31.0132	C1orf230	-0.335662	0.335662	0	1
cg20745419	-2.01966	-1.35403	-10.9524	6.14449e-24	3.45953e-22	43.6217	C1orf230	-0.303998	0.303998	0	1
cg16096311	-2.05413	-2.59751	-9.32248	1.87655e-18	4.82859e-17	31.1721	C1orf230	-0.229963	0.229963	0	1
cg25199322	1.94012	-0.479621	7.15924	5.53607e-12	5.90697e-11	16.5475	C1orf230	0.279173	0.279173	1	0
cg11690979	1.88027	0.201141	8.72734	1.43456e-16	2.83764e-15	26.9057	C1orf230	0.281818	0.281818	1	0
cg05160181	2.16145	-0.667643	10.3728	6.14291e-22	2.5656e-20	39.079	C1orf230	0.288907	0.288907	1	0
cg22790257	3.58946	-1.8067	9.2721	2.72582e-18	6.85206e-17	30.8046	C1orf230	0.300777	0.300777	1	0
cg06100368	3.38147	-1.37835	10.6344	7.80019e-23	3.73815e-21	41.1145	C1orf230	0.32081	0.32081	1	0
cg08887114	-2.15529	0.636803	-9.5455	3.54633e-19	1.00464e-17	32.8126	C1orf26	-0.290099	0.290099	0	1
cg15720832	2.04936	1.54126	6.07176	3.56234e-09	2.54898e-08	10.2425	C1orf35	0.272383	0.272383	1	0
cg22790377	2.05253	1.30938	6.03419	4.39226e-09	3.10394e-08	10.0391	C1orf35	0.282935	0.282935	1	0
cg00338002	1.60857	0.020361	6.61319	1.56671e-10	1.36776e-09	13.2832	C1orf38	0.253151	0.253151	1	0
cg04837847	-1.73764	0.300968	-11.3813	1.89537e-25	1.34728e-23	47.0552	C1orf49	-0.264907	0.264907	0	1
cg19729188	1.82007	1.56544	10.5609	1.39586e-22	6.42808e-21	40.5404	C1orf52	0.264926	0.264926	1	0
cg00576075	2.01938	0.378932	8.48388	8.0549e-16	1.43463e-14	25.2099	C1orf52	0.309813	0.309813	1	0
cg03763518	2.09807	0.683659	10.0551	7.29087e-21	2.61527e-19	36.64	C1orf54	0.317806	0.317806	1	0
cg16120415	-1.43356	-0.896465	-7.20367	4.18379e-12	4.53482e-11	16.8213	C1orf61	-0.218217	0.218217	0	1
cg09938227	1.70855	0.323404	8.07949	1.32371e-14	1.99981e-13	22.4611	C1orf61	0.269676	0.269676	1	0
cg26073933	2.26898	-0.513793	9.46525	6.47463e-19	1.77466e-17	32.2198	C1orf61	0.313574	0.313574	1	0
cg09346118	1.47398	0.577783	6.18085	1.92859e-09	1.43543e-08	10.8389	C1orf61,MIR9-1	0.225309	0.225309	1	0
cg16510654	-1.98521	-0.134308	-10.9754	5.1046e-24	2.90505e-22	43.8046	C1orf64	-0.304498	0.304498	0	1
cg00944649	-1.49944	0.777208	-7.28105	2.56137e-12	2.85921e-11	17.3013	C1orf64	-0.218843	0.218843	0	1
cg24525573	-1.33414	0.438972	-7.88519	4.92661e-14	6.91158e-13	21.1718	C1orf64	-0.208753	0.208753	0	1
cg00813378	1.59207	-0.954068	4.1359	4.51696e-05	0.000167353	1.1555	C1orf70	0.224962	0.224962	1	0
cg00914726	1.46984	1.29131	6.52971	2.56851e-10	2.17575e-09	12.8013	C1orf87	0.210176	0.210176	1	0
cg15628917	1.56845	0.375997	6.42875	4.6416e-10	3.78049e-09	12.2249	C1orf87	0.246665	0.246665	1	0
cg16596889	-1.5204	0.00796275	-9.58559	2.62246e-19	7.57298e-18	33.1099	C1orf92	-0.242723	0.242723	0	1
cg13080029	-2.10861	0.906551	-8.86309	5.41328e-17	1.13515e-15	27.864	C1orf94	-0.273938	0.273938	0	1
cg14091978	-1.31156	-0.0752703	-6.99849	1.51007e-11	1.5178e-10	15.5666	C1orf94	-0.211834	0.211834	0	1
cg02656891	2.59679	-1.98908	7.26338	2.86579e-12	3.1773e-11	17.1915	C1orf94	0.244643	0.244643	1	0
cg24411961	2.0519	1.94411	9.09073	1.03557e-17	2.39551e-16	29.491	C1orf94	0.269618	0.269618	1	0
cg22697574	2.75924	-1.07983	11.1022	1.83444e-24	1.11906e-22	44.8146	C1orf94	0.307829	0.307829	1	0
cg16348470	3.84176	-0.657926	12.0532	7.31844e-28	7.74945e-26	52.5424	C1orf94	0.411663	0.411663	1	0
cg04724659	1.73828	2.12694	8.9695	2.50612e-17	5.50875e-16	28.6215	C1orf96	0.216474	0.216474	1	0
cg24124029	2.36064	-2.65358	5.96271	6.52496e-09	4.49516e-08	9.65484	C20orf103	0.203072	0.203072	1	0
cg17368808	2.05916	-1.73162	8.1849	6.43354e-15	1.01383e-13	23.1692	C20orf103	0.217453	0.217453	1	0
cg17466795	2.54536	-0.407288	11.3997	1.63027e-25	1.17443e-23	47.2039	C20orf103	0.335946	0.335946	1	0
cg17227967	4.00105	-1.46234	11.2906	3.97437e-25	2.68307e-23	46.3243	C20orf103	0.351454	0.351454	1	0
cg19378216	-2.32988	-0.28911	-11.5597	4.38761e-26	3.44963e-24	48.4998	C20orf114	-0.35324	0.35324	0	1
cg03033543	-1.90431	-0.0581262	-11.8829	3.02717e-27	2.89696e-25	51.1401	C20orf114	-0.293752	0.293752	0	1
cg08346127	-1.54471	0.0545494	-9.51389	4.4967e-19	1.25742e-17	32.5788	C20orf114	-0.245169	0.245169	0	1
cg11035100	-1.58974	-1.76358	-9.92704	1.95365e-20	6.60855e-19	35.6685	C20orf114	-0.21764	0.21764	0	1
cg17775490	1.49355	1.44095	6.73774	7.43081e-11	6.77909e-10	14.0107	C20orf123	0.209749	0.209749	1	0
cg11173131	1.39491	0.848262	7.81142	8.07012e-14	1.10031e-12	20.6878	C20orf123	0.22004	0.22004	1	0
cg14126020	1.93146	-2.03377	5.57752	5.17634e-08	3.11191e-07	7.64795	C20orf166,C20orf200	0.202827	0.202827	1	0
cg05756622	1.69521	0.401061	9.63392	1.82108e-19	5.37744e-18	33.4691	C20orf166,C20orf200	0.273102	0.273102	1	0
cg00596687	-2.05685	0.536072	-7.49296	6.56098e-13	7.91506e-12	18.6345	C20orf166,MIR1-1	-0.28584	0.28584	0	1
cg15010213	-3.68832	1.96252	-10.8764	1.13124e-23	6.13201e-22	43.0194	C20orf166,MIR1-1	-0.282733	0.282733	0	1
cg16226106	-1.94329	1.45515	-8.78935	9.20128e-17	1.8686e-15	27.3423	C20orf166,MIR1-1	-0.220947	0.220947	0	1
cg03223734	-1.81472	-1.16531	-9.29089	2.3718e-18	6.0128e-17	30.9415	C20orf26	-0.274626	0.274626	0	1
cg11577716	1.65711	1.13034	10.0057	1.06703e-20	3.74122e-19	36.2646	C20orf26	0.254825	0.254825	1	0
cg20430047	1.98691	1.95292	10.8206	1.7688e-23	9.32139e-22	42.5784	C20orf26	0.270439	0.270439	1	0
cg05097899	-1.43274	0.946171	-6.97675	1.72736e-11	1.72245e-10	15.4353	C20orf30	-0.200049	0.200049	0	1
cg11959399	1.41951	0.833523	7.80433	8.46082e-14	1.15073e-12	20.6415	C20orf54	0.222362	0.222362	1	0
cg12245717	-1.80323	-0.340114	-8.21827	5.11374e-15	8.16991e-14	23.3946	C20orf56	-0.284079	0.284079	0	1
cg20649298	-1.69235	-0.433265	-7.69689	1.72615e-13	2.25248e-12	19.9426	C20orf56	-0.267234	0.267234	0	1
cg06226567	2.62336	-2.7196	6.82266	4.44324e-11	4.18814e-10	14.5126	C20orf56	0.202496	0.202496	1	0
cg06398556	1.63029	-1.09606	6.63028	1.41514e-10	1.24373e-09	13.3824	C20orf56	0.217529	0.217529	1	0
cg08582485	1.48164	-0.437804	6.05862	3.83355e-09	2.72989e-08	10.1712	C20orf56	0.22492	0.22492	1	0
cg05325193	2.17502	-1.38834	8.54139	5.37264e-16	9.80639e-15	25.6078	C20orf56	0.243667	0.243667	1	0
cg06680481	1.85673	0.134178	11.2304	6.48345e-25	4.21357e-23	45.8412	C20orf56	0.289319	0.289319	1	0
cg15058464	3.15977	-1.81515	8.05914	1.52048e-14	2.27995e-13	22.3251	C20orf56	0.2895	0.2895	1	0
cg00960305	3.38281	-1.35257	11.9903	1.23705e-27	1.2597e-25	52.0239	C20orf56	0.31503	0.31503	1	0
cg11800608	-1.91645	-0.942112	-11.2288	6.57339e-25	4.26973e-23	45.8276	C20orf85	-0.300917	0.300917	0	1
cg06301550	1.33041	-0.907721	3.61301	0.000351052	0.00108899	-0.773548	C20orf95	0.202164	0.202164	1	0
cg01025836	2.13152	-1.03901	5.37736	1.45596e-07	8.16791e-07	6.64862	C20orf95	0.275263	0.275263	1	0
cg20727124	-2.84689	-0.351616	-15.4369	1.27978e-40	1.77098e-37	81.5744	C21orf130	-0.413422	0.413422	0	1
cg18042632	-2.67127	-0.0899424	-15.5515	4.60881e-41	6.73631e-38	82.584	C21orf130	-0.385505	0.385505	0	1
cg09456254	-2.52623	-0.301065	-12.3315	7.07262e-29	8.91591e-27	54.8506	C21orf130	-0.377576	0.377576	0	1
cg24710671	-1.33599	-0.263243	-6.04275	4.18799e-09	2.96742e-08	10.0854	C21orf2	-0.216264	0.216264	0	1
cg11023456	1.91056	0.73177	9.86004	3.26417e-20	1.07015e-18	35.1627	C21orf2	0.300073	0.300073	1	0
cg02828687	-1.61893	-0.45827	-7.70679	1.61682e-13	2.11704e-12	20.0067	C21orf29	-0.25656	0.25656	0	1
cg17585615	1.82404	-1.36699	6.11064	2.86526e-09	2.07892e-08	10.4541	C21orf29	0.226355	0.226355	1	0
cg12015443	-2.00734	0.824724	-6.36921	6.55936e-10	5.22175e-09	11.8881	C21orf29,KRTAP10-4	-0.270886	0.270886	0	1
cg23477348	1.23674	0.218811	7.2436	3.24925e-12	3.57533e-11	17.0686	C21orf33	0.200854	0.200854	1	0
cg11056129	-1.82949	0.134407	-9.37867	1.23572e-18	3.25678e-17	31.5834	C21orf54	-0.280953	0.280953	0	1
cg20399509	3.34418	-1.64902	8.25798	3.8882e-15	6.31619e-14	23.6636	C21orf57	0.306452	0.306452	1	0
cg02776659	2.66891	-0.796468	7.55485	4.38596e-13	5.42328e-12	19.0289	C21orf57	0.327774	0.327774	1	0
cg17616453	-1.35998	-0.411183	-7.22385	3.68254e-12	4.02194e-11	16.9462	C21orf62	-0.22267	0.22267	0	1
cg13043815	-2.2995	-0.952174	-13.6797	6.7872e-34	2.1276e-31	66.2681	C21orf63	-0.361571	0.361571	0	1
cg08854834	1.5182	0.568493	7.94008	3.40579e-14	4.87957e-13	21.5339	C21orf7	0.24344	0.24344	1	0
cg14716686	1.86021	1.43156	9.42072	9.03158e-19	2.42509e-17	31.8921	C21orf7	0.274572	0.274572	1	0
cg01314391	2.04908	2.76677	13.6004	1.35178e-33	4.00486e-31	65.5871	C21orf70	0.221205	0.221205	1	0
cg02901606	2.01352	2.32998	12.9287	4.42998e-31	8.28923e-29	59.8629	C21orf70	0.251809	0.251809	1	0
cg10007534	3.3555	4.12823	12.7803	1.57434e-30	2.64985e-28	58.6099	C21orf70	0.259866	0.259866	1	0
cg05054998	2.06458	0.907211	8.39816	1.46837e-15	2.52254e-14	24.62	C21orf70	0.309708	0.309708	1	0
cg02930963	2.69816	2.17121	11.7469	9.35269e-27	8.24973e-25	50.0261	C21orf70	0.355121	0.355121	1	0
cg18638180	2.40847	0.569874	10.143	3.69054e-21	1.37931e-19	37.3111	C21orf70	0.363614	0.363614	1	0
cg06787912	2.11913	2.60665	11.1616	1.13424e-24	7.10493e-23	45.2891	C21orf82	0.241647	0.241647	1	0
cg21046160	1.46931	-0.171506	9.30976	2.06228e-18	5.2759e-17	31.0792	C22orf15	0.220936	0.220936	1	0
cg05233946	1.53445	0.592801	8.98129	2.30048e-17	5.08189e-16	28.7057	C22orf30	0.242475	0.242475	1	0
cg13586696	2.10987	2.36086	15.3658	2.40972e-40	3.18908e-37	80.9488	C22orf31	0.270512	0.270512	1	0
cg03665785	1.90938	0.957815	9.97617	1.33938e-20	4.62876e-19	36.0405	C22orf31	0.2949	0.2949	1	0
cg17699374	-1.34212	-0.471325	-6.73131	7.72429e-11	7.03115e-10	13.973	C22orf33	-0.212618	0.212618	0	1
cg07656641	-1.76203	0.141628	-9.31051	2.05082e-18	5.2488e-17	31.0847	C22orf34	-0.273078	0.273078	0	1
cg09277566	-1.75615	0.62945	-9.92608	1.96812e-20	6.65503e-19	35.6612	C22orf34	-0.24248	0.24248	0	1
cg21029504	-1.79408	0.77073	-7.82112	7.56466e-14	1.03593e-12	20.7513	C22orf34	-0.2405	0.2405	0	1
cg20744362	-1.65737	0.669057	-5.7647	1.91711e-08	1.23112e-07	8.6096	C22orf34	-0.237786	0.237786	0	1
cg15149938	-1.47781	0.366178	-6.49431	3.16322e-10	2.64468e-09	12.5984	C22orf34	-0.230924	0.230924	0	1
cg20061654	1.43254	-0.586154	5.37041	1.5084e-07	8.44219e-07	6.61446	C22orf9	0.220595	0.220595	1	0
cg21935981	1.79421	-1.08745	5.32006	1.94706e-07	1.06996e-06	6.36813	C22orf9	0.246025	0.246025	1	0
cg07795766	2.18061	-0.454401	5.65655	3.41359e-08	2.10986e-07	8.05082	C22orf9	0.304907	0.304907	1	0
cg08009711	1.47469	1.27515	8.02518	1.91524e-14	2.83221e-13	22.0986	C2CD2	0.216312	0.216312	1	0
cg00054774	1.58648	0.676088	8.72586	1.44979e-16	2.86683e-15	26.8953	C2CD2	0.250938	0.250938	1	0
cg04723534	2.10132	0.100568	7.34418	1.71181e-12	1.95562e-11	17.6957	C2CD2	0.313832	0.313832	1	0
cg02068166	-2.36192	-0.255832	-11.0728	2.32754e-24	1.39507e-22	44.5797	C2CD4B	-0.350273	0.350273	0	1
cg24181605	-2.2306	-0.180913	-11.9855	1.28817e-27	1.30699e-25	51.9839	C2CD4B	-0.337651	0.337651	0	1
cg01252136	1.55933	1.24478	9.64849	1.63125e-19	4.84162e-18	33.5775	C2orf18	0.23721	0.23721	1	0
cg17161250	2.02794	-2.26485	4.99938	9.46752e-07	4.66344e-06	4.84527	C2orf40	0.211323	0.211323	1	0
cg09661951	1.70442	-1.0194	6.63549	1.37184e-10	1.20857e-09	13.4127	C2orf40	0.227573	0.227573	1	0
cg06499647	3.27276	-2.2398	10.8798	1.10022e-23	5.97282e-22	43.0468	C2orf40	0.232722	0.232722	1	0
cg14535980	2.21051	-0.377531	10.6831	5.29357e-23	2.60415e-21	41.4969	C2orf40	0.304853	0.304853	1	0
cg21838979	2.06892	0.0632285	13.8826	1.15985e-34	4.2339e-32	68.0144	C2orf40	0.315387	0.315387	1	0
cg16421411	1.76313	1.91859	7.27518	2.65871e-12	2.9617e-11	17.2648	C2orf48	0.225485	0.225485	1	0
cg11277143	1.6139	1.66254	10.1106	4.74283e-21	1.74655e-19	37.0638	C2orf48	0.2294	0.2294	1	0
cg07622096	1.76653	1.83608	11.0063	3.98155e-24	2.30667e-22	44.0498	C2orf48	0.244594	0.244594	1	0
cg06709297	1.688	1.48116	9.05408	1.35375e-17	3.07851e-16	29.2274	C2orf48	0.246158	0.246158	1	0
cg23005797	1.91921	1.39892	7.9091	4.19543e-14	5.94007e-13	21.3293	C2orf48	0.27883	0.27883	1	0
cg07301105	1.57801	0.60889	9.75842	7.08601e-20	2.21137e-18	34.3989	C2orf52	0.255173	0.255173	1	0
cg12810212	2.73254	-1.36219	11.5834	3.60823e-26	2.87306e-24	48.6929	C2orf52	0.272132	0.272132	1	0
cg09994035	-2.16024	-0.00599812	-12.9009	5.61991e-31	1.03039e-28	59.6278	C2orf54	-0.325183	0.325183	0	1
cg23100133	-1.80385	-0.526933	-9.36374	1.38103e-18	3.61698e-17	31.474	C2orf55	-0.283464	0.283464	0	1
cg02787615	-1.30155	-1.17858	-11.2879	4.06201e-25	2.73756e-23	46.3027	C2orf55	-0.202884	0.202884	0	1
cg20666917	1.5559	1.31401	10.1667	3.07106e-21	1.16051e-19	37.4923	C2orf55	0.237544	0.237544	1	0
cg11636504	1.5727	0.794567	11.5935	3.32244e-26	2.66456e-24	48.7744	C2orf55	0.254701	0.254701	1	0
cg04787024	1.84479	-0.193394	4.48738	1.00521e-05	4.17886e-05	2.58338	C2orf55	0.265114	0.265114	1	0
cg17968795	1.89137	-0.0061788	5.83877	1.28514e-08	8.4722e-08	8.99727	C2orf55	0.280451	0.280451	1	0
cg19043574	2.16338	0.138765	10.0184	9.67164e-21	3.41077e-19	36.3614	C2orf55	0.312069	0.312069	1	0
cg10481134	1.55822	0.48219	5.93662	7.5324e-09	5.14152e-08	9.51549	C2orf58	0.238122	0.238122	1	0
cg14663177	2.67631	-0.500297	10.8424	1.48503e-23	7.91776e-22	42.7509	C2orf58	0.3462	0.3462	1	0
cg14012686	-1.90376	0.629501	-11.9804	1.34326e-27	1.3591e-25	51.9425	C2orf65	-0.263309	0.263309	0	1
cg18742855	-1.7088	0.123341	-10.6312	7.99883e-23	3.82537e-21	41.0897	C2orf70	-0.263616	0.263616	0	1
cg21249563	-1.86697	1.55461	-6.81667	4.60806e-11	4.33217e-10	14.4771	C2orf71	-0.215713	0.215713	0	1
cg18158151	1.77951	-2.20801	4.52927	8.34911e-06	3.51787e-05	2.76043	C2orf74	0.203286	0.203286	1	0
cg16328106	1.72054	-2.06525	4.07714	5.75126e-05	0.000208851	0.926929	C2orf74	0.207452	0.207452	1	0
cg24757310	2.05188	-2.56446	4.78344	2.62853e-06	1.20493e-05	3.86546	C2orf74	0.208079	0.208079	1	0
cg05037927	2.00588	-2.09084	4.90438	1.49016e-06	7.11173e-06	4.40966	C2orf74	0.228627	0.228627	1	0
cg26147678	2.35852	-1.38735	8.15511	7.89332e-15	1.22813e-13	22.9685	C2orf74	0.264534	0.264534	1	0
cg25406923	-1.31987	-0.270822	-7.00928	1.41239e-11	1.42497e-10	15.632	C2orf78	-0.213846	0.213846	0	1
cg24129222	1.44506	1.39755	8.6835	1.96149e-16	3.80954e-15	26.5981	C2orf81	0.211258	0.211258	1	0
cg05413277	1.43522	-0.462844	8.4792	8.32428e-16	1.47935e-14	25.1775	C2orf81	0.219675	0.219675	1	0
cg03292743	1.64272	0.954084	7.82956	7.15013e-14	9.82048e-13	20.8065	C2orf81	0.256961	0.256961	1	0
cg13888593	2.03581	-0.49869	8.02205	1.95632e-14	2.88943e-13	22.0778	C2orf81	0.289817	0.289817	1	0
cg04276057	1.41232	1.55938	13.8522	1.51115e-34	5.36556e-32	67.7529	C2orf82	0.211964	0.211964	1	0
cg02115117	1.25615	0.581656	7.53463	5.00418e-13	6.13746e-12	18.8997	C2orf84	0.203373	0.203373	1	0
cg04609635	1.36257	0.385772	7.34644	1.68715e-12	1.92932e-11	17.7099	C2orf84	0.217967	0.217967	1	0
[truncated: 16,750 more rows]

## Sheet: Luminal B
Supplementary Table 9
This sheet contains methylation analysis result for luminal subtype B.
id	logFC	AveExpr	t	P.Value	adj.P.Val	B	gene	betaDiff	absDiff	hypermethylation	hypomethylation
cg08748033	-2.43929	-0.737389	-9.07579	7.22166e-16	2.36994e-14	25.4345	2016-03-01	-0.374239	0.374239	0	1
cg06718080	-2.5895	1.0828	-5.52125	1.50219e-07	1.2171e-06	6.64065	2016-03-01	-0.315093	0.315093	0	1
cg06166885	-2.69305	1.26126	-6.20138	5.47262e-09	5.78735e-08	9.86564	2016-03-01	-0.307614	0.307614	0	1
cg00557872	-1.48757	1.00933	-3.62163	0.000403425	0.00160099	-0.925158	2016-03-01	-0.226205	0.226205	0	1
cg00032805	2.30782	-1.93623	6.23615	4.59385e-09	4.92502e-08	10.0365	2016-03-01	0.210448	0.210448	1	0
cg22299454	2.92163	-2.23813	6.33434	2.79447e-09	3.11178e-08	10.522	2016-03-01	0.239143	0.239143	1	0
cg25291004	2.22822	-1.45888	6.19213	5.73305e-09	6.04239e-08	9.82026	2016-03-01	0.25223	0.25223	1	0
cg10127275	2.16981	-0.953125	6.92062	1.32484e-10	1.83948e-09	13.5062	2016-03-01	0.282361	0.282361	1	0
cg10943359	2.02026	-0.216756	7.49571	5.90399e-12	1.03179e-10	16.5598	2016-03-01	0.296677	0.296677	1	0
cg07160277	2.71926	-1.13033	7.66209	2.35428e-12	4.40344e-11	17.4636	2016-03-01	0.297828	0.297828	1	0
cg18685561	2.32034	-0.817825	6.24693	4.35074e-09	4.68342e-08	10.0896	2016-03-01	0.304847	0.304847	1	0
cg21169914	2.46896	-0.92663	7.36728	1.19373e-11	1.98356e-10	15.8681	2016-03-01	0.307081	0.307081	1	0
cg10453719	2.94007	-1.5149	6.01851	1.36206e-08	1.34139e-07	8.97612	2016-03-01	0.312807	0.312807	1	0
cg21300373	2.19869	-0.308762	9.04396	8.70337e-16	2.82034e-14	25.2503	2016-03-01	0.32044	0.32044	1	0
cg02990869	2.81524	-0.637344	7.79329	1.1338e-12	2.23434e-11	18.1822	2016-03-01	0.338274	0.338274	1	0
cg17310600	2.20347	0.552919	8.20114	1.13635e-13	2.63351e-12	20.4467	2016-03-01	0.344079	0.344079	1	0
cg21901718	2.88668	-2.91614	4.53304	1.20365e-05	6.71679e-05	2.40961	2016-03-11	0.232388	0.232388	1	0
cg17030173	2.4774	-2.40264	4.05047	8.27818e-05	0.000385193	0.570018	2016-03-11	0.241662	0.241662	1	0
cg11452391	3.47023	-2.26407	7.75976	1.3672e-12	2.66059e-11	17.9981	2016-03-11	0.257621	0.257621	1	0
cg17712694	3.04575	-2.2959	4.66683	6.8719e-06	4.03356e-05	2.94734	2016-03-11	0.285721	0.285721	1	0
cg16150752	3.11352	-2.3139	4.56007	1.07571e-05	6.06399e-05	2.51732	2016-03-11	0.292211	0.292211	1	0
cg16182986	2.30215	-0.702423	6.36006	2.45169e-09	2.7587e-08	10.6499	2016-03-11	0.313518	0.313518	1	0
cg18325622	3.78547	-0.958833	8.74949	4.85131e-15	1.3976e-13	23.5552	2016-03-11	0.400637	0.400637	1	0
cg23065934	4.50345	-0.965126	8.59989	1.1541e-14	3.13009e-13	22.7006	2016-03-11	0.436969	0.436969	1	0
cg12456714	4.3021	-0.551342	8.28509	7.0417e-14	1.68825e-12	20.9181	2016-03-11	0.46571	0.46571	1	0
cg05346963	-1.50033	0.223373	-6.73732	3.4861e-10	4.52571e-09	12.5582	2016-09-11	-0.235854	0.235854	0	1
cg08489623	-1.40808	0.879517	-4.35388	2.50583e-05	0.000130661	1.70802	2016-09-14	-0.204767	0.204767	0	1
cg18640536	-2.76379	-0.502884	-10.0276	2.54753e-18	1.23325e-16	31.0121	2016-03-03	-0.402066	0.402066	0	1
cg23155911	2.22054	0.690933	12.1629	6.22739e-24	7.54469e-22	43.7932	2016-03-03	0.354566	0.354566	1	0
cg06918474	2.49456	0.700511	9.8932	5.69324e-18	2.60532e-16	30.2174	2016-03-03	0.381984	0.381984	1	0
cg25568066	2.6476	0.442772	11.2057	2.08356e-21	1.67579e-19	38.0416	2016-03-03	0.403013	0.403013	1	0
cg08353938	-1.86731	0.169419	-4.8278	3.45132e-06	2.14998e-05	3.60958	2016-03-04	-0.27731	0.27731	0	1
cg19553961	2.06538	1.99342	9.8934	5.68614e-18	2.6024e-16	30.2186	2016-03-06	0.279148	0.279148	1	0
cg25810857	-2.62988	-0.80988	-16.2848	1.29434e-34	9.02419e-32	68.1249	2016-09-09	-0.409345	0.409345	0	1
cg18853199	-2.53937	-1.71883	-11.3408	9.17995e-22	7.82144e-20	38.8525	2016-09-09	-0.368455	0.368455	0	1
cg03840467	-2.1741	-0.510907	-12.1192	8.12113e-24	9.59928e-22	43.5305	2016-09-09	-0.347304	0.347304	0	1
cg02975107	-2.35401	-2.55384	-7.86787	7.46884e-13	1.51679e-11	18.5929	2016-09-09	-0.271017	0.271017	0	1
cg14222245	1.46983	1.66292	8.41316	3.38267e-14	8.51616e-13	21.6406	A1BG	0.210268	0.210268	1	0
cg03630821	2.62358	2.16967	9.46974	7.07735e-17	2.73259e-15	27.7277	A1BG	0.341241	0.341241	1	0
cg27394794	-2.61995	-1.02954	-8.76092	4.53959e-15	1.3131e-13	23.6207	A1CF	-0.397853	0.397853	0	1
cg24411946	-2.80472	0.719862	-9.28065	2.16431e-16	7.76364e-15	26.624	A1CF	-0.345386	0.345386	0	1
cg03817621	-2.04007	0.89985	-8.28029	7.23752e-14	1.73121e-12	20.8911	A1CF	-0.264479	0.264479	0	1
cg07944396	-3.71288	-0.815629	-10.5958	8.35258e-20	5.1751e-18	34.3908	A2BP1	-0.528037	0.528037	0	1
cg06719334	-3.58715	-1.07634	-11.559	2.44191e-22	2.27583e-20	40.1627	A2BP1	-0.525922	0.525922	0	1
cg08160063	-3.99475	-0.280981	-10.9317	1.09686e-20	7.84886e-19	36.3986	A2BP1	-0.518009	0.518009	0	1
cg07568233	-3.64801	-0.476205	-10.2841	5.46549e-19	2.96044e-17	32.5335	A2BP1	-0.5015	0.5015	0	1
cg09790780	-3.30506	-0.790978	-11.1813	2.41656e-21	1.92154e-19	37.8949	A2BP1	-0.479646	0.479646	0	1
cg09696486	-3.49824	-0.17962	-10.3711	3.23662e-19	1.81894e-17	33.0515	A2BP1	-0.472461	0.472461	0	1
cg06524192	-3.69181	0.0161701	-8.98268	1.24595e-15	3.9448e-14	24.8963	A2BP1	-0.467302	0.467302	0	1
cg02217063	-3.23441	-0.379418	-9.11337	5.79229e-16	1.93169e-14	25.6522	A2BP1	-0.459228	0.459228	0	1
cg27623406	-3.31998	-0.195441	-9.90879	5.18657e-18	2.39241e-16	30.3095	A2BP1	-0.45696	0.45696	0	1
cg09599971	-3.35278	-0.0282863	-10.4429	2.10031e-19	1.22068e-17	33.4791	A2BP1	-0.448869	0.448869	0	1
cg27449328	-3.51657	0.418405	-8.12708	1.73091e-13	3.90208e-12	20.0322	A2BP1	-0.429103	0.429103	0	1
cg03529595	-2.93605	-0.0428914	-8.14337	1.57804e-13	3.5783e-12	20.1233	A2BP1	-0.418419	0.418419	0	1
cg03623568	-2.7076	-0.603478	-8.35427	4.74094e-14	1.16575e-12	21.3079	A2BP1	-0.411716	0.411716	0	1
cg00480381	-2.97567	0.102088	-7.03522	7.1911e-11	1.04368e-09	14.1054	A2BP1	-0.40809	0.40809	0	1
cg10413513	-2.62533	-0.0453801	-10.2881	5.33522e-19	2.89548e-17	32.5574	A2BP1	-0.38499	0.38499	0	1
cg08996613	-2.73913	0.574277	-7.78996	1.15512e-12	2.27351e-11	18.1639	A2BP1	-0.352812	0.352812	0	1
cg08230268	-2.35596	-0.280624	-6.44771	1.56627e-09	1.82066e-08	11.0879	A2BP1	-0.351174	0.351174	0	1
cg00499781	-3.60324	1.63822	-6.08086	9.99769e-09	1.00862e-07	9.27765	A2BP1	-0.348416	0.348416	0	1
cg00205756	-2.3309	0.145753	-7.42039	8.92733e-12	1.51413e-10	16.1535	A2BP1	-0.347855	0.347855	0	1
cg00099017	-2.40502	0.331726	-7.03559	7.17681e-11	1.0419e-09	14.1073	A2BP1	-0.342783	0.342783	0	1
cg06580966	-2.55125	-2.12082	-9.71843	1.61509e-17	6.91771e-16	29.1871	A2BP1	-0.338279	0.338279	0	1
cg04006565	-2.50071	0.568006	-5.19745	6.70769e-07	4.80591e-06	5.19057	A2BP1	-0.330879	0.330879	0	1
cg00491523	-2.75725	-2.67035	-11.0357	5.8394e-21	4.35136e-19	37.0222	A2BP1	-0.326305	0.326305	0	1
cg26488009	-2.83677	1.34846	-5.42341	2.3747e-07	1.85335e-06	6.19633	A2BP1	-0.321939	0.321939	0	1
cg10338848	-2.39385	0.627164	-7.34274	1.36482e-11	2.24535e-10	15.7365	A2BP1	-0.321025	0.321025	0	1
cg08390979	-2.03358	-0.988496	-6.1577	6.81335e-09	7.08597e-08	9.65176	A2BP1	-0.312426	0.312426	0	1
cg04973802	-2.26875	0.694935	-5.33076	3.64706e-07	2.74437e-06	5.78046	A2BP1	-0.307738	0.307738	0	1
cg02042823	-2.71356	1.12903	-6.16996	6.40773e-09	6.69549e-08	9.71167	A2BP1	-0.304663	0.304663	0	1
cg01597629	-2.25017	-2.15856	-12.4889	8.60015e-25	1.19601e-22	45.7524	A2BP1	-0.300069	0.300069	0	1
cg06844984	-2.75786	1.74733	-5.87536	2.7516e-08	2.56197e-07	8.29097	A2BP1	-0.277735	0.277735	0	1
cg06271387	-1.67193	-0.215836	-4.36069	2.43784e-05	0.000127441	1.7343	A2BP1	-0.25902	0.25902	0	1
cg02789526	-1.78452	0.964118	-4.91743	2.33659e-06	1.50572e-05	3.98535	A2BP1	-0.246385	0.246385	0	1
cg07891288	-2.09097	1.4212	-6.02472	1.32082e-08	1.30379e-07	9.00609	A2BP1	-0.241848	0.241848	0	1
cg06705265	-1.51864	-0.290222	-3.4996	0.000618478	0.00234704	-1.32529	A2BP1	-0.235954	0.235954	0	1
cg09683476	-1.96172	1.58354	-5.09998	1.04084e-06	7.18812e-06	4.7658	A2BP1	-0.227743	0.227743	0	1
cg06447474	-1.5504	1.04779	-3.48961	0.000640185	0.0024208	-1.35753	A2BP1	-0.227486	0.227486	0	1
cg04383979	-1.79253	-2.02365	-4.9929	1.67641e-06	1.11077e-05	4.30558	A2BP1	-0.209233	0.209233	0	1
cg16696400	-1.77065	-2.31612	-6.39918	2.00802e-09	2.29358e-08	10.845	A2BP1	-0.201337	0.201337	0	1
cg02119348	1.49805	-0.670526	6.33964	2.7202e-09	3.03623e-08	10.5484	A2BP1	0.220592	0.220592	1	0
cg27376707	2.01608	-2.15259	3.77805	0.000229746	0.000966639	-0.395635	A2BP1	0.221601	0.221601	1	0
cg01610605	1.68753	-1.0453	5.4433	2.16448e-07	1.70261e-06	6.28623	A2BP1	0.228243	0.228243	1	0
cg02230017	2.63434	-2.53858	4.34724	2.57389e-05	0.000133813	1.68243	A2BP1	0.251148	0.251148	1	0
cg27282264	1.69828	-0.549248	3.83497	0.000186392	0.00080129	-0.198359	A2BP1	0.253339	0.253339	1	0
cg08545287	2.23177	-1.79114	4.36373	2.40816e-05	0.000125998	1.746	A2BP1	0.254961	0.254961	1	0
cg07027430	1.71342	-0.123129	5.43369	2.26363e-07	1.77374e-06	6.24279	A2BP1	0.270097	0.270097	1	0
cg00853103	2.96801	-2.18437	5.31092	3.99561e-07	2.98377e-06	5.69204	A2BP1	0.274645	0.274645	1	0
cg04671611	2.21927	-0.909856	5.29368	4.32465e-07	3.21058e-06	5.6154	A2BP1	0.29388	0.29388	1	0
cg03072621	2.91273	-1.01284	6.3517	2.55823e-09	2.86865e-08	10.6083	A2BP1	0.342324	0.342324	1	0
cg07849944	2.95078	-1.33844	5.11163	9.87857e-07	6.8517e-06	4.81629	A2BP1	0.347239	0.347239	1	0
cg00590139	3.071	-0.648764	6.20829	5.28585e-09	5.60367e-08	9.89954	A2BP1	0.381528	0.381528	1	0
cg19815813	-2.89096	0.265482	-10.9704	8.67712e-21	6.2983e-19	36.6304	A2LD1	-0.376842	0.376842	0	1
cg01723761	-2.16298	-0.668528	-9.34388	1.49019e-16	5.47601e-15	26.9924	A2LD1	-0.338332	0.338332	0	1
cg13776095	-2.07388	-0.311527	-10.8599	1.69325e-20	1.17874e-18	35.9691	A2LD1	-0.324955	0.324955	0	1
cg07218357	-1.67571	0.0115611	-7.27311	1.9937e-11	3.1918e-10	15.3643	A2LD1	-0.259149	0.259149	0	1
cg00336946	-2.01085	1.21654	-5.8803	2.68598e-08	2.50536e-07	8.31447	A2LD1	-0.246476	0.246476	0	1
cg16314263	-1.71038	1.36934	-3.92065	0.000135492	0.000601151	0.103086	A2M	-0.215403	0.215403	0	1
cg26665904	-1.28674	0.336413	-3.66025	0.000351631	0.0014151	-0.796149	A2M	-0.203369	0.203369	0	1
cg00134295	1.38341	-0.816532	3.33671	0.00107591	0.00384376	-1.84127	A2M	0.216921	0.216921	1	0
cg08300930	2.28319	2.60316	5.85185	3.08554e-08	2.84394e-07	8.17944	A2M	0.234135	0.234135	1	0
cg23669440	-2.00179	0.691723	-6.6372	5.88211e-10	7.35424e-09	12.046	A4GNT	-0.275371	0.275371	0	1
cg04291383	-2.50066	1.13762	-6.43912	1.63681e-09	1.89715e-08	11.0448	AADACL3	-0.299766	0.299766	0	1
cg15092772	-1.78791	0.325315	-6.36956	2.33578e-09	2.63724e-08	10.6972	AADACL3	-0.2728	0.2728	0	1
cg18992153	-3.04254	0.222838	-11.474	4.08969e-22	3.67509e-20	39.6524	AAK1	-0.401134	0.401134	0	1
cg11423556	1.76928	2.3356	8.3446	5.01105e-14	1.22802e-12	21.2533	AAK1	0.209393	0.209393	1	0
cg19289072	1.53876	1.47149	15.9845	7.41246e-34	4.63523e-31	66.4001	AAK1	0.235328	0.235328	1	0
cg03238396	-3.0588	1.09939	-7.41322	9.28497e-12	1.57047e-10	16.1149	AASS	-0.338794	0.338794	0	1
cg04893558	2.23169	-1.47061	6.56434	8.58643e-10	1.04325e-08	11.6758	AASS	0.235618	0.235618	1	0
cg11684549	-1.31312	0.334561	-3.26125	0.00138138	0.00479861	-2.07314	AATK	-0.213989	0.213989	0	1
cg24924502	2.52466	3.02607	5.07296	1.17458e-06	8.02882e-06	4.64902	AATK	0.209298	0.209298	1	0
cg17279079	2.12004	2.22623	7.04173	6.94486e-11	1.01065e-09	14.1396	AATK	0.256289	0.256289	1	0
cg16586594	1.58714	1.92863	5.70781	6.19006e-08	5.3827e-07	7.50201	ABAT	0.203289	0.203289	1	0
cg04332619	1.45076	1.3052	6.25111	4.25991e-09	4.5942e-08	10.1102	ABAT	0.217597	0.217597	1	0
cg00220102	1.72327	1.69698	8.04478	2.75854e-13	6.01023e-12	19.5733	ABAT	0.246142	0.246142	1	0
cg00231389	1.90825	0.563594	11.4436	4.9187e-22	4.36083e-20	39.4698	ABAT	0.311013	0.311013	1	0
cg26778345	1.99023	0.990592	8.96875	1.3517e-15	4.25591e-14	24.8159	ABAT	0.312494	0.312494	1	0
cg14019050	2.08308	1.34733	11.7387	8.19709e-23	8.25387e-21	41.2427	ABCA1	0.322378	0.322378	1	0
cg26843807	1.57586	1.83417	8.69603	6.61578e-15	1.86764e-13	23.2493	ABCA12	0.217116	0.217116	1	0
cg08441248	-2.80894	0.517644	-8.60037	1.15089e-14	3.12184e-13	22.7033	ABCA13	-0.363271	0.363271	0	1
cg22022988	-2.98136	0.866735	-8.24622	8.79001e-14	2.07623e-12	20.6996	ABCA13	-0.347609	0.347609	0	1
cg20307184	-2.1724	-0.419254	-7.86674	7.51649e-13	1.52518e-11	18.5867	ABCA13	-0.336387	0.336387	0	1
cg15382258	-2.50264	1.01567	-6.56643	8.49369e-10	1.03274e-08	11.6865	ABCA13	-0.305956	0.305956	0	1
cg18280251	-1.90249	0.697831	-5.66344	7.65505e-08	6.54241e-07	7.29549	ABCA13	-0.265792	0.265792	0	1
cg00645664	-2.24434	1.74119	-4.56586	1.05007e-05	5.93248e-05	2.54046	ABCA13	-0.256568	0.256568	0	1
cg22872778	-2.97627	2.73682	-4.75709	4.67945e-06	2.84112e-05	3.31665	ABCA13	-0.244612	0.244612	0	1
cg04119462	2.16422	2.82961	7.2129	2.7635e-11	4.31598e-10	15.0438	ABCA17P	0.22467	0.22467	1	0
cg01807748	-1.79912	-0.860881	-6.99244	9.03807e-11	1.29079e-09	13.8812	ABCA4	-0.280203	0.280203	0	1
cg18185648	1.37659	0.0796733	3.90665	0.000142792	0.00063026	0.0534413	ABCA4	0.216909	0.216909	1	0
cg21660392	-2.02711	-0.135367	-5.25267	5.2173e-07	3.81576e-06	5.43372	ABCA8	-0.312096	0.312096	0	1
cg27464144	-1.42277	-1.01154	-4.17127	5.18118e-05	0.000252139	1.01539	ABCA8	-0.210228	0.210228	0	1
cg01517431	-2.42187	-1.17347	-8.95698	1.44802e-15	4.53565e-14	24.748	ABCA9	-0.369548	0.369548	0	1
cg06213598	-1.52747	1.03315	-3.75513	0.000249769	0.0010419	-0.474378	ABCA9	-0.224351	0.224351	0	1
cg14319793	-2.18509	1.06215	-6.60672	6.89235e-10	8.51016e-09	11.8909	ABCB1	-0.269865	0.269865	0	1
cg19861260	-1.56303	-0.450181	-4.23243	4.07212e-05	0.000202835	1.24477	ABCB1	-0.23993	0.23993	0	1
cg00141548	1.68908	-1.52777	5.04458	1.33303e-06	9.01372e-06	4.52681	ABCB1	0.207492	0.207492	1	0
cg12270822	2.07158	-1.7006	4.68555	6.34788e-06	3.75176e-05	3.02353	ABCB1	0.244502	0.244502	1	0
cg15759056	2.95763	-2.63954	5.1279	9.18252e-07	6.41035e-06	4.8869	ABCB1	0.247109	0.247109	1	0
cg27507700	2.63096	-2.06914	5.0585	1.2529e-06	8.51953e-06	4.58668	ABCB1	0.256449	0.256449	1	0
cg00862116	2.70656	-1.4932	4.79942	3.90123e-06	2.4057e-05	3.49163	ABCB1	0.28754	0.28754	1	0
cg04219946	1.70063	-1.15351	4.17224	5.16143e-05	0.000251272	1.01902	ABCB4	0.225056	0.225056	1	0
cg04996195	2.02261	1.87984	6.65182	5.45084e-10	6.85389e-09	12.1206	ABCB4	0.269339	0.269339	1	0
cg25840822	-2.38348	0.415261	-7.48347	6.31527e-12	1.09892e-10	16.4936	ABCB5	-0.332933	0.332933	0	1
cg01717812	-1.795	-2.08431	-7.781	1.21441e-12	2.38235e-11	18.1147	ABCB7	-0.226029	0.226029	0	1
cg03131767	-2.14734	-0.761736	-8.51799	1.85122e-14	4.85541e-13	22.2347	ABCB9	-0.330558	0.330558	0	1
cg04772575	1.35805	0.784375	4.23994	3.95264e-05	0.000197455	1.27315	ABCB9	0.207731	0.207731	1	0
cg01332683	1.65419	1.1727	7.60405	3.2475e-12	5.93055e-11	17.1473	ABCC1	0.255716	0.255716	1	0
cg09109383	2.04636	1.7518	8.77284	4.23578e-15	1.23109e-13	23.6891	ABCC1	0.312438	0.312438	1	0
cg08404739	-3.08412	-0.387392	-11.0802	4.4612e-21	3.38395e-19	37.2885	ABCC11	-0.446062	0.446062	0	1
cg04388863	-2.63635	-0.612422	-11.5977	1.93035e-22	1.83239e-20	40.3952	ABCC11	-0.402773	0.402773	0	1
cg09147400	-1.71941	-0.551961	-8.14875	1.53062e-13	3.47727e-12	20.1533	ABCC11	-0.279536	0.279536	0	1
cg09648454	1.69249	1.53285	7.91458	5.74633e-13	1.19062e-11	18.8509	ABCC12	0.24675	0.24675	1	0
cg14303526	-1.51113	0.541455	-5.70832	6.17489e-08	5.37067e-07	7.5044	ABCC2	-0.225422	0.225422	0	1
cg05599550	2.66633	-1.74839	5.74599	5.15187e-08	4.55314e-07	7.68056	ABCC3	0.258945	0.258945	1	0
cg05228196	-2.29162	1.88347	-5.62082	9.37931e-08	7.88762e-07	7.09808	ABCC4	-0.236106	0.236106	0	1
cg18016288	-1.47702	0.14258	-3.91963	0.000136014	0.000603174	0.0994459	ABCC4	-0.224682	0.224682	0	1
cg10304534	-1.58441	0.919274	-4.49773	1.39301e-05	7.67158e-05	2.26963	ABCC4	-0.22424	0.22424	0	1
cg00241432	-2.09301	1.76323	-4.56268	1.06409e-05	6.00469e-05	2.52774	ABCC4	-0.223964	0.223964	0	1
cg14808360	-2.14505	2.29767	-4.49022	1.43684e-05	7.89121e-05	2.23996	ABCC4	-0.213092	0.213092	0	1
cg10024478	-1.5701	-1.3944	-7.37954	1.11636e-11	1.86491e-10	15.9339	ABCC6	-0.232452	0.232452	0	1
cg13185308	1.35835	1.13396	8.17542	1.31536e-13	3.01875e-12	20.3026	ABCC8	0.214395	0.214395	1	0
cg06535308	1.44376	-0.453697	5.77556	4.467e-08	3.99589e-07	7.81933	ABCC8	0.222497	0.222497	1	0
cg18097532	2.54977	-1.98195	5.82212	3.56529e-08	3.24787e-07	8.03875	ABCC8	0.2425	0.2425	1	0
cg15683950	1.86462	2.0159	8.14279	1.5833e-13	3.58887e-12	20.12	ABCC8	0.243025	0.243025	1	0
cg11237362	-2.73697	-0.441569	-10.8049	2.3617e-20	1.60359e-18	35.6401	ABCD3	-0.411417	0.411417	0	1
cg05878073	1.37525	1.44328	6.20853	5.27945e-09	5.59787e-08	9.90072	ABCD4	0.202609	0.202609	1	0
cg02148324	-1.54504	-1.24093	-7.38619	1.07652e-11	1.80274e-10	15.9696	ABCF2	-0.234323	0.234323	0	1
cg27243685	2.24366	2.52798	11.7073	9.91984e-23	9.86137e-21	41.054	ABCG1	0.270805	0.270805	1	0
cg02016771	-2.15228	0.874523	-5.88585	2.61425e-08	2.44319e-07	8.34083	ABCG2	-0.282684	0.282684	0	1
cg24207176	1.51062	-1.73102	3.00088	0.00316796	0.00998177	-2.83779	ABCG2	0.209702	0.209702	1	0
cg18303215	2.83646	-2.88462	4.74506	4.92672e-06	2.97748e-05	3.26713	ABCG5	0.230377	0.230377	1	0
cg14583675	2.0627	0.0502743	4.91828	2.32787e-06	1.50066e-05	3.98895	ABCG5	0.305623	0.305623	1	0
cg13591352	2.16779	-0.465654	4.97189	1.83942e-06	1.20951e-05	4.21605	ABCG5	0.316153	0.316153	1	0
cg13724820	-1.58208	0.0958877	-7.60775	3.18155e-12	5.81977e-11	17.1675	ABCG8	-0.25238	0.25238	0	1
cg21052932	-1.78637	0.462905	-5.36144	3.16562e-07	2.41011e-06	5.91764	ABHD12B	-0.262898	0.262898	0	1
cg07628705	1.57855	-0.142033	5.05766	1.25756e-06	8.54789e-06	4.58309	ABHD12B	0.252202	0.252202	1	0
cg01270593	2.41545	-1.53838	5.37546	2.96676e-07	2.27211e-06	5.98052	ABHD12B	0.273562	0.273562	1	0
cg23527366	2.21377	2.05712	14.4593	5.99174e-30	1.93663e-27	57.5025	ABHD14A	0.306329	0.306329	1	0
cg04210566	2.3017	1.77655	10.8727	1.56697e-20	1.09649e-18	36.0458	ABHD14A	0.331493	0.331493	1	0
cg10173620	-2.9784	-0.66804	-10.1318	1.36384e-18	6.90824e-17	31.6296	ABHD2	-0.437481	0.437481	0	1
cg23124613	-2.5063	0.191268	-7.68358	2.08937e-12	3.94363e-11	17.581	ABHD2	-0.353231	0.353231	0	1
cg02557652	1.56689	1.73369	4.68288	6.42026e-06	3.7906e-05	3.01264	ABHD2	0.20517	0.20517	1	0
cg25156843	2.77296	3.49354	14.2517	2.07095e-29	6.08317e-27	56.2755	ABHD2	0.268342	0.268342	1	0
cg05948372	-1.99269	-2.27964	-8.28299	7.12681e-14	1.70664e-12	20.9063	ABHD3	-0.242086	0.242086	0	1
cg17941109	-1.53551	-0.876039	-6.90519	1.4379e-10	1.98427e-09	13.426	ABHD8	-0.242209	0.242209	0	1
cg18888655	2.04088	0.23246	3.47858	0.000664986	0.00250466	-1.39303	ABHD8	0.320544	0.320544	1	0
cg20952901	2.4554	-0.548595	4.04003	8.61632e-05	0.000399323	0.532023	ABHD8	0.341682	0.341682	1	0
cg12247222	2.43656	-0.420363	3.98061	0.000108066	0.000490138	0.317246	ABHD8	0.358129	0.358129	1	0
cg03419646	2.27927	2.33695	5.37198	3.015e-07	2.30604e-06	5.96489	ABI3	0.248157	0.248157	1	0
cg06952307	1.25964	0.351539	6.79485	2.57659e-10	3.41576e-09	12.8544	ABI3,GNGT2	0.208359	0.208359	1	0
cg22960869	1.62014	0.595341	4.00594	9.81476e-05	0.000449229	0.408496	ABI3,GNGT2	0.248251	0.248251	1	0
cg16163419	1.32619	0.958706	4.27515	3.43645e-05	0.000173924	1.40658	ABI3BP	0.200688	0.200688	1	0
cg15028548	1.29862	0.77612	4.20633	4.51426e-05	0.00022252	1.14657	ABI3BP	0.202161	0.202161	1	0
cg08951958	2.39764	3.14837	14.3116	1.44733e-29	4.39687e-27	56.63	ABL1	0.237632	0.237632	1	0
cg13440206	2.2268	2.53678	12.5986	4.42101e-25	6.44112e-23	46.4109	ABL1	0.2693	0.2693	1	0
cg02915920	2.08875	1.52132	11.7659	6.94605e-23	7.07517e-21	41.4066	ABL1	0.314621	0.314621	1	0
cg13670057	2.23268	0.513672	8.66205	8.05522e-15	2.24097e-13	23.0551	ABL1	0.347707	0.347707	1	0
cg11243304	-1.59347	0.822486	-4.03388	8.82168e-05	0.000407812	0.509675	ABL2	-0.230361	0.230361	0	1
cg15294435	1.86478	-1.62482	5.56442	1.22549e-07	1.00911e-06	6.83832	ABLIM1	0.214833	0.214833	1	0
cg18680346	2.96778	-3.44036	4.18711	4.86893e-05	0.000238289	1.07455	ABLIM1	0.227387	0.227387	1	0
cg01315572	1.86324	-0.359199	8.00784	3.39857e-13	7.29983e-12	19.3679	ABLIM1	0.279479	0.279479	1	0
cg06848487	2.14989	2.11874	8.92843	1.71092e-15	5.29261e-14	24.5834	ABLIM1	0.287258	0.287258	1	0
cg04055345	2.25509	1.21641	5.63385	8.81522e-08	7.45008e-07	7.15835	ABLIM1	0.31955	0.31955	1	0
cg00950497	2.11514	0.942437	6.84064	2.02375e-10	2.72566e-09	13.091	ABLIM1	0.321672	0.321672	1	0
cg04508114	2.43408	0.63795	7.45199	7.5074e-12	1.28971e-10	16.3237	ABLIM1	0.367222	0.367222	1	0
cg17972100	-1.85206	1.28525	-4.13389	5.99578e-05	0.000287817	0.876474	ABLIM2	-0.241406	0.241406	0	1
cg27169846	-1.99224	1.409	-4.51306	1.30751e-05	7.24244e-05	2.33031	ABLIM2	-0.238089	0.238089	0	1
cg05719818	-1.35251	-0.156446	-3.93898	0.000126476	0.000564844	0.168257	ABLIM2	-0.213284	0.213284	0	1
cg00262159	-1.35022	0.645999	-5.2777	4.65331e-07	3.433e-06	5.54447	ABLIM2	-0.20504	0.20504	0	1
cg10754215	2.32307	1.45013	5.2946	4.30656e-07	3.19806e-06	5.61946	ABLIM2	0.324716	0.324716	1	0
cg17949969	3.3703	0.570948	6.87603	1.67831e-10	2.29041e-09	13.2744	ABLIM2	0.463073	0.463073	1	0
cg21614682	-2.55448	-0.745857	-9.76921	1.19338e-17	5.21582e-16	29.4861	ABLIM3	-0.393687	0.393687	0	1
cg07241568	3.07289	-1.33374	7.96317	4.372e-13	9.22408e-12	19.12	ABO	0.310601	0.310601	1	0
cg24267699	2.66635	-0.243422	11.068	4.80213e-21	3.62668e-19	37.2156	ABO	0.365449	0.365449	1	0
cg08540215	-1.72722	0.425768	-4.73854	5.06597e-06	3.05469e-05	3.24033	ABP1	-0.255291	0.255291	0	1
cg14909495	-1.6122	-0.944339	-6.00417	1.46206e-08	1.43173e-07	8.90705	ABP1	-0.246414	0.246414	0	1
cg26475742	-1.49288	0.35354	-4.92672	2.24339e-06	1.45092e-05	4.02459	ABP1	-0.228692	0.228692	0	1
cg07897701	-1.46605	0.268337	-4.3926	2.1423e-05	0.000113291	1.8578	ABP1	-0.225386	0.225386	0	1
cg23533927	-1.59112	0.902137	-5.35686	3.2333e-07	2.45716e-06	5.89714	ABP1	-0.224547	0.224547	0	1
cg22874188	-1.68915	1.67907	-4.39945	2.0835e-05	0.000110445	1.88441	ABP1	-0.204388	0.204388	0	1
cg11255590	-2.30927	2.19208	-4.79765	3.93103e-06	2.42248e-05	3.48431	ABR	-0.228281	0.228281	0	1
cg09636024	-1.67326	1.24372	-5.23982	5.53224e-07	4.02836e-06	5.37699	ABR	-0.219013	0.219013	0	1
cg11149849	-1.30912	0.16712	-4.49293	1.42085e-05	7.81058e-05	2.25068	ABR	-0.207379	0.207379	0	1
cg03131556	1.19775	0.640432	13.0754	2.46027e-26	4.37633e-24	49.2697	ABR	0.201376	0.201376	1	0
cg01881265	1.64807	2.16472	11.7347	8.39881e-23	8.45087e-21	41.2187	ABR	0.212234	0.212234	1	0
cg23753807	1.5303	-0.212897	3.71414	0.000289768	0.00119027	-0.614228	ABR	0.231776	0.231776	1	0
cg00196407	1.55481	-0.219057	5.08411	1.11749e-06	7.67274e-06	4.69715	ABR	0.233589	0.233589	1	0
cg12799029	1.57686	-0.790337	4.06336	7.87804e-05	0.000368287	0.61705	ABR	0.23671	0.23671	1	0
cg06285925	3.1433	-2.90632	4.79786	3.92754e-06	2.42049e-05	3.48517	ABR	0.25521	0.25521	1	0
cg17298275	2.3224	2.76726	11.5695	2.29021e-22	2.14488e-20	40.2261	ABR	0.262096	0.262096	1	0
cg20699780	1.88665	1.65849	9.8559	7.11431e-18	3.21719e-16	29.9972	ABR	0.275249	0.275249	1	0
cg05600126	1.91893	1.85612	16.6369	1.69347e-35	1.35411e-32	70.1346	ABR	0.276018	0.276018	1	0
cg07493499	2.32024	2.10218	11.5739	2.22951e-22	2.09342e-20	40.2527	ABR	0.313345	0.313345	1	0
cg04478251	2.85141	2.74811	12.5993	4.40116e-25	6.41476e-23	46.4154	ABR	0.338394	0.338394	1	0
cg14236443	2.31987	1.34986	16.2309	1.76952e-34	1.20149e-31	67.8159	ABR	0.364255	0.364255	1	0
cg17049320	-1.83954	1.40669	-4.83721	3.31358e-06	2.07162e-05	3.64879	ABRA	-0.227998	0.227998	0	1
cg06728252	2.00848	0.223703	3.19952	0.00168952	0.00573425	-2.25945	ABT1	0.285153	0.285153	1	0
cg25522867	-1.32752	-0.89249	-6.91222	1.38524e-10	1.91698e-09	13.4625	ABTB2	-0.209149	0.209149	0	1
cg07541559	2.23581	0.391361	7.94802	4.76106e-13	9.98185e-12	19.036	ABTB2	0.347541	0.347541	1	0
cg17939040	-4.25636	-0.574128	-12.4658	9.89907e-25	1.36156e-22	45.6132	ACACA	-0.545457	0.545457	0	1
cg15044146	-2.31917	1.48475	-5.61888	9.46624e-08	7.95393e-07	7.08911	ACACA	-0.263292	0.263292	0	1
cg21096718	2.11061	2.56071	10.8619	1.67315e-20	1.16586e-18	35.981	ACACA	0.246847	0.246847	1	0
cg14795968	1.51714	-1.31049	3.58425	0.000460351	0.00180161	-1.04894	ACADL	0.217919	0.217919	1	0
cg04529066	2.93015	-2.24485	5.61425	9.67698e-08	8.1175e-07	7.06772	ACADL	0.265063	0.265063	1	0
cg09308336	2.46476	-1.24245	5.60437	1.01416e-07	8.47247e-07	7.02216	ACADL	0.2914	0.2914	1	0
cg00289546	2.28047	-1.83673	3.27443	0.00132279	0.00461793	-2.03299	ACADL	0.298091	0.298091	1	0
cg09068528	3.36169	-1.38834	6.26983	3.8755e-09	4.20881e-08	10.2026	ACADL	0.352969	0.352969	1	0
cg08631783	-1.83083	-0.263215	-5.50991	1.58449e-07	1.27857e-06	6.58888	ACAN	-0.28416	0.28416	0	1
cg09947810	-2.10673	0.88458	-5.89245	2.53127e-08	2.37175e-07	8.37225	ACAN	-0.280005	0.280005	0	1
cg12497142	-1.75908	0.181842	-5.98168	1.63359e-08	1.58491e-07	8.79892	ACAN	-0.27123	0.27123	0	1
cg26882224	-1.86155	1.6157	-4.0269	9.06023e-05	0.000417749	0.48436	ACAN	-0.24628	0.24628	0	1
cg07884251	-1.6285	0.61439	-4.91471	2.36456e-06	1.52229e-05	3.97388	ACAN	-0.246014	0.246014	0	1
cg14914908	-1.30003	-0.233615	-4.45276	1.67601e-05	9.07597e-05	2.09258	ACAN	-0.208822	0.208822	0	1
cg04886934	-2.38109	2.87139	-4.23023	4.10761e-05	0.000204421	1.2365	ACAN	-0.2008	0.2008	0	1
cg27621340	2.26616	-1.64668	5.36369	3.13287e-07	2.38747e-06	5.92772	ACAN	0.24863	0.24863	1	0
cg24180402	2.51709	-2.01857	3.9026	0.000144972	0.000638865	0.0391135	ACBD4	0.264885	0.264885	1	0
cg00677574	2.27231	-1.18045	4.14702	5.69653e-05	0.000274852	0.925167	ACBD4	0.290036	0.290036	1	0
cg27395066	2.28379	0.014449	4.5118	1.31436e-05	7.27762e-05	2.3253	ACBD4	0.339805	0.339805	1	0
cg00507135	-2.3893	0.42274	-6.8988	1.48752e-10	2.0474e-09	13.3927	ACBD5	-0.332159	0.332159	0	1
cg01890568	-3.16157	0.187597	-6.08084	9.99856e-09	1.00868e-07	9.27756	ACCN1	-0.41914	0.41914	0	1
cg23406509	-2.12092	-0.354451	-6.80142	2.489e-10	3.30857e-09	12.8882	ACCN1	-0.321494	0.321494	0	1
cg18126613	-2.09051	-1.15554	-6.63555	5.9329e-10	7.41317e-09	12.0376	ACCN1	-0.313373	0.313373	0	1
cg16166230	-1.89452	-0.757181	-6.78147	2.76461e-10	3.6455e-09	12.7854	ACCN1	-0.298227	0.298227	0	1
cg26369259	-2.45584	1.68641	-5.48123	1.81277e-07	1.44656e-06	6.45826	ACCN1	-0.257981	0.257981	0	1
cg00747477	-1.71914	0.554208	-4.51847	1.27859e-05	7.0975e-05	2.35174	ACCN1	-0.254347	0.254347	0	1
cg19470841	-1.7204	-0.710853	-4.71693	5.55527e-06	3.32177e-05	3.1517	ACCN1	-0.246864	0.246864	0	1
cg07860833	-1.49126	0.20588	-5.25801	5.09176e-07	3.73083e-06	5.4573	ACCN1	-0.237077	0.237077	0	1
cg25204186	-1.42617	0.775213	-4.04334	8.50766e-05	0.000394789	0.544067	ACCN1	-0.21195	0.21195	0	1
cg09102690	-1.3004	-0.282716	-5.73541	5.42105e-08	4.77041e-07	7.63102	ACCN1	-0.211783	0.211783	0	1
cg09924064	1.79821	-1.62172	4.12902	6.11058e-05	0.000292753	0.85844	ACCN1	0.220521	0.220521	1	0
cg02984614	3.0123	-2.37884	4.80068	3.88002e-06	2.39428e-05	3.49688	ACCN1	0.282055	0.282055	1	0
cg25033990	2.07667	-0.533508	9.65251	2.39124e-17	9.97546e-16	28.7995	ACCN1	0.290213	0.290213	1	0
cg02423064	2.14571	-0.458642	8.97482	1.30462e-15	4.1198e-14	24.8509	ACCN1	0.297082	0.297082	1	0
cg19942495	2.42045	0.581469	14.6038	2.5324e-30	8.74427e-28	58.3544	ACCN1	0.382369	0.382369	1	0
cg14603098	4.53771	-1.01676	8.49153	2.1559e-14	5.59407e-13	22.0845	ACCN1	0.428855	0.428855	1	0
cg24613080	3.64178	0.378183	15.9437	9.40218e-34	5.78015e-31	66.1651	ACCN1	0.492869	0.492869	1	0
cg18942451	-1.36799	-1.07825	-11.9046	2.99184e-23	3.22529e-21	42.2401	ACCN2	-0.220075	0.220075	0	1
cg16615454	2.73632	2.88288	8.32441	5.62466e-14	1.36771e-12	21.1395	ACCN2	0.293967	0.293967	1	0
cg17610929	-2.81317	-3.38813	-5.00641	1.57918e-06	1.05151e-05	4.36323	ACCN4	-0.221097	0.221097	0	1
cg19485911	-1.42076	0.956229	-3.79249	0.000217924	0.000922036	-0.345828	ACCN4	-0.208393	0.208393	0	1
cg06175981	1.67315	0.914723	7.18828	3.15693e-11	4.88411e-10	14.9131	ACCN4	0.263105	0.263105	1	0
cg18265608	2.57412	0.410121	7.59747	3.36778e-12	6.13545e-11	17.1116	ACCS	0.373992	0.373992	1	0
cg03105379	-1.54161	1.084	-5.3946	2.71491e-07	2.09452e-06	6.06651	ACCSL	-0.211484	0.211484	0	1
cg23232263	-1.61004	0.266116	-5.07417	1.16824e-06	7.98923e-06	4.65425	ACE2	-0.249558	0.249558	0	1
cg19440035	-1.66309	-0.959977	-7.53256	4.81958e-12	8.55216e-11	16.7592	ACER1	-0.25097	0.25097	0	1
cg12999109	-1.50534	-0.44836	-7.95522	4.57198e-13	9.61479e-12	19.0759	ACER1	-0.239381	0.239381	0	1
cg19598519	-1.26653	-0.275125	-7.92441	5.43732e-13	1.13085e-11	18.9053	ACER1	-0.208004	0.208004	0	1
cg25221254	-1.30786	0.27989	-5.54215	1.36134e-07	1.11144e-06	6.73623	ACER1	-0.204253	0.204253	0	1
cg14628274	1.49905	-0.0416805	7.47066	6.77583e-12	1.17284e-10	16.4244	ACER2	0.235711	0.235711	1	0
cg27121309	-3.28609	-0.451623	-9.79323	1.03409e-17	4.56292e-16	29.6276	ACER3	-0.457345	0.457345	0	1
cg02385173	1.6119	2.10039	5.1913	6.89713e-07	4.93071e-06	5.16363	ACER3	0.203077	0.203077	1	0
cg22488857	1.89501	0.226235	7.10033	5.07153e-11	7.57383e-10	14.448	ACHE	0.301805	0.301805	1	0
cg04156293	2.8675	0.921328	7.32625	1.49321e-11	2.44013e-10	15.6482	ACHE	0.416953	0.416953	1	0
cg26890182	3.03482	4.02312	13.8116	2.89899e-28	7.12399e-26	53.6645	ACMSD	0.239887	0.239887	1	0
cg02905900	1.35749	-0.436547	9.10688	6.01727e-16	2.00195e-14	25.6146	ACOT11	0.209313	0.209313	1	0
cg21527621	2.62815	-0.290154	8.2782	7.32441e-14	1.75084e-12	20.8793	ACOT11	0.358948	0.358948	1	0
cg10266490	2.7367	0.810113	14.4452	6.51883e-30	2.09781e-27	57.4191	ACOT11	0.422105	0.422105	1	0
cg21942082	1.63181	-1.10358	4.14933	5.64539e-05	0.000272645	0.933746	ACOT12,RNU5E,RNU5D	0.223977	0.223977	1	0
cg17741014	1.75341	-0.750549	5.09754	1.05228e-06	7.26231e-06	4.75523	ACOT12,RNU5E,RNU5D	0.253276	0.253276	1	0
cg05786314	-2.28323	-0.485293	-9.7588	1.26983e-17	5.53133e-16	29.4248	ACOT7	-0.356414	0.356414	0	1
cg16293838	-1.27817	-0.394931	-6.5265	1.04416e-09	1.24951e-08	11.4845	ACOT7	-0.207737	0.207737	0	1
cg16170708	2.12951	3.15664	15.9291	1.02399e-33	6.23201e-31	66.0807	ACOT7	0.213032	0.213032	1	0
cg10375954	1.40128	0.714907	6.9389	1.20218e-10	1.6813e-09	13.6015	ACOT7	0.227683	0.227683	1	0
cg00081799	2.70969	3.76068	14.8263	6.74681e-31	2.54451e-28	59.6628	ACOT7	0.241016	0.241016	1	0
cg16034168	2.25172	1.97615	5.16459	7.7832e-07	5.50785e-06	5.04674	ACOT7	0.28434	0.28434	1	0
cg18167466	2.73028	3.01703	14.5581	3.32434e-30	1.12337e-27	58.0853	ACOT7	0.305458	0.305458	1	0
cg10976772	3.04366	1.80157	15.2961	4.18929e-32	1.92507e-29	62.4113	ACOT7	0.445674	0.445674	1	0
cg08101264	1.75899	-0.84844	4.20633	4.51418e-05	0.000222518	1.14659	ACOT8,ZSWIM3	0.258179	0.258179	1	0
cg26205890	-2.65751	-0.792162	-11.9915	1.76448e-23	1.98078e-21	42.7626	ACOX1	-0.410698	0.410698	0	1
cg12075202	-2.11614	1.37928	-5.90138	2.42316e-08	2.27778e-07	8.41476	ACOX2	-0.249144	0.249144	0	1
cg16209444	1.30166	0.74954	8.14648	1.55045e-13	3.51852e-12	20.1406	ACOX2	0.214287	0.214287	1	0
cg25398112	-1.82476	0.95594	-5.56501	1.22205e-07	1.00644e-06	6.84104	ACOX3	-0.253965	0.253965	0	1
cg19317600	2.09032	2.03432	11.4842	3.8445e-22	3.47535e-20	39.7136	ACOX3	0.285832	0.285832	1	0
cg27080986	2.21686	0.999254	10.7024	4.39001e-20	2.85305e-18	35.0269	ACOX3	0.349362	0.349362	1	0
cg25599924	2.79766	2.23055	13.1464	1.60065e-26	2.91855e-24	49.6951	ACOX3	0.377892	0.377892	1	0
cg18631798	3.40194	1.75972	12.9624	4.87383e-26	8.25404e-24	48.5932	ACOX3	0.490364	0.490364	1	0
cg09756855	-1.90791	-0.552395	-8.23837	9.1926e-14	2.1643e-12	20.6555	ACOXL	-0.298916	0.298916	0	1
cg04202892	1.44146	0.508024	3.79312	0.000217422	0.000920135	-0.343652	ACOXL	0.22815	0.22815	1	0
cg01335127	-1.78252	-0.614703	-7.47074	6.7727e-12	1.17235e-10	16.4249	ACPL2	-0.274191	0.274191	0	1
cg19541865	-2.1105	0.225661	-7.97551	4.0782e-13	8.64481e-12	19.1884	ACPP	-0.311346	0.311346	0	1
cg12007596	1.56688	-1.99077	3.11943	0.00218465	0.0071936	-2.49653	ACRBP	0.202185	0.202185	1	0
cg12216208	1.78996	-1.96867	2.89237	0.00441022	0.013341	-3.13989	ACRBP	0.241621	0.241621	1	0
cg26924445	-1.34372	0.600331	-4.55912	1.07999e-05	6.08567e-05	2.51352	ACRC,BCYRN1	-0.206833	0.206833	0	1
cg02119938	1.89787	0.737326	4.4985	1.38856e-05	7.64938e-05	2.2727	ACSBG1	0.282967	0.282967	1	0
cg03498175	-2.69485	1.36144	-4.19855	4.65468e-05	0.000228738	1.1174	ACSL1	-0.334193	0.334193	0	1
cg08823975	-2.14718	1.32615	-3.70439	0.000300138	0.00122855	-0.647305	ACSL1	-0.294428	0.294428	0	1
cg24277788	-1.31488	1.24468	-2.71305	0.0074704	0.0211285	-3.61731	ACSL1	-0.214896	0.214896	0	1
cg07942479	-1.94173	-2.24802	-4.59199	9.4152e-06	5.36999e-05	2.6451	ACSL1	-0.203339	0.203339	0	1
cg22909085	-2.97384	-0.0193396	-10.9112	1.24117e-20	8.8174e-19	36.2763	ACSL3	-0.411801	0.411801	0	1
cg11079635	-1.37433	0.458815	-4.03599	8.75061e-05	0.000404916	0.517349	ACSL5	-0.207249	0.207249	0	1
cg02257405	1.39229	0.918362	6.33308	2.81238e-09	3.13059e-08	10.5158	ACSL6	0.21821	0.21821	1	0
cg07870237	2.03431	-0.39861	6.39664	2.03428e-09	2.32117e-08	10.8323	ACSL6	0.288734	0.288734	1	0
cg14906909	-2.07579	-1.07039	-8.69974	6.47497e-15	1.83116e-13	23.2705	ACSS3	-0.319118	0.319118	0	1
cg23597629	1.87531	-1.18308	5.3287	3.68186e-07	2.7681e-06	5.77126	ACTA1	0.239839	0.239839	1	0
cg04900080	2.09749	-1.24502	6.37282	2.29727e-09	2.59723e-08	10.7135	ACTA1	0.254875	0.254875	1	0
cg00034468	1.70277	0.21283	6.94928	1.13759e-10	1.59803e-09	13.6556	ACTA1	0.272457	0.272457	1	0
cg02970384	2.16405	-0.668519	9.67094	2.14284e-17	9.00957e-16	28.9078	ACTA1	0.289833	0.289833	1	0
cg24104241	2.66865	-0.947695	7.72856	1.62687e-12	3.12381e-11	17.827	ACTA1	0.309658	0.309658	1	0
cg11668749	2.07106	0.351904	11.2623	1.47805e-21	1.2173e-19	38.3813	ACTA1	0.327163	0.327163	1	0
cg05353133	2.59684	-0.585025	14.083	5.68686e-29	1.56794e-26	55.2761	ACTA1	0.336694	0.336694	1	0
cg19335412	-1.63189	-1.42194	-7.1696	3.49223e-11	5.36682e-10	14.8141	ACTA2	-0.238305	0.238305	0	1
cg10894512	1.81976	2.53423	7.66893	2.26653e-12	4.25242e-11	17.5009	ACTA2	0.203481	0.203481	1	0
cg09990481	1.52149	1.70912	8.64184	9.05516e-15	2.49569e-13	22.9398	ACTA2	0.213474	0.213474	1	0
cg26478401	2.60391	0.539047	6.69927	4.25482e-10	5.44674e-09	12.3631	ACTA2,FAS	0.380508	0.380508	1	0
cg26657920	-2.27084	0.810446	-5.91974	2.21482e-08	2.09738e-07	8.50233	ACTBL2	-0.299053	0.299053	0	1
cg19970883	-2.0966	-0.74766	-9.42527	9.20902e-17	3.49374e-15	27.4677	ACTC1	-0.331063	0.331063	0	1
cg03490703	-1.39078	0.495183	-5.64068	8.53289e-08	7.23197e-07	7.18998	ACTC1	-0.214819	0.214819	0	1
cg24519084	2.96739	-2.55712	7.70603	1.84418e-12	3.51032e-11	17.7037	ACTC1	0.202198	0.202198	1	0
cg24795958	2.11473	-2.01392	4.68191	6.44663e-06	3.80469e-05	3.0087	ACTC1	0.21497	0.21497	1	0
cg25118606	1.72134	0.926787	10.1937	9.40685e-19	4.88589e-17	31.9968	ACTG2	0.277202	0.277202	1	0
cg09375063	1.86939	-1.43032	4.40351	2.04935e-05	0.000108804	1.90021	ACTL6B	0.235092	0.235092	1	0
cg16024950	2.74949	-0.131584	5.4339	2.26144e-07	1.77225e-06	6.24373	ACTL6B	0.370731	0.370731	1	0
cg26990587	4.0924	-0.540717	10.6461	6.16531e-20	3.90841e-18	34.6911	ACTL6B	0.455425	0.455425	1	0
cg08572611	4.17955	-0.411075	9.99956	3.01338e-18	1.44359e-16	30.8461	ACTL6B	0.47519	0.47519	1	0
cg24471254	4.44123	2.58498	12.9589	4.97931e-26	8.42875e-24	48.572	ACTL6B	0.56814	0.56814	1	0
cg03220543	-1.30282	-0.47538	-4.73954	5.04432e-06	3.043e-05	3.24445	ACTL8	-0.205616	0.205616	0	1
cg02339243	-1.49192	-0.272958	-5.82134	3.5788e-08	3.25896e-07	8.03507	ACTL9	-0.240156	0.240156	0	1
cg23239891	-1.96207	2.16226	-3.7711	0.000235651	0.00098889	-0.419554	ACTL9	-0.225643	0.225643	0	1
cg08292104	1.70087	1.90599	5.8107	3.76834e-08	3.41785e-07	7.98484	ACTN1	0.215183	0.215183	1	0
cg07021447	1.57958	1.66287	6.94391	1.17057e-10	1.64069e-09	13.6276	ACTN1	0.222083	0.222083	1	0
cg26303870	1.48071	0.343522	7.05121	6.60073e-11	9.64773e-10	14.1894	ACTN1	0.238952	0.238952	1	0
cg08170227	2.08193	0.134118	8.36441	4.47355e-14	1.10425e-12	21.3651	ACTN1	0.316258	0.316258	1	0
cg15364504	2.02248	0.73186	8.08747	2.16658e-13	4.80243e-12	19.8111	ACTN1	0.316955	0.316955	1	0
cg00739471	2.25596	0.978913	7.45501	7.38393e-12	1.27036e-10	16.34	ACTN1	0.33895	0.33895	1	0
cg20505457	2.22983	1.30452	12.5487	5.98248e-25	8.53834e-23	46.1116	ACTN1	0.347224	0.347224	1	0
cg26406150	-3.00864	-0.355983	-9.95242	3.99546e-18	1.87434e-16	30.5673	ACTN2	-0.439257	0.439257	0	1
cg17482237	-2.94346	0.618357	-7.6865	2.05577e-12	3.88584e-11	17.5969	ACTN2	-0.371144	0.371144	0	1
cg20282303	-2.02598	0.0383856	-3.55881	0.000503339	0.00195189	-1.13258	ACTN2	-0.314371	0.314371	0	1
cg00328597	-2.08138	0.33582	-6.23958	4.51517e-09	4.84823e-08	10.0534	ACTN2	-0.309194	0.309194	0	1
cg04138198	-2.61856	1.35719	-6.27859	3.70759e-09	4.04268e-08	10.2458	ACTN2	-0.294678	0.294678	0	1
cg18381395	-1.55657	-0.612846	-5.62556	9.17012e-08	7.72455e-07	7.11999	ACTN2	-0.243296	0.243296	0	1
cg15578091	-2.09325	1.73836	-5.45171	2.08109e-07	1.64184e-06	6.32434	ACTN2	-0.224015	0.224015	0	1
cg17219656	-1.23042	0.121258	-2.90258	0.00427666	0.0129876	-3.11188	ACTN2	-0.217157	0.217157	0	1
cg09932312	-1.73069	1.42526	-5.39347	2.72919e-07	2.10464e-06	6.06143	ACTN2	-0.213779	0.213779	0	1
cg23233975	-2.18109	1.87195	-6.35685	2.49207e-09	2.80007e-08	10.6339	ACTN2	-0.210515	0.210515	0	1
cg14932016	2.65148	-0.578195	6.60146	7.08318e-10	8.72582e-09	11.8642	ACTN2	0.347241	0.347241	1	0
cg11215976	2.66572	-0.593962	6.61579	6.57486e-10	8.15374e-09	11.9371	ACTN2	0.353894	0.353894	1	0
cg20482698	3.10371	-0.937045	7.63728	2.70158e-12	4.99984e-11	17.3283	ACTN2	0.356851	0.356851	1	0
cg10372476	2.67681	0.518173	5.86785	2.85419e-08	2.64787e-07	8.25533	ACTN2	0.386774	0.386774	1	0
cg18770350	4.05974	-0.554034	8.10314	1.98254e-13	4.42357e-12	19.8985	ACTN2	0.458718	0.458718	1	0
cg05116382	1.96857	0.429257	9.26278	2.40484e-16	8.55879e-15	26.5199	ACTN3	0.314003	0.314003	1	0
cg20648847	4.2093	-1.25165	8.71259	6.0098e-15	1.7077e-13	23.344	ACTN3	0.38816	0.38816	1	0
cg05475524	3.73751	-0.0889	9.24172	2.7226e-16	9.59956e-15	26.3974	ACTN3	0.466192	0.466192	1	0
cg10523820	2.01022	-2.17631	4.36707	2.37579e-05	0.000124496	1.75894	ACTN3,ZDHHC24	0.205121	0.205121	1	0
cg18862171	1.7058	-0.639678	6.18757	5.86588e-09	6.17112e-08	9.7979	ACTN3,ZDHHC24	0.246917	0.246917	1	0
cg01806972	2.64792	-0.605515	6.12756	7.9218e-09	8.14175e-08	9.50468	ACTN3,ZDHHC24	0.346637	0.346637	1	0
cg18307966	1.75405	2.42326	9.63854	2.59841e-17	1.07756e-15	28.7174	ACTR3B	0.205369	0.205369	1	0
cg00653455	-2.01132	0.00247355	-5.49432	1.70486e-07	1.36752e-06	6.51781	ACTR8	-0.291278	0.291278	0	1
cg05162202	-2.86686	0.402277	-10.405	2.64002e-19	1.50739e-17	33.2529	ACTRT2	-0.377164	0.377164	0	1
cg07795402	-3.18507	0.782338	-10.6096	7.68892e-20	4.79575e-18	34.4727	ACTRT2	-0.36673	0.36673	0	1
cg13947317	-2.41411	1.17522	-5.92975	2.10882e-08	2.00489e-07	8.5501	ACTRT2	-0.30009	0.30009	0	1
cg10888031	-1.81151	-0.353657	-7.3949	1.02646e-11	1.72383e-10	16.0163	ACTRT2	-0.291433	0.291433	0	1
cg15211996	-1.67624	-1.00359	-8.39232	3.81222e-14	9.52315e-13	21.5227	ACTRT2	-0.265944	0.265944	0	1
cg02828779	-1.57355	-0.185165	-6.72922	3.63739e-10	4.70818e-09	12.5166	ACTRT2	-0.253037	0.253037	0	1
cg19077494	-1.9555	-0.562336	-8.72964	5.44362e-15	1.55703e-13	23.4416	ACVR1	-0.312538	0.312538	0	1
cg16682903	2.04092	2.02573	8.6935	6.71318e-15	1.89337e-13	23.2349	ACVR1	0.272433	0.272433	1	0
cg09499849	2.80767	0.746022	10.1056	1.59624e-18	7.99201e-17	31.4741	ACVR1	0.427154	0.427154	1	0
cg14425722	2.42589	-2.57773	4.69793	6.02299e-06	3.57717e-05	3.07401	ACVR2A	0.208915	0.208915	1	0
cg14420245	1.83688	0.0722503	5.41837	2.43103e-07	1.89382e-06	6.1736	ACVR2A	0.284737	0.284737	1	0
cg02147316	-1.58829	0.791195	-5.70492	6.27636e-08	5.4519e-07	7.48855	ACVR2B	-0.217536	0.217536	0	1
cg23640701	1.84369	1.99898	11.1248	3.40307e-21	2.64189e-19	37.5563	ACVRL1	0.249505	0.249505	1	0
cg25749512	1.7794	1.32043	10.3371	3.97234e-19	2.19678e-17	32.849	ACVRL1	0.275439	0.275439	1	0
cg26372400	2.76017	-0.397503	10.013	2.78065e-18	1.3395e-16	30.9255	ACVRL1	0.361183	0.361183	1	0
cg07170824	3.21008	1.16258	8.46724	2.47928e-14	6.37317e-13	21.9468	ACVRL1	0.460692	0.460692	1	0
cg12193731	4.15143	0.388704	13.0191	3.459e-26	6.00895e-24	48.9325	ACVRL1	0.525955	0.525955	1	0
cg00152611	-1.61133	0.882801	-4.95052	2.02086e-06	1.31905e-05	4.12531	ADAD1	-0.228593	0.228593	0	1
cg25558103	2.30975	0.726104	6.45367	1.51909e-09	1.76944e-08	11.1178	ADAM11	0.350019	0.350019	1	0
cg14594063	-2.47996	0.699479	-5.84115	3.25045e-08	2.98332e-07	8.12875	ADAM12	-0.320634	0.320634	0	1
cg04876582	-2.02592	-1.17625	-7.40732	9.58981e-12	1.61783e-10	16.0831	ADAM12	-0.299045	0.299045	0	1
cg24166018	-1.8275	-0.339611	-5.75065	5.03752e-08	4.4615e-07	7.70239	ADAM12	-0.27497	0.27497	0	1
cg02494582	-2.08591	1.45181	-4.56422	1.05728e-05	5.97025e-05	2.53389	ADAM12	-0.251008	0.251008	0	1
cg07080551	-2.14849	1.69124	-4.88619	2.67826e-06	1.70613e-05	3.85382	ADAM12	-0.237408	0.237408	0	1
cg02879136	-2.32953	2.10251	-4.95057	2.02041e-06	1.31883e-05	4.12553	ADAM12	-0.230664	0.230664	0	1
cg10084554	-1.74178	-1.47612	-4.82285	3.52597e-06	2.1922e-05	3.58898	ADAM12	-0.22494	0.22494	0	1
cg14621053	1.44494	-1.52342	3.4336	0.000775806	0.00287448	-1.53687	ADAM12	0.207713	0.207713	1	0
cg13488201	1.37611	-0.658381	4.11868	6.3612e-05	0.00030357	0.820225	ADAM12	0.211523	0.211523	1	0
cg05237641	1.38234	-0.885954	3.57008	0.000483848	0.00188381	-1.09559	ADAM12	0.221394	0.221394	1	0
cg11668923	1.87973	-1.50154	4.07064	7.66017e-05	0.000359016	0.643679	ADAM12	0.221815	0.221815	1	0
cg05181041	2.38579	-1.67902	4.95357	1.99391e-06	1.30291e-05	4.13827	ADAM12	0.259412	0.259412	1	0
cg20156953	-2.42622	0.676437	-6.81192	2.35499e-10	3.14121e-09	12.9425	ADAM17	-0.319585	0.319585	0	1
cg15598120	2.24914	-0.821271	8.37761	4.1477e-14	1.03046e-12	21.4396	ADAM19	0.289407	0.289407	1	0
cg07301795	2.07484	0.82389	12.0347	1.35702e-23	1.54868e-21	43.0224	ADAM19	0.333659	0.333659	1	0
cg13667243	2.83036	0.890061	8.4285	3.0976e-14	7.84077e-13	21.7273	ADAM19	0.430431	0.430431	1	0
cg14825462	1.38384	-0.928218	5.38989	2.77484e-07	2.13673e-06	6.04535	ADAM22	0.200413	0.200413	1	0
cg04371413	-2.46184	0.0299042	-6.13986	7.44954e-09	7.69157e-08	9.56466	ADAM23	-0.344146	0.344146	0	1
cg12243681	-2.84082	0.979172	-7.51	5.4574e-12	9.59227e-11	16.6371	ADAM23	-0.333785	0.333785	0	1
cg06637961	-1.62436	1.46519	-3.62297	0.000401521	0.00159427	-0.920719	ADAM23	-0.211593	0.211593	0	1
cg06123396	2.8146	-3.08214	5.13573	8.8645e-07	6.20655e-06	4.92097	ADAM23	0.200658	0.200658	1	0
cg09553380	2.33504	-1.8533	5.06843	1.19859e-06	8.1819e-06	4.62947	ADAM23	0.239512	0.239512	1	0
cg08746033	-2.41443	1.08681	-5.57324	1.17541e-07	9.70865e-07	6.87883	ADAM29	-0.290742	0.290742	0	1
cg22774211	1.33035	1.33593	9.31819	1.7343e-16	6.30996e-15	26.8426	ADAM30	0.20459	0.20459	1	0
cg16166968	1.86803	1.75178	9.49307	6.16311e-17	2.40306e-15	27.8643	ADAM30	0.27084	0.27084	1	0
cg02637318	1.92723	-2.74305	2.70178	0.00771551	0.0217283	-3.64639	ADAM32	0.230228	0.230228	1	0
cg22848598	2.11743	-2.42051	3.03785	0.00282449	0.00902519	-2.73261	ADAM32	0.239402	0.239402	1	0
cg06251395	1.37484	-0.275131	5.5364	1.39876e-07	1.13949e-06	6.70991	ADAM33	0.21596	0.21596	1	0
cg07387286	3.05165	1.48085	8.61459	1.06008e-14	2.89168e-13	22.7844	ADAM5P	0.443406	0.443406	1	0
cg11199639	3.18017	1.43491	9.72383	1.564e-17	6.71153e-16	29.2189	ADAM5P	0.46602	0.46602	1	0
cg19659741	3.20458	1.49766	9.64707	2.46985e-17	1.02812e-15	28.7675	ADAM5P	0.468771	0.468771	1	0
cg14742937	3.39562	1.08103	9.56398	4.04678e-17	1.6256e-15	28.2798	ADAM5P	0.492769	0.492769	1	0
cg13499371	-3.14817	1.92221	-9.45826	7.57512e-17	2.91181e-15	27.6606	ADAM6	-0.24907	0.24907	0	1
cg13054881	-1.60593	0.579031	-5.19735	6.71048e-07	4.80781e-06	5.19017	ADAM6	-0.236747	0.236747	0	1
cg11065694	-1.42391	-0.0164101	-6.41291	1.87191e-09	2.14918e-08	10.9136	ADAM6	-0.229151	0.229151	0	1
cg13805262	-1.76999	1.57579	-4.54712	1.13529e-05	6.3713e-05	2.46565	ADAM6	-0.203796	0.203796	0	1
cg20433580	-2.48172	1.15488	-6.51495	1.10829e-09	1.32044e-08	11.4262	ADAM7	-0.293218	0.293218	0	1
cg05847038	-1.53198	0.852457	-5.08864	1.09509e-06	7.53375e-06	4.71671	ADAM7	-0.220341	0.220341	0	1
cg18748617	-2.06815	1.85576	-5.19132	6.89652e-07	4.93052e-06	5.16372	ADAM7	-0.219337	0.219337	0	1
cg14124415	-1.24159	-0.1928	-5.12442	9.32746e-07	6.50218e-06	4.87176	ADAMTS1	-0.203954	0.203954	0	1
cg23538322	-2.13973	0.976428	-6.06911	1.05992e-08	1.06511e-07	9.22066	ADAMTS10	-0.27057	0.27057	0	1
cg04590718	-1.57414	-0.545145	-6.51608	1.10183e-09	1.31333e-08	11.4319	ADAMTS10	-0.255949	0.255949	0	1
cg17783827	-1.71221	0.813893	-4.45815	1.6394e-05	8.8967e-05	2.11371	ADAMTS10	-0.248277	0.248277	0	1
cg03650608	-2.05158	1.50331	-6.13998	7.445e-09	7.6871e-08	9.56525	ADAMTS10	-0.232925	0.232925	0	1
cg09279544	2.78612	-2.57339	6.1776	6.16683e-09	6.46047e-08	9.74907	ADAMTS10	0.210885	0.210885	1	0
cg17018096	1.74091	-0.802363	6.25029	4.27768e-09	4.61173e-08	10.1062	ADAMTS10	0.245592	0.245592	1	0
cg12085570	2.52161	-1.95059	5.35989	3.18834e-07	2.42613e-06	5.91071	ADAMTS10	0.246155	0.246155	1	0
cg22983083	2.76342	-1.16631	7.12604	4.41633e-11	6.66776e-10	14.5837	ADAMTS10	0.319819	0.319819	1	0
cg11590772	2.25883	1.64518	7.69836	1.9246e-12	3.65366e-11	17.6617	ADAMTS10	0.32337	0.32337	1	0
cg01990593	-2.29536	-3.2601	-8.96164	1.40908e-15	4.42243e-14	24.7749	ADAMTS12	-0.207263	0.207263	0	1
cg04124352	2.65966	-0.714633	6.36324	2.41231e-09	2.71709e-08	10.6657	ADAMTS12	0.343531	0.343531	1	0
cg23236370	3.12586	2.64069	15.759	2.76458e-33	1.58949e-30	65.0989	ADAMTS12	0.395768	0.395768	1	0
cg26573704	3.48227	-0.560341	6.72883	3.64466e-10	4.71692e-09	12.5147	ADAMTS12	0.426763	0.426763	1	0
cg18519308	3.43108	1.44246	10.3728	3.20365e-19	1.8018e-17	33.0616	ADAMTS12	0.495215	0.495215	1	0
cg00115654	1.23203	0.365164	8.09841	2.03645e-13	4.53358e-12	19.8721	ADAMTS13	0.20363	0.20363	1	0
cg27358154	1.60956	0.567558	2.92477	0.00399914	0.0122483	-3.05072	ADAMTS14	0.22761	0.22761	1	0
cg04838832	2.24295	-1.61075	5.31312	3.95543e-07	2.95577e-06	5.70183	ADAMTS14	0.253879	0.253879	1	0
cg01881590	-4.2062	-0.29201	-10.5383	1.18182e-19	7.17215e-18	34.0476	ADAMTS16	-0.531835	0.531835	0	1
cg14521614	-3.47115	-0.0639445	-9.45818	7.57886e-17	2.91294e-15	27.6601	ADAMTS16	-0.460861	0.460861	0	1
cg22562853	-3.632	0.5194	-10.3178	4.46299e-19	2.45099e-17	32.7339	ADAMTS16	-0.419577	0.419577	0	1
cg12858370	-3.2978	0.742067	-7.87129	7.327e-13	1.48997e-11	18.6118	ADAMTS16	-0.392371	0.392371	0	1
cg09588888	-3.01958	0.388124	-8.00547	3.44431e-13	7.38936e-12	19.3547	ADAMTS16	-0.391664	0.391664	0	1
cg21514291	-3.14762	1.00224	-8.06371	2.47852e-13	5.44215e-12	19.6787	ADAMTS16	-0.354304	0.354304	0	1
cg12660315	-3.33716	1.45855	-6.61325	6.66222e-10	8.25028e-09	11.9241	ADAMTS16	-0.339645	0.339645	0	1
cg03824768	-2.3044	0.213556	-8.06074	2.52053e-13	5.52684e-12	19.6621	ADAMTS16	-0.338979	0.338979	0	1
cg09456340	-2.55301	1.13233	-6.1032	8.94534e-09	9.10729e-08	9.38613	ADAMTS16	-0.303782	0.303782	0	1
cg21926451	-2.94594	1.67708	-7.00384	8.50468e-11	1.22046e-09	13.9408	ADAMTS16	-0.288824	0.288824	0	1
cg07567767	-3.24145	2.18906	-6.22181	4.93821e-09	5.26504e-08	9.96595	ADAMTS16	-0.276998	0.276998	0	1
cg24573724	-1.95656	0.777328	-6.97466	9.93762e-11	1.4086e-09	13.7882	ADAMTS16	-0.269122	0.269122	0	1
cg10561103	-2.61918	1.76022	-6.75792	3.12891e-10	4.09561e-09	12.6641	ADAMTS16	-0.25487	0.25487	0	1
cg26868514	-1.91771	1.3894	-5.08332	1.12144e-06	7.69767e-06	4.69374	ADAMTS16	-0.235195	0.235195	0	1
cg17627328	-1.39552	-0.229227	-3.91615	0.0001378	0.000610276	0.0871047	ADAMTS16	-0.223823	0.223823	0	1
cg26908818	-2.28809	2.2039	-5.28887	4.42115e-07	3.27587e-06	5.59403	ADAMTS16	-0.216131	0.216131	0	1
cg08546589	-2.11303	2.89431	-3.54777	0.000523151	0.00202098	-1.16872	ADAMTS16	-0.200105	0.200105	0	1
cg07834743	1.81478	-2.39594	3.39383	0.000887995	0.00324232	-1.66273	ADAMTS16	0.202919	0.202919	1	0
cg22954449	2.41567	-3.09544	3.76924	0.000237258	0.000994781	-0.425957	ADAMTS16	0.208542	0.208542	1	0
cg15409013	2.85744	-3.03156	4.84636	3.18468e-06	1.998e-05	3.687	ADAMTS16	0.218137	0.218137	1	0
cg25973534	2.87718	-2.82179	4.59798	9.18187e-06	5.25007e-05	2.66918	ADAMTS16	0.24154	0.24154	1	0
cg15048991	3.11076	-2.66641	4.91422	2.36963e-06	1.52534e-05	3.97181	ADAMTS16	0.258772	0.258772	1	0
cg19813025	1.78349	-0.265565	6.76363	3.03642e-10	3.98083e-09	12.6935	ADAMTS16	0.271836	0.271836	1	0
cg04136610	3.15019	-2.30103	5.3226	3.78659e-07	2.83951e-06	5.74409	ADAMTS16	0.279738	0.279738	1	0
cg16508480	2.51069	-1.38877	5.39813	2.67082e-07	2.06431e-06	6.08239	ADAMTS16	0.287146	0.287146	1	0
cg22784954	4.46674	0.827339	7.83241	9.1105e-13	1.82371e-11	18.3974	ADAMTS16	0.541029	0.541029	1	0
cg11107116	-2.45567	0.70144	-6.86593	1.77044e-10	2.40847e-09	13.222	ADAMTS17	-0.320882	0.320882	0	1
cg03300787	-2.08932	0.655637	-6.11964	8.24145e-09	8.44737e-08	9.46609	ADAMTS17	-0.283209	0.283209	0	1
cg27533244	-1.79154	1.26302	-5.60331	1.01928e-07	8.51098e-07	7.01727	ADAMTS17	-0.222634	0.222634	0	1
cg04622200	1.35122	0.858782	4.1282	6.13015e-05	0.000293602	0.855399	ADAMTS17	0.213349	0.213349	1	0
cg05859267	-1.7254	-0.710233	-5.82701	3.48162e-08	3.17858e-07	8.06187	ADAMTS18	-0.262101	0.262101	0	1
cg26941368	-1.4515	-1.3265	-6.11755	8.32783e-09	8.52799e-08	9.45592	ADAMTS18	-0.211694	0.211694	0	1
cg03238797	2.84089	-3.19768	4.90217	2.49784e-06	1.60067e-05	3.92103	ADAMTS18	0.20018	0.20018	1	0
cg18275958	-3.08008	-0.242226	-7.91172	5.83931e-13	1.20858e-11	18.8351	ADAMTS2	-0.433687	0.433687	0	1
cg06002305	-3.12425	0.450515	-7.54531	4.49245e-12	8.01859e-11	16.8283	ADAMTS2	-0.397389	0.397389	0	1
cg23319104	-3.00967	0.759113	-8.099	2.02968e-13	4.52016e-12	19.8754	ADAMTS2	-0.360098	0.360098	0	1
cg26694831	-2.26587	-0.27738	-5.72734	5.63573e-08	4.94224e-07	7.59325	ADAMTS2	-0.341055	0.341055	0	1
cg15870576	-2.40972	0.369968	-6.56822	8.41566e-10	1.02391e-08	11.6955	ADAMTS2	-0.335	0.335	0	1
cg21747876	-2.63919	1.24543	-5.26652	4.8974e-07	3.59936e-06	5.49498	ADAMTS2	-0.314396	0.314396	0	1
cg25550425	-2.03706	0.112358	-6.60135	7.08713e-10	8.73009e-09	11.8636	ADAMTS2	-0.312274	0.312274	0	1
cg09533145	-1.98401	-1.14994	-10.7323	3.66413e-20	2.41407e-18	35.2057	ADAMTS2	-0.311616	0.311616	0	1
cg25930161	-2.98267	1.40576	-8.0263	3.06225e-13	6.6208e-12	19.4705	ADAMTS2	-0.303009	0.303009	0	1
cg13041355	-2.27272	0.939455	-6.47031	1.39461e-09	1.6356e-08	11.2014	ADAMTS2	-0.294473	0.294473	0	1
cg04184432	-2.03051	0.669906	-5.5499	1.31251e-07	1.07459e-06	6.7717	ADAMTS2	-0.288384	0.288384	0	1
cg11405216	-1.79933	0.13865	-4.8715	2.85529e-06	1.80846e-05	3.79216	ADAMTS2	-0.283226	0.283226	0	1
cg18045155	-1.90122	-0.769255	-5.7159	5.9543e-08	5.19669e-07	7.53977	ADAMTS2	-0.282767	0.282767	0	1
cg16451601	-2.53575	1.55664	-6.08325	9.8796e-09	9.97808e-08	9.28924	ADAMTS2	-0.273369	0.273369	0	1
cg23329372	-2.04593	0.944098	-6.4655	1.42951e-09	1.67264e-08	11.1772	ADAMTS2	-0.269276	0.269276	0	1
cg21849875	-1.78556	-0.0498184	-5.2764	4.68115e-07	3.45194e-06	5.5387	ADAMTS2	-0.266751	0.266751	0	1
cg02599361	-1.88759	0.251023	-4.38103	2.24526e-05	0.000118266	1.81293	ADAMTS2	-0.26268	0.26268	0	1
cg07707491	-2.24525	1.32187	-7.04516	6.81822e-11	9.9337e-10	14.1576	ADAMTS2	-0.261767	0.261767	0	1
cg27000228	-1.67023	0.295267	-5.26491	4.93379e-07	3.6237e-06	5.48781	ADAMTS2	-0.260357	0.260357	0	1
cg12354870	-2.09624	1.15693	-6.06723	1.06984e-08	1.07424e-07	9.21158	ADAMTS2	-0.259083	0.259083	0	1
cg17212277	-1.6015	-0.434004	-5.83121	3.41135e-08	3.11904e-07	8.08171	ADAMTS2	-0.257343	0.257343	0	1
cg16604066	-1.93447	1.14631	-5.51042	1.58071e-07	1.27569e-06	6.5912	ADAMTS2	-0.250974	0.250974	0	1
cg21901223	-1.582	0.34832	-5.80929	3.79413e-08	3.43896e-07	7.9782	ADAMTS2	-0.245685	0.245685	0	1
cg03259333	-1.48728	-0.0127822	-5.61658	9.56999e-08	8.03442e-07	7.07852	ADAMTS2	-0.241089	0.241089	0	1
cg02497046	-1.52185	0.195201	-4.22861	4.13412e-05	0.000205622	1.23037	ADAMTS2	-0.240208	0.240208	0	1
cg07124832	-2.95941	2.10642	-7.63471	2.74034e-12	5.06642e-11	17.3143	ADAMTS2	-0.238632	0.238632	0	1
cg12307237	-1.53026	0.428814	-4.21689	4.33003e-05	0.0002143	1.18626	ADAMTS2	-0.235904	0.235904	0	1
cg16201940	-1.44083	0.138991	-6.1508	7.05306e-09	7.31249e-08	9.61802	ADAMTS2	-0.232079	0.232079	0	1
cg09693926	-1.83205	1.3339	-3.73442	0.00026927	0.0011147	-0.545175	ADAMTS2	-0.23149	0.23149	0	1
cg19489885	-1.33136	0.107526	-5.22251	5.98601e-07	4.32924e-06	5.3007	ADAMTS2	-0.217035	0.217035	0	1
cg25010832	-1.50879	1.39578	-4.02209	9.22847e-05	0.000424847	0.466908	ADAMTS2	-0.209264	0.209264	0	1
cg08999896	-1.31817	-0.913802	-6.38642	2.14326e-09	2.4359e-08	10.7813	ADAMTS2	-0.209162	0.209162	0	1
cg11200794	-1.73297	1.71596	-4.42227	1.89858e-05	0.000101507	1.97328	ADAMTS2	-0.201177	0.201177	0	1
cg05214690	2.45441	-3.32698	3.70718	0.000297134	0.00121738	-0.637844	ADAMTS2	0.20199	0.20199	1	0
cg26429655	1.86547	-2.07773	3.79152	0.000218696	0.000924967	-0.349161	ADAMTS2	0.208254	0.208254	1	0
cg03703637	2.65847	-3.16703	3.91295	0.00013946	0.000617006	0.0757742	ADAMTS2	0.218366	0.218366	1	0
cg18331515	2.53164	-2.76789	4.06094	7.95174e-05	0.000371432	0.60821	ADAMTS2	0.226307	0.226307	1	0
cg16991765	1.83868	-0.0930757	5.3456	3.40583e-07	2.57713e-06	5.84677	ADAMTS2	0.289748	0.289748	1	0
cg00532157	2.96185	-1.827	5.06405	1.22222e-06	8.33084e-06	4.61062	ADAMTS2	0.301084	0.301084	1	0
cg20422099	3.19283	-1.24382	6.61826	6.491e-10	8.05959e-09	11.9496	ADAMTS2	0.343988	0.343988	1	0
cg24116870	2.08232	-0.832559	5.41465	2.47348e-07	1.92388e-06	6.15681	ADAMTS20	0.284189	0.284189	1	0
cg02925039	1.88011	0.105575	7.86601	7.5471e-13	1.5309e-11	18.5827	ADAMTS20	0.290968	0.290968	1	0
cg11751806	2.40621	-0.818459	6.49621	1.22062e-09	1.44561e-08	11.3317	ADAMTS20	0.295559	0.295559	1	0
cg01345315	2.4994	-0.223288	8.34391	5.03087e-14	1.23246e-12	21.2494	ADAMTS20	0.357152	0.357152	1	0
cg19619405	5.0852	0.290856	11.7475	7.77003e-23	7.85293e-21	41.2957	ADAMTS20	0.571423	0.571423	1	0
cg04812351	1.78113	-0.0722326	5.13137	9.04037e-07	6.32105e-06	4.90198	ADAMTS3	0.269402	0.269402	1	0
cg05797623	1.8612	0.277625	5.69877	6.46432e-08	5.60325e-07	7.45986	ADAMTS3	0.289752	0.289752	1	0
cg01664241	2.3456	-0.808331	6.10965	8.66227e-09	8.84335e-08	9.4175	ADAMTS3	0.307644	0.307644	1	0
cg04263215	1.38684	0.284913	4.12721	6.15378e-05	0.00029464	0.851742	ADAMTS4,NDUFS2	0.220757	0.220757	1	0
cg07354440	1.46767	0.645436	4.27072	3.49769e-05	0.000176704	1.38973	ADAMTS4,NDUFS2	0.226642	0.226642	1	0
cg10493436	1.63047	1.0413	4.1275	6.1467e-05	0.00029434	0.852837	ADAMTS4,NDUFS2	0.234965	0.234965	1	0
cg08190291	2.21602	-2.31126	4.48329	1.47847e-05	8.10101e-05	2.21262	ADAMTS5	0.216422	0.216422	1	0
cg08979041	1.52442	-0.411756	5.71582	5.95657e-08	5.19842e-07	7.5394	ADAMTS5	0.236081	0.236081	1	0
cg02462195	1.45788	-0.680606	3.2137	0.00161353	0.00550636	-2.21691	ADAMTS5	0.238914	0.238914	1	0
cg12078031	1.53109	-0.207582	6.58753	7.61391e-10	9.33381e-09	11.7935	ADAMTS5	0.244035	0.244035	1	0
cg15237494	2.32558	-1.18192	5.5622	1.23841e-07	1.01897e-06	6.82813	ADAMTS5	0.280922	0.280922	1	0
cg21646598	2.96474	-1.7254	5.35679	3.23432e-07	2.45783e-06	5.89683	ADAMTS5	0.298982	0.298982	1	0
cg03202077	2.86431	-1.35918	6.73118	3.60004e-10	4.66233e-09	12.5267	ADAMTS5	0.304378	0.304378	1	0
cg02800810	2.47437	-0.904782	7.12119	4.5331e-11	6.83028e-10	14.5581	ADAMTS5	0.318343	0.318343	1	0
cg16580073	-2.38871	1.25526	-6.9505	1.13023e-10	1.58867e-09	13.662	ADAMTS6	-0.274353	0.274353	0	1
cg04137171	1.80658	0.233062	9.37084	1.27073e-16	4.72587e-15	27.1497	ADAMTS7	0.292268	0.292268	1	0
cg20246113	2.81404	-0.625117	8.00788	3.39776e-13	7.29852e-12	19.3681	ADAMTS7	0.356496	0.356496	1	0
cg12270485	-2.20534	-2.09231	-9.10741	5.99848e-16	1.99607e-14	25.6177	ADAMTS8	-0.288353	0.288353	0	1
cg01033938	1.2558	-0.0597574	3.81054	0.000203954	0.000868869	-0.283338	ADAMTS8	0.20505	0.20505	1	0
cg04268950	2.16238	0.800127	7.2848	1.87103e-11	3.00692e-10	15.4267	ADAMTS8	0.312097	0.312097	1	0
cg07075085	-1.75112	-0.288759	-5.0936	1.07103e-06	7.38048e-06	4.73817	ADAMTS9	-0.27382	0.27382	0	1
cg27203924	-1.80292	1.01038	-4.25589	3.71028e-05	0.00018646	1.33347	ADAMTS9	-0.246482	0.246482	0	1
cg16526133	-1.8779	1.57821	-3.77259	0.000234374	0.000984109	-0.414434	ADAMTS9	-0.227505	0.227505	0	1
cg22177868	-1.37754	-0.588082	-3.91976	0.000135949	0.000602936	0.0999002	ADAMTS9	-0.212554	0.212554	0	1
cg21938436	2.46301	-0.889617	8.39966	3.65504e-14	9.15565e-13	21.5642	ADAMTS9	0.30202	0.30202	1	0
cg22081832	2.1333	0.723289	6.28196	3.64494e-09	3.97896e-08	10.2625	ADAMTS9	0.321478	0.321478	1	0
cg14502847	-1.84651	0.141818	-4.92538	2.25665e-06	1.45872e-05	4.0189	ADAMTSL1	-0.274559	0.274559	0	1
cg00116234	2.83033	-1.87291	5.05395	1.27855e-06	8.67663e-06	4.5671	ADAMTSL1	0.291982	0.291982	1	0
cg16714091	2.07722	-0.452461	5.86863	2.84341e-08	2.63855e-07	8.25901	ADAMTSL1	0.300919	0.300919	1	0
cg13748845	-3.35427	0.171558	-9.09851	6.32024e-16	2.09471e-14	25.5661	ADAMTSL2	-0.431609	0.431609	0	1
cg17320440	-2.06185	1.47583	-5.9003	2.43593e-08	2.2889e-07	8.40964	ADAMTSL2	-0.241483	0.241483	0	1
cg00742898	-1.52252	1.22577	-4.10781	6.63525e-05	0.000315415	0.780134	ADAMTSL2	-0.210287	0.210287	0	1
cg08115297	-2.15634	1.51419	-5.27958	4.61335e-07	3.40615e-06	5.55282	ADAMTSL3	-0.24805	0.24805	0	1
cg11611600	2.02775	-1.90202	5.14594	8.46642e-07	5.95038e-06	4.96539	ADAMTSL3	0.211248	0.211248	1	0
cg01152302	2.81102	-1.06623	6.74853	3.28693e-10	4.28856e-09	12.6159	ADAMTSL3	0.317059	0.317059	1	0
cg00658405	1.98827	2.32483	10.8955	1.36485e-20	9.62831e-19	36.1824	ADAMTSL5	0.249006	0.249006	1	0
cg15002904	2.21693	2.02823	10.5834	9.00501e-20	5.55663e-18	34.3165	ADAMTSL5	0.30166	0.30166	1	0
cg17147471	1.99943	0.689614	8.84784	2.73778e-15	8.22243e-14	24.1195	ADAMTSL5	0.318671	0.318671	1	0
cg09791746	3.35019	3.36052	12.4172	1.32958e-24	1.80019e-22	45.3213	ADAMTSL5	0.34073	0.34073	1	0
cg15483084	1.67761	0.744478	4.01673	9.41945e-05	0.000432845	0.447481	ADAP1	0.237945	0.237945	1	0
cg15108645	1.95547	1.52161	6.14702	7.18761e-09	7.4416e-08	9.59958	ADAP1	0.27344	0.27344	1	0
cg05052633	2.92791	-2.96753	5.08242	1.12597e-06	7.72586e-06	4.68985	ADAP2	0.217584	0.217584	1	0
cg07133749	2.20337	-1.0048	4.35787	2.46582e-05	0.000128767	1.7234	ADAP2	0.281125	0.281125	1	0
cg26069230	2.50879	-1.13947	8.21878	1.0278e-13	2.40043e-12	20.5456	ADAP2	0.284269	0.284269	1	0
cg14526825	-2.04975	0.0884164	-6.23627	4.59121e-09	4.92247e-08	10.0371	ADARB1	-0.30839	0.30839	0	1
cg23662138	1.92859	-1.46829	3.70201	0.000302719	0.0012379	-0.65536	ADARB1	0.247114	0.247114	1	0
cg12090430	-3.24773	0.139253	-9.82824	8.39143e-18	3.75368e-16	29.834	ADARB2	-0.428354	0.428354	0	1
cg03480068	-2.55435	0.0481079	-7.00006	8.67802e-11	1.24362e-09	13.9211	ADARB2	-0.364948	0.364948	0	1
cg17486764	-2.65419	1.09082	-5.62625	9.14016e-08	7.70181e-07	7.12317	ADARB2	-0.319924	0.319924	0	1
cg23375593	-2.05426	-0.00826991	-5.07422	1.16801e-06	7.98829e-06	4.65444	ADARB2	-0.310083	0.310083	0	1
cg11485894	-2.02599	0.12698	-6.3689	2.34367e-09	2.64525e-08	10.6939	ADARB2	-0.306436	0.306436	0	1
cg11726857	-2.15888	0.522895	-5.23127	5.75212e-07	4.17427e-06	5.33927	ADARB2	-0.302765	0.302765	0	1
cg15622527	-2.53111	1.22994	-6.28922	3.51342e-09	3.84531e-08	10.2984	ADARB2	-0.297435	0.297435	0	1
cg27336068	-2.69202	-2.97016	-11.3749	7.46393e-22	6.42944e-20	39.0572	ADARB2	-0.289846	0.289846	0	1
cg18133357	-1.91834	0.534781	-6.09384	9.37218e-09	9.50835e-08	9.34066	ADARB2	-0.283554	0.283554	0	1
cg07488920	-2.1678	1.21442	-4.46953	1.56457e-05	8.52773e-05	2.15843	ADARB2	-0.281689	0.281689	0	1
cg05441518	-1.96062	0.677058	-4.59288	9.3803e-06	5.35209e-05	2.64867	ADARB2	-0.278019	0.278019	0	1
cg15570021	-2.05959	0.903662	-5.46371	1.96761e-07	1.55904e-06	6.37873	ADARB2	-0.271281	0.271281	0	1
cg17405812	-1.85798	0.636895	-5.24181	5.48227e-07	3.99461e-06	5.38577	ADARB2	-0.270781	0.270781	0	1
cg10542123	-1.76785	0.42955	-4.689	6.25564e-06	3.70193e-05	3.0376	ADARB2	-0.259761	0.259761	0	1
cg15462970	-1.93646	0.917415	-3.91199	0.000139964	0.000619014	0.0723661	ADARB2	-0.256157	0.256157	0	1
cg00075956	-1.51558	-0.00926642	-4.16695	5.26959e-05	0.000256059	0.999288	ADARB2	-0.240179	0.240179	0	1
cg26394196	-1.70958	0.837849	-4.56255	1.06466e-05	6.00734e-05	2.52723	ADARB2	-0.235937	0.235937	0	1
cg08218646	-1.48747	-0.466813	-4.52073	1.26665e-05	7.03753e-05	2.36072	ADARB2	-0.23471	0.23471	0	1
cg17922326	-1.84607	1.54962	-4.29126	3.22247e-05	0.000164107	1.4679	ADARB2	-0.228083	0.228083	0	1
cg07156138	-2.06529	1.96766	-4.47031	1.55954e-05	8.50165e-05	2.16151	ADARB2	-0.226647	0.226647	0	1
cg23934139	-1.81171	1.71027	-4.13831	5.89354e-05	0.000283426	0.89283	ADARB2	-0.221205	0.221205	0	1
cg24127345	-1.57981	1.38686	-3.41125	0.000837081	0.00307722	-1.60773	ADARB2	-0.212028	0.212028	0	1
cg25356719	-1.56391	1.73651	-3.32185	0.00113057	0.00401688	-1.8873	ADARB2	-0.209643	0.209643	0	1
cg03152899	-1.40411	0.872451	-4.09608	6.94353e-05	0.000328678	0.736979	ADARB2	-0.209034	0.209034	0	1
cg12051364	-1.69561	1.617	-4.44616	1.72198e-05	9.29945e-05	2.06668	ADARB2	-0.208254	0.208254	0	1
cg12037550	-1.31142	0.699931	-3.55193	0.000515596	0.0019947	-1.1551	ADARB2	-0.207655	0.207655	0	1
cg14054842	-2.29139	3.06452	-3.50149	0.000614442	0.00233352	-1.31917	ADARB2	-0.205786	0.205786	0	1
cg24980040	-2.28076	2.89125	-3.33431	0.00108455	0.00387059	-1.84871	ADARB2	-0.205373	0.205373	0	1
cg02887530	-1.46916	-1.4122	-5.14487	8.50722e-07	5.97663e-06	4.96074	ADARB2	-0.203611	0.203611	0	1
cg27429195	1.46318	-1.16105	3.98404	0.000106669	0.000484522	0.329573	ADARB2	0.201773	0.201773	1	0
cg19096048	1.59641	1.8122	6.34881	2.59625e-09	2.90877e-08	10.5939	ADARB2	0.212184	0.212184	1	0
cg00363080	1.34324	0.316418	3.12264	0.00216248	0.00712815	-2.48714	ADARB2	0.213421	0.213421	1	0
cg16646662	1.32791	-0.494184	3.68003	0.000327599	0.00132836	-0.729628	ADARB2	0.213595	0.213595	1	0
cg00467420	1.85183	-1.56752	4.74545	4.91839e-06	2.97274e-05	3.26876	ADARB2	0.213598	0.213598	1	0
cg15081722	1.45227	-0.269833	4.28465	3.30865e-05	0.000168054	1.44273	ADARB2	0.231686	0.231686	1	0
cg23684973	2.11694	-1.78613	4.87248	2.84306e-06	1.80166e-05	3.79629	ADARB2	0.234283	0.234283	1	0
cg05923595	3.53846	-0.520446	7.58243	3.65992e-12	6.6272e-11	17.0298	ADC	0.425557	0.425557	1	0
cg18505710	-2.53589	0.764509	-8.58799	1.23624e-14	3.33398e-13	22.6328	ADCK1	-0.311855	0.311855	0	1
cg23569090	-2.55366	1.99118	-6.08505	9.79166e-09	9.89668e-08	9.29796	ADCK1	-0.239852	0.239852	0	1
cg17381426	-1.22532	-0.361586	-6.36462	2.39533e-09	2.69896e-08	10.6726	ADCK2	-0.200999	0.200999	0	1
cg25322847	-1.81913	1.82788	-4.46925	1.56638e-05	8.53628e-05	2.15732	ADCY1	-0.20201	0.20201	0	1
cg04556393	-2.23906	-0.658213	-8.20708	1.09858e-13	2.55312e-12	20.48	ADCY10	-0.340411	0.340411	0	1
cg19307406	-1.773	0.297554	-7.65279	2.47892e-12	4.61947e-11	17.4128	ADCY10	-0.269622	0.269622	0	1
cg24904943	-1.79252	1.28404	-4.36031	2.44163e-05	0.000127621	1.73282	ADCY2	-0.241578	0.241578	0	1
cg10453337	-1.94903	1.37936	-5.38471	2.84228e-07	2.18459e-06	6.02207	ADCY2	-0.236263	0.236263	0	1
cg07391392	-1.68722	0.868858	-5.45636	2.03642e-07	1.60932e-06	6.34539	ADCY2	-0.235001	0.235001	0	1
cg18845797	-1.41838	0.137483	-3.9722	0.000111567	0.000504553	0.287035	ADCY2	-0.222164	0.222164	0	1
cg17604429	-1.50384	1.25648	-4.04291	8.52171e-05	0.000395351	0.542501	ADCY2	-0.200368	0.200368	0	1
cg19646112	2.69051	0.110897	11.7181	9.28982e-23	9.29089e-21	41.1189	ADCY4	0.394537	0.394537	1	0
cg05031016	2.96319	0.430576	11.3396	9.25059e-22	7.87343e-20	38.8449	ADCY4	0.438714	0.438714	1	0
cg16761581	3.53526	-0.136819	11.1175	3.55735e-21	2.74877e-19	37.5124	ADCY4	0.442949	0.442949	1	0
cg07485357	3.68692	-0.364489	9.3511	1.42791e-16	5.26469e-15	27.0346	ADCY4	0.447332	0.447332	1	0
cg12265829	3.4846	0.543187	13.5712	1.23242e-27	2.72166e-25	52.2324	ADCY4	0.496984	0.496984	1	0
cg14287235	4.59818	0.535973	12.4704	9.62279e-25	1.32607e-22	45.6412	ADCY4	0.562803	0.562803	1	0
cg25556905	4.94646	0.353986	11.3674	7.81525e-22	6.713e-20	39.0117	ADCY4	0.580329	0.580329	1	0
cg13631572	5.09526	0.229959	11.7668	6.9099e-23	7.04229e-21	41.4118	ADCY4	0.582906	0.582906	1	0
cg16215203	5.31805	0.434189	12.2667	3.31561e-24	4.20742e-22	44.417	ADCY4	0.607499	0.607499	1	0
cg23179456	5.3087	0.969913	10.971	8.64562e-21	6.27669e-19	36.634	ADCY4	0.63515	0.63515	1	0
cg07851738	-2.51448	0.551437	-5.81371	3.71369e-08	3.37192e-07	7.99906	ADCY8	-0.343934	0.343934	0	1
cg00601648	-2.13326	1.04475	-4.82636	3.4729e-06	2.16234e-05	3.60358	ADCY8	-0.278407	0.278407	0	1
cg03551401	-1.93413	-1.21145	-5.29088	4.38059e-07	3.24853e-06	5.60295	ADCY8	-0.276297	0.276297	0	1
cg22762091	1.7136	-1.00591	5.34409	3.4296e-07	2.59348e-06	5.84002	ADCY8	0.236364	0.236364	1	0
cg26332560	2.80535	-1.65481	6.46446	1.43722e-09	1.68134e-08	11.172	ADCY8	0.288204	0.288204	1	0
cg07557260	3.02634	-1.71417	6.52908	1.03034e-09	1.23439e-08	11.4975	ADCY8	0.29504	0.29504	1	0
cg27567416	-1.64367	0.104093	-10.8981	1.34412e-20	9.49316e-19	36.1975	ADCY9	-0.253806	0.253806	0	1
cg09947844	-1.60602	1.26737	-3.45513	0.000720754	0.00269124	-1.46821	ADCY9	-0.217802	0.217802	0	1
cg10487659	-1.26802	0.970101	-2.9466	0.00374227	0.0115526	-2.99013	ADCY9	-0.205182	0.205182	0	1
cg07906046	1.64129	1.33213	7.49478	5.93426e-12	1.03649e-10	16.5547	ADCY9	0.248065	0.248065	1	0
cg01207684	2.9401	2.46086	5.20201	6.57023e-07	4.71559e-06	5.2106	ADCY9	0.320033	0.320033	1	0
cg14908653	-1.81548	0.469337	-5.47638	1.8544e-07	1.47689e-06	6.43623	ADCYAP1	-0.269108	0.269108	0	1
cg07211875	1.50238	-0.910837	5.9234	2.17547e-08	2.06313e-07	8.51979	ADCYAP1	0.213286	0.213286	1	0
cg06372303	2.27343	-1.38857	6.7205	3.80731e-10	4.91031e-09	12.4719	ADCYAP1	0.254954	0.254954	1	0
cg11850773	2.39755	-1.69239	5.82265	3.55618e-08	3.24023e-07	8.04124	ADCYAP1	0.256889	0.256889	1	0
cg13940693	2.33575	-1.63973	5.18312	7.15751e-07	5.10118e-06	5.12779	ADCYAP1	0.260477	0.260477	1	0
cg16457786	3.26095	-2.41079	5.78018	4.3683e-08	3.9153e-07	7.84107	ADCYAP1	0.268094	0.268094	1	0
cg00128702	2.85515	-1.85338	6.20449	5.38787e-09	5.7032e-08	9.88087	ADCYAP1	0.269021	0.269021	1	0
cg21331088	2.80873	-2.28655	4.69739	6.0369e-06	3.58502e-05	3.07179	ADCYAP1	0.274096	0.274096	1	0
cg11402363	2.03391	-0.691754	6.30252	3.28446e-09	3.61417e-08	10.3642	ADCYAP1	0.281704	0.281704	1	0
cg07376535	2.39905	-0.566521	9.17449	4.04444e-16	1.38302e-14	26.0067	ADCYAP1	0.321829	0.321829	1	0
cg10384245	2.33686	-0.0918377	6.21226	5.1813e-09	5.50294e-08	9.91904	ADCYAP1	0.343717	0.343717	1	0
cg19962990	2.45328	0.274853	7.46547	6.97163e-12	1.20467e-10	16.3964	ADCYAP1	0.370494	0.370494	1	0
cg14489474	2.60251	0.19148	11.5783	2.17111e-22	2.04123e-20	40.279	ADCYAP1	0.390372	0.390372	1	0
cg11859607	3.09557	0.392835	11.0742	4.62423e-21	3.49813e-19	37.253	ADCYAP1	0.447052	0.447052	1	0
cg14200170	4.07678	-0.555843	9.38983	1.13572e-16	4.2555e-15	27.2607	ADCYAP1	0.457142	0.457142	1	0
cg17059658	4.53246	-0.535039	9.26354	2.39406e-16	8.5221e-15	26.5244	ADCYAP1	0.476475	0.476475	1	0
cg04879561	-3.33485	0.0401281	-9.98594	3.26929e-18	1.55635e-16	30.7655	ADCYAP1R1	-0.445822	0.445822	0	1
cg24384519	-2.99133	-0.519613	-12.0924	9.55561e-24	1.11823e-21	43.3695	ADCYAP1R1	-0.443841	0.443841	0	1
cg25195987	-3.13521	-0.0644629	-10.493	1.55324e-19	9.22019e-18	33.7774	ADCYAP1R1	-0.430531	0.430531	0	1
cg01556466	-2.58248	-0.583019	-9.65319	2.38153e-17	9.93852e-16	28.8035	ADCYAP1R1	-0.398154	0.398154	0	1
cg02846790	-3.01753	0.744437	-6.90767	1.41912e-10	1.96066e-09	13.4388	ADCYAP1R1	-0.368073	0.368073	0	1
cg13886135	-3.15637	1.32712	-6.65323	5.4108e-10	6.80636e-09	12.1278	ADCYAP1R1	-0.333203	0.333203	0	1
cg12140543	-2.58122	0.698344	-8.05816	2.55752e-13	5.60177e-12	19.6478	ADCYAP1R1	-0.330987	0.330987	0	1
cg21619594	-2.3043	0.390106	-8.54988	1.54036e-14	4.08803e-13	22.416	ADCYAP1R1	-0.327184	0.327184	0	1
cg18421840	-1.94222	-0.833738	-8.02157	3.14518e-13	6.78519e-12	19.4442	ADCYAP1R1	-0.304383	0.304383	0	1
cg21844005	-1.37016	-0.929723	-5.28257	4.55076e-07	3.36334e-06	5.56605	ADCYAP1R1	-0.212476	0.212476	0	1
cg02674324	-2.57228	0.853999	-7.54827	4.41969e-12	7.89646e-11	16.8444	ADD2	-0.316402	0.316402	0	1
cg11220663	1.48266	-0.757344	5.35955	3.19334e-07	2.42963e-06	5.90919	ADD2	0.22352	0.22352	1	0
cg24347663	3.38016	-2.71838	5.24898	5.30593e-07	3.87668e-06	5.41742	ADD2	0.271864	0.271864	1	0
cg08857144	3.05977	-2.45573	4.97328	1.82818e-06	1.20282e-05	4.22197	ADD2	0.275641	0.275641	1	0
cg03962527	2.07561	0.645928	6.10966	8.66219e-09	8.84335e-08	9.41751	ADD3	0.318358	0.318358	1	0
cg16642695	-1.74713	-0.31677	-6.1837	5.98099e-09	6.28079e-08	9.77893	ADHFE1	-0.268798	0.268798	0	1
cg23607622	-1.72431	-0.422229	-7.56715	3.98225e-12	7.16416e-11	16.9468	ADIG	-0.271487	0.271487	0	1
cg17349406	1.999	2.023	12.2194	4.41851e-24	5.49395e-22	44.1328	ADIG	0.274042	0.274042	1	0
cg03573747	-1.73487	-0.16787	-8.07979	2.2629e-13	4.99979e-12	19.7683	ADIPOQ	-0.279297	0.279297	0	1
cg23249140	-1.48228	0.515288	-4.37107	2.33766e-05	0.00012268	1.77439	ADIPOQ	-0.233801	0.233801	0	1
cg02235049	-1.7952	1.18427	-5.6462	8.31141e-08	7.05855e-07	7.21554	ADIPOQ	-0.232087	0.232087	0	1
cg12505085	2.31282	3.06592	10.9043	1.29452e-20	9.16775e-19	36.2347	ADK	0.24129	0.24129	1	0
cg02227453	1.70208	1.38691	5.17914	7.28768e-07	5.18614e-06	5.11036	ADM2	0.24252	0.24252	1	0
cg12318501	2.55879	0.055151	5.50693	1.60684e-07	1.29514e-06	6.57528	ADM2	0.364571	0.364571	1	0
cg02893180	3.41856	0.141709	6.08411	9.83759e-09	9.93841e-08	9.29339	ADM2	0.442767	0.442767	1	0
cg03547181	1.41243	-0.36699	4.80869	3.7483e-06	2.31961e-05	3.53012	ADORA1	0.225343	0.225343	1	0
cg21949305	2.72132	2.31125	12.0977	9.25238e-24	1.08484e-21	43.4014	ADORA2A,C22orf45	0.35772	0.35772	1	0
cg07651906	2.10381	-1.75903	4.99164	1.68582e-06	1.11644e-05	4.30018	ADORA2B	0.229294	0.229294	1	0
cg07563400	2.65487	0.0495404	11.5651	2.35221e-22	2.19899e-20	40.1997	ADORA2B	0.382257	0.382257	1	0
cg17580614	3.05657	2.21353	16.0882	4.0535e-34	2.63435e-31	66.9967	ADORA2B	0.423592	0.423592	1	0
cg05038243	-2.49702	1.51607	-8.00118	3.52882e-13	7.55552e-12	19.3309	ADORA3	-0.257703	0.257703	0	1
cg07314829	2.85255	0.140668	13.3303	5.26975e-27	1.04346e-24	50.7946	ADORA3	0.409054	0.409054	1	0
cg00543976	2.81664	0.50385	12.5474	6.03174e-25	8.6019e-23	46.1035	ADORA3	0.421246	0.421246	1	0
cg11574975	4.02837	0.180426	11.7589	7.24858e-23	7.35586e-21	41.3644	ADORA3	0.508114	0.508114	1	0
cg14669379	4.07624	0.854691	14.0109	8.7587e-29	2.32337e-26	54.8488	ADORA3	0.556158	0.556158	1	0
cg01788444	-1.47955	-0.261849	-4.10705	6.65472e-05	0.000316258	0.777349	ADPRH	-0.226192	0.226192	0	1
cg16904330	2.61359	-0.74637	5.82945	3.4406e-08	3.14428e-07	8.0734	ADPRH	0.31971	0.31971	1	0
cg20849855	-2.03698	0.384677	-8.08651	2.17848e-13	4.82641e-12	19.8057	ADPRHL1	-0.298312	0.298312	0	1
cg17991430	-3.30189	2.39328	-5.5408	1.37004e-07	1.11817e-06	6.73005	ADPRHL1	-0.280734	0.280734	0	1
cg06864391	2.03033	2.73108	11.2823	1.30969e-21	1.087e-19	38.5009	ADPRHL1	0.220831	0.220831	1	0
cg09506001	2.53562	3.27613	11.2684	1.42472e-21	1.17577e-19	38.4176	ADPRHL2	0.278305	0.278305	1	0
cg02776627	-1.98265	1.41578	-4.3253	2.81154e-05	0.000145008	1.5981	ADRA1A	-0.247557	0.247557	0	1
cg14825340	-2.81614	2.50451	-5.00523	1.58743e-06	1.05639e-05	4.35821	ADRA1A	-0.244614	0.244614	0	1
cg16895486	-1.87069	1.2999	-4.8723	2.84528e-06	1.80287e-05	3.79554	ADRA1A	-0.238181	0.238181	0	1
cg02501086	-1.51168	0.512091	-5.88471	2.62882e-08	2.45569e-07	8.33542	ADRA1A	-0.231674	0.231674	0	1
cg26730369	1.88383	-1.84204	4.29521	3.17197e-05	0.000161778	1.48298	ADRA1A	0.207086	0.207086	1	0
cg22461835	1.69553	-0.898314	5.21786	6.11401e-07	4.41366e-06	5.28023	ADRA1A	0.230254	0.230254	1	0
cg22295787	3.39715	-2.85039	5.7299	5.56665e-08	4.88802e-07	7.60524	ADRA1A	0.243497	0.243497	1	0
cg26876077	-1.53862	0.673766	-5.2338	5.68617e-07	4.13061e-06	5.35043	ADRA1B	-0.228287	0.228287	0	1
cg05583171	-1.69007	1.10789	-4.58137	9.84284e-06	5.59152e-05	2.6025	ADRA1B	-0.223021	0.223021	0	1
cg16162590	-1.45721	0.484271	-4.32092	2.86146e-05	0.000147322	1.5813	ADRA1B	-0.217116	0.217116	0	1
cg17979970	-1.39326	-0.301647	-4.64353	7.58241e-06	4.41092e-05	2.85286	ADRA1B	-0.214871	0.214871	0	1
cg14614811	1.37673	-0.533755	4.10469	6.71586e-05	0.000318882	0.768657	ADRA1B	0.214552	0.214552	1	0
cg25976621	-2.25325	1.64265	-5.77628	4.45157e-08	3.98356e-07	7.8227	ADRA1D	-0.243122	0.243122	0	1
cg09540961	1.38218	-0.827942	5.62498	9.19543e-08	7.74408e-07	7.11732	ADRA1D	0.203352	0.203352	1	0
cg04293085	1.57113	1.47243	5.4538	2.06088e-07	1.62716e-06	6.33381	ADRA1D	0.219064	0.219064	1	0
cg11934695	3.14271	-2.43103	6.53598	9.94265e-10	1.19503e-08	11.5324	ADRA1D	0.242524	0.242524	1	0
cg15873320	2.03292	-1.61057	4.2335	4.05478e-05	0.000202074	1.24884	ADRA1D	0.249415	0.249415	1	0
cg12215340	2.30926	-0.998769	6.19026	5.78706e-09	6.09508e-08	9.81111	ADRA1D	0.295329	0.295329	1	0
cg05329352	1.2926	0.89802	8.98612	1.22117e-15	3.87105e-14	24.9161	ADRA2A	0.210101	0.210101	1	0
cg21542793	1.34148	-0.0731398	5.91986	2.21357e-08	2.0964e-07	8.50288	ADRA2B	0.218692	0.218692	1	0
cg10235817	1.30937	0.0278671	5.75728	4.87917e-08	4.33359e-07	7.73346	ADRA2C	0.212903	0.212903	1	0
cg04167239	1.8779	-1.21163	5.25012	5.27849e-07	3.85748e-06	5.42243	ADRA2C	0.246876	0.246876	1	0
cg13848598	1.41896	0.807768	5.83126	3.41055e-08	3.1185e-07	8.08194	ADRB1	0.229255	0.229255	1	0
cg14826456	1.74215	-0.157076	7.00743	8.34323e-11	1.19914e-09	13.9596	ADRB1	0.268957	0.268957	1	0
cg05575054	2.46348	-0.708021	5.32627	3.72328e-07	2.79618e-06	5.76042	ADRB1	0.335552	0.335552	1	0
cg21580376	2.42858	-2.7963	4.22391	4.2117e-05	0.000209033	1.21266	ADRB2	0.208435	0.208435	1	0
cg03103178	1.64361	-0.868152	3.9343	0.000128722	0.000573934	0.151593	ADRB3	0.22716	0.22716	1	0
cg27498114	3.33542	-2.9869	5.76774	4.63884e-08	4.1369e-07	7.7826	ADRB3	0.227906	0.227906	1	0
cg09442828	1.48256	-0.517705	4.4502	1.69369e-05	9.16112e-05	2.08253	ADRB3	0.229734	0.229734	1	0
cg17619823	3.24122	-2.21101	6.42924	1.72179e-09	1.98912e-08	10.9953	ADRB3	0.272173	0.272173	1	0
cg22275864	2.6952	1.19711	8.21993	1.02107e-13	2.38611e-12	20.552	ADRB3	0.39647	0.39647	1	0
cg09258813	4.58936	-1.35321	7.53549	4.74254e-12	8.42614e-11	16.7751	ADRB3	0.415387	0.415387	1	0
cg09688579	1.42878	0.571115	5.2517	5.24048e-07	3.83155e-06	5.42943	ADRBK1	0.222437	0.222437	1	0
cg16991858	-2.38969	1.5469	-5.54846	1.32144e-07	1.08132e-06	6.76511	ADSS	-0.268557	0.268557	0	1
cg10797850	-1.63961	0.741689	-4.23355	4.05407e-05	0.000202044	1.24901	ADSSL1	-0.245089	0.245089	0	1
cg04578317	-1.20618	-0.122056	-6.56895	8.38363e-10	1.02021e-08	11.6992	ADSSL1	-0.2025	0.2025	0	1
cg20336388	-1.6537	1.00205	-5.88866	2.57859e-08	2.41273e-07	8.35421	AEBP1	-0.220548	0.220548	0	1
cg02126753	2.66006	-2.61837	4.49912	1.38505e-05	7.63177e-05	2.27512	AEBP1	0.238149	0.238149	1	0
cg25289803	2.49484	-1.74404	4.51121	1.31757e-05	7.29375e-05	2.32296	AEBP1	0.265277	0.265277	1	0
cg10873171	2.02403	1.1434	9.20618	3.35645e-16	1.16483e-14	26.1908	AEBP1	0.313338	0.313338	1	0
cg14249876	3.65351	-2.08718	4.73215	5.20613e-06	3.13183e-05	3.21409	AEBP1	0.344805	0.344805	1	0
cg12728606	-1.79656	1.37426	-5.70632	6.23447e-08	5.41852e-07	7.49506	AFAP1	-0.214857	0.214857	0	1
cg01833057	1.64389	2.10167	7.15478	3.78275e-11	5.77669e-10	14.7356	AFAP1	0.20298	0.20298	1	0
cg18400079	2.0506	2.63694	7.02327	7.66589e-11	1.10817e-09	14.0427	AFAP1	0.22653	0.22653	1	0
cg19509663	1.93271	1.63752	11.1855	2.35517e-21	1.87395e-19	37.9204	AFAP1	0.28607	0.28607	1	0
cg18085176	2.54854	0.880414	7.43001	8.46916e-12	1.44261e-10	16.2052	AFAP1	0.381296	0.381296	1	0
cg23750206	3.19794	1.35729	14.5742	3.02127e-30	1.02957e-27	58.1798	AFAP1	0.481497	0.481497	1	0
cg15621178	-1.86754	-0.317563	-6.22706	4.8092e-09	5.13803e-08	9.9918	AFAP1L1	-0.28514	0.28514	0	1
cg04979599	2.06036	2.79802	7.6069	3.1967e-12	5.84571e-11	17.1628	AFAP1L1	0.223508	0.223508	1	0
cg19437285	2.63886	-1.17652	6.26378	3.99598e-09	4.33035e-08	10.1727	AFAP1L1	0.320843	0.320843	1	0
cg09651145	3.71242	0.218211	9.29393	2.00122e-16	7.21758e-15	26.7013	AFAP1L1	0.489999	0.489999	1	0
cg12177113	1.34293	0.377158	6.08217	9.93287e-09	1.00272e-07	9.28399	AFAP1L2	0.221603	0.221603	1	0
cg11453400	1.75352	1.75581	8.05654	2.58105e-13	5.64887e-12	19.6388	AFAP1L2	0.245571	0.245571	1	0
cg15657704	1.73665	0.209831	5.12385	9.35102e-07	6.51772e-06	4.86933	AFAP1L2	0.271634	0.271634	1	0
cg06346505	1.84599	-0.0972346	5.10856	1.00158e-06	6.9378e-06	4.80295	AFAP1L2	0.282608	0.282608	1	0
cg21571135	-2.15517	0.228388	-5.93358	2.06956e-08	1.97054e-07	8.56841	AFF1	-0.319067	0.319067	0	1
cg10338518	-1.9651	0.734056	-5.85666	3.01417e-08	2.78387e-07	8.20222	AFF1	-0.264931	0.264931	0	1
cg21850448	-1.89447	1.26137	-5.98436	1.61215e-08	1.56599e-07	8.8118	AFF1	-0.237904	0.237904	0	1
cg17593384	1.59483	-0.719883	4.27814	3.39569e-05	0.000172062	1.41796	AFF1	0.223821	0.223821	1	0
cg01477835	1.68465	1.6939	4.88435	2.69988e-06	1.71834e-05	3.84608	AFF1	0.226064	0.226064	1	0
cg10622126	-1.89288	-0.284124	-5.29682	4.26284e-07	3.16818e-06	5.62934	AFF2	-0.294086	0.294086	0	1
cg02167456	-1.6295	0.568026	-4.40995	1.9963e-05	0.000106252	1.92528	AFF2	-0.242142	0.242142	0	1
cg14445389	-2.51555	-0.775489	-9.12973	5.26159e-16	1.76506e-14	25.747	AFF3	-0.37519	0.37519	0	1
cg12042952	-1.84133	-0.739897	-8.57129	1.36134e-14	3.64945e-13	22.5378	AFF3	-0.293663	0.293663	0	1
cg03393607	-2.03741	0.711432	-6.63956	5.8103e-10	7.27221e-09	12.058	AFF3	-0.28212	0.28212	0	1
cg11371382	-2.50335	1.32911	-8.28733	6.95224e-14	1.66768e-12	20.9307	AFF3	-0.273041	0.273041	0	1
cg11428546	-1.52245	-0.42445	-5.35481	3.26401e-07	2.47848e-06	5.88798	AFF3	-0.24088	0.24088	0	1
cg04101806	-1.2587	0.234156	-3.50853	0.000599655	0.00228325	-1.2964	AFF3	-0.208462	0.208462	0	1
cg12126990	1.59331	1.22679	7.78102	1.21422e-12	2.38211e-11	18.1148	AFF3	0.243621	0.243621	1	0
cg03533829	2.11806	2.25796	7.28694	1.84936e-11	2.97484e-10	15.4381	AFF3	0.256479	0.256479	1	0
cg24797187	2.232	-1.99276	3.59652	0.00044089	0.0017336	-1.00845	AFF3	0.274093	0.274093	1	0
cg19542849	2.64237	3.06289	15.1415	1.04339e-31	4.55863e-29	61.5089	AFF3	0.280258	0.280258	1	0
cg18261069	2.2465	-0.379072	4.08804	7.16279e-05	0.000338028	0.707441	AFF3	0.312395	0.312395	1	0
cg14552010	2.04284	0.623891	7.6674	2.28583e-12	4.28554e-11	17.4926	AFF3	0.315624	0.315624	1	0
cg10647547	-3.31836	-0.0925794	-12.5881	4.71041e-25	6.80824e-23	46.3482	AGAP1	-0.449546	0.449546	0	1
cg09701233	-2.84767	-0.646239	-11.7991	5.67859e-23	5.86125e-21	41.606	AGAP1	-0.421012	0.421012	0	1
cg25846061	-2.70727	0.0321254	-12.0383	1.32771e-23	1.51905e-21	43.044	AGAP1	-0.380501	0.380501	0	1
cg10455413	-2.85488	0.508792	-10.1983	9.1514e-19	4.76478e-17	32.024	AGAP1	-0.359906	0.359906	0	1
cg23337031	-2.23527	-0.231162	-11.3899	6.81547e-22	5.91425e-20	39.1471	AGAP1	-0.33915	0.33915	0	1
cg11007962	-2.38318	1.07604	-5.12647	9.24166e-07	6.44792e-06	4.8807	AGAP1	-0.304976	0.304976	0	1
cg20128773	-1.44122	0.652257	-4.62518	8.19143e-06	4.73255e-05	2.7787	AGAP1	-0.221739	0.221739	0	1
cg26239485	1.8531	1.28343	6.94247	1.17956e-10	1.65232e-09	13.6201	AGAP1	0.277358	0.277358	1	0
cg27659903	1.96722	-0.506017	5.82302	3.54982e-08	3.23508e-07	8.04298	AGAP1	0.284608	0.284608	1	0
cg01595558	-1.75438	0.669642	-4.66417	6.94965e-06	4.0748e-05	2.93654	AGAP2	-0.256835	0.256835	0	1
cg12210457	1.95271	2.21497	4.66747	6.85312e-06	4.02348e-05	2.94997	AGAP3	0.218729	0.218729	1	0
cg13174343	-1.59185	-0.671142	-7.79325	1.13407e-12	2.23476e-11	18.182	AGAP6	-0.257841	0.257841	0	1
cg17840707	-2.15129	0.472698	-5.30594	4.08802e-07	3.04722e-06	5.6699	AGBL1	-0.304113	0.304113	0	1
cg12868052	-1.95992	0.358157	-4.74019	5.03035e-06	3.03502e-05	3.24712	AGBL1	-0.283883	0.283883	0	1
cg18460938	-2.29452	1.41166	-4.91853	2.32541e-06	1.49917e-05	3.98997	AGBL1	-0.270978	0.270978	0	1
cg18543971	-1.70543	0.743404	-4.7636	4.55063e-06	2.76969e-05	3.3435	AGBL1	-0.248087	0.248087	0	1
cg04134722	-1.41922	0.460508	-3.83489	0.000186451	0.000801521	-0.198659	AGBL1	-0.228805	0.228805	0	1
cg02341759	-1.32081	0.348604	-4.02511	9.12244e-05	0.000420375	0.47787	AGBL1	-0.210392	0.210392	0	1
cg22590902	1.8321	1.24072	6.3836	2.17435e-09	2.46892e-08	10.7672	AGBL1	0.277777	0.277777	1	0
cg02137183	2.21971	1.7266	6.57495	8.12697e-10	9.91135e-09	11.7296	AGK	0.300127	0.300127	1	0
cg25758167	-1.57929	-0.335317	-7.36512	1.20786e-11	2.00462e-10	15.8565	AGL	-0.25632	0.25632	0	1
cg23228481	1.39302	1.50147	7.42547	8.68237e-12	1.47623e-10	16.1808	AGPAT1	0.200101	0.200101	1	0
cg24671153	1.4373	1.88913	7.88513	6.77981e-13	1.38683e-11	18.6882	AGPAT1	0.203927	0.203927	1	0
cg15720535	2.2946	0.291841	5.03711	1.37803e-06	9.28971e-06	4.49476	AGPAT2	0.339908	0.339908	1	0
cg01331461	1.92134	1.41529	11.802	5.57911e-23	5.76675e-21	41.6234	AGPAT3	0.295967	0.295967	1	0
cg01771096	-2.81197	0.791426	-7.25784	2.16609e-11	3.44535e-10	15.2829	AGPAT4	-0.343027	0.343027	0	1
cg08424166	-3.35072	1.43267	-8.6686	7.75523e-15	2.16379e-13	23.0926	AGPAT4	-0.321	0.321	0	1
cg06009422	-2.86959	1.24299	-6.57524	8.11477e-10	9.89681e-09	11.7311	AGPAT4	-0.320822	0.320822	0	1
cg26217832	-2.10933	1.63178	-5.34078	3.48242e-07	2.62978e-06	5.82522	AGPAT4	-0.233316	0.233316	0	1
cg14170337	-1.51845	1.03243	-3.51463	0.000587112	0.00224055	-1.27664	AGPAT4	-0.227892	0.227892	0	1
cg12565635	-2.66563	0.575756	-9.13419	5.12572e-16	1.72329e-14	25.7729	AGR2	-0.346081	0.346081	0	1
cg25343204	-2.47352	0.730327	-6.04977	1.16671e-08	1.1633e-07	9.12705	AGR2	-0.323224	0.323224	0	1
cg21201572	-2.30389	-0.931018	-7.03465	7.21298e-11	1.04644e-09	14.1024	AGR2	-0.318977	0.318977	0	1
cg02066184	-2.42372	0.962948	-6.19508	5.64859e-09	5.96062e-08	9.83475	AGR2	-0.302175	0.302175	0	1
cg16702815	-3.33199	-0.66068	-13.3517	4.6307e-27	9.26501e-25	50.9225	AGR3	-0.48117	0.48117	0	1
cg11039314	-2.17875	-0.295253	-6.6684	4.99923e-10	6.32779e-09	12.2052	AGR3	-0.320082	0.320082	0	1
cg16318112	1.65296	1.04444	3.85275	0.000174532	0.000755358	-0.136276	AGRN	0.243208	0.243208	1	0
cg09248054	1.81824	0.997229	3.64119	0.000376358	0.00150408	-0.859973	AGRN	0.26812	0.26812	1	0
cg15463966	-1.61296	0.261473	-5.09958	1.04271e-06	7.19992e-06	4.76407	AGTR1	-0.255096	0.255096	0	1
cg05710753	1.77919	-0.51223	3.41537	0.000825462	0.00303931	-1.5947	AGTR1	0.256884	0.256884	1	0
cg00582941	-1.65182	-0.0949907	-6.11026	8.63604e-09	8.81978e-08	9.42046	AHCY	-0.263228	0.263228	0	1
cg16269943	-3.10575	0.203151	-8.68967	6.86422e-15	1.93238e-13	23.2129	AHCYL1	-0.405055	0.405055	0	1
cg15664152	-2.73954	-1.39906	-10.2728	5.84729e-19	3.15317e-17	32.4668	AHCYL2	-0.408205	0.408205	0	1
cg09424566	-2.23396	0.303065	-7.54483	4.50426e-12	8.03809e-11	16.8257	AHCYL2	-0.315132	0.315132	0	1
cg11961845	-2.05839	-1.88128	-14.5669	3.15461e-30	1.06899e-27	58.1371	AHCYL2	-0.293746	0.293746	0	1
cg14755690	-1.77972	1.2248	-4.92883	2.22278e-06	1.43877e-05	4.03349	AHCYL2	-0.232058	0.232058	0	1
cg17827670	-2.03136	-2.79501	-16.6683	1.41347e-35	1.15601e-32	70.3131	AHCYL2	-0.219699	0.219699	0	1
cg22584802	-2.29689	-3.25457	-17.2329	5.58652e-37	5.89325e-34	73.5043	AHCYL2	-0.216875	0.216875	0	1
cg11697038	1.50679	1.6533	6.17649	6.20128e-09	6.49469e-08	9.74363	AHDC1	0.208575	0.208575	1	0
cg00594099	1.69627	1.79485	6.62554	6.25e-10	7.78186e-09	11.9866	AHDC1	0.229182	0.229182	1	0
cg17110920	1.83585	1.52244	8.77924	4.08108e-15	1.18965e-13	23.7257	AHDC1	0.270635	0.270635	1	0
cg04212092	1.97494	1.7398	9.92257	4.77628e-18	2.21353e-16	30.3909	AHDC1	0.281963	0.281963	1	0
cg11127874	-3.46989	0.0974365	-11.9215	2.69885e-23	2.93026e-21	42.342	AHNAK	-0.443162	0.443162	0	1
cg16509239	1.41879	-0.860222	4.5691	1.03598e-05	5.86105e-05	2.55341	AHNAK	0.201857	0.201857	1	0
cg12857638	2.10977	-1.43523	5.93207	2.0849e-08	1.98426e-07	8.56122	AHNAK	0.240222	0.240222	1	0
cg00685014	3.11815	-0.77006	8.96271	1.4003e-15	4.39714e-14	24.781	AHNAK	0.360927	0.360927	1	0
cg06861841	3.42462	-0.696134	9.47186	6.98894e-17	2.70133e-15	27.7401	AHNAK	0.389534	0.389534	1	0
cg27641076	2.54361	0.290783	14.2681	1.87768e-29	5.56034e-27	56.3725	AHNAK	0.389635	0.389635	1	0
cg25272143	3.67879	0.250776	11.6438	1.45872e-22	1.41231e-20	40.6724	AHNAK	0.492209	0.492209	1	0
cg23385208	2.422	1.20542	9.98999	3.19093e-18	1.52204e-16	30.7895	AHNAK2	0.372326	0.372326	1	0
cg25706683	-1.79725	-0.357907	-5.17016	7.58969e-07	5.38253e-06	5.07109	AHR	-0.268309	0.268309	0	1
cg13676215	-1.47009	-1.29139	-6.52015	1.07894e-09	1.28833e-08	11.4524	AHR	-0.217982	0.217982	0	1
cg07156115	1.84027	2.44496	8.73271	5.34754e-15	1.53039e-13	23.4592	AHR	0.227643	0.227643	1	0
cg22698028	1.86731	-0.940301	4.74458	4.93671e-06	2.98287e-05	3.26518	AHRR	0.24846	0.24846	1	0
cg06802630	2.24688	2.00621	6.04645	1.18608e-08	1.18115e-07	9.111	AHRR	0.278982	0.278982	1	0
cg14714797	3.45569	0.0371077	12.1852	5.43666e-24	6.6598e-22	43.9276	AHRR	0.45147	0.45147	1	0
cg14453201	4.25772	0.105078	8.88404	2.21687e-15	6.74444e-14	24.3278	AHRR	0.517299	0.517299	1	0
cg03604011	5.01236	-0.0889876	10.9431	1.02314e-20	7.35173e-19	36.4674	AHRR	0.539555	0.539555	1	0
cg02578929	-2.92468	-0.648792	-9.67265	2.12125e-17	8.92293e-16	28.9178	AHSA2	-0.422792	0.422792	0	1
cg17151621	-3.71971	-0.419933	-8.95468	1.4676e-15	4.58947e-14	24.7347	AHSG	-0.498252	0.498252	0	1
cg08929133	-2.95233	1.17634	-6.25867	4.10034e-09	4.43433e-08	10.1475	AHSG	-0.334609	0.334609	0	1
cg10720080	-2.20183	0.40349	-7.63582	2.72353e-12	5.03791e-11	17.3203	AHSG	-0.316417	0.316417	0	1
cg25162301	-2.59576	0.906828	-7.88676	6.71806e-13	1.37474e-11	18.6972	AHSG	-0.315118	0.315118	0	1
cg06959135	-2.46972	1.31667	-6.38028	2.21149e-09	2.50795e-08	10.7507	AHSG	-0.287329	0.287329	0	1
cg07361385	-1.70189	0.204682	-5.43433	2.2569e-07	1.76911e-06	6.24567	AHSG	-0.266902	0.266902	0	1
cg21510841	-1.48038	0.861674	-4.11865	6.36181e-05	0.000303594	0.820134	AHSG	-0.220781	0.220781	0	1
cg02989940	-2.99364	-0.56321	-11.4503	4.72278e-22	4.19633e-20	39.51	AHSP	-0.445021	0.445021	0	1
cg14387505	-2.65602	-1.26369	-8.27663	7.39012e-14	1.76481e-12	20.8705	AHSP	-0.395168	0.395168	0	1
cg05772125	-2.91828	-2.15711	-9.3246	1.66989e-16	6.08839e-15	26.88	AHSP	-0.379115	0.379115	0	1
cg00148355	-1.64618	0.999914	-4.47164	1.55104e-05	8.45979e-05	2.16674	AHSP	-0.229282	0.229282	0	1
cg07999668	-2.06458	1.56875	-5.27563	4.69769e-07	3.46336e-06	5.53528	AICDA	-0.233025	0.233025	0	1
cg15494122	-1.53275	1.15677	-5.2249	5.92115e-07	4.28676e-06	5.31124	AICDA	-0.20378	0.20378	0	1
cg23859208	-1.27807	-0.0174085	-5.76945	4.60076e-08	4.10676e-07	7.79062	AIFM1	-0.203572	0.203572	0	1
cg19990744	2.59377	-3.16063	4.26191	3.62248e-05	0.000182398	1.3563	AIFM3	0.20437	0.20437	1	0
cg08824384	-2.0136	-2.86599	-9.06344	7.76401e-16	2.53603e-14	25.363	AIG1	-0.206574	0.206574	0	1
cg14426428	-2.12984	-2.43555	-9.42166	9.40804e-17	3.56442e-15	27.4466	AIM1	-0.25636	0.25636	0	1
cg24659501	-4.25079	-0.462575	-14.1354	4.15413e-29	1.16476e-26	55.5868	AIM2	-0.549497	0.549497	0	1
cg11003133	-3.127	-1.82943	-11.8896	3.27587e-23	3.50345e-21	42.1503	AIM2	-0.436596	0.436596	0	1
cg00490406	-2.71433	-0.15393	-6.22256	4.91946e-09	5.24597e-08	9.96967	AIM2	-0.383408	0.383408	0	1
cg27296413	-2.14938	0.0502221	-5.6606	7.75964e-08	6.62536e-07	7.2823	AIM2	-0.316729	0.316729	0	1
cg27541604	-1.74236	-1.83983	-10.9326	1.0903e-20	7.80497e-19	36.4045	AIM2	-0.244035	0.244035	0	1
cg08819023	-3.06295	2.55098	-5.19257	6.85746e-07	4.90501e-06	5.16921	AIPL1	-0.253288	0.253288	0	1
cg11923631	1.26474	0.115813	5.3829	2.86631e-07	2.20157e-06	6.01391	AIRE	0.206092	0.206092	1	0
cg09510531	1.27665	0.457383	6.41871	1.8172e-09	2.09144e-08	10.9426	AIRE	0.210523	0.210523	1	0
cg16717549	1.57074	0.863764	4.58796	9.57532e-06	5.45328e-05	2.62893	AIRE	0.230938	0.230938	1	0
cg27251412	1.47408	0.403174	6.72796	3.66133e-10	4.73664e-09	12.5102	AIRE	0.241086	0.241086	1	0
cg18689454	1.70859	0.584207	4.69451	6.11103e-06	3.62449e-05	3.06007	AIRE	0.259954	0.259954	1	0
cg08089567	2.03394	-0.75269	6.35083	2.56962e-09	2.88044e-08	10.604	AIRE	0.279911	0.279911	1	0
cg06966242	-3.77547	0.880186	-7.87893	7.01954e-13	1.43193e-11	18.654	AJAP1	-0.411712	0.411712	0	1
cg15549700	-3.34323	1.33138	-5.45567	2.04302e-07	1.61426e-06	6.34225	AJAP1	-0.361762	0.361762	0	1
cg13056990	-2.85503	0.714984	-4.74407	4.94763e-06	2.98908e-05	3.26306	AJAP1	-0.360569	0.360569	0	1
cg24694502	-2.4572	0.72684	-5.59963	1.03726e-07	8.65157e-07	7.00028	AJAP1	-0.334734	0.334734	0	1
cg13503382	-2.1545	-0.0277722	-5.44255	2.172e-07	1.70811e-06	6.28287	AJAP1	-0.31982	0.31982	0	1
cg00859330	-1.9929	-0.453491	-5.72512	5.69624e-08	4.99061e-07	7.58286	AJAP1	-0.31352	0.31352	0	1
cg21913897	-2.09807	0.660478	-3.76977	0.000236798	0.000993073	-0.424131	AJAP1	-0.30498	0.30498	0	1
cg10400362	-3.22049	2.28999	-5.33968	3.50007e-07	2.64213e-06	5.82032	AJAP1	-0.283214	0.283214	0	1
cg00692462	-2.0491	0.931764	-4.69587	6.07596e-06	3.60557e-05	3.0656	AJAP1	-0.275185	0.275185	0	1
cg25552937	-2.31848	1.46649	-5.43345	2.26623e-07	1.77562e-06	6.24167	AJAP1	-0.274752	0.274752	0	1
cg16386806	-2.06053	1.20518	-4.64943	7.39585e-06	4.3117e-05	2.87678	AJAP1	-0.270212	0.270212	0	1
cg26353694	-2.19975	1.19338	-5.78274	4.31468e-08	3.87125e-07	7.85309	AJAP1	-0.26935	0.26935	0	1
cg00504341	-2.01683	1.19243	-4.93494	2.16401e-06	1.40397e-05	4.05932	AJAP1	-0.26661	0.26661	0	1
cg16360868	-1.73413	0.384424	-6.09644	9.25198e-09	9.39478e-08	9.35326	AJAP1	-0.264971	0.264971	0	1
cg21267167	-1.83165	0.814005	-4.80408	3.82362e-06	2.36261e-05	3.51097	AJAP1	-0.260227	0.260227	0	1
cg21159274	-2.29156	1.5944	-5.11349	9.79648e-07	6.79957e-06	4.82435	AJAP1	-0.257352	0.257352	0	1
cg05139761	-1.77707	0.673423	-6.0987	9.14838e-09	9.29788e-08	9.36424	AJAP1	-0.255276	0.255276	0	1
cg22025570	-2.57878	2.29587	-4.71568	5.58478e-06	3.33766e-05	3.1466	AJAP1	-0.243095	0.243095	0	1
cg25198584	-2.03088	1.63608	-4.40995	1.99638e-05	0.000106254	1.92525	AJAP1	-0.239777	0.239777	0	1
cg26435172	-1.46856	-0.377948	-4.64992	7.38064e-06	4.30351e-05	2.87876	AJAP1	-0.234783	0.234783	0	1
cg02771577	-1.68317	1.47223	-3.9981	0.000101123	0.000461552	0.380185	AJAP1	-0.222017	0.222017	0	1
cg21386545	-2.06246	1.90876	-4.99129	1.68839e-06	1.11802e-05	4.29871	AJAP1	-0.219152	0.219152	0	1
cg09175749	2.50289	-2.05185	5.45835	2.01754e-07	1.59527e-06	6.35442	AJAP1	0.23455	0.23455	1	0
cg17525406	2.47633	-1.32753	5.61088	9.83295e-08	8.2379e-07	7.05219	AJAP1	0.282795	0.282795	1	0
cg20959866	1.96639	-0.10868	7.24852	2.27849e-11	3.60679e-10	15.2332	AJAP1	0.301944	0.301944	1	0
cg11835068	3.43354	-1.59559	7.0683	6.02303e-11	8.87284e-10	14.2793	AJAP1	0.319976	0.319976	1	0
cg08159291	2.88951	-1.09069	7.38186	1.10232e-11	1.84316e-10	15.9463	AJAP1	0.334343	0.334343	1	0
cg15484532	2.67764	-0.40564	9.60883	3.10031e-17	1.26807e-15	28.5429	AJAP1	0.357687	0.357687	1	0
cg13495205	3.13328	0.595835	5.93973	2.00796e-08	1.91675e-07	8.59785	AJAP1	0.429187	0.429187	1	0
cg14578146	2.00654	2.62138	7.38646	1.07495e-11	1.80046e-10	15.971	AK1	0.219007	0.219007	1	0
cg24049468	2.01648	0.81517	6.15144	7.03027e-09	7.2909e-08	9.62118	AK3L1	0.307893	0.307893	1	0
cg25907965	1.4259	0.409842	5.45006	2.09728e-07	1.65339e-06	6.31682	AKAP10	0.231301	0.231301	1	0
cg03651715	-2.05738	-0.981175	-7.24472	2.32591e-11	3.67515e-10	15.213	AKAP12	-0.313565	0.313565	0	1
cg20407861	-1.56021	0.324331	-4.13289	6.01919e-05	0.000288808	0.872769	AKAP12	-0.242851	0.242851	0	1
cg27583671	-1.94754	1.19566	-5.05115	1.29457e-06	8.77438e-06	4.55508	AKAP12	-0.238742	0.238742	0	1
cg20068535	1.31702	0.560367	6.38626	2.14505e-09	2.43771e-08	10.7805	AKAP12	0.217043	0.217043	1	0
cg13033898	1.41896	0.0260807	3.72977	0.000273849	0.00113179	-0.56105	AKAP12	0.222621	0.222621	1	0
cg10270306	1.55581	0.313264	5.24042	5.51733e-07	4.01839e-06	5.3796	AKAP12	0.239638	0.239638	1	0
cg22942200	1.58853	0.392364	5.41081	2.51801e-07	1.95588e-06	6.13951	AKAP12	0.242867	0.242867	1	0
cg11345955	-3.11374	-0.749076	-9.83713	7.958e-18	3.56813e-16	29.8865	AKAP13	-0.44541	0.44541	0	1
cg00834924	-2.07757	-1.48446	-5.541	1.36875e-07	1.11717e-06	6.73096	AKAP13	-0.284952	0.284952	0	1
cg05239225	1.42423	-0.629652	4.5282	1.22805e-05	6.84069e-05	2.39038	AKAP13	0.200829	0.200829	1	0
cg05254518	1.52667	1.47002	6.08289	9.89751e-09	9.99534e-08	9.28747	AKAP13	0.216875	0.216875	1	0
cg05341539	1.63434	-0.851711	3.32295	0.0011264	0.00400403	-1.88387	AKAP13	0.249616	0.249616	1	0
cg25510609	2.47687	-2.14142	4.10841	6.61993e-05	0.000314777	0.78233	AKAP13	0.259315	0.259315	1	0
cg25947619	2.27363	-1.70308	3.52689	0.000562626	0.00215688	-1.23679	AKAP13	0.284316	0.284316	1	0
cg16085649	2.88025	2.61439	18.6705	1.76826e-40	3.30023e-37	81.4562	AKAP13	0.363976	0.363976	1	0
cg01954585	2.71696	2.25672	12.4757	9.31663e-25	1.28777e-22	45.6732	AKAP13	0.37244	0.37244	1	0
cg03796321	3.17875	0.0595083	8.98799	1.20787e-15	3.83221e-14	24.9269	AKAP13	0.439305	0.439305	1	0
cg22527572	-2.63628	0.382827	-6.83027	2.13767e-10	2.86869e-09	13.0373	AKAP3	-0.360412	0.360412	0	1
cg07069660	-1.47466	0.295293	-6.03679	1.2442e-08	1.2337e-07	9.06435	AKAP4	-0.23077	0.23077	0	1
cg15383797	-1.38853	0.388562	-6.28918	3.51408e-09	3.84592e-08	10.2982	AKAP4	-0.217402	0.217402	0	1
cg00665374	1.54827	1.48131	6.38022	2.21224e-09	2.50865e-08	10.7504	AKAP7	0.222505	0.222505	1	0
cg15991104	1.80261	-1.60244	4.6303	8.01674e-06	4.64082e-05	2.79939	AKIRIN2	0.213875	0.213875	1	0
cg02619205	1.71668	-0.58479	7.94859	4.74597e-13	9.95365e-12	19.0392	AKNA	0.248632	0.248632	1	0
cg14080475	2.99966	-0.673325	7.91634	5.68987e-13	1.17953e-11	18.8606	AKNA	0.362854	0.362854	1	0
cg24059115	2.09484	-2.16149	5.0456	1.32698e-06	8.97599e-06	4.5312	AKR1B1	0.201981	0.201981	1	0
cg13056495	2.53478	-2.1657	5.9821	1.63022e-08	1.58206e-07	8.80093	AKR1B1	0.220711	0.220711	1	0
cg10795359	1.61772	-0.803883	4.99164	1.6858e-06	1.11644e-05	4.30019	AKR1B1	0.235192	0.235192	1	0
cg14629509	2.37764	-1.50793	6.69715	4.30232e-10	5.50252e-09	12.3522	AKR1B1	0.261839	0.261839	1	0
cg00174851	1.77625	1.1428	6.62532	6.2573e-10	7.78988e-09	11.9855	AKR1B1	0.271492	0.271492	1	0
cg06864853	2.58436	-1.74189	5.20683	6.42806e-07	4.62212e-06	5.23177	AKR1B1	0.278557	0.278557	1	0
cg18416881	2.50269	-0.938473	7.45753	7.2822e-12	1.25428e-10	16.3536	AKR1B1	0.305988	0.305988	1	0
cg16132520	4.14314	-1.49092	8.73242	5.35654e-15	1.53284e-13	23.4575	AKR1B1	0.370657	0.370657	1	0
cg09957386	3.37815	-0.852731	8.82579	3.11294e-15	9.25521e-14	23.9929	AKR1B1	0.377496	0.377496	1	0
cg02215070	4.68774	-1.52788	9.7823	1.10376e-17	4.85004e-16	29.5632	AKR1B1	0.382791	0.382791	1	0
cg13801416	3.29685	-0.719663	8.03805	2.86555e-13	6.22363e-12	19.5358	AKR1B1	0.399724	0.399724	1	0
cg21079345	4.48571	-1.17408	11.7158	9.41687e-23	9.40761e-21	41.1055	AKR1B1	0.4	0.4	1	0
cg09272256	2.0899	1.67936	6.24822	4.3226e-09	4.65561e-08	10.096	AKR1C4	0.285498	0.285498	1	0
cg17520000	-1.58864	0.195854	-4.0963	6.93766e-05	0.00032842	0.737782	AKR1CL1	-0.245749	0.245749	0	1
cg10856296	-1.86487	1.01716	-5.8994	2.44669e-08	2.29788e-07	8.40535	AKR1E2	-0.242362	0.242362	0	1
cg12255897	1.35335	-1.01081	4.03079	8.92673e-05	0.000412202	0.498443	AKR1E2	0.203483	0.203483	1	0
cg04225104	1.28455	0.186531	4.1296	6.09684e-05	0.000292152	0.860581	AKR1E2	0.211507	0.211507	1	0
cg19165274	1.58926	-0.345855	4.95115	2.01524e-06	1.31575e-05	4.128	AKR1E2	0.214388	0.214388	1	0
cg23763647	2.30029	-2.49545	3.68734	0.000319116	0.00129745	-0.704963	AKR1E2	0.229132	0.229132	1	0
cg20282550	1.595	-0.517927	3.99464	0.000102461	0.000467028	0.367722	AKR1E2	0.240668	0.240668	1	0
cg07037032	-2.08289	0.218001	-6.98752	9.27857e-11	1.32239e-09	13.8554	AKR7A3	-0.31495	0.31495	0	1
cg08917933	1.72614	-0.504237	13.1769	1.33123e-26	2.46309e-24	49.8775	AKR7A3	0.244619	0.244619	1	0
cg03985478	-2.13959	-0.986567	-9.18886	3.71672e-16	1.27888e-14	26.0901	AKR7L	-0.324078	0.324078	0	1
cg15948567	1.2882	0.485811	8.53745	1.65479e-14	4.37235e-13	22.3453	AKR7L	0.212714	0.212714	1	0
cg09045262	1.5994	1.01013	9.98029	3.38173e-18	1.60673e-16	30.7321	AKR7L	0.256567	0.256567	1	0
cg13121732	-1.66041	-0.891845	-4.99758	1.6421e-06	1.08967e-05	4.32553	AKT1	-0.237228	0.237228	0	1
cg15912732	1.95343	2.25845	6.19124	5.75857e-09	6.067e-08	9.81592	AKT1	0.222896	0.222896	1	0
cg15153957	2.13926	1.72487	10.2664	6.07889e-19	3.26307e-17	32.4284	AKT2	0.308297	0.308297	1	0
cg27438690	-3.63699	0.0703148	-10.8372	1.94211e-20	1.33714e-18	35.8335	AKT3	-0.464235	0.464235	0	1
cg24656976	-2.41662	0.540174	-7.56786	3.9666e-12	7.13882e-11	16.9507	ALB	-0.32836	0.32836	0	1
cg24018190	1.56618	1.64473	5.04046	1.35764e-06	9.16446e-06	4.50915	ALB	0.212316	0.212316	1	0
cg01812894	-2.33226	0.198168	-5.94714	1.93627e-08	1.85425e-07	8.63328	ALDH1A1	-0.337753	0.337753	0	1
cg19619909	-2.52491	-1.00265	-11.7468	7.80167e-23	7.88272e-21	41.2917	ALDH1A2	-0.393061	0.393061	0	1
cg12437628	-2.05967	2.01241	-5.09126	1.08231e-06	7.45312e-06	4.72805	ALDH1A2	-0.208276	0.208276	0	1
cg09162949	2.06369	-1.51477	5.35817	3.21378e-07	2.44375e-06	5.90301	ALDH1A2	0.231828	0.231828	1	0
cg07721203	3.11996	-2.22303	7.09584	5.19512e-11	7.74189e-10	14.4243	ALDH1A2	0.249046	0.249046	1	0
cg03365437	2.15517	-1.06262	7.29602	1.76033e-11	2.84134e-10	15.4866	ALDH1A2	0.269824	0.269824	1	0
cg02900766	1.79585	0.321309	7.92029	5.5649e-13	1.15514e-11	18.8825	ALDH1A2	0.291864	0.291864	1	0
cg14805347	3.96713	-2.31425	6.88681	1.58513e-10	2.17147e-09	13.3304	ALDH1A2	0.298116	0.298116	1	0
cg00930873	2.43533	-0.798396	7.87291	7.26077e-13	1.47758e-11	18.6207	ALDH1A2	0.309279	0.309279	1	0
cg02888131	2.51231	-0.884047	6.33072	2.84641e-09	3.16692e-08	10.504	ALDH1A2	0.315	0.315	1	0
cg13198321	4.22342	-1.43615	7.67812	2.15373e-12	4.0548e-11	17.5511	ALDH1A2	0.386687	0.386687	1	0
cg26824516	-1.53051	-1.01495	-2.60979	0.0100058	0.027225	-3.87971	ALDH1A3	-0.201602	0.201602	0	1
cg21359747	1.70571	0.501466	4.12313	6.25213e-05	0.000298901	0.836666	ALDH1A3	0.270166	0.270166	1	0
cg07445258	-1.73154	0.849766	-4.51055	1.32117e-05	7.31215e-05	2.32035	ALDH1L1	-0.235898	0.235898	0	1
cg07800320	2.11949	-2.17682	5.17344	7.47792e-07	5.30906e-06	5.08543	ALDH1L1	0.203375	0.203375	1	0
cg02564134	2.63936	-2.90023	4.82581	3.48119e-06	2.16688e-05	3.60128	ALDH1L1	0.206088	0.206088	1	0
cg10761979	2.06622	-1.22693	6.58495	7.71651e-10	9.44813e-09	11.7804	ALDH1L1	0.24804	0.24804	1	0
cg27282530	2.1453	-1.38104	5.21953	6.0676e-07	4.38311e-06	5.2876	ALDH1L1	0.253012	0.253012	1	0
cg11009245	2.59273	-1.88572	5.94223	1.98353e-08	1.89522e-07	8.60978	ALDH1L1	0.256825	0.256825	1	0
cg06240450	2.8273	-2.32943	4.86321	2.96002e-06	1.86846e-05	3.75746	ALDH1L1	0.264279	0.264279	1	0
cg20988073	1.76805	-0.0477549	5.34074	3.483e-07	2.63006e-06	5.82506	ALDH1L1	0.276085	0.276085	1	0
cg07330230	2.96807	-2.28099	4.78279	4.19069e-06	2.56862e-05	3.42276	ALDH1L1	0.276316	0.276316	1	0
cg08481491	1.83365	0.846005	6.05985	1.1098e-08	1.11094e-07	9.17582	ALDH1L1	0.284291	0.284291	1	0
cg07034362	3.30324	-2.39965	5.20182	6.57599e-07	4.71926e-06	5.20975	ALDH1L1	0.289555	0.289555	1	0
cg11022432	3.63642	-2.08956	6.37508	2.27095e-09	2.57002e-08	10.7248	ALDH1L1	0.307758	0.307758	1	0
cg16771578	3.80142	-1.86306	7.40561	9.68002e-12	1.63259e-10	16.0739	ALDH1L1	0.32162	0.32162	1	0
cg01566526	3.16607	-1.72189	5.36694	3.08605e-07	2.35524e-06	5.94231	ALDH1L1	0.326889	0.326889	1	0
cg21601837	3.18515	-0.126021	7.92527	5.4111e-13	1.12552e-11	18.9101	ALDH1L1	0.420138	0.420138	1	0
cg14255981	-2.91248	-0.336894	-9.95297	3.98246e-18	1.86945e-16	30.5705	ALDH1L2	-0.414773	0.414773	0	1
cg16527105	-1.85953	0.351842	-6.51246	1.12256e-09	1.33661e-08	11.4136	ALDH1L2	-0.274113	0.274113	0	1
cg14918927	1.9749	-0.409426	6.70794	4.06615e-10	5.22101e-09	12.4075	ALDH1L2	0.292587	0.292587	1	0
cg24688803	2.39284	2.0761	9.15973	4.41125e-16	1.49915e-14	25.921	ALDH1L2	0.318726	0.318726	1	0
cg05583240	2.27614	-0.629997	5.5617	1.24136e-07	1.02112e-06	6.82582	ALDH1L2	0.319554	0.319554	1	0
cg16204509	2.78808	1.02802	8.51072	1.93038e-14	5.0463e-13	22.1935	ALDH1L2	0.415165	0.415165	1	0
cg16861031	3.02838	0.40005	7.42171	8.86328e-12	1.50425e-10	16.1605	ALDH1L2	0.430029	0.430029	1	0
cg16290534	-2.67379	0.206231	-13.6085	9.8392e-28	2.20635e-25	52.4553	ALDH2	-0.36947	0.36947	0	1
cg11475454	1.28177	0.187481	5.67087	7.38813e-08	6.33461e-07	7.32999	ALDH3A1	0.206647	0.206647	1	0
cg23098051	1.57202	0.309523	6.33193	2.82895e-09	3.14826e-08	10.5101	ALDH3A1	0.247429	0.247429	1	0
cg12787571	1.76114	1.81381	6.80287	2.47004e-10	3.28564e-09	12.8957	ALDH3A1	0.263806	0.263806	1	0
cg14377703	1.97218	-0.868568	5.01483	1.52135e-06	1.01702e-05	4.39924	ALDH3A1	0.269817	0.269817	1	0
cg01471036	1.97156	1.86898	10.5885	8.73136e-20	5.39326e-18	34.347	ALDH3A1	0.28017	0.28017	1	0
cg18957070	2.45118	2.56781	11.1267	3.36436e-21	2.61351e-19	37.5676	ALDH3A1	0.299507	0.299507	1	0
cg15849060	2.54753	2.22845	8.9425	1.57585e-15	4.90481e-14	24.6645	ALDH3A1	0.333858	0.333858	1	0
cg05447343	2.23743	1.42776	10.7026	4.38275e-20	2.84935e-18	35.0286	ALDH3A1	0.34305	0.34305	1	0
cg18174530	-1.70071	-0.800982	-6.32202	2.97501e-09	3.298e-08	10.4609	ALDH3B1	-0.263918	0.263918	0	1
cg25402137	-1.37128	-0.277577	-5.09785	1.05083e-06	7.25283e-06	4.75657	ALDH3B1	-0.22125	0.22125	0	1
cg24563501	-2.19714	-1.13004	-11.1206	3.49147e-21	2.70648e-19	37.5309	ALDH3B2	-0.339193	0.339193	0	1
cg07891457	-1.97765	-0.78455	-7.7582	1.37913e-12	2.68194e-11	17.9895	ALDH3B2	-0.30264	0.30264	0	1
cg20420868	-1.50485	-1.04565	-7.01374	8.06633e-11	1.162e-09	13.9927	ALDH3B2	-0.23246	0.23246	0	1
cg25384423	1.40587	1.46182	9.52896	4.98174e-17	1.97265e-15	28.0745	ALDH4A1	0.21083	0.21083	1	0
cg17886330	2.38467	3.45252	16.2099	1.99872e-34	1.34957e-31	67.6955	ALDH4A1	0.217639	0.217639	1	0
cg10108612	3.74024	4.74654	16.4925	3.8941e-35	2.92815e-32	69.3118	ALDH4A1	0.260532	0.260532	1	0
cg23839074	1.84	-0.788977	5.03966	1.36249e-06	9.19497e-06	4.50571	ALDH5A1	0.261944	0.261944	1	0
cg25375764	1.76106	0.311847	7.91165	5.84182e-13	1.20903e-11	18.8347	ALDH5A1	0.28109	0.28109	1	0
cg10286983	2.09048	-0.217042	7.60854	3.16773e-12	5.79564e-11	17.1718	ALDH5A1	0.314246	0.314246	1	0
cg09283223	-1.53269	0.850505	-4.41675	1.94181e-05	0.000103591	1.95175	ALDOA	-0.220168	0.220168	0	1
cg14316227	-2.00343	1.40142	-5.02234	1.47148e-06	9.86395e-06	4.43141	ALDOB	-0.247212	0.247212	0	1
cg13585586	-1.50184	-0.145184	-4.43005	1.8392e-05	9.863e-05	2.00367	ALDOB	-0.234157	0.234157	0	1
cg15692239	2.42034	-3.01707	4.04967	8.30354e-05	0.000386204	0.567115	ALDOC	0.206706	0.206706	1	0
cg13344757	1.41951	1.34578	6.68554	4.57134e-10	5.81877e-09	12.2928	ALDOC	0.210048	0.210048	1	0
cg06367117	1.87973	-1.96825	3.34119	0.0010599	0.00379417	-1.82734	ALDOC	0.233539	0.233539	1	0
cg14501061	2.14103	-1.84408	3.28525	0.00127639	0.00447298	-1.99988	ALDOC	0.290376	0.290376	1	0
cg27183188	2.05173	-1.6876	2.99247	0.00325121	0.0102134	-2.86154	ALDOC	0.293978	0.293978	1	0
cg14668747	2.64107	-1.91133	4.05658	8.08623e-05	0.000377147	0.592288	ALDOC	0.308186	0.308186	1	0
cg22227621	-2.33589	1.38741	-6.06208	1.09755e-08	1.09967e-07	9.18664	ALG14	-0.264788	0.264788	0	1
cg05084668	-2.53465	-0.773444	-6.03699	1.24302e-08	1.23263e-07	9.06528	ALG1L	-0.353274	0.353274	0	1
cg07473553	-2.50417	0.412004	-5.87488	2.75805e-08	2.56739e-07	8.28869	ALG1L	-0.352313	0.352313	0	1
cg14905577	-2.78822	0.409474	-6.79626	2.55748e-10	3.39302e-09	12.8617	ALK	-0.373698	0.373698	0	1
cg03602297	-2.31046	-1.74263	-11.5065	3.35877e-22	3.05829e-20	39.8472	ALK	-0.335074	0.335074	0	1
cg01147467	-2.17081	-0.141036	-6.2752	3.7718e-09	4.1071e-08	10.2291	ALK	-0.331602	0.331602	0	1
cg21312695	-2.30876	0.891984	-5.93464	2.05877e-08	1.96108e-07	8.57351	ALK	-0.303615	0.303615	0	1
cg14326644	-2.19647	0.749751	-5.26559	4.91826e-07	3.61324e-06	5.49086	ALK	-0.287161	0.287161	0	1
cg17589866	-1.5464	-0.633751	-5.0539	1.27881e-06	8.67825e-06	4.56691	ALK	-0.241032	0.241032	0	1
cg21550785	-1.49403	0.314826	-4.61772	8.45236e-06	4.8699e-05	2.74861	ALK	-0.229841	0.229841	0	1
cg04659901	-1.70107	1.62528	-4.14122	5.82692e-05	0.000280563	0.903642	ALK	-0.213189	0.213189	0	1
cg11374596	-1.38508	0.496928	-3.44974	0.000734184	0.00273662	-1.48544	ALK	-0.210656	0.210656	0	1
cg14163665	2.2352	-3.30408	3.381	0.000927307	0.00336944	-1.70305	ALK	0.200524	0.200524	1	0
cg18277754	3.07893	-2.11462	6.01536	1.38344e-08	1.36038e-07	8.96093	ALK	0.275643	0.275643	1	0
cg02355885	2.56715	-0.91739	6.23606	4.59599e-09	4.92702e-08	10.0361	ALK	0.316932	0.316932	1	0
cg06905692	2.77506	-0.57216	6.78259	2.74829e-10	3.62568e-09	12.7912	ALK	0.369735	0.369735	1	0
cg11180129	-3.14025	0.716685	-9.16583	4.25566e-16	1.44979e-14	25.9565	ALKBH1	-0.368694	0.368694	0	1
cg26985203	1.43437	0.70588	5.43376	2.26288e-07	1.77328e-06	6.24311	ALKBH3	0.224883	0.224883	1	0
cg19099433	-2.61949	-0.391919	-7.4253	8.69055e-12	1.47737e-10	16.1799	ALLC	-0.384563	0.384563	0	1
cg05977776	-2.44218	-0.800467	-8.81843	3.24918e-15	9.62645e-14	23.9506	ALLC	-0.376774	0.376774	0	1
cg05215272	1.37427	-0.176568	6.31394	3.09954e-09	3.42717e-08	10.4208	ALOX12	0.220111	0.220111	1	0
cg14375499	1.52969	1.04001	5.41131	2.51218e-07	1.95181e-06	6.14176	ALOX12	0.233193	0.233193	1	0
cg19536664	1.84637	2.04865	8.12365	1.76494e-13	3.97264e-12	20.013	ALOX12	0.243545	0.243545	1	0
cg03404566	1.66392	1.04976	5.62905	9.01896e-08	7.60726e-07	7.13615	ALOX12	0.251306	0.251306	1	0
cg03760483	1.63656	0.812125	5.99032	1.56551e-08	1.52463e-07	8.84041	ALOX12	0.257836	0.257836	1	0
cg12262378	1.64938	0.583658	5.47319	1.88233e-07	1.49691e-06	6.42172	ALOX12	0.264257	0.264257	1	0
cg21237687	1.7231	-0.346172	4.41175	1.98178e-05	0.000105545	1.93227	ALOX12	0.26609	0.26609	1	0
cg20216752	1.84572	1.51672	10.0026	2.95936e-18	1.42014e-16	30.864	ALOX12	0.276121	0.276121	1	0
cg02493798	1.80358	0.59343	5.64686	8.28546e-08	7.0375e-07	7.21858	ALOX12	0.288287	0.288287	1	0
cg05657792	1.87657	1.08135	7.34874	1.32084e-11	2.17841e-10	15.7687	ALOX12	0.289315	0.289315	1	0
cg03407747	2.0094	0.525602	5.21304	6.24918e-07	4.50373e-06	5.25907	ALOX12	0.309758	0.309758	1	0
cg03762994	2.16296	1.14653	5.95343	1.87735e-08	1.80233e-07	8.66339	ALOX12	0.321694	0.321694	1	0
cg09737314	2.31141	0.530281	5.58855	1.09319e-07	9.08182e-07	6.94927	ALOX12	0.349693	0.349693	1	0
cg01758314	1.38719	0.81703	4.72064	5.46819e-06	3.27514e-05	3.16688	ALOX12P2	0.2165	0.2165	1	0
cg18007837	1.67662	0.788446	3.97301	0.000111224	0.000503125	0.289956	ALOX12P2	0.252013	0.252013	1	0
cg11278311	2.43989	-1.75125	6.65103	5.47341e-10	6.8806e-09	12.1165	ALOX15	0.232853	0.232853	1	0
cg09000800	1.71564	-0.519654	5.82474	3.52029e-08	3.21082e-07	8.05111	ALOX15	0.249492	0.249492	1	0
cg09872233	2.62397	-1.30885	6.62125	6.39105e-10	7.9428e-09	11.9648	ALOX15	0.287422	0.287422	1	0
cg07057744	1.82166	0.908462	7.90221	6.15966e-13	1.26947e-11	18.7826	ALOX15	0.288203	0.288203	1	0
cg22280258	2.15529	0.285158	7.82663	9.4097e-13	1.87968e-11	18.3656	ALOX15	0.339144	0.339144	1	0
cg10227358	2.73235	0.0469335	8.80938	3.4249e-15	1.01059e-13	23.8987	ALOX15	0.384138	0.384138	1	0
cg18308285	1.60208	-1.82113	3.44895	0.000736173	0.00274335	-1.48796	ALOX15B	0.205176	0.205176	1	0
cg22256433	1.28488	-0.464792	3.19122	0.00173549	0.00587342	-2.28425	ALOX15B	0.215449	0.215449	1	0
cg15799267	1.43412	0.0275981	4.25143	3.77653e-05	0.000189442	1.3166	ALOX15B	0.229554	0.229554	1	0
cg26926665	1.71835	-1.21146	4.99316	1.67452e-06	1.10966e-05	4.30667	ALOX15B	0.230177	0.230177	1	0
cg26291600	1.77694	2.07805	8.81638	3.2882e-15	9.73256e-14	23.9388	ALOX5	0.231724	0.231724	1	0
cg24302529	1.6775	1.04336	10.3438	3.81502e-19	2.11847e-17	32.889	ALOX5	0.268679	0.268679	1	0
cg09806262	2.46577	-0.877154	5.72154	5.795e-08	5.06982e-07	7.56614	ALOX5	0.316819	0.316819	1	0
cg16831085	3.23013	-1.69578	5.6148	9.65152e-08	8.09801e-07	7.07028	ALOX5	0.335933	0.335933	1	0
cg04194494	3.98447	-1.85762	7.20593	2.86958e-11	4.46988e-10	15.0068	ALOX5	0.33625	0.33625	1	0
cg27608999	3.57783	-1.04083	10.1279	1.39666e-18	7.0637e-17	31.6061	ALOX5	0.360998	0.360998	1	0
cg00675569	4.23313	-1.28574	6.89103	1.55004e-10	2.12709e-09	13.3523	ALOX5	0.403526	0.403526	1	0
cg21981270	3.56892	-0.778688	6.73877	3.45974e-10	4.49421e-09	12.5657	ALOX5	0.41385	0.41385	1	0
cg10069493	3.78494	-0.872374	5.98831	1.58111e-08	1.53863e-07	8.83074	ALOX5	0.440009	0.440009	1	0
cg02090418	2.84878	3.50753	5.53471	1.40997e-07	1.14793e-06	6.70215	ALPK1	0.205819	0.205819	1	0
cg08331733	2.53886	2.97621	5.1132	9.80957e-07	6.80781e-06	4.82306	ALPK1	0.223062	0.223062	1	0
cg19339179	2.48838	2.82021	15.9377	9.73576e-34	5.94506e-31	66.1306	ALPK1	0.282707	0.282707	1	0
cg04085768	2.57798	2.21579	5.48332	1.79508e-07	1.43388e-06	6.46778	ALPK1	0.298004	0.298004	1	0
cg06600936	-1.26381	-0.532825	-5.0335	1.40032e-06	9.42496e-06	4.47926	ALPK3	-0.205812	0.205812	0	1
cg06532379	1.39313	1.50537	5.7863	4.24095e-08	3.80988e-07	7.86986	ALPK3	0.201723	0.201723	1	0
cg14781605	1.35601	1.17376	7.5234	5.06935e-12	8.96153e-11	16.7096	ALPL	0.208572	0.208572	1	0
cg19682048	1.58171	-0.271311	5.29389	4.32047e-07	3.20767e-06	5.61634	ALPL	0.243765	0.243765	1	0
cg20645065	1.77872	-0.567807	5.63993	8.56367e-08	7.25551e-07	7.18648	ALPL	0.258788	0.258788	1	0
cg24722348	1.85194	-0.0239367	8.25532	8.34571e-14	1.97835e-12	20.7507	ALPL	0.289835	0.289835	1	0
cg05364759	3.4486	-2.21518	5.99911	1.49904e-08	1.46523e-07	8.8827	ALPL	0.290384	0.290384	1	0
cg16270485	2.27049	-0.0873176	7.80862	1.04069e-12	2.06359e-11	18.2665	ALPL	0.332296	0.332296	1	0
cg09859596	2.19847	1.3975	14.7053	1.38422e-30	5.00771e-28	58.9519	ALPL	0.341805	0.341805	1	0
cg18236421	3.20539	-1.21198	6.30832	3.18926e-09	3.51803e-08	10.3929	ALPL	0.349659	0.349659	1	0
cg07142010	3.85289	0.366349	11.132	3.25825e-21	2.53758e-19	37.5993	ALPL	0.508617	0.508617	1	0
cg19713851	1.48607	-1.21586	3.05971	0.00263792	0.0084976	-2.66989	ALPP	0.215894	0.215894	1	0
cg14659346	2.16337	-0.799382	5.16379	7.81138e-07	5.52607e-06	5.04325	ALPP	0.27949	0.27949	1	0
cg13265524	1.29425	0.731383	6.60936	6.79834e-10	8.40562e-09	11.9043	ALS2CR11	0.211136	0.211136	1	0
cg03020006	2.92993	3.85966	8.84174	2.83676e-15	8.49866e-14	24.0845	ALS2CR11	0.222078	0.222078	1	0
cg15780361	1.94759	1.75677	9.22011	3.09211e-16	1.07989e-14	26.2718	ALS2CR11	0.276844	0.276844	1	0
cg04411541	1.91611	0.609385	9.90583	5.2793e-18	2.4321e-16	30.292	ALS2CR11	0.310217	0.310217	1	0
cg22981993	2.35484	0.596457	9.82448	8.58225e-18	3.83244e-16	29.8118	ALS2CR11	0.36452	0.36452	1	0
cg11052143	2.51263	1.05817	10.4247	2.34482e-19	1.35028e-17	33.3702	ALS2CR11	0.39085	0.39085	1	0
cg19863542	2.12375	-1.64874	5.44921	2.10559e-07	1.65959e-06	6.31298	ALX1	0.236841	0.236841	1	0
cg24214152	2.64553	-2.05866	5.44925	2.10522e-07	1.65933e-06	6.31316	ALX1	0.241024	0.241024	1	0
cg24083469	2.41258	-1.81124	5.7527	4.98794e-08	4.42173e-07	7.71202	ALX1	0.248013	0.248013	1	0
cg25800765	1.89836	-0.137038	5.4976	1.67877e-07	1.34855e-06	6.53278	ALX1	0.294391	0.294391	1	0
cg25678815	3.274	-1.92156	5.90561	2.37352e-08	2.23552e-07	8.43492	ALX1	0.307897	0.307897	1	0
cg02409351	2.63376	-0.919199	6.29047	3.49117e-09	3.82337e-08	10.3046	ALX1	0.324486	0.324486	1	0
cg06552356	2.56634	-0.72009	6.67335	4.87193e-10	6.17568e-09	12.2305	ALX1	0.329855	0.329855	1	0
cg14116122	2.87388	-1.05355	7.15196	3.84088e-11	5.85907e-10	14.7207	ALX1	0.333116	0.333116	1	0
cg14996220	4.01518	-1.57308	9.1212	5.53193e-16	1.85165e-14	25.6976	ALX1	0.341846	0.341846	1	0
cg07780095	3.97234	-0.879579	7.71832	1.72229e-12	3.2933e-11	17.771	ALX1	0.42846	0.42846	1	0
cg00484358	1.28544	0.939207	8.61026	1.08696e-14	2.95902e-13	22.7597	ALX3	0.206969	0.206969	1	0
cg10023272	1.96718	-1.15057	6.93514	1.22648e-10	1.71193e-09	13.5819	ALX3	0.240787	0.240787	1	0
cg05622465	2.1154	-1.35654	5.15005	8.31077e-07	5.85025e-06	4.98333	ALX3	0.262439	0.262439	1	0
cg11071207	1.88056	0.441177	8.83418	2.96453e-15	8.85229e-14	24.0411	ALX3	0.300738	0.300738	1	0
cg22494858	1.98364	-0.00754421	8.85464	2.63139e-15	7.91923e-14	24.1586	ALX3	0.305036	0.305036	1	0
cg06215569	2.35219	0.257491	7.83828	8.81576e-13	1.7687e-11	18.4298	ALX3	0.342608	0.342608	1	0
cg18786873	2.44327	0.583591	9.39457	1.10439e-16	4.14449e-15	27.2883	ALX3	0.368591	0.368591	1	0
cg13807496	1.3707	-0.85721	4.90441	2.4735e-06	1.58664e-05	3.93046	ALX4	0.201908	0.201908	1	0
cg14144305	1.27157	0.426068	4.53429	1.19741e-05	6.68561e-05	2.41459	ALX4	0.203739	0.203739	1	0
cg04988423	2.16867	-2.35786	4.15017	5.62687e-05	0.000271841	0.936872	ALX4	0.204371	0.204371	1	0
cg23089549	1.93677	-1.87337	3.91784	0.000136929	0.00060686	0.093106	ALX4	0.209247	0.209247	1	0
cg11260848	1.38403	-0.139297	5.86688	2.86768e-08	2.65889e-07	8.25073	ALX4	0.217919	0.217919	1	0
cg21704109	1.4494	1.01101	5.29888	4.22274e-07	3.14004e-06	5.6385	ALX4	0.218614	0.218614	1	0
cg07696033	2.80165	-2.29004	6.21914	5.00503e-09	5.33192e-08	9.95283	ALX4	0.226068	0.226068	1	0
cg04549333	1.49208	-0.42226	3.23114	0.0015245	0.00523652	-2.16442	ALX4	0.229478	0.229478	1	0
cg19020830	2.22648	-1.64985	6.01956	1.35501e-08	1.33506e-07	8.98117	ALX4	0.234221	0.234221	1	0
cg26365854	2.08359	-1.60278	3.2737	0.00132598	0.00462794	-2.03521	ALX4	0.255535	0.255535	1	0
cg04367345	1.68137	-0.37209	6.25129	4.25617e-09	4.59078e-08	10.1111	ALX4	0.262812	0.262812	1	0
cg15817236	2.06891	-1.31517	4.71402	5.62459e-06	3.35958e-05	3.13978	ALX4	0.264893	0.264893	1	0
cg08408994	1.94308	-0.984884	3.52143	0.000573411	0.00219386	-1.25455	ALX4	0.27051	0.27051	1	0
cg25363445	1.88029	0.952878	4.18669	4.87696e-05	0.000238649	1.07299	ALX4	0.271272	0.271272	1	0
cg07462292	1.82734	-0.21192	8.91195	1.88375e-15	5.78205e-14	24.4884	ALX4	0.278424	0.278424	1	0
cg04970352	1.86629	-0.817553	3.26059	0.00138441	0.00480773	-2.07518	ALX4	0.285153	0.285153	1	0
cg02504416	2.96836	-2.06239	5.26845	4.85451e-07	3.5703e-06	5.50349	ALX4	0.290014	0.290014	1	0
cg22931182	2.65373	-1.44273	5.78713	4.22394e-08	3.79525e-07	7.87377	ALX4	0.303497	0.303497	1	0
cg04858155	2.02494	-0.190729	11.6252	1.63345e-22	1.56813e-20	40.5605	ALX4	0.304444	0.304444	1	0
cg24335138	3.49401	-2.24377	5.3818	2.88091e-07	2.21195e-06	6.00898	ALX4	0.30945	0.30945	1	0
cg04578774	2.30334	-0.547604	4.27797	3.39809e-05	0.000172167	1.41729	ALX4	0.34619	0.34619	1	0
cg03442378	2.97609	-0.771218	8.54562	1.57869e-14	4.18403e-13	22.3917	ALX4	0.361978	0.361978	1	0
cg00268840	2.87553	0.0165664	5.49096	1.73189e-07	1.38767e-06	6.50255	ALX4	0.416957	0.416957	1	0
cg21484512	-2.13315	0.487426	-9.31151	1.80398e-16	6.54906e-15	26.8038	AMAC1L2	-0.295497	0.295497	0	1
cg19244380	2.65752	2.62156	12.5946	4.52913e-25	6.5802e-23	46.387	AMBRA1	0.325136	0.325136	1	0
cg26410635	2.19167	2.57538	8.10789	1.92988e-13	4.31481e-12	19.9251	AMDHD1	0.247079	0.247079	1	0
cg23218559	1.37735	-0.557904	3.81297	0.000202141	0.000861942	-0.274913	AMH	0.213902	0.213902	1	0
cg11325997	1.42491	-0.379224	6.99385	8.9704e-11	1.28204e-09	13.8886	AMH	0.218014	0.218014	1	0
cg26659805	1.50174	-0.180077	5.54803	1.32411e-07	1.08336e-06	6.76316	AMH	0.238502	0.238502	1	0
cg00299047	1.60592	0.455989	7.90516	6.0586e-13	1.25006e-11	18.7988	AMH	0.26182	0.26182	1	0
cg05345154	2.0479	0.00304626	4.58714	9.608e-06	5.47009e-05	2.62566	AMH	0.298566	0.298566	1	0
cg04052466	2.62886	-0.666115	5.03554	1.38772e-06	9.34984e-06	4.48799	AMH	0.331536	0.331536	1	0
cg26000619	2.4634	-0.159044	4.90086	2.51222e-06	1.60876e-05	3.9155	AMH	0.339444	0.339444	1	0
cg12534008	2.32317	0.739133	7.88206	6.89737e-13	1.40874e-11	18.6712	AMH	0.353879	0.353879	1	0
cg11616651	3.43052	-0.645356	11.1217	3.4679e-21	2.68935e-19	37.5376	AMH	0.375392	0.375392	1	0
cg10063575	-2.72883	-1.08027	-10.9083	1.2636e-20	8.9662e-19	36.2586	AMHR2	-0.417895	0.417895	0	1
cg13751113	-1.60192	0.308675	-4.93964	2.1198e-06	1.37757e-05	4.07923	AMICA1	-0.238057	0.238057	0	1
cg07376232	-1.38205	-0.17764	-4.29168	3.21711e-05	0.000163862	1.46949	AMICA1	-0.207851	0.207851	0	1
cg18468235	1.93981	0.0631306	5.77795	4.41567e-08	3.95425e-07	7.83058	AMICA1	0.283214	0.283214	1	0
cg01204305	1.50853	0.0846011	5.39739	2.67998e-07	2.07047e-06	6.07907	AMIGO3,RNF123	0.233948	0.233948	1	0
cg15078681	2.03564	-2.20216	3.71922	0.000284499	0.001171	-0.596958	AMIGO3,RNF123	0.235151	0.235151	1	0
cg05493761	2.09461	0.535321	4.17697	5.06675e-05	0.000247103	1.03664	AMIGO3,RNF123	0.298105	0.298105	1	0
cg22993195	3.64188	1.98258	9.04137	8.83625e-16	2.86034e-14	25.2354	AMIGO3,RNF123	0.493118	0.493118	1	0
cg15840253	-2.61561	-0.670592	-8.73363	5.3192e-15	1.523e-13	23.4644	AMMECR1	-0.390018	0.390018	0	1
cg04398950	1.68712	-0.903777	6.72659	3.68777e-10	4.76847e-09	12.5032	AMN	0.231604	0.231604	1	0
cg02811627	1.87061	-1.32944	5.00224	1.60855e-06	1.06934e-05	4.34545	AMN	0.23762	0.23762	1	0
cg11038340	2.30006	0.398658	6.59852	7.19218e-10	8.8505e-09	11.8492	AMN	0.351833	0.351833	1	0
cg25577023	4.06359	-1.53857	6.55891	8.83098e-10	1.07032e-08	11.6484	AMN	0.379336	0.379336	1	0
cg08198187	-1.56418	0.189384	-4.76004	4.62055e-06	2.80828e-05	3.32883	AMN1	-0.251863	0.251863	0	1
cg23265210	-3.01181	0.420956	-8.10715	1.93802e-13	4.33114e-12	19.9209	AMOTL1	-0.387083	0.387083	0	1
cg18010302	-2.36286	-0.0290213	-10.2123	8.41348e-19	4.40895e-17	32.1071	AMOTL1	-0.349694	0.349694	0	1
cg12932306	-2.02222	-1.14681	-12.2787	3.08197e-24	3.92737e-22	44.4893	AMOTL1	-0.320427	0.320427	0	1
cg26130242	-1.85192	0.905261	-5.88275	2.65407e-08	2.47769e-07	8.32611	AMOTL1	-0.251731	0.251731	0	1
cg26992415	-1.91497	1.3492	-5.40341	2.60606e-07	2.01846e-06	6.10619	AMOTL1	-0.239604	0.239604	0	1
cg14134256	1.63144	0.79337	5.51438	1.55156e-07	1.25392e-06	6.60926	AMOTL1	0.252966	0.252966	1	0
cg23628232	2.65407	-1.70196	5.74474	5.18309e-08	4.57817e-07	7.67468	AMOTL1	0.272002	0.272002	1	0
cg13392687	3.07536	-1.8604	6.79629	2.55707e-10	3.39261e-09	12.8618	AMOTL1	0.284242	0.284242	1	0
cg01872024	2.70095	0.10948	8.49385	2.12739e-14	5.52324e-13	22.0977	AMOTL1	0.391118	0.391118	1	0
cg08938727	-2.06085	1.06418	-10.1198	1.46547e-18	7.38402e-17	31.5586	AMOTL2	-0.246918	0.246918	0	1
cg15709065	1.83393	1.99814	8.2472	8.74125e-14	2.06552e-12	20.7051	AMOTL2	0.239896	0.239896	1	0
cg19132462	-2.04232	-0.243698	-6.01948	1.35554e-08	1.33547e-07	8.98079	AMPD3	-0.305229	0.305229	0	1
cg07268332	-2.38472	0.934688	-6.3999	2.00069e-09	2.28629e-08	10.8486	AMPD3	-0.289751	0.289751	0	1
cg18010131	-1.82436	1.0707	-5.80217	3.92738e-08	3.54877e-07	7.94461	AMPD3	-0.233639	0.233639	0	1
cg07329251	-1.49618	-0.436801	-5.01753	1.5032e-06	1.00573e-05	4.41083	AMPD3	-0.233102	0.233102	0	1
cg15777769	-2.32953	-0.561168	-11.0821	4.40824e-21	3.34936e-19	37.3003	AMPH	-0.362994	0.362994	0	1
cg10351740	-2.10369	0.655934	-4.84198	3.24573e-06	2.03269e-05	3.66871	AMPH	-0.292339	0.292339	0	1
cg20554761	-1.89813	0.206844	-5.51791	1.52602e-07	1.23498e-06	6.62537	AMPH	-0.272276	0.272276	0	1
cg12590430	-1.63073	1.28165	-3.39769	0.000876459	0.00320454	-1.65055	AMPH	-0.220265	0.220265	0	1
cg17289942	-1.74062	1.44345	-4.47312	1.54164e-05	8.4141e-05	2.17256	AMPH	-0.220201	0.220201	0	1
cg17536071	-1.61904	0.554271	-5.14528	8.49131e-07	5.96638e-06	4.96255	AMTN	-0.241438	0.241438	0	1
cg00881207	-2.19217	-2.89828	-13.5292	1.58679e-27	3.42933e-25	51.9823	AMZ1	-0.23134	0.23134	0	1
cg01439383	-1.60697	-1.89731	-11.0266	6.17009e-21	4.5781e-19	36.9677	AMZ1	-0.21895	0.21895	0	1
cg18370025	1.40229	0.384779	4.91825	2.32827e-06	1.50081e-05	3.98879	AMZ1	0.233418	0.233418	1	0
cg15847926	1.42026	-0.0472472	4.96375	1.90656e-06	1.25023e-05	4.18147	AMZ1	0.235982	0.235982	1	0
cg06703803	2.39866	2.61687	11.9001	3.07462e-23	3.30376e-21	42.2131	ANAPC7	0.281676	0.281676	1	0
cg07572927	-2.81117	-0.373452	-9.97482	3.49436e-18	1.65764e-16	30.6997	ANG,RNASE4	-0.402376	0.402376	0	1
cg25116615	-2.15984	1.07063	-4.17445	5.11709e-05	0.00024927	1.02724	ANGPT1	-0.279058	0.279058	0	1
cg09529093	-2.20138	1.07652	-4.70973	5.72818e-06	3.41585e-05	3.12224	ANGPT1	-0.276685	0.276685	0	1
cg22837763	-1.86575	0.366141	-3.97269	0.00011136	0.000503692	0.288795	ANGPT1	-0.269453	0.269453	0	1
cg14594966	-2.36638	1.72802	-5.38548	2.83226e-07	2.17744e-06	6.02549	ANGPT1	-0.244183	0.244183	0	1
cg24810735	2.67961	1.51693	4.72383	5.3942e-06	3.23439e-05	3.17998	ANGPT1	0.342196	0.342196	1	0
cg24195359	-1.74646	0.098759	-5.65835	7.84326e-08	6.69189e-07	7.27189	ANGPT2,MCPH1	-0.268651	0.268651	0	1
cg20460488	1.60211	1.70347	4.91509	2.36061e-06	1.51993e-05	3.97549	ANGPT2,MCPH1	0.204208	0.204208	1	0
cg25350011	2.08949	1.98361	7.46764	6.88899e-12	1.19127e-10	16.4081	ANGPT2,MCPH1	0.274119	0.274119	1	0
cg15229481	1.90597	-1.04518	5.85512	3.03679e-08	2.80305e-07	8.19494	ANGPT4	0.250488	0.250488	1	0
cg01220680	2.67963	-1.19898	7.51634	5.2703e-12	9.28495e-11	16.6714	ANGPT4	0.302156	0.302156	1	0
cg19474047	2.70644	-0.262159	4.99669	1.64856e-06	1.09362e-05	4.32174	ANGPTL6	0.356287	0.356287	1	0
cg10057033	-1.97137	-0.378018	-7.20937	2.81679e-11	4.3928e-10	15.025	ANK1	-0.307954	0.307954	0	1
cg22532314	-1.81985	0.394914	-4.58765	9.58757e-06	5.4594e-05	2.6277	ANK1	-0.253359	0.253359	0	1
cg19441908	-2.74752	2.0303	-6.22088	4.96126e-09	5.28853e-08	9.96141	ANK1	-0.247828	0.247828	0	1
cg11912315	-1.77775	0.995506	-4.23513	4.02872e-05	0.000200909	1.25498	ANK1	-0.246767	0.246767	0	1
cg05234958	-1.62113	0.799772	-5.33717	3.5408e-07	2.67064e-06	5.80911	ANK1	-0.236905	0.236905	0	1
cg12003463	-1.64113	0.706386	-5.39874	2.6632e-07	2.05895e-06	6.08516	ANK1	-0.230465	0.230465	0	1
cg17753169	-1.82218	1.10703	-5.47853	1.83584e-07	1.46364e-06	6.44599	ANK1	-0.230162	0.230162	0	1
cg26172342	-1.71208	1.144	-5.56474	1.22365e-07	1.00769e-06	6.83977	ANK1	-0.225189	0.225189	0	1
cg12148515	1.74932	2.04897	5.29207	4.35677e-07	3.23218e-06	5.60824	ANK1	0.219237	0.219237	1	0
cg19537719	1.9664	-0.0399489	2.92691	0.00397323	0.0121776	-3.04479	ANK1	0.288871	0.288871	1	0
cg19891728	2.27516	-0.984023	5.58545	1.10939e-07	9.20553e-07	6.93498	ANK1	0.294138	0.294138	1	0
cg02392634	2.51939	-0.980143	5.59872	1.04174e-07	8.68672e-07	6.9961	ANK1	0.322486	0.322486	1	0
cg27498387	2.2718	0.312648	4.46361	1.60305e-05	8.71709e-05	2.13517	ANK1	0.335929	0.335929	1	0
cg01616178	3.26448	-1.16465	5.96798	1.74768e-08	1.68675e-07	8.73313	ANK1	0.358493	0.358493	1	0
cg19585816	2.97663	-0.770229	6.02762	1.302e-08	1.28652e-07	9.02008	ANK1	0.36496	0.36496	1	0
cg05166490	4.2408	-1.32367	8.10168	1.99902e-13	4.45762e-12	19.8904	ANK1	0.396661	0.396661	1	0
cg17331296	4.39575	-0.643213	7.07931	5.6774e-11	8.40483e-10	14.3372	ANK1	0.477676	0.477676	1	0
cg14904662	3.62647	0.861155	6.44881	1.55745e-09	1.81122e-08	11.0934	ANK1	0.490836	0.490836	1	0
cg10794439	-1.45801	0.449343	-5.91972	2.21507e-08	2.09751e-07	8.50222	ANK1,MIR486	-0.223193	0.223193	0	1
cg20758834	-2.76875	0.830718	-6.71028	4.01667e-10	5.16258e-09	12.4195	ANK2	-0.337367	0.337367	0	1
cg16253629	-2.0678	0.26922	-6.82838	2.15914e-10	2.89504e-09	13.0275	ANK2	-0.301913	0.301913	0	1
cg11474135	-2.01221	0.654525	-3.95129	0.000120742	0.000541619	0.212179	ANK2	-0.275224	0.275224	0	1
cg19784545	-1.87969	0.784397	-4.26406	3.59172e-05	0.000180999	1.36444	ANK2	-0.267116	0.267116	0	1
cg15621892	-2.41393	1.41264	-7.08857	5.40209e-11	8.02599e-10	14.386	ANK2	-0.264635	0.264635	0	1
cg22164298	-1.64668	-0.703347	-3.65803	0.000354424	0.00142533	-0.803582	ANK2	-0.227808	0.227808	0	1
cg10344245	-1.93316	1.48239	-4.67833	6.54527e-06	3.85815e-05	2.99412	ANK2	-0.219496	0.219496	0	1
cg07328688	2.8901	1.28005	8.34292	5.05933e-14	1.23885e-12	21.2438	ANK2	0.423949	0.423949	1	0
cg23703633	-4.18125	-0.835169	-11.8334	4.60985e-23	4.8238e-21	41.8123	ANK3	-0.55216	0.55216	0	1
cg00510507	-2.47413	-0.844302	-9.76947	1.19153e-17	5.20899e-16	29.4876	ANK3	-0.378604	0.378604	0	1
cg22724329	-2.43791	0.53507	-9.46475	7.28969e-17	2.80892e-15	27.6985	ANK3	-0.325635	0.325635	0	1
cg15087178	-1.88763	0.433556	-5.20042	6.61765e-07	4.74672e-06	5.20365	ANK3	-0.290857	0.290857	0	1
cg22601415	-1.91915	0.435006	-6.18969	5.80365e-09	6.11078e-08	9.80831	ANK3	-0.278165	0.278165	0	1
cg10097464	1.25697	0.214017	5.22116	6.0228e-07	4.35343e-06	5.29477	ANKDD1A	0.207663	0.207663	1	0
cg08098868	-1.45541	-1.1296	-6.82318	2.21918e-10	2.97051e-09	13.0007	ANKFN1	-0.221878	0.221878	0	1
cg03455107	-1.66853	1.37339	-4.7253	5.36045e-06	3.21578e-05	3.18601	ANKFN1	-0.207886	0.207886	0	1
cg19747744	1.85546	2.94096	12.6703	2.86112e-25	4.30281e-23	46.8416	ANKFY1	0.211089	0.211089	1	0
cg15888693	2.43435	3.00001	14.5192	4.1918e-30	1.39195e-27	57.8559	ANKFY1	0.273251	0.273251	1	0
cg21653149	2.7696	1.81519	11.7739	6.61724e-23	6.75917e-21	41.4546	ANKFY1	0.399581	0.399581	1	0
cg08283941	-1.31168	-0.0319802	-4.14104	5.83112e-05	0.000280746	0.902957	ANKH	-0.21278	0.21278	0	1
cg08523343	3.17721	0.21862	6.35189	2.55585e-09	2.86633e-08	10.6093	ANKH	0.439735	0.439735	1	0
cg00433770	2.99472	-3.0895	4.91795	2.33125e-06	1.50262e-05	3.98755	ANKLE1	0.214148	0.214148	1	0
cg27101125	2.34995	-2.70888	3.64014	0.000377766	0.0015092	-0.863479	ANKLE1	0.231844	0.231844	1	0
cg15110403	3.63517	-1.4345	6.18345	5.98845e-09	6.2879e-08	9.77772	ANKLE1	0.374513	0.374513	1	0
cg05371791	1.54658	1.46863	9.28084	2.16189e-16	7.75711e-15	26.6251	ANKMY1	0.230509	0.230509	1	0
cg24086040	1.59686	1.53704	10.4921	1.5614e-19	9.26407e-18	33.7722	ANKMY1	0.23784	0.23784	1	0
cg03743720	1.54611	0.663538	12.8982	7.18907e-26	1.18873e-23	48.2085	ANKMY1	0.253984	0.253984	1	0
cg08461339	2.05629	2.40273	11.3108	1.10159e-21	9.25472e-20	38.6721	ANKMY1	0.255905	0.255905	1	0
cg24539848	1.87044	1.83302	10.4885	1.59575e-19	9.45401e-18	33.7507	ANKMY1	0.264024	0.264024	1	0
cg06476685	2.22786	1.40891	11.4888	3.74006e-22	3.38936e-20	39.7408	ANKMY1	0.340182	0.340182	1	0
cg16909733	2.973	-0.101131	14.8126	7.32046e-31	2.75514e-28	59.5821	ANKMY1	0.399372	0.399372	1	0
cg06175999	-2.04513	1.09758	-5.3202	3.82873e-07	2.8691e-06	5.73337	ANKRD1	-0.260459	0.260459	0	1
cg16623734	-3.38995	0.304252	-6.12084	8.19208e-09	8.40055e-08	9.47195	ANKRD11	-0.441606	0.441606	0	1
cg27206321	-2.00355	0.342405	-4.86471	2.94088e-06	1.85766e-05	3.7637	ANKRD11	-0.29617	0.29617	0	1
cg09420319	-1.3659	0.366634	-3.82012	0.000196892	0.000841848	-0.250086	ANKRD11	-0.22827	0.22827	0	1
cg04503319	1.29481	1.08817	7.43077	8.43367e-12	1.4371e-10	16.2094	ANKRD11	0.202742	0.202742	1	0
cg04533078	1.26948	0.554632	7.01357	8.07396e-11	1.16305e-09	13.9918	ANKRD11	0.207593	0.207593	1	0
cg08420923	1.60211	1.7411	7.37186	1.16422e-11	1.93829e-10	15.8926	ANKRD11	0.219587	0.219587	1	0
cg27183791	2.34131	1.64616	7.39711	1.01412e-11	1.70445e-10	16.0282	ANKRD11	0.325056	0.325056	1	0
cg21187554	1.57417	-1.19239	7.63352	2.75848e-12	5.09763e-11	17.3078	ANKRD18A,C9orf122	0.202241	0.202241	1	0
cg01897498	1.46673	-0.90131	7.00728	8.34994e-11	1.20001e-09	13.9589	ANKRD19	0.203425	0.203425	1	0
cg22889914	-1.3983	0.933631	-4.12795	6.13594e-05	0.000293863	0.854502	ANKRD2	-0.211622	0.211622	0	1
cg03249630	-2.49108	-0.764683	-7.91525	5.72461e-13	1.18633e-11	18.8546	ANKRD22	-0.374025	0.374025	0	1
cg04435807	-2.24199	0.244993	-8.32451	5.62129e-14	1.36716e-12	21.1401	ANKRD22	-0.324677	0.324677	0	1
cg01561719	-2.0962	-1.11357	-8.25987	8.13187e-14	1.93055e-12	20.7763	ANKRD22	-0.321323	0.321323	0	1
cg02538681	-2.11935	0.346485	-6.98252	9.52968e-11	1.35479e-09	13.8293	ANKRD22	-0.306418	0.306418	0	1
cg15945235	-2.19353	-2.41406	-10.3822	3.02813e-19	1.71021e-17	33.1173	ANKRD22	-0.271604	0.271604	0	1
cg14692453	-1.86511	-0.213807	-7.77793	1.23538e-12	2.41945e-11	18.0978	ANKRD23	-0.290027	0.290027	0	1
cg07490070	1.47565	1.10439	3.98585	0.000105941	0.000481478	0.336068	ANKRD23	0.220003	0.220003	1	0
cg24461524	-1.97484	-0.63484	-8.38657	3.94011e-14	9.81904e-13	21.4902	ANKRD24	-0.315497	0.315497	0	1
cg16584393	1.34429	0.110399	3.30304	0.00120345	0.00424615	-1.9453	ANKRD30B	0.208618	0.208618	1	0
cg24061208	1.43348	-0.961099	2.76862	0.00636152	0.0183623	-3.47229	ANKRD30B	0.223285	0.223285	1	0
cg16770238	1.47079	0.866106	4.81319	3.6762e-06	2.27837e-05	3.54882	ANKRD30B	0.2305	0.2305	1	0
cg02992546	1.5082	0.430235	3.53544	0.000546133	0.00209993	-1.20896	ANKRD30B	0.237677	0.237677	1	0
cg24786875	1.53616	-0.218767	4.72368	5.39758e-06	3.23631e-05	3.17938	ANKRD32	0.238927	0.238927	1	0
cg04349021	1.53133	1.18513	6.4084	1.91564e-09	2.19543e-08	10.8911	ANKRD33	0.231366	0.231366	1	0
cg19948393	1.7931	1.68695	7.49761	5.84263e-12	1.02185e-10	16.57	ANKRD33	0.249372	0.249372	1	0
cg23325245	-2.35559	1.69202	-6.39306	2.07188e-09	2.36096e-08	10.8144	ANKRD33B	-0.241942	0.241942	0	1
cg05162281	-1.26526	0.0800648	-5.73521	5.42624e-08	4.77418e-07	7.63009	ANKRD33B	-0.203456	0.203456	0	1
cg01799653	1.94376	-1.88754	4.54824	1.13004e-05	6.3443e-05	2.47009	ANKRD33B	0.221057	0.221057	1	0
cg01259029	2.67372	-1.19319	8.14628	1.55219e-13	3.52186e-12	20.1395	ANKRD33B	0.294918	0.294918	1	0
cg22560979	2.43895	-0.403592	6.57039	8.32135e-10	1.01318e-08	11.7065	ANKRD33B	0.345319	0.345319	1	0
cg10976961	1.39064	0.771147	4.24817	3.82569e-05	0.000191675	1.30427	ANKRD34A	0.212296	0.212296	1	0
cg13051071	3.1902	-2.99677	5.34516	3.41283e-07	2.5819e-06	5.84477	ANKRD34A	0.223334	0.223334	1	0
cg16871828	2.13226	0.271935	7.55828	4.18215e-12	7.50004e-11	16.8987	ANKRD34A	0.325191	0.325191	1	0
cg12840933	-2.06687	-0.243404	-11.1657	2.65652e-21	2.09404e-19	37.8013	ANKRD34B	-0.326824	0.326824	0	1
cg14478163	1.78815	-1.54751	5.16446	7.7875e-07	5.51079e-06	5.04621	ANKRD34B	0.214193	0.214193	1	0
cg03478969	1.80893	-1.38684	4.85029	3.1309e-06	1.96693e-05	3.7034	ANKRD34B	0.216119	0.216119	1	0
cg04441562	2.34352	-1.41108	7.34815	1.32515e-11	2.18472e-10	15.7655	ANKRD34B	0.255902	0.255902	1	0
cg21800232	3.44254	-1.31794	7.55959	4.15203e-12	7.45155e-11	16.9058	ANKRD34B	0.353467	0.353467	1	0
cg25316339	3.35197	-1.19268	6.53249	1.01237e-09	1.21478e-08	11.5147	ANKRD34B	0.370837	0.370837	1	0
cg09103619	3.37368	-2.70472	5.48629	1.77025e-07	1.41551e-06	6.48129	ANKRD34C	0.257632	0.257632	1	0
cg27295832	2.0301	-0.836752	6.08005	1.00379e-08	1.01242e-07	9.27373	ANKRD34C	0.272335	0.272335	1	0
cg23906060	1.75594	0.0463111	7.83263	9.09912e-13	1.82164e-11	18.3986	ANKRD34C	0.275433	0.275433	1	0
cg25456849	2.02556	0.600897	8.44976	2.74134e-14	6.99704e-13	21.8477	ANKRD34C	0.321871	0.321871	1	0
cg11187916	1.93003	-0.00967199	14.8903	4.61428e-31	1.798e-28	60.0386	ANKRD35	0.300891	0.300891	1	0
cg01000615	2.62516	0.31239	13.5861	1.12621e-27	2.50689e-25	52.3216	ANKRD35	0.393026	0.393026	1	0
cg04869949	-1.45295	1.19921	-3.66778	0.000342293	0.00138146	-0.770863	ANKRD44	-0.20811	0.20811	0	1
cg07683388	1.86724	2.26683	11.6041	1.8568e-22	1.76524e-20	40.4337	ANKRD44	0.23922	0.23922	1	0
cg22529184	-3.24132	-0.682748	-9.83753	7.93895e-18	3.56046e-16	29.8888	ANKRD45	-0.466657	0.466657	0	1
cg04092747	-2.04307	1.3117	-4.2322	4.0757e-05	0.000202988	1.24394	ANKRD45	-0.263321	0.263321	0	1
cg06372962	2.42185	-1.51482	6.59177	7.44839e-10	9.14569e-09	11.815	ANKRD45	0.262422	0.262422	1	0
cg15680620	1.99706	-0.026868	4.41447	1.95988e-05	0.000104484	1.94289	ANKRD45	0.290034	0.290034	1	0
cg04446579	2.06076	-0.241594	8.22613	9.85663e-14	2.31028e-12	20.5868	ANKRD45	0.305766	0.305766	1	0
cg15883716	2.65101	-0.724132	7.50787	5.52196e-12	9.69592e-11	16.6255	ANKRD45	0.336845	0.336845	1	0
cg23759554	2.02466	2.56533	10.4378	2.16642e-19	1.2559e-17	33.4484	ANKRD52	0.232322	0.232322	1	0
cg04076766	1.50708	1.4508	5.82083	3.58761e-08	3.26617e-07	8.03268	ANKRD53	0.218943	0.218943	1	0
cg19490001	1.53566	0.846308	6.12021	8.218e-09	8.42524e-08	9.46887	ANKRD53	0.245123	0.245123	1	0
cg18006568	1.88944	-1.13827	4.69658	6.05748e-06	3.59578e-05	3.06852	ANKRD53	0.248844	0.248844	1	0
cg23060872	2.55503	-2.61015	3.78926	0.000220517	0.000931827	-0.356983	ANKRD53	0.252569	0.252569	1	0
cg15165122	4.00887	1.03019	12.4982	8.1301e-25	1.13672e-22	45.808	ANKRD53	0.558998	0.558998	1	0
cg19678610	-1.97464	0.907788	-4.71306	5.64761e-06	3.37206e-05	3.13585	ANKRD55	-0.277498	0.277498	0	1
cg25216039	-1.41826	-0.660366	-6.78626	2.69573e-10	3.56255e-09	12.8101	ANKRD6	-0.229282	0.229282	0	1
cg25738497	-1.98657	1.60699	-5.13056	9.07347e-07	6.34248e-06	4.89845	ANKRD6	-0.226983	0.226983	0	1
cg15270687	2.01374	-1.55453	5.81447	3.70012e-08	3.36111e-07	8.00262	ANKRD6	0.227611	0.227611	1	0
cg15232240	2.57892	-1.09779	5.97266	1.70788e-08	1.65126e-07	8.75558	ANKRD6	0.312588	0.312588	1	0
cg09829636	1.19168	-0.813818	2.70012	0.00775224	0.0218171	-3.65066	ANKRD9	0.208436	0.208436	1	0
cg15206473	1.26341	0.386678	14.4843	5.16269e-30	1.68664e-27	57.6498	ANKS1A	0.213304	0.213304	1	0
cg10510775	1.62218	-0.563674	6.43515	1.67042e-09	1.93364e-08	11.025	ANKS1A	0.242067	0.242067	1	0
cg08194377	1.99621	1.21686	6.00681	1.44313e-08	1.41457e-07	8.91975	ANKS1A	0.292242	0.292242	1	0
cg02665650	2.18391	1.41063	6.74247	3.39314e-10	4.41357e-09	12.5847	ANKS1A	0.316401	0.316401	1	0
cg08188318	2.14465	0.145807	6.29354	3.43737e-09	3.7699e-08	10.3198	ANKS1A	0.320115	0.320115	1	0
cg07207982	2.83489	2.35328	10.8564	1.72923e-20	1.20103e-18	35.9483	ANKS1A	0.366693	0.366693	1	0
cg03145042	-1.73443	1.36435	-6.4098	1.90193e-09	2.18095e-08	10.8981	ANKS1B	-0.212289	0.212289	0	1
cg00426659	1.55969	1.7567	7.44438	7.82725e-12	1.33985e-10	16.2827	ANKS1B	0.220739	0.220739	1	0
cg00515954	1.91659	2.50825	8.20705	1.0988e-13	2.55348e-12	20.4798	ANKS1B	0.236377	0.236377	1	0
cg03309328	1.50021	0.393719	5.48417	1.78791e-07	1.4285e-06	6.47166	ANKS1B	0.242618	0.242618	1	0
cg13475578	1.79573	1.92271	9.70884	1.71002e-17	7.29531e-16	29.1307	ANKS1B	0.244534	0.244534	1	0
cg14195216	1.96774	2.02247	8.55286	1.5141e-14	4.02605e-13	22.4329	ANKS1B	0.26087	0.26087	1	0
cg00852595	2.20501	2.47105	8.98979	1.19521e-15	3.79538e-14	24.9373	ANKS1B	0.269777	0.269777	1	0
cg11554266	2.6562	-1.43254	7.0827	5.57504e-11	8.26305e-10	14.3551	ANKS1B	0.279803	0.279803	1	0
cg17109042	2.01046	1.80479	8.0523	2.64376e-13	5.7771e-12	19.6151	ANKS1B	0.283168	0.283168	1	0
cg22365906	2.00627	1.81597	9.96781	3.64393e-18	1.72298e-16	30.6583	ANKS1B	0.283645	0.283645	1	0
cg09831105	2.07327	0.0583267	6.18685	5.88713e-09	6.19116e-08	9.79437	ANKS1B	0.309176	0.309176	1	0
cg03609960	2.48857	-1.04158	5.39697	2.68525e-07	2.07406e-06	6.07717	ANKS1B	0.317383	0.317383	1	0
cg01473955	2.30816	-0.154766	7.79607	1.11637e-12	2.20155e-11	18.1975	ANKS1B	0.339922	0.339922	1	0
cg12098750	2.36946	1.53829	7.63854	2.68273e-12	4.96849e-11	17.3352	ANKS1B	0.34018	0.34018	1	0
cg14733535	2.32354	0.148943	8.35878	4.62025e-14	1.13792e-12	21.3333	ANKS1B	0.354189	0.354189	1	0
cg27458485	2.99225	-0.478498	13.444	2.65354e-27	5.50276e-25	51.4735	ANKS1B	0.371781	0.371781	1	0
cg12391352	4.33438	0.0599748	15.3541	2.97703e-32	1.40893e-29	62.7491	ANKS1B	0.513839	0.513839	1	0
cg03497652	4.01009	3.58456	14.6516	1.90544e-30	6.70668e-28	58.6358	ANKS3	0.413538	0.413538	1	0
cg24365896	-1.70277	-1.64366	-5.22374	5.9527e-07	4.30824e-06	5.3061	ANO1	-0.224807	0.224807	0	1
cg13237021	2.00261	2.9021	10.0272	2.55398e-18	1.23589e-16	31.0096	ANO1	0.203918	0.203918	1	0
cg26507725	1.7161	2.23871	9.47927	6.68846e-17	2.59317e-15	27.7835	ANO1	0.211502	0.211502	1	0
cg04338871	1.55332	1.62047	5.56337	1.2316e-07	1.01378e-06	6.83348	ANO1	0.212814	0.212814	1	0
cg12817782	1.79581	1.95624	4.96032	1.93556e-06	1.26785e-05	4.16691	ANO1	0.220236	0.220236	1	0
cg05846633	2.18686	2.69199	7.02735	7.50013e-11	1.0855e-09	14.0641	ANO1	0.227366	0.227366	1	0
cg22082706	1.88664	0.928611	5.2781	4.64472e-07	3.42715e-06	5.54626	ANO1	0.290296	0.290296	1	0
cg26340149	2.09359	1.22064	7.26656	2.0659e-11	3.29839e-10	15.3294	ANO1	0.315529	0.315529	1	0
cg13089599	4.23708	4.6367	16.4533	4.88107e-35	3.63278e-32	69.0886	ANO1	0.318879	0.318879	1	0
cg26213458	-2.13048	-0.550458	-5.79696	4.02785e-08	3.63216e-07	7.92003	ANO2	-0.329496	0.329496	0	1
cg19180555	-1.59321	0.864946	-4.48683	1.45705e-05	7.99411e-05	2.22659	ANO2	-0.226092	0.226092	0	1
cg23363039	-1.35025	0.246766	-4.85287	3.0961e-06	1.94709e-05	3.71417	ANO2	-0.213499	0.213499	0	1
cg01187505	2.71759	-2.46206	5.2267	5.873e-07	4.25487e-06	5.31914	ANO3	0.233415	0.233415	1	0
cg23062112	2.99862	-2.32632	5.96883	1.7404e-08	1.68047e-07	8.7372	ANO3	0.248712	0.248712	1	0
cg22216413	3.49978	-2.1823	5.73821	5.34863e-08	4.71136e-07	7.6441	ANO3	0.298477	0.298477	1	0
cg19894076	-1.75352	1.02614	-4.08088	7.36373e-05	0.000346549	0.681162	ANO4	-0.245006	0.245006	0	1
cg14107382	-1.43781	1.05401	-3.21078	0.00162893	0.00555225	-2.22569	ANO4	-0.206151	0.206151	0	1
cg22222261	-2.55447	1.11171	-6.93944	1.1987e-10	1.67669e-09	13.6043	ANO5	-0.304308	0.304308	0	1
cg04694619	-1.49963	-1.28196	-5.77613	4.45471e-08	3.98578e-07	7.82201	ANO7	-0.219574	0.219574	0	1
cg17648101	1.56047	1.76226	5.60408	1.01555e-07	8.48316e-07	7.02083	ANO8	0.206114	0.206114	1	0
cg00538604	3.82583	4.78111	8.29806	6.53888e-14	1.57434e-12	20.9911	ANO8	0.218507	0.218507	1	0
cg06963233	1.82556	-2.12321	3.49215	0.000634595	0.00240209	-1.34933	ANPEP	0.211839	0.211839	1	0
cg19405555	1.95114	-0.376542	5.34443	3.42433e-07	2.58989e-06	5.84152	ANPEP	0.295163	0.295163	1	0
cg15555527	3.18265	2.02583	9.87604	6.30782e-18	2.87068e-16	30.1161	ANTXR2	0.434841	0.434841	1	0
cg10664971	1.72135	2.5243	8.54782	1.55881e-14	4.13346e-13	22.4042	ANXA11	0.202148	0.202148	1	0
cg00283535	2.02615	2.86218	9.03834	8.99438e-16	2.90765e-14	25.2179	ANXA13	0.207907	0.207907	1	0
cg08792812	-2.48251	-1.23652	-9.04193	8.80722e-16	2.85145e-14	25.2386	ANXA4	-0.373077	0.373077	0	1
cg22792910	-2.13548	-0.268187	-5.72164	5.79226e-08	5.06755e-07	7.5666	ANXA4	-0.333166	0.333166	0	1
cg18643093	1.69521	-0.599396	5.41068	2.51956e-07	1.95688e-06	6.13891	ANXA6	0.243637	0.243637	1	0
cg07337598	-2.64443	-0.107551	-11.4314	5.2982e-22	4.67225e-20	39.3963	ANXA9	-0.384001	0.384001	0	1
cg04144222	-1.97832	0.255238	-7.44757	7.69156e-12	1.31867e-10	16.2999	ANXA9	-0.296164	0.296164	0	1
cg25468058	-2.24555	0.800441	-7.07146	5.92173e-11	8.73527e-10	14.2959	ANXA9	-0.295936	0.295936	0	1
cg20437604	-1.60019	-1.39252	-8.33895	5.17547e-14	1.26542e-12	21.2215	ANXA9	-0.237723	0.237723	0	1
cg07479786	1.86654	2.37142	10.0661	2.02315e-18	9.95418e-17	31.2398	ANXA9	0.224256	0.224256	1	0
cg12073548	-2.06866	0.0987077	-8.89974	2.02284e-15	6.18495e-14	24.4181	AOAH	-0.312542	0.312542	0	1
cg20497212	-2.0245	0.33712	-6.76216	3.05995e-10	4.0101e-09	12.6859	AOAH	-0.29965	0.29965	0	1
cg15388107	-1.60402	-0.837918	-6.94695	1.15176e-10	1.61646e-09	13.6435	AOAH	-0.253802	0.253802	0	1
cg09773473	-1.67865	0.636401	-4.53414	1.19816e-05	6.68951e-05	2.41399	AOAH	-0.247786	0.247786	0	1
cg25503323	-1.59469	1.52724	-3.92799	0.00013181	0.000586279	0.129158	AOAH	-0.206353	0.206353	0	1
cg19317715	1.77566	1.45727	10.3888	2.91072e-19	1.64979e-17	33.1564	AOC2	0.26768	0.26768	1	0
cg08783253	2.38486	2.77693	13.7623	3.90031e-28	9.39523e-26	53.3709	AOC2	0.271207	0.271207	1	0
cg11744144	1.32801	0.709232	7.27248	2.00063e-11	3.20177e-10	15.3609	AOC3	0.21635	0.21635	1	0
cg22530519	-1.43661	0.426118	-5.72084	5.81467e-08	5.08568e-07	7.56285	AOC3,AOC2	-0.225355	0.225355	0	1
cg27547291	1.56694	-0.27227	7.20051	2.95497e-11	4.59098e-10	14.978	AOX1	0.241239	0.241239	1	0
cg14383422	3.38086	-2.47906	5.15182	8.24492e-07	5.80772e-06	4.99102	AOX1	0.284599	0.284599	1	0
cg22953017	1.78011	0.470078	12.2255	4.25833e-24	5.31111e-22	44.1693	AOX1	0.290976	0.290976	1	0
cg08380379	-2.50942	-0.365365	-7.09357	5.25898e-11	7.82936e-10	14.4123	AOX2P	-0.372601	0.372601	0	1
cg03540912	-1.42447	0.958006	-3.66518	0.000345492	0.00139278	-0.779602	AP1G1,SNORD71	-0.208454	0.208454	0	1
cg23652172	2.27824	-1.55226	6.02132	1.34321e-08	1.32422e-07	8.9897	AP1M2	0.243012	0.243012	1	0
cg12914733	-1.63169	-0.567702	-4.69608	6.07051e-06	3.60275e-05	3.06646	AP2A2	-0.223882	0.223882	0	1
cg21798544	1.70939	2.19351	9.89389	5.66953e-18	2.59577e-16	30.2215	AP2A2	0.21244	0.21244	1	0
cg26608305	2.21942	2.34504	6.03116	1.27942e-08	1.26594e-07	9.03713	AP2A2	0.249843	0.249843	1	0
cg14486857	2.24984	2.7573	15.4423	1.7715e-32	8.71247e-30	63.2624	AP2A2	0.257303	0.257303	1	0
cg23136738	1.95094	-0.700004	6.00586	1.4499e-08	1.42072e-07	8.91519	AP2A2	0.27874	0.27874	1	0
cg09162537	1.8067	0.866937	6.82895	2.15266e-10	2.88721e-09	13.0305	AP2A2	0.282471	0.282471	1	0
cg13365436	2.14008	2.13614	10.4043	2.65119e-19	1.5133e-17	33.2488	AP2A2	0.284341	0.284341	1	0
cg02570643	-2.96334	0.199753	-9.7126	1.67217e-17	7.14706e-16	29.1528	AP3B1	-0.394797	0.394797	0	1
cg06459070	-2.22848	0.191205	-5.60983	9.88231e-08	8.27582e-07	7.04732	AP3B2	-0.333632	0.333632	0	1
cg19175742	-1.47288	-1.01207	-4.46524	1.59236e-05	8.66463e-05	2.14158	AP3B2	-0.220369	0.220369	0	1
cg18253757	-1.40785	0.869069	-4.30874	3.00473e-05	0.000154016	1.53466	AP3B2	-0.209524	0.209524	0	1
cg11117717	-3.04478	-0.229994	-8.18843	1.22157e-13	2.81756e-12	20.3754	AP4S1	-0.431157	0.431157	0	1
cg07148167	-3.38871	0.374789	-8.3334	5.34276e-14	1.30317e-12	21.1901	APBA2	-0.421337	0.421337	0	1
cg02331808	-2.6691	-0.356938	-6.85573	1.86857e-10	2.53212e-09	13.1692	APBA2	-0.393306	0.393306	0	1
cg17279773	-3.87684	1.18982	-8.29762	6.55518e-14	1.57806e-12	20.9886	APBA2	-0.38326	0.38326	0	1
cg01886303	-2.8548	0.88411	-7.32368	1.51428e-11	2.47179e-10	15.6344	APBA2	-0.345477	0.345477	0	1
cg10768063	-2.17861	0.255813	-5.97807	1.66293e-08	1.61153e-07	8.78157	APBA2	-0.325371	0.325371	0	1
cg08908089	-2.12509	-1.2078	-8.29149	6.78879e-14	1.63041e-12	20.9541	APBA2	-0.321467	0.321467	0	1
cg03433728	-2.07706	0.24716	-5.87748	2.72322e-08	2.53828e-07	8.30106	APBA2	-0.307141	0.307141	0	1
cg15187040	-1.77374	0.492085	-5.61193	9.78388e-08	8.20018e-07	7.05705	APBA2	-0.268846	0.268846	0	1
cg07699300	-1.68604	-1.08562	-8.30964	6.12026e-14	1.47883e-12	21.0563	APBA2	-0.264727	0.264727	0	1
cg00955451	-1.87856	0.889073	-5.50726	1.60431e-07	1.29328e-06	6.57681	APBA2	-0.257238	0.257238	0	1
cg09970194	-2.20515	1.45473	-5.31004	4.01188e-07	2.99506e-06	5.68811	APBA2	-0.254027	0.254027	0	1
cg17141783	-1.97359	1.36605	-5.0148	1.52151e-06	1.0171e-05	4.39914	APBA2	-0.245926	0.245926	0	1
cg18010520	-1.54994	-0.567294	-5.82576	3.50283e-08	3.1961e-07	8.05596	APBA2	-0.245134	0.245134	0	1
cg03346271	-1.96309	1.34207	-4.76258	4.57053e-06	2.78046e-05	3.3393	APBA2	-0.241743	0.241743	0	1
cg20840847	-1.67122	1.17538	-4.54975	1.12293e-05	6.30815e-05	2.47614	APBA2	-0.226177	0.226177	0	1
cg03179496	-1.36332	-0.111194	-5.19196	6.8767e-07	4.91761e-06	5.1665	APBA2	-0.222705	0.222705	0	1
cg15885043	-1.36841	0.0615881	-5.55061	1.30809e-07	1.07121e-06	6.77497	APBA2	-0.22161	0.22161	0	1
cg02983043	-1.94155	1.68366	-5.38734	2.80793e-07	2.16038e-06	6.03385	APBA2	-0.214378	0.214378	0	1
cg02922676	-2.00797	2.00732	-5.26971	4.82666e-07	3.55096e-06	5.50906	APBA2	-0.202606	0.202606	0	1
cg08438435	1.38146	-0.185887	3.33654	0.00107651	0.00384561	-1.84179	APBA2	0.224053	0.224053	1	0
cg17716765	1.72258	-0.945486	5.24746	5.34282e-07	3.90105e-06	5.41071	APBA2	0.240865	0.240865	1	0
cg26120958	1.67411	-0.951358	5.78522	4.26315e-08	3.82841e-07	7.86478	APBB1	0.229248	0.229248	1	0
cg03559682	2.45208	-1.87043	5.24464	5.41196e-07	3.94773e-06	5.39826	APBB1	0.246784	0.246784	1	0
cg14704968	-2.87947	0.0829825	-7.90496	6.06555e-13	1.25135e-11	18.7977	APBB1IP	-0.400574	0.400574	0	1
cg18014277	-1.59215	1.36626	-4.3421	2.6278e-05	0.000136367	1.66263	APBB1IP	-0.205762	0.205762	0	1
cg05475934	1.55743	-0.968514	4.06343	7.87596e-05	0.000368194	0.617301	APBB1IP	0.231452	0.231452	1	0
cg24656517	-1.75132	1.93535	-4.07309	7.58826e-05	0.00035602	0.652636	APBB2	-0.200637	0.200637	0	1
cg23497707	-1.7392	0.864482	-6.04429	1.19882e-08	1.1925e-07	9.10058	APC	-0.240392	0.240392	0	1
cg24332422	2.06454	-1.52372	5.09434	1.06751e-06	7.35858e-06	4.74136	APC	0.237313	0.237313	1	0
cg08571859	2.31092	-2.21107	3.92871	0.000131453	0.000584849	0.131724	APC	0.249633	0.249633	1	0
cg00577935	2.54776	-2.34092	4.05791	8.04499e-05	0.000375431	0.597142	APC	0.26255	0.26255	1	0
cg14479889	2.28018	-1.81899	3.79345	0.000217156	0.000919184	-0.342501	APC	0.273368	0.273368	1	0
cg02511809	2.2403	-0.942941	4.54449	1.14776e-05	6.43423e-05	2.45518	APC	0.274682	0.274682	1	0
cg23938220	2.65063	-2.30049	3.72687	0.000276739	0.00114223	-0.570931	APC	0.28066	0.28066	1	0
cg12534150	3.19896	-2.47471	4.68773	6.28946e-06	3.7205e-05	3.03241	APC	0.28672	0.28672	1	0
cg15020645	2.84943	-1.7151	5.63224	8.88331e-08	7.50223e-07	7.15087	APC	0.290172	0.290172	1	0
cg11613015	2.7846	-2.07255	4.18797	4.8526e-05	0.000237591	1.07775	APC	0.29076	0.29076	1	0
cg16970232	2.52469	-1.77777	4.02187	9.23616e-05	0.00042518	0.466118	APC	0.29336	0.29336	1	0
cg14511739	3.20802	-2.47909	4.35519	2.4927e-05	0.000130034	1.71304	APC	0.30016	0.30016	1	0
cg22035501	3.13943	-2.23615	4.37202	2.32873e-05	0.000122252	1.77805	APC	0.305434	0.305434	1	0
cg01240931	1.91968	0.333508	10.0093	2.84226e-18	1.36683e-16	30.9039	APC	0.309466	0.309466	1	0
cg20311501	2.3905	-1.09261	4.50282	1.36402e-05	7.52764e-05	2.28977	APC	0.311496	0.311496	1	0
cg03667968	3.46204	-2.35817	4.34849	2.56097e-05	0.000133226	1.68723	APC	0.330159	0.330159	1	0
cg21634602	2.67715	-1.09061	4.17953	5.01606e-05	0.000244844	1.04622	APC	0.337676	0.337676	1	0
cg14559388	1.58203	-1.83832	2.6375	0.00925879	0.02545	-3.81021	APC2	0.210477	0.210477	1	0
cg10169241	1.32911	-0.167963	3.01139	0.00306655	0.00970001	-2.80799	APC2	0.212576	0.212576	1	0
cg10090761	1.80583	-1.31325	5.80371	3.89819e-08	3.52563e-07	7.95187	APC2	0.222678	0.222678	1	0
cg03165176	1.94185	1.91272	6.47971	1.3288e-09	1.56436e-08	11.2487	APC2	0.251416	0.251416	1	0
cg10808783	2.98035	-2.29927	5.79185	4.1286e-08	3.71574e-07	7.89599	APC2	0.253742	0.253742	1	0
cg19305488	2.29112	-1.63589	5.38211	2.87678e-07	2.20914e-06	6.01038	APC2	0.257155	0.257155	1	0
cg10094078	1.84432	-0.704537	6.74741	3.30642e-10	4.31167e-09	12.6101	APC2	0.259074	0.259074	1	0
cg00336800	1.83109	-0.659012	5.28503	4.49975e-07	3.3293e-06	5.57697	APC2	0.265928	0.265928	1	0
cg19333963	3.55892	-2.23141	5.87409	2.76861e-08	2.57629e-07	8.28497	APC2	0.297133	0.297133	1	0
cg02892295	-2.99954	0.660201	-9.89404	5.66447e-18	2.59384e-16	30.2224	APCDD1	-0.36343	0.36343	0	1
cg19264571	2.13745	1.76173	13.1804	1.30381e-26	2.41359e-24	49.8981	APCDD1	0.312972	0.312972	1	0
cg06825512	2.41269	1.95031	9.20056	3.46939e-16	1.20036e-14	26.1581	APCDD1	0.342795	0.342795	1	0
cg23418591	1.46185	-1.46548	3.61462	0.000413576	0.00163697	-0.948472	APCDD1L	0.200792	0.200792	1	0
cg13778709	2.00143	-1.2724	5.82461	3.52242e-08	3.2126e-07	8.05053	APCDD1L	0.244063	0.244063	1	0
cg20600210	3.61785	-2.38702	7.10085	5.05718e-11	7.55364e-10	14.4507	APCDD1L	0.266542	0.266542	1	0
cg24115032	2.02554	-0.905679	7.17389	3.41214e-11	5.24941e-10	14.8368	APCDD1L	0.268868	0.268868	1	0
cg07402669	3.7489	-1.59921	7.62477	2.89546e-12	5.32992e-11	17.2601	APCDD1L	0.344586	0.344586	1	0
cg23487201	2.70535	-0.575886	8.16615	1.38652e-13	3.17377e-12	20.2507	APCDD1L	0.348834	0.348834	1	0
cg21291134	-3.59404	-1.09288	-11.1678	2.62264e-21	2.06958e-19	37.814	APCS	-0.516963	0.516963	0	1
cg05919685	-3.29684	-2.28077	-9.50639	5.69512e-17	2.23038e-15	27.9423	APCS	-0.411724	0.411724	0	1
cg26353877	-2.78657	-0.0884563	-10.953	9.64055e-21	6.95186e-19	36.5263	APCS	-0.405227	0.405227	0	1
cg13968061	-2.6591	-0.118323	-6.33669	2.76129e-09	3.07841e-08	10.5337	APCS	-0.383129	0.383129	0	1
cg03856044	-2.29166	-1.29877	-9.45512	7.71729e-17	2.96202e-15	27.6422	APCS	-0.348207	0.348207	0	1
cg00904548	1.85654	2.41187	13.5988	1.04315e-27	2.32911e-25	52.3974	APEH	0.239429	0.239429	1	0
cg19633435	-1.41504	0.289632	-4.78232	4.19909e-06	2.57334e-05	3.42084	APH1B	-0.209258	0.209258	0	1
cg03095797	-1.29463	0.239181	-8.33434	5.31393e-14	1.29666e-12	21.1955	APLF	-0.207427	0.207427	0	1
cg16353361	-2.31292	-1.21285	-9.3834	1.17974e-16	4.40998e-15	27.2231	APLN	-0.350235	0.350235	0	1
cg05688478	-1.32447	-0.874056	-5.08038	1.1363e-06	7.7897e-06	4.68102	APLN	-0.201718	0.201718	0	1
cg20322837	-2.33215	0.457903	-7.14563	3.97413e-11	6.04687e-10	14.6872	APLNR	-0.325383	0.325383	0	1
cg00074348	-1.76505	0.181293	-4.67042	6.76814e-06	3.97728e-05	2.96196	APLNR	-0.270254	0.270254	0	1
cg15155441	-1.55621	1.40074	-4.21606	4.34433e-05	0.000214935	1.18312	APLNR	-0.203793	0.203793	0	1
cg19220607	-1.61711	-0.217898	-5.60806	9.96574e-08	8.33763e-07	7.03915	APLP1	-0.251068	0.251068	0	1
cg27093143	2.45396	-2.33138	3.91989	0.000135882	0.000602662	0.100365	APLP1	0.252429	0.252429	1	0
cg06107796	-2.46631	0.157918	-11.0598	5.04576e-21	3.79806e-19	37.1667	APLP2	-0.353768	0.353768	0	1
cg23855986	-2.17127	1.08735	-7.00652	8.38363e-11	1.20423e-09	13.9549	APLP2	-0.272189	0.272189	0	1
cg16220743	-2.35176	1.76813	-6.07338	1.03766e-08	1.04424e-07	9.24137	APLP2	-0.240749	0.240749	0	1
cg00142925	2.52319	-1.27937	6.61114	6.73577e-10	8.3365e-09	11.9134	APOA1	0.285873	0.285873	1	0
cg10753889	3.15139	0.322687	9.26786	2.3338e-16	8.33121e-15	26.5495	APOA1	0.436654	0.436654	1	0
cg14353278	-3.6106	0.357774	-8.02506	3.08378e-13	6.66064e-12	19.4636	APOB	-0.439098	0.439098	0	1
cg26118553	-2.69618	-0.159178	-8.13052	1.69745e-13	3.8302e-12	20.0514	APOB	-0.386989	0.386989	0	1
cg23214840	-2.8144	0.829397	-7.19112	3.10887e-11	4.81549e-10	14.9282	APOB	-0.348457	0.348457	0	1
cg13022402	-2.76687	0.754097	-7.4145	9.22043e-12	1.56015e-10	16.1217	APOB	-0.34534	0.34534	0	1
cg08731950	-3.04308	1.24585	-7.18475	3.21783e-11	4.97052e-10	14.8944	APOB	-0.330931	0.330931	0	1
cg13287979	-1.91676	-0.812789	-5.86917	2.8359e-08	2.63231e-07	8.26158	APOB	-0.290438	0.290438	0	1
cg23949611	-1.85562	-0.177763	-5.28298	4.5421e-07	3.35763e-06	5.5679	APOB	-0.282115	0.282115	0	1
cg05961176	-1.93021	0.808539	-5.06518	1.21611e-06	8.29234e-06	4.61546	APOB	-0.27608	0.27608	0	1
cg23603877	-2.46145	1.94692	-5.193	6.84424e-07	4.89613e-06	5.17108	APOB	-0.248321	0.248321	0	1
cg24598106	-2.28625	2.10207	-5.36359	3.13431e-07	2.38852e-06	5.92727	APOB	-0.219243	0.219243	0	1
cg11304383	-2.4924	-0.746429	-8.67707	7.38385e-15	2.06794e-13	23.141	APOBEC1	-0.376273	0.376273	0	1
cg17187764	-2.32817	-0.35576	-9.93934	4.32058e-18	2.01549e-16	30.49	APOBEC1	-0.358123	0.358123	0	1
cg20597842	-1.60711	0.230954	-5.46871	1.92215e-07	1.5261e-06	6.40141	APOBEC1	-0.250651	0.250651	0	1
cg27504369	-1.4849	-0.166784	-5.32231	3.79176e-07	2.84309e-06	5.74277	APOBEC3A	-0.2417	0.2417	0	1
cg21345826	-1.38361	0.545118	-4.64318	7.5935e-06	4.41673e-05	2.85146	APOBEC3A	-0.217857	0.217857	0	1
cg07186138	2.46453	0.142613	11.5935	1.98023e-22	1.87533e-20	40.37	APOBEC3C	0.371164	0.371164	1	0
cg02038910	-1.20158	0.228044	-3.61502	0.00041299	0.00163493	-0.947142	APOBEC3D	-0.201958	0.201958	0	1
cg16066354	1.44962	-1.39858	3.1363	0.00207037	0.00686121	-2.44704	APOBEC3D	0.21782	0.21782	1	0
cg11911305	1.74673	1.32241	9.44609	8.14127e-17	3.11234e-15	27.5894	APOC1P1	0.267514	0.267514	1	0
cg06976260	-1.50739	1.05203	-7.02852	7.45326e-11	1.07924e-09	14.0703	APOC3	-0.202089	0.202089	0	1
cg20366458	-3.08578	0.770488	-9.392	1.12129e-16	4.20274e-15	27.2733	APOF	-0.359014	0.359014	0	1
cg09732045	-1.81674	1.67794	-4.57033	1.03069e-05	5.83384e-05	2.55832	APOH	-0.211608	0.211608	0	1
cg17095279	-1.84301	1.96408	-4.45434	1.66517e-05	9.02226e-05	2.09878	APOH	-0.201588	0.201588	0	1
cg14301048	1.36256	1.01735	4.9098	2.41597e-06	1.55272e-05	3.95315	APOL6	0.204044	0.204044	1	0
cg09432376	1.26274	0.0780023	4.0461	8.41808e-05	0.000390987	0.554112	APOL6	0.205952	0.205952	1	0
cg21205978	2.39996	-0.378783	7.65996	2.38216e-12	4.45192e-11	17.452	APOL6	0.330543	0.330543	1	0
cg27423445	-1.76705	0.358601	-4.79145	4.03739e-06	2.48214e-05	3.45862	APOLD1	-0.263771	0.263771	0	1
cg09444226	1.34349	1.05369	6.3156	3.07359e-09	3.40064e-08	10.429	APOLD1	0.210447	0.210447	1	0
cg17634401	-1.83211	1.21892	-5.51776	1.52706e-07	1.23571e-06	6.62471	APOM	-0.233842	0.233842	0	1
cg18440824	-1.60442	0.342709	-6.61746	6.51805e-10	8.09153e-09	11.9455	APOO	-0.248207	0.248207	0	1
cg10132917	1.52141	1.53002	7.73772	1.54591e-12	2.97888e-11	17.8772	AQP1	0.227154	0.227154	1	0
cg07135629	1.9143	2.21514	10.9393	1.04692e-20	7.51518e-19	36.4447	AQP1	0.242476	0.242476	1	0
cg18080604	1.52914	0.0239275	7.04493	6.82658e-11	9.94427e-10	14.1564	AQP1	0.246023	0.246023	1	0
cg04372674	1.82755	0.649079	6.63111	6.07148e-10	7.57331e-09	12.015	AQP1	0.291714	0.291714	1	0
cg11827925	1.83604	0.909259	8.58074	1.28905e-14	3.46971e-13	22.5916	AQP1	0.294818	0.294818	1	0
cg25075794	1.93701	0.784855	7.4295	8.49269e-12	1.44635e-10	16.2025	AQP1	0.310001	0.310001	1	0
cg12586386	1.70041	1.73834	4.42031	1.91382e-05	0.00010225	1.96564	AQP11	0.211418	0.211418	1	0
cg04153595	-1.34802	0.0970757	-5.34948	3.34546e-07	2.53588e-06	5.86409	AQP12A	-0.206363	0.206363	0	1
cg03413134	-1.33612	0.00324586	-5.95597	1.85403e-08	1.78135e-07	8.67557	AQP12B	-0.213196	0.213196	0	1
cg25112641	-1.35796	0.458078	-5.34416	3.4286e-07	2.59286e-06	5.84031	AQP2	-0.210863	0.210863	0	1
cg00831237	-1.3557	0.206102	-5.53914	1.38084e-07	1.12618e-06	6.72243	AQP2	-0.206562	0.206562	0	1
cg09577511	1.82265	0.5168	7.55952	4.15353e-12	7.45386e-11	16.9054	AQP2	0.294052	0.294052	1	0
cg06734406	2.1571	1.72753	7.59507	3.41289e-12	6.21233e-11	17.0985	AQP2	0.303617	0.303617	1	0
cg05361096	2.08788	1.46438	8.30111	6.42601e-14	1.5487e-12	21.0082	AQP2	0.310419	0.310419	1	0
cg21962450	1.82922	-0.579638	5.09824	1.04899e-06	7.24067e-06	4.75826	AQP4,C18orf16	0.248382	0.248382	1	0
cg23855989	1.28855	0.372375	5.01696	1.50704e-06	1.00815e-05	4.40837	AQP5	0.21052	0.21052	1	0
cg14537430	-2.6455	0.994066	-8.31784	5.84001e-14	1.41647e-12	21.1025	AQP7P1	-0.314279	0.314279	0	1
cg20403073	-1.56489	-0.118909	-7.73527	1.56717e-12	3.01571e-11	17.8638	AQP7P2,AQP7P1	-0.252703	0.252703	0	1
cg21215325	1.4379	1.27412	4.74391	4.95091e-06	2.99066e-05	3.26242	AQR	0.200925	0.200925	1	0
cg26014066	-1.79867	-0.0392593	-8.05888	2.54722e-13	5.58056e-12	19.6518	AR	-0.279169	0.279169	0	1
cg00238848	1.90783	2.68599	8.36082	4.56657e-14	1.12546e-12	21.3448	ARAP1	0.203612	0.203612	1	0
cg11136562	1.58723	1.00945	8.18278	1.26148e-13	2.90463e-12	20.3438	ARAP3	0.252671	0.252671	1	0
cg13712023	2.43747	1.11343	9.09652	6.39454e-16	2.11818e-14	25.5546	ARAP3	0.376678	0.376678	1	0
cg18882687	2.07579	0.875012	6.27361	3.80215e-09	4.13644e-08	10.2212	ARF1	0.318693	0.318693	1	0
cg04527868	1.60975	-1.91823	2.82907	0.005327	0.0157413	-3.31155	ARFGAP3	0.221016	0.221016	1	0
cg01029450	1.77458	-1.7141	3.38986	0.00089999	0.00328138	-1.67522	ARFGAP3	0.234945	0.234945	1	0
cg26529516	2.0216	-1.56564	3.51821	0.000579866	0.00221562	-1.26502	ARFGAP3	0.262228	0.262228	1	0
cg04345475	-1.97048	0.637861	-7.06379	6.17057e-11	9.07036e-10	14.2555	ARFIP2,FXC1	-0.27224	0.27224	0	1
cg25219333	-1.64488	-0.110511	-5.47982	1.82471e-07	1.45541e-06	6.45189	ARFIP2,FXC1	-0.258816	0.258816	0	1
cg08554554	2.09669	0.770372	5.79513	4.06352e-08	3.66206e-07	7.91145	ARFRP1	0.32069	0.32069	1	0
cg26130383	-1.53667	0.935143	-4.36968	2.35082e-05	0.00012331	1.76903	ARGFX	-0.22153	0.22153	0	1
cg11710912	-2.59628	-3.2707	-12.0914	9.61433e-24	1.12438e-21	43.3634	ARGLU1	-0.250451	0.250451	0	1
cg16676292	2.21572	3.30647	11.1103	3.71696e-21	2.86359e-19	37.469	ARHGAP1	0.223713	0.223713	1	0
cg27652459	1.40017	0.62057	5.95998	1.81783e-08	1.74911e-07	8.69478	ARHGAP1	0.225866	0.225866	1	0
cg02693127	3.27269	-0.638264	6.78473	2.71749e-10	3.5887e-09	12.8022	ARHGAP10	0.404118	0.404118	1	0
cg04359828	-1.83499	-1.72071	-7.92812	5.32509e-13	1.10934e-11	18.9258	ARHGAP12	-0.25591	0.25591	0	1
cg09642378	-1.75429	-1.36466	-5.83597	3.3333e-08	3.05274e-07	8.10425	ARHGAP12	-0.250439	0.250439	0	1
cg05307752	-1.79679	-1.4576	-5.54224	1.36079e-07	1.11102e-06	6.73662	ARHGAP15	-0.251095	0.251095	0	1
cg04351205	-1.60076	0.485098	-4.18057	4.99563e-05	0.000243978	1.0501	ARHGAP15	-0.240413	0.240413	0	1
cg07539108	-1.74484	1.20928	-5.6016	1.02759e-07	8.57545e-07	7.00938	ARHGAP15	-0.222619	0.222619	0	1
cg23627134	-1.39679	-0.103643	-4.8963	2.56268e-06	1.63833e-05	3.89633	ARHGAP15	-0.21901	0.21901	0	1
cg21197233	-2.38604	0.980384	-5.95914	1.82535e-08	1.75589e-07	8.69076	ARHGAP20	-0.300739	0.300739	0	1
cg26135012	2.53638	-2.1912	5.47359	1.87878e-07	1.49441e-06	6.42355	ARHGAP20	0.231427	0.231427	1	0
cg06106428	2.00136	1.25774	5.10719	1.00776e-06	6.97659e-06	4.79701	ARHGAP20	0.282784	0.282784	1	0
cg23405364	1.29479	0.67166	5.51148	1.57282e-07	1.26981e-06	6.59605	ARHGAP21	0.208297	0.208297	1	0
cg00056066	3.32629	0.212526	6.80074	2.49788e-10	3.31927e-09	12.8848	ARHGAP21	0.455861	0.455861	1	0
cg07371628	-1.42239	0.136232	-4.65245	7.30247e-06	4.26258e-05	2.88898	ARHGAP22	-0.225768	0.225768	0	1
cg07802612	-1.56064	0.91605	-5.87254	2.78967e-08	2.59403e-07	8.27759	ARHGAP22	-0.216011	0.216011	0	1
cg27006721	-1.39898	-1.5602	-8.87747	2.30351e-15	6.99202e-14	24.2899	ARHGAP22	-0.203216	0.203216	0	1
cg03717961	1.29672	0.836096	4.58625	9.64406e-06	5.48916e-05	2.62207	ARHGAP22	0.20315	0.20315	1	0
cg21042919	1.58653	0.134237	6.49543	1.22556e-09	1.45112e-08	11.3278	ARHGAP23	0.252526	0.252526	1	0
cg03930313	4.00943	2.1331	9.1643	4.29418e-16	1.46209e-14	25.9476	ARHGAP23	0.524029	0.524029	1	0
cg14376467	1.57866	-1.34958	3.45743	0.000715103	0.00267217	-1.46087	ARHGAP24	0.225504	0.225504	1	0
cg05688618	3.05705	1.9295	10.3593	3.47584e-19	1.94377e-17	32.981	ARHGAP24	0.428285	0.428285	1	0
cg05185926	-2.6607	-0.674043	-9.67174	2.1327e-17	8.97007e-16	28.9125	ARHGAP26	-0.405688	0.405688	0	1
cg22188603	-2.02227	-0.179795	-8.44219	2.86334e-14	7.2853e-13	21.8048	ARHGAP26	-0.313592	0.313592	0	1
cg08400424	-1.47554	-1.08072	-6.75973	3.09926e-10	4.05811e-09	12.6734	ARHGAP26	-0.228833	0.228833	0	1
cg07618462	-1.8542	1.58806	-5.60255	1.02296e-07	8.53955e-07	7.01377	ARHGAP26	-0.208384	0.208384	0	1
cg01288724	1.9018	0.933635	6.90642	1.42854e-10	1.97226e-09	13.4324	ARHGAP26	0.294643	0.294643	1	0
cg25246246	-1.38323	-0.790516	-6.8695	1.7373e-10	2.36577e-09	13.2406	ARHGAP27	-0.220711	0.220711	0	1
cg21664522	-4.00859	-0.508567	-10.3928	2.84099e-19	1.61303e-17	33.1804	ARHGAP28	-0.531141	0.531141	0	1
cg25298085	-3.20581	0.271901	-8.47152	2.41904e-14	6.23019e-13	21.971	ARHGAP6	-0.413475	0.413475	0	1
cg23171231	-2.5999	-1.06717	-8.85716	2.59301e-15	7.80825e-14	24.1731	ARHGAP6	-0.393608	0.393608	0	1
cg08456124	-1.67521	0.407093	-4.08665	7.20141e-05	0.000339648	0.702334	ARHGAP6	-0.252191	0.252191	0	1
cg27166673	1.4939	-0.212923	3.37211	0.000955482	0.00346048	-1.7309	ARHGAP6	0.240766	0.240766	1	0
cg05975021	-1.54597	0.0666506	-4.65801	7.13278e-06	4.17276e-05	2.91156	ARHGAP6,AMELX	-0.241769	0.241769	0	1
cg10236857	-1.44751	-0.803489	-8.25016	8.59499e-14	2.03307e-12	20.7217	ARHGDIA	-0.234616	0.234616	0	1
cg15755548	2.40988	-1.63089	5.53409	1.41405e-07	1.15094e-06	6.69935	ARHGDIG	0.252695	0.252695	1	0
cg24299913	-2.29149	-0.274309	-12.6463	3.30975e-25	4.93671e-23	46.6974	ARHGEF1	-0.354368	0.354368	0	1
cg05503433	-2.17728	-0.138351	-10.2413	7.06678e-19	3.75185e-17	32.2795	ARHGEF1	-0.328961	0.328961	0	1
cg24296761	-1.95153	-0.479813	-15.5424	9.83788e-33	5.11551e-30	63.844	ARHGEF1	-0.311169	0.311169	0	1
cg15221831	-1.52633	0.104019	-15.6678	4.71511e-33	2.57339e-30	64.5711	ARHGEF1	-0.238187	0.238187	0	1
cg25365379	-1.85575	0.0209958	-8.87422	2.34754e-15	7.11676e-14	24.2713	ARHGEF10	-0.281991	0.281991	0	1
cg08985078	-1.72185	-0.412098	-7.99219	3.71222e-13	7.9207e-12	19.281	ARHGEF10	-0.273605	0.273605	0	1
cg08283206	-1.65956	0.0669844	-6.79262	2.60707e-10	3.45353e-09	12.8428	ARHGEF10	-0.257748	0.257748	0	1
cg10195336	-1.83586	1.59313	-3.72218	0.000281471	0.0011599	-0.586888	ARHGEF10	-0.23476	0.23476	0	1
cg08753331	-1.52707	0.339806	-3.36153	0.000990073	0.00357115	-1.76398	ARHGEF10	-0.2333	0.2333	0	1
cg13056369	1.41889	0.38553	3.23889	0.00148641	0.0051209	-2.141	ARHGEF10	0.206958	0.206958	1	0
cg26195495	1.56041	0.997347	3.44896	0.000736156	0.00274332	-1.48794	ARHGEF10	0.207871	0.207871	1	0
cg07575086	1.57744	1.73942	7.64792	2.54676e-12	4.73233e-11	17.3863	ARHGEF10	0.218531	0.218531	1	0
cg01144965	1.59804	1.212	8.07811	2.28456e-13	5.04365e-12	19.7589	ARHGEF10	0.247667	0.247667	1	0
cg17220632	2.76137	3.36687	11.903	3.01933e-23	3.253e-21	42.231	ARHGEF10	0.271909	0.271909	1	0
cg05699304	1.29063	0.328965	7.3457	1.34295e-11	2.21127e-10	15.7524	ARHGEF10L	0.212744	0.212744	1	0
cg11742472	1.85326	2.48993	10.3398	3.90849e-19	2.16443e-17	32.865	ARHGEF10L	0.21476	0.21476	1	0
cg17285883	2.0348	-1.20638	4.44499	1.7302e-05	9.33913e-05	2.06213	ARHGEF10L	0.24685	0.24685	1	0
cg07233343	1.6774	1.56516	11.0154	6.60384e-21	4.87805e-19	36.9005	ARHGEF10L	0.248723	0.248723	1	0
cg22496437	1.84921	0.56108	10.0797	1.86433e-18	9.23265e-17	31.3207	ARHGEF10L	0.298172	0.298172	1	0
cg11587191	1.36545	1.44426	8.57599	1.32488e-14	3.56037e-13	22.5645	ARHGEF16	0.202111	0.202111	1	0
cg04488647	1.49175	1.42355	13.6437	7.96356e-28	1.81482e-25	52.6646	ARHGEF16	0.228637	0.228637	1	0
cg23460145	1.80896	2.2579	6.72558	3.70741e-10	4.79284e-09	12.498	ARHGEF17	0.20909	0.20909	1	0
cg07648709	1.48687	1.17377	5.1165	9.66492e-07	6.71619e-06	4.83741	ARHGEF17	0.215748	0.215748	1	0
cg20444218	1.59218	1.88335	11.2341	1.75446e-21	1.42782e-19	38.2117	ARHGEF17	0.21868	0.21868	1	0
cg02311801	1.69365	1.61548	5.73195	5.51218e-08	4.84439e-07	7.61481	ARHGEF17	0.234437	0.234437	1	0
cg08679180	1.79558	0.352061	11.6273	1.6125e-22	1.55089e-20	40.5733	ARHGEF17	0.291708	0.291708	1	0
cg26756396	1.48857	-0.169334	3.92074	0.00013545	0.000600993	0.103382	ARHGEF18	0.228597	0.228597	1	0
cg14204586	1.52517	0.715595	7.98067	3.96135e-13	8.41377e-12	19.217	ARHGEF2	0.248636	0.248636	1	0
cg13921921	1.96837	0.222752	8.59334	1.19861e-14	3.24162e-13	22.6633	ARHGEF2	0.30818	0.30818	1	0
cg02031326	-2.12995	1.21492	-6.08114	9.98367e-09	1.00745e-07	9.27901	ARHGEF3	-0.257775	0.257775	0	1
cg26820055	2.64614	-2.7533	4.64608	7.50143e-06	4.36835e-05	2.86317	ARHGEF4	0.227144	0.227144	1	0
cg16850254	2.06732	-1.29945	5.87774	2.71982e-08	2.53537e-07	8.30228	ARHGEF4	0.24638	0.24638	1	0
cg15855671	-1.31363	-0.929183	-5.04915	1.30616e-06	8.84519e-06	4.54647	ARHGEF6	-0.200062	0.200062	0	1
cg23350747	-1.70704	0.24109	-5.28285	4.54482e-07	3.35943e-06	5.56732	ARHGEF7	-0.257729	0.257729	0	1
cg23919844	-1.82852	1.31915	-6.64367	5.68735e-10	7.12788e-09	12.079	ARHGEF7	-0.218088	0.218088	0	1
cg02853801	-1.50626	-1.49452	-4.83136	3.39853e-06	2.12025e-05	3.62442	ARHGEF7	-0.204726	0.204726	0	1
cg25759064	1.95748	-1.14476	4.08597	7.22052e-05	0.000340457	0.699816	ARHGEF7	0.259564	0.259564	1	0
cg13867915	2.20273	-1.59113	6.24295	4.43914e-09	4.77153e-08	10.07	ARID1A	0.232291	0.232291	1	0
cg07107055	-2.04106	-0.308658	-9.10376	6.12841e-16	2.03595e-14	25.5965	ARID1B	-0.320429	0.320429	0	1
cg15618758	-2.14314	0.948392	-7.60904	3.15899e-12	5.78066e-11	17.1745	ARID1B	-0.273092	0.273092	0	1
cg01541650	-1.83275	0.173077	-5.1365	8.83404e-07	6.18712e-06	4.9243	ARID1B	-0.271257	0.271257	0	1
cg04924555	-1.86661	0.601142	-4.79281	4.01385e-06	2.46904e-05	3.46425	ARID1B	-0.257089	0.257089	0	1
cg03561416	-1.49554	-0.337858	-7.45857	7.24079e-12	1.2478e-10	16.3592	ARID1B	-0.238332	0.238332	0	1
cg08268892	-1.41023	0.677883	-5.89393	2.51305e-08	2.35583e-07	8.37928	ARID1B	-0.20918	0.20918	0	1
cg17596249	1.8768	2.6137	8.59387	1.19489e-14	3.2328e-13	22.6663	ARID1B	0.208422	0.208422	1	0
cg27638453	2.70888	3.12472	16.175	2.44783e-34	1.64064e-31	67.4952	ARID1B	0.291459	0.291459	1	0
cg17164954	2.10285	1.9285	11.1926	2.25638e-21	1.80205e-19	37.9628	ARID1B	0.293118	0.293118	1	0
cg14659678	-3.71675	0.0306759	-9.61932	2.91291e-17	1.1964e-15	28.6045	ARID2	-0.471375	0.471375	0	1
cg18337287	-2.30137	0.455542	-9.33894	1.5343e-16	5.62787e-15	26.9636	ARID3A	-0.316416	0.316416	0	1
cg03763874	1.71271	1.75542	8.11434	1.86064e-13	4.1705e-12	19.961	ARID3A	0.237937	0.237937	1	0
cg26857315	1.57681	1.04616	6.4928	1.2423e-09	1.46937e-08	11.3145	ARID3A	0.241336	0.241336	1	0
cg02695969	1.71123	0.389113	9.5077	5.65127e-17	2.21464e-15	27.9499	ARID3A	0.278181	0.278181	1	0
cg11077171	1.31707	0.0161509	4.22899	4.12794e-05	0.00020534	1.2318	ARID3B	0.214176	0.214176	1	0
cg13709263	1.27285	-0.174121	6.84796	1.94696e-10	2.63032e-09	13.1289	ARID3C	0.205405	0.205405	1	0
cg01730064	2.5701	1.03945	5.86409	2.90706e-08	2.69266e-07	8.23745	ARID4B	0.368909	0.368909	1	0
cg19954537	3.93161	-1.20305	5.85034	3.10826e-08	2.86278e-07	8.1723	ARID5A	0.422395	0.422395	1	0
cg00504569	-3.20213	-0.842543	-10.9216	1.16545e-20	8.29728e-19	36.3386	ARID5B	-0.466393	0.466393	0	1
cg24495062	-2.48069	-2.31086	-8.77748	4.12309e-15	1.20103e-13	23.7156	ARID5B	-0.306567	0.306567	0	1
cg18547838	-2.52192	1.0569	-10.3107	4.65631e-19	2.55023e-17	32.692	ARID5B	-0.290068	0.290068	0	1
cg22863838	-1.59946	-0.165379	-6.49874	1.20486e-09	1.42792e-08	11.3444	ARID5B	-0.249168	0.249168	0	1
cg07812887	2.15639	2.59332	11.2666	1.44043e-21	1.18739e-19	38.4068	ARL10	0.248344	0.248344	1	0
cg26929261	2.20098	-1.29111	6.19014	5.79066e-09	6.09834e-08	9.8105	ARL10	0.257646	0.257646	1	0
cg07352345	3.83044	-2.56263	5.56062	1.24768e-07	1.02602e-06	6.82088	ARL10	0.305299	0.305299	1	0
cg15553598	3.67162	-2.44082	5.17485	7.43027e-07	5.27853e-06	5.09162	ARL10	0.324052	0.324052	1	0
cg06461071	-2.16134	1.02259	-5.99605	1.52186e-08	1.48582e-07	8.86797	ARL15	-0.268277	0.268277	0	1
cg22592108	-1.71447	-1.34986	-5.79568	4.05288e-08	3.65346e-07	7.914	ARL15	-0.245297	0.245297	0	1
cg04530345	-2.05441	1.6579	-5.99094	1.56075e-08	1.52048e-07	8.84338	ARL15	-0.220343	0.220343	0	1
cg21467371	1.69274	2.26236	8.97295	1.31893e-15	4.16137e-14	24.8401	ARL16	0.203297	0.203297	1	0
cg25998666	-1.37574	-0.48897	-6.68958	4.47594e-10	5.70632e-09	12.3135	ARL2	-0.22769	0.22769	0	1
cg06361405	2.95428	0.0974024	8.91945	1.80302e-15	5.55062e-14	24.5316	ARL3	0.41678	0.41678	1	0
cg09453076	2.93361	-1.64443	7.48091	6.40459e-12	1.11361e-10	16.4798	ARL4C	0.280059	0.280059	1	0
cg11509907	2.97593	-1.25146	6.94282	1.17736e-10	1.64944e-09	13.6219	ARL4C	0.320818	0.320818	1	0
cg05308656	2.44988	1.12251	6.92712	1.2799e-10	1.78089e-09	13.5401	ARL4C	0.365314	0.365314	1	0
cg13190608	-1.77714	0.741713	-6.7042	4.14639e-10	5.31766e-09	12.3884	ARL5C	-0.251142	0.251142	0	1
cg15790037	4.83937	-1.04804	8.34964	4.86849e-14	1.19485e-12	21.2817	ARL5C	0.449332	0.449332	1	0
cg20555674	3.18226	0.735944	8.9828	1.24507e-15	3.94233e-14	24.897	ARL5C	0.450981	0.450981	1	0
cg11482719	2.0426	-0.709509	5.98473	1.60928e-08	1.56341e-07	8.81353	ARL9	0.282088	0.282088	1	0
cg14775423	2.16979	0.450786	6.85529	1.87294e-10	2.53748e-09	13.1669	ARL9	0.333524	0.333524	1	0
cg04642300	-1.45269	-0.442773	-4.7612	4.59774e-06	2.79561e-05	3.33359	ARMC2	-0.230071	0.230071	0	1
cg13926833	1.81206	2.28358	7.54388	4.52795e-12	8.07561e-11	16.8206	ARMC2	0.217274	0.217274	1	0
cg18575863	2.04878	2.39122	7.15653	3.74731e-11	5.72642e-10	14.7449	ARMC2	0.237154	0.237154	1	0
cg27114782	1.83335	1.89863	7.39374	1.03298e-11	1.73382e-10	16.0101	ARMC2	0.242204	0.242204	1	0
cg06238921	-2.22404	0.869959	-5.9613	1.80606e-08	1.7389e-07	8.70111	ARMC4	-0.29477	0.29477	0	1
cg21730821	-1.53561	-0.422467	-5.69681	6.52539e-08	5.65094e-07	7.45071	ARMCX4	-0.246273	0.246273	0	1
cg17935021	-1.60735	-1.18818	-5.62587	9.15647e-08	7.71395e-07	7.12144	ARMCX5	-0.234408	0.234408	0	1
cg24296920	-1.88217	1.08363	-5.61359	9.70719e-08	8.14097e-07	7.06469	ARMS2	-0.239495	0.239495	0	1
cg08371852	-3.08123	-0.570276	-11.9947	1.73012e-23	1.94341e-21	42.782	ARNT2	-0.446382	0.446382	0	1
cg08942191	-3.04779	-0.814039	-8.73956	5.13901e-15	1.47442e-13	23.4984	ARNT2	-0.431509	0.431509	0	1
cg09438605	-1.72896	0.293717	-8.1937	1.18552e-13	2.73926e-12	20.4049	ARNT2	-0.264254	0.264254	0	1
cg17865033	-1.85653	1.28846	-4.99918	1.63051e-06	1.08268e-05	4.33237	ARNT2	-0.238468	0.238468	0	1
cg05150362	-1.35339	0.310459	-6.24361	4.42425e-09	4.75692e-08	10.0733	ARNT2	-0.212368	0.212368	0	1
cg02927074	1.51925	-0.352819	3.31872	0.0011424	0.00405421	-1.89697	ARNT2	0.233163	0.233163	1	0
cg12537728	-1.49597	0.833723	-5.36214	3.15534e-07	2.40328e-06	5.92079	ARNTL	-0.216163	0.216163	0	1
cg14794298	1.42683	1.29801	5.50335	1.63407e-07	1.31508e-06	6.55897	ARNTL	0.206439	0.206439	1	0
cg25296938	1.96926	-0.0706039	5.63129	8.92357e-08	7.53291e-07	7.14648	ARPC1B	0.300455	0.300455	1	0
cg24316949	2.70254	1.58034	10.1921	9.49953e-19	4.93052e-17	31.9871	ARPC5	0.395774	0.395774	1	0
cg18183671	-2.30029	0.580957	-5.58064	1.13495e-07	9.40263e-07	6.91285	ARPP-21	-0.31341	0.31341	0	1
cg15459537	-1.73	0.279241	-4.58329	9.76382e-06	5.55064e-05	2.61023	ARPP-21	-0.260844	0.260844	0	1
cg12886494	-1.53373	-0.153302	-4.3498	2.54742e-05	0.000132617	1.6923	ARPP-21	-0.24202	0.24202	0	1
cg01210307	-1.83558	1.4217	-3.88632	0.000154059	0.00067494	-0.0183746	ARPP-21	-0.232793	0.232793	0	1
cg21852346	-1.75338	1.36811	-4.25314	3.75098e-05	0.0001883	1.32307	ARPP-21	-0.225868	0.225868	0	1
cg12942155	-1.65961	1.44796	-4.56705	1.04489e-05	5.90673e-05	2.54519	ARPP-21	-0.206476	0.206476	0	1
cg17936572	1.94632	1.19007	7.2077	2.84236e-11	4.43002e-10	15.0162	ARPP-21	0.299176	0.299176	1	0
cg09866743	3.08979	-0.937654	6.51647	1.09963e-09	1.31111e-08	11.4338	ARPP-21	0.363672	0.363672	1	0
cg02179478	-1.76711	1.71073	-4.72741	5.31251e-06	3.18922e-05	3.19465	ARPP-21,MIR128-2	-0.205486	0.205486	0	1
cg21756647	1.92424	1.70629	9.8657	6.70989e-18	3.04339e-16	30.055	ARRB1	0.276376	0.276376	1	0
cg12218406	3.69781	4.97113	11.2014	2.13893e-21	1.71723e-19	38.0157	ARRDC2	0.202969	0.202969	1	0
cg03014882	3.62028	4.32504	10.6655	5.48336e-20	3.50785e-18	34.807	ARRDC2	0.259595	0.259595	1	0
cg08873568	1.54448	1.70797	6.1752	6.24154e-09	6.5346e-08	9.73731	ARRDC5	0.227773	0.227773	1	0
cg00943083	-2.5413	1.89001	-7.20593	2.86965e-11	4.46988e-10	15.0068	ARSB	-0.233376	0.233376	0	1
cg03949008	1.39424	0.443272	3.17516	0.00182779	0.00614831	-2.3321	ARSD	0.221793	0.221793	1	0
cg03598947	-2.40869	1.16303	-5.7972	4.02302e-08	3.62842e-07	7.92119	ARSF	-0.291191	0.291191	0	1
cg15642209	-1.88386	-0.624311	-8.91679	1.8312e-15	5.63024e-14	24.5163	ARSG	-0.303002	0.303002	0	1
cg08815110	-1.42408	-0.459316	-4.82183	3.54163e-06	2.20137e-05	3.58471	ARSG	-0.225618	0.225618	0	1
cg13173111	1.24005	-0.155171	4.94848	2.03903e-06	1.32979e-05	4.11668	ARSG	0.202124	0.202124	1	0
cg08901098	1.62478	-0.604263	5.75948	4.82745e-08	4.29122e-07	7.74383	ARSG	0.239029	0.239029	1	0
cg09980477	1.66909	-0.338439	5.44025	2.19548e-07	1.72494e-06	6.27244	ARSG	0.259929	0.259929	1	0
cg11102858	2.1829	-0.0799358	6.05649	1.12842e-08	1.128e-07	9.15959	ARSG	0.32913	0.32913	1	0
cg12509712	2.03946	2.27109	9.64666	2.47584e-17	1.03038e-15	28.7651	ARSG,SLC16A6	0.25616	0.25616	1	0
cg16633129	-1.54552	1.06141	-5.11877	9.56718e-07	6.65462e-06	4.84724	ARSI	-0.210648	0.210648	0	1
cg26728709	-2.0402	-1.54342	-8.45485	2.66245e-14	6.80988e-13	21.8765	ARSJ	-0.291705	0.291705	0	1
cg12214451	1.64613	-0.0438596	5.04315	1.34154e-06	9.06501e-06	4.52067	ARSJ	0.266665	0.266665	1	0
cg03245218	-1.45874	0.985463	-4.76868	4.45252e-06	2.71484e-05	3.36446	ART1	-0.200241	0.200241	0	1
cg06974175	1.30951	0.10143	5.33203	3.62582e-07	2.72969e-06	5.78612	ART5	0.21362	0.21362	1	0
cg26074140	-1.5639	0.773382	-5.51468	1.54937e-07	1.25223e-06	6.61064	ARTN	-0.221637	0.221637	0	1
cg23212751	-1.39948	-0.541089	-4.32251	2.84321e-05	0.000146453	1.5874	ARTN	-0.206188	0.206188	0	1
cg00018229	-2.18879	-2.72341	-8.1545	1.4814e-13	3.37176e-12	20.1855	ARV1,TTC13	-0.235036	0.235036	0	1
cg19601636	1.81849	0.301745	10.7524	3.24358e-20	2.15415e-18	35.3263	ARVCF	0.292394	0.292394	1	0
cg11158236	-2.66392	0.107916	-6.87346	1.7013e-10	2.32013e-09	13.2611	ARX	-0.366846	0.366846	0	1
cg02082650	-2.10201	-0.252258	-7.26106	2.12858e-11	3.39058e-10	15.3001	ARX	-0.324994	0.324994	0	1
cg23238793	1.52654	-0.0358412	6.4974	1.2132e-09	1.43724e-08	11.3377	ARX	0.225421	0.225421	1	0
cg14514403	1.43618	-0.46248	3.94959	0.000121519	0.000544708	0.206107	ARX	0.229125	0.229125	1	0
cg18757172	1.54767	-0.320066	3.54424	0.00052963	0.00204332	-1.18024	ARX	0.230493	0.230493	1	0
cg16890879	2.05755	2.04571	5.52396	1.48316e-07	1.20269e-06	6.65303	ARX	0.252793	0.252793	1	0
cg18102233	1.79462	-0.743557	4.68729	6.30133e-06	3.72673e-05	3.0306	ARX	0.261243	0.261243	1	0
cg16414561	1.78643	0.603824	4.66756	6.85052e-06	4.02225e-05	2.95034	ARX	0.263253	0.263253	1	0
cg12052340	-1.5733	-0.0604845	-4.82179	3.54217e-06	2.20167e-05	3.58457	ASAH1	-0.238409	0.238409	0	1
cg18247124	-1.97274	-0.0662572	-9.16765	4.2105e-16	1.43575e-14	25.967	ASAM	-0.29809	0.29809	0	1
cg02184673	1.58	-0.498005	2.8431	0.00510994	0.0151799	-3.27379	ASAM	0.247098	0.247098	1	0
cg06224178	1.9616	2.82919	11.9137	2.83066e-23	3.06606e-21	42.2949	ASAP1	0.205294	0.205294	1	0
cg07799299	2.97654	2.43524	17.8073	2.16712e-38	2.96506e-35	76.7123	ASAP1	0.397082	0.397082	1	0
cg13884879	-1.64249	0.514993	-6.68305	4.63123e-10	5.88964e-09	12.2801	ASAP2	-0.237835	0.237835	0	1
cg23639134	1.38636	-0.491583	5.59174	1.07679e-07	8.95684e-07	6.96395	ASAP2	0.209344	0.209344	1	0
cg21785832	2.05744	2.74172	12.2613	3.42555e-24	4.33484e-22	44.3847	ASAP2	0.227982	0.227982	1	0
cg08698219	1.65747	1.93869	14.8651	5.36049e-31	2.05359e-28	59.8903	ASAP2	0.233628	0.233628	1	0
cg05027258	2.40511	3.35433	14.1424	3.98361e-29	1.11954e-26	55.6283	ASAP2	0.234585	0.234585	1	0
cg18592384	2.12443	2.85679	11.9595	2.14223e-23	2.37192e-21	42.5706	ASAP2	0.24768	0.24768	1	0
cg25376875	1.9932	2.31124	13.3893	3.69115e-27	7.49645e-25	51.1469	ASAP2	0.25394	0.25394	1	0
cg05088820	2.17337	2.49407	9.77736	1.1368e-17	4.98528e-16	29.5341	ASAP2	0.260933	0.260933	1	0
cg08844325	3.0672	3.40544	16.75	8.83766e-36	7.56799e-33	70.777	ASAP2	0.303944	0.303944	1	0
cg22833612	2.37855	1.6318	8.70893	6.13875e-15	1.74203e-13	23.3231	ASAP2	0.341782	0.341782	1	0
cg06934572	2.88549	1.58986	12.7375	1.90417e-25	2.93648e-23	47.2445	ASAP2	0.430552	0.430552	1	0
cg07597714	-1.89594	0.574253	-7.59232	3.4651e-12	6.30107e-11	17.0836	ASAP3	-0.271694	0.271694	0	1
cg01954686	-1.85293	0.112329	-5.4873	1.76193e-07	1.40938e-06	6.48586	ASB10	-0.266669	0.266669	0	1
cg19638292	-1.75028	1.09051	-5.75288	4.98376e-08	4.41862e-07	7.71283	ASB10	-0.234567	0.234567	0	1
cg05181846	-1.47241	0.12462	-6.03823	1.2354e-08	1.22571e-07	9.07127	ASB10	-0.231927	0.231927	0	1
cg22431967	-1.46519	0.329619	-5.72028	5.83022e-08	5.0983e-07	7.56025	ASB10	-0.227167	0.227167	0	1
cg14736837	-1.54658	0.237276	-5.9985	1.50355e-08	1.46936e-07	8.87977	ASB11	-0.238394	0.238394	0	1
cg25456959	-2.06499	-1.66006	-8.35077	4.83708e-14	1.18763e-12	21.2881	ASB12	-0.294878	0.294878	0	1
cg23485564	-1.91073	0.167427	-7.60259	3.27371e-12	5.97394e-11	17.1394	ASB12	-0.288622	0.288622	0	1
cg11331191	-1.59091	-0.895971	-9.14504	4.80888e-16	1.62546e-14	25.8358	ASB12	-0.256707	0.256707	0	1
cg15892676	-1.53995	0.356462	-5.55393	1.28777e-07	1.05628e-06	6.79018	ASB12	-0.236633	0.236633	0	1
cg13448203	-2.13948	1.72973	-6.35114	2.56563e-09	2.87641e-08	10.6055	ASB12	-0.220081	0.220081	0	1
cg25310700	-1.66875	-1.82398	-11.1429	3.05041e-21	2.38798e-19	37.6645	ASB13	-0.233919	0.233919	0	1
cg26067096	-2.6687	0.405693	-8.45936	2.59421e-14	6.64748e-13	21.9021	ASB15	-0.356773	0.356773	0	1
cg17199367	-1.90576	-0.682696	-4.92174	2.29296e-06	1.47985e-05	4.00352	ASB16	-0.28149	0.28149	0	1
cg21038703	-1.52648	-0.586621	-6.42521	1.75773e-09	2.02768e-08	10.9752	ASB16	-0.248772	0.248772	0	1
cg16988970	-1.56968	-1.53342	-9.97658	3.45764e-18	1.64086e-16	30.7102	ASB16	-0.231388	0.231388	0	1
cg22998028	-1.48169	-1.58751	-7.05375	6.51176e-11	9.52801e-10	14.2027	ASB16	-0.208649	0.208649	0	1
cg18845375	-2.69113	0.967077	-8.28963	6.8616e-14	1.6467e-12	20.9436	ASB18	-0.317874	0.317874	0	1
cg12931620	-2.03964	-0.196462	-8.37276	4.26465e-14	1.05742e-12	21.4122	ASB18	-0.316007	0.316007	0	1
cg08097446	-2.39649	1.47235	-5.68467	6.916e-08	5.96028e-07	7.39419	ASB18	-0.271006	0.271006	0	1
cg02367144	2.30926	-0.733542	6.33814	2.74101e-09	3.05712e-08	10.5409	ASB18	0.305307	0.305307	1	0
cg18485877	-1.27804	-0.126679	-3.89545	0.000148897	0.000654476	0.0138486	ASB2	-0.206956	0.206956	0	1
cg04517524	2.05496	0.932361	4.98138	1.76395e-06	1.16405e-05	4.25647	ASB2	0.302518	0.302518	1	0
cg09341793	3.46234	0.0214057	6.54386	9.54573e-10	1.15029e-08	11.5722	ASB2	0.438318	0.438318	1	0
cg02805025	-1.69762	-1.05556	-5.12606	9.25875e-07	6.45848e-06	4.87891	ASB4	-0.251061	0.251061	0	1
cg18008487	-1.46177	-0.710801	-7.34615	1.33969e-11	2.2064e-10	15.7547	ASB4	-0.241167	0.241167	0	1
cg00101602	-1.71644	-1.075	-7.2387	2.40304e-11	3.7883e-10	15.181	ASCC1	-0.262973	0.262973	0	1
cg06285475	1.99398	2.808	12.8284	1.09749e-25	1.7619e-23	47.7899	ASCC1	0.218629	0.218629	1	0
cg16921310	2.7442	-3.07561	4.45232	1.67905e-05	9.09086e-05	2.09084	ASCL1	0.218483	0.218483	1	0
cg20718350	2.78403	-3.05802	4.04013	8.61287e-05	0.000399173	0.532404	ASCL1	0.232199	0.232199	1	0
cg03700449	3.28112	-2.18059	5.78228	4.32418e-08	3.87891e-07	7.85095	ASCL1	0.290194	0.290194	1	0
cg20392764	-1.60065	0.570444	-4.07924	7.4104e-05	0.000348516	0.67516	ASCL2	-0.226867	0.226867	0	1
cg04454576	-1.33679	-0.042196	-5.58072	1.13452e-07	9.39925e-07	6.91322	ASCL2	-0.219348	0.219348	0	1
cg10988368	-1.24619	0.0735588	-4.60815	8.79886e-06	5.05067e-05	2.71006	ASCL2	-0.207663	0.207663	0	1
cg09894698	2.7129	-3.42366	3.97385	0.000110873	0.000501726	0.292948	ASCL2	0.215736	0.215736	1	0
cg27252164	1.63426	-0.673277	5.48247	1.80225e-07	1.43907e-06	6.46391	ASCL2	0.247034	0.247034	1	0
cg10290276	1.90185	-1.14416	4.13323	6.01117e-05	0.000288471	0.874036	ASCL2	0.262419	0.262419	1	0
cg22346124	2.7547	-2.4877	4.15395	5.54445e-05	0.0002682	0.95091	ASCL2	0.273616	0.273616	1	0
cg18485844	2.85888	-2.59364	4.17901	5.02625e-05	0.000245308	1.04428	ASCL2	0.276766	0.276766	1	0
cg02964724	1.98607	-0.787072	6.04483	1.1956e-08	1.18956e-07	9.1032	ASCL2	0.277104	0.277104	1	0
cg14308479	2.56425	-1.67717	5.17568	7.40263e-07	5.26094e-06	5.09522	ASCL2	0.281616	0.281616	1	0
cg06263495	2.00011	-0.507701	4.58154	9.8356e-06	5.58787e-05	2.6032	ASCL2	0.293366	0.293366	1	0
cg20912770	2.47206	-1.37256	5.30773	4.05463e-07	3.02493e-06	5.67784	ASCL2	0.30116	0.30116	1	0
cg19459876	2.40126	-0.985453	5.74329	5.21922e-08	4.60662e-07	7.66793	ASCL2	0.307555	0.307555	1	0
cg06347739	4.03462	-1.88419	6.35862	2.46968e-09	2.77697e-08	10.6428	ASCL2	0.357012	0.357012	1	0
cg15790820	3.6302	-1.58376	6.06939	1.05846e-08	1.06375e-07	9.22201	ASCL2	0.363411	0.363411	1	0
cg07333715	2.41134	0.0754271	4.12309	6.25306e-05	0.000298937	0.836526	ASCL2	0.370612	0.370612	1	0
cg05309948	3.89239	-1.48225	6.71627	3.89254e-10	5.01223e-09	12.4502	ASCL2	0.382005	0.382005	1	0
cg13930892	3.52018	-0.983302	5.45635	2.03651e-07	1.60935e-06	6.34535	ASCL2	0.407663	0.407663	1	0
cg26630688	-1.74249	0.939469	-5.23132	5.75066e-07	4.17357e-06	5.33952	ASCL3	-0.238584	0.238584	0	1
cg20173428	-1.36792	-0.298521	-4.41316	1.97039e-05	0.000105	1.93777	ASCL4	-0.214785	0.214785	0	1
cg04290586	1.93409	0.193799	4.97978	1.77643e-06	1.17163e-05	4.24966	ASCL4	0.300086	0.300086	1	0
cg24856726	2.80948	-0.508472	6.60667	6.89418e-10	8.51142e-09	11.8906	ASCL4	0.358931	0.358931	1	0
cg01295392	2.65481	1.10003	13.4286	2.91081e-27	5.9885e-25	51.3819	ASCL4	0.409858	0.409858	1	0
cg20443254	4.36995	-0.259381	7.3764	1.13573e-11	1.89501e-10	15.917	ASCL4	0.51227	0.51227	1	0
cg26087535	1.69529	0.570609	6.3007	3.31484e-09	3.64508e-08	10.3552	ASGR1	0.267541	0.267541	1	0
cg09851245	-1.84261	-1.7985	-11.3535	8.50284e-22	7.27101e-20	38.9283	ASH1L,LOC645676	-0.261996	0.261996	0	1
cg23782083	2.01111	2.65093	10.9253	1.14006e-20	8.12286e-19	36.3604	ASH2L	0.226751	0.226751	1	0
cg05321225	1.68667	1.95777	7.57037	3.91201e-12	7.0479e-11	16.9643	ASPG	0.218659	0.218659	1	0
cg10761315	3.31842	-0.673559	8.11932	1.80879e-13	4.06229e-12	19.9889	ASPG	0.388171	0.388171	1	0
cg20965743	3.02045	0.377707	8.1005	2.01247e-13	4.48432e-12	19.8838	ASPG	0.427282	0.427282	1	0
cg07150062	4.61686	-0.447889	8.27511	7.45465e-14	1.77964e-12	20.862	ASPG	0.47864	0.47864	1	0
cg11390489	-3.19626	0.237989	-8.12495	1.75199e-13	3.94569e-12	20.0203	ASPH	-0.418055	0.418055	0	1
cg11079613	-1.74981	2.18887	-3.03433	0.00285562	0.00911202	-2.74267	ASPSCR1	-0.207403	0.207403	0	1
cg23160483	2.22831	2.83546	12.1626	6.23882e-24	7.55597e-22	43.7914	ASPSCR1	0.240603	0.240603	1	0
cg08091666	1.55643	0.924236	7.80954	1.03539e-12	2.05353e-11	18.2715	ASPSCR1	0.250216	0.250216	1	0
cg00598204	2.87984	1.99168	11.9087	2.91719e-23	3.15041e-21	42.2651	ASPSCR1	0.405711	0.405711	1	0
cg08764509	-1.73069	0.560039	-7.06963	5.98035e-11	8.81548e-10	14.2862	ASRGL1	-0.252388	0.252388	0	1
cg13433881	-2.41928	-2.5266	-11.22	1.91148e-21	1.54799e-19	38.1269	ASTL	-0.293122	0.293122	0	1
cg11085294	-2.0012	1.80388	-4.55826	1.08386e-05	6.1054e-05	2.51008	ASTN1	-0.221148	0.221148	0	1
cg12268575	2.07991	-1.85115	5.68109	7.03552e-08	6.05553e-07	7.37753	ASTN1	0.208645	0.208645	1	0
cg17105834	3.54345	-2.35187	5.55003	1.31168e-07	1.07399e-06	6.77231	ASTN1	0.302185	0.302185	1	0
cg14473030	-2.7018	0.981543	-7.59634	3.38902e-12	6.17105e-11	17.1054	ASTN2	-0.320047	0.320047	0	1
cg00107630	-1.89004	-1.77273	-10.5364	1.19534e-19	7.24936e-18	34.0364	ASTN2	-0.269107	0.269107	0	1
cg13647523	2.55563	-1.85835	6.36029	2.44883e-09	2.75582e-08	10.6511	ASTN2	0.24591	0.24591	1	0
cg13792444	1.99992	1.67753	10.6127	7.54472e-20	4.71308e-18	34.4914	ASTN2	0.292173	0.292173	1	0
cg12024292	3.04619	-0.659294	11.1866	2.33944e-21	1.86307e-19	37.927	ASTN2	0.355843	0.355843	1	0
cg19541697	1.35964	0.288792	5.73374	5.46475e-08	4.80538e-07	7.62321	ASXL2	0.217849	0.217849	1	0
cg23780110	2.8927	1.57359	7.81867	9.83853e-13	1.95964e-11	18.3218	ASXL2	0.405506	0.405506	1	0
cg25181710	3.049	1.62326	8.47611	2.35594e-14	6.07716e-13	21.9971	ASXL2	0.430088	0.430088	1	0
cg24687970	1.39559	0.611037	4.14357	5.77376e-05	0.000278224	0.912358	ATAD3C	0.227569	0.227569	1	0
cg25101405	1.51096	0.441949	4.7458	4.91106e-06	2.96876e-05	3.27019	ATAD3C	0.244623	0.244623	1	0
cg16831185	1.45815	-1.32255	2.92222	0.00403015	0.0123309	-3.05776	ATAD5	0.208047	0.208047	1	0
cg00086346	-1.41018	-0.685347	-4.90662	2.44976e-06	1.57282e-05	3.93976	ATCAY	-0.215061	0.215061	0	1
cg07676329	-1.31951	-1.0059	-5.76071	4.79902e-08	4.26814e-07	7.74958	ATCAY	-0.204158	0.204158	0	1
cg09528496	1.89239	-0.750017	4.48337	1.47798e-05	8.09883e-05	2.21293	ATCAY	0.27401	0.27401	1	0
cg04315771	2.64469	1.50454	7.41612	9.13871e-12	1.54746e-10	16.1305	ATF5,IL4I1,NUP62	0.376114	0.376114	1	0
cg21834063	1.51837	1.87648	12.9513	5.21269e-26	8.80741e-24	48.5267	ATF6B	0.211669	0.211669	1	0
cg02019508	-1.60902	1.56534	-3.75582	0.000249141	0.00103953	-0.472007	ATF7	-0.213684	0.213684	0	1
cg12912426	-2.22233	0.157001	-9.72653	1.53901e-17	6.61287e-16	29.2348	ATF7IP	-0.323295	0.323295	0	1
cg11541547	-2.90795	0.809184	-8.87113	2.39021e-15	7.23948e-14	24.2535	ATG10	-0.344497	0.344497	0	1
cg10687644	-1.61707	-0.507891	-9.79958	9.95676e-18	4.40248e-16	29.6651	ATG16L2	-0.26586	0.26586	0	1
cg14339991	2.10087	2.91239	11.9256	2.63268e-23	2.86612e-21	42.3666	ATG7	0.218323	0.218323	1	0
cg25214561	1.82906	2.01599	10.3923	2.85002e-19	1.61761e-17	33.1773	ATG7	0.246076	0.246076	1	0
cg23079727	2.07194	1.36311	12.7752	1.51518e-25	2.37688e-23	47.4707	ATG7,VGLL4	0.321926	0.321926	1	0
cg21442998	2.1743	1.71193	14.9755	2.7848e-31	1.12737e-28	60.538	ATG7,VGLL4	0.323164	0.323164	1	0
cg00668519	2.76385	2.63039	15.3676	2.75013e-32	1.31006e-29	62.8275	ATG7,VGLL4	0.342712	0.342712	1	0
cg12229082	-1.7228	-0.619162	-7.39083	1.04953e-11	1.76022e-10	15.9945	ATG9B	-0.268331	0.268331	0	1
cg18583378	2.5284	-2.39131	4.23476	4.03462e-05	0.000201157	1.25359	ATG9B	0.244371	0.244371	1	0
cg00476608	1.77799	2.3451	8.11475	1.85626e-13	4.16146e-12	19.9634	ATN1	0.220134	0.220134	1	0
cg03369807	1.36022	-0.47807	6.20907	5.26503e-09	5.58404e-08	9.90339	ATOH1	0.206122	0.206122	1	0
cg13316430	1.84973	-1.23676	6.49767	1.21147e-09	1.43524e-08	11.3391	ATOH1	0.23075	0.23075	1	0
cg22604636	1.78782	-0.503797	7.33447	1.42778e-11	2.34172e-10	15.6922	ATOH1	0.263187	0.263187	1	0
cg15076145	2.58677	-1.11852	6.3819	2.19332e-09	2.48867e-08	10.7587	ATOH1	0.30073	0.30073	1	0
cg13511000	2.80779	-0.21998	8.40626	3.5194e-14	8.83716e-13	21.6015	ATOH1	0.394073	0.394073	1	0
cg01472882	2.22453	0.236029	4.96732	1.87678e-06	1.23214e-05	4.19665	ATOH8	0.315378	0.315378	1	0
cg26337070	3.01775	-0.718028	4.70447	5.85782e-06	3.48613e-05	3.10073	ATOH8	0.347321	0.347321	1	0
cg13060434	-2.53506	0.851822	-7.19277	3.08125e-11	4.77471e-10	14.937	ATP10A	-0.310942	0.310942	0	1
cg20117103	-1.99478	-1.96863	-6.84615	1.96574e-10	2.65401e-09	13.1195	ATP10A	-0.259027	0.259027	0	1
cg24602704	-2.04117	1.95702	-3.10282	0.00230291	0.00753655	-2.54505	ATP10A	-0.236633	0.236633	0	1
cg01364202	-2.01753	2.13649	-4.1289	6.11336e-05	0.000292877	0.858007	ATP10A	-0.213611	0.213611	0	1
cg11015241	-1.92579	2.32674	-3.73953	0.000264328	0.00109642	-0.527734	ATP10A	-0.208247	0.208247	0	1
cg13492826	-1.29234	0.979662	-3.33387	0.00108615	0.00387568	-1.85008	ATP10A	-0.203355	0.203355	0	1
cg16988989	-1.36681	1.18646	-3.39223	0.00089279	0.003258	-1.66774	ATP10A	-0.20189	0.20189	0	1
cg27323557	-1.9271	2.43494	-3.59549	0.000442488	0.0017391	-1.01184	ATP10A	-0.201691	0.201691	0	1
cg25846723	2.05305	-0.689881	4.52045	1.26816e-05	7.04539e-05	2.35958	ATP10A	0.290961	0.290961	1	0
cg11411564	-3.53298	-0.4037	-10.1466	1.24825e-18	6.3635e-17	31.7172	ATP10B	-0.483937	0.483937	0	1
cg02400308	-2.87964	-0.442235	-8.8807	2.26054e-15	6.86963e-14	24.3085	ATP10B	-0.423703	0.423703	0	1
cg06805940	-2.9294	0.21369	-7.58562	3.59594e-12	6.5201e-11	17.0471	ATP10B	-0.395257	0.395257	0	1
cg08743199	-2.62358	0.3277	-8.39354	3.78561e-14	9.46186e-13	21.5296	ATP10B	-0.364426	0.364426	0	1
cg20963030	-2.58721	0.479033	-5.66829	7.47949e-08	6.40615e-07	7.31805	ATP10B	-0.355192	0.355192	0	1
cg07320496	-2.52911	0.430833	-5.63883	8.60875e-08	7.2893e-07	7.18138	ATP10B	-0.350428	0.350428	0	1
cg15542637	-2.98901	1.58961	-6.97694	9.81763e-11	1.39284e-09	13.8001	ATP10B	-0.298358	0.298358	0	1
cg01559502	-1.78057	-0.634411	-7.60191	3.28603e-12	5.99491e-11	17.1357	ATP10B	-0.286827	0.286827	0	1
cg02543268	-1.96294	0.61366	-4.8295	3.42609e-06	2.13561e-05	3.61664	ATP10B	-0.285323	0.285323	0	1
cg24639117	-1.71853	0.26427	-3.87768	0.000159094	0.00069488	-0.04877	ATP10B	-0.273712	0.273712	0	1
cg21136182	-2.43412	1.68262	-5.15165	8.25119e-07	5.8114e-06	4.99028	ATP10B	-0.26678	0.26678	0	1
cg00308503	-1.60555	0.0746017	-4.56001	1.07601e-05	6.06547e-05	2.51706	ATP10B	-0.255373	0.255373	0	1
cg22160263	-1.59264	0.0314481	-4.33161	2.74118e-05	0.000141715	1.62229	ATP10B	-0.250105	0.250105	0	1
cg15370208	-1.8924	1.94046	-4.27784	3.39982e-05	0.000172245	1.4168	ATP10B	-0.212488	0.212488	0	1
cg12793733	1.84376	1.72607	4.83251	3.38165e-06	2.1104e-05	3.62921	ATP10D	0.233366	0.233366	1	0
cg10062193	1.47991	0.637594	3.62563	0.00039775	0.00158099	-0.911864	ATP10D	0.235719	0.235719	1	0
cg26383193	2.51456	-0.00363367	5.67878	7.11357e-08	6.11823e-07	7.36681	ATP10D	0.358515	0.358515	1	0
cg27096043	-2.69984	0.531365	-6.10869	8.7041e-09	8.88257e-08	9.4128	ATP11A	-0.360744	0.360744	0	1
cg03356537	-2.66051	1.10145	-6.08795	9.65124e-09	9.76777e-08	9.31205	ATP11A	-0.325346	0.325346	0	1
cg18409985	-2.17886	0.468768	-6.01902	1.35859e-08	1.3383e-07	8.9786	ATP11A	-0.30821	0.30821	0	1
cg21163969	-2.58336	1.72167	-5.98936	1.57292e-08	1.53126e-07	8.83581	ATP11A	-0.263206	0.263206	0	1
cg04492263	-1.95552	1.02221	-6.68419	4.60377e-10	5.85739e-09	12.2859	ATP11A	-0.255504	0.255504	0	1
cg12144573	-1.78641	1.2317	-5.01392	1.52748e-06	1.02078e-05	4.39536	ATP11A	-0.224981	0.224981	0	1
cg13371767	-2.39602	2.33297	-4.51791	1.28156e-05	7.11265e-05	2.34951	ATP11A	-0.224538	0.224538	0	1
cg27391403	-1.28471	0.255899	-3.9231	0.000134252	0.000596189	0.111782	ATP11A	-0.208457	0.208457	0	1
cg06674275	1.92827	2.91724	6.43199	1.6977e-09	1.96341e-08	11.0091	ATP11A	0.2004	0.2004	1	0
cg23551120	1.47587	1.50343	4.77868	4.26537e-06	2.61004e-05	3.40577	ATP11A	0.202363	0.202363	1	0
cg01692110	1.67244	2.12543	5.77717	4.43245e-08	3.96821e-07	7.82688	ATP11A	0.204141	0.204141	1	0
cg12572352	2.89245	3.51056	5.69723	6.51219e-08	5.64044e-07	7.45268	ATP11A	0.209588	0.209588	1	0
cg14845609	2.15675	2.16048	6.41705	1.83267e-09	2.10758e-08	10.9343	ATP11A	0.260756	0.260756	1	0
cg08889347	-2.19786	0.290652	-6.01503	1.38568e-08	1.36248e-07	8.95935	ATP13A4	-0.320305	0.320305	0	1
cg19795338	-1.92679	-0.101158	-6.52567	1.04865e-09	1.25451e-08	11.4803	ATP13A4	-0.300356	0.300356	0	1
cg27611699	-1.9721	1.74431	-4.93787	2.13632e-06	1.38735e-05	4.07174	ATP13A4	-0.221583	0.221583	0	1
cg06318062	-1.61463	-1.13191	-6.28964	3.50598e-09	3.83774e-08	10.3005	ATP13A5	-0.236847	0.236847	0	1
cg05503824	-1.58717	1.94212	-3.29097	0.0012525	0.00439894	-1.98235	ATP13A5	-0.202226	0.202226	0	1
cg22376864	1.40785	1.13657	5.07469	1.16553e-06	7.97296e-06	4.65649	ATP1A3	0.208575	0.208575	1	0
cg19308497	-2.71908	0.20436	-6.34112	2.69973e-09	3.01533e-08	10.5557	ATP1A4	-0.366909	0.366909	0	1
cg13104274	-2.23442	-1.15197	-8.00531	3.44739e-13	7.39508e-12	19.3538	ATP1B1	-0.325028	0.325028	0	1
cg06176471	-2.02938	-0.828673	-7.946	4.81573e-13	1.00901e-11	19.0248	ATP1B1	-0.315164	0.315164	0	1
cg24304617	-1.68301	-1.10903	-5.19491	6.7852e-07	4.85686e-06	5.17946	ATP1B1	-0.243672	0.243672	0	1
cg02705837	3.04121	-2.49511	5.82372	3.53776e-08	3.22538e-07	8.0463	ATP1B2	0.242696	0.242696	1	0
cg22448889	2.82801	-1.96971	5.50905	1.59091e-07	1.2833e-06	6.58495	ATP1B2	0.275499	0.275499	1	0
cg17379325	2.49999	-1.46389	5.98826	1.5815e-08	1.53893e-07	8.83051	ATP1B2	0.280871	0.280871	1	0
cg16606674	2.22383	-0.686429	5.47608	1.85696e-07	1.4787e-06	6.43489	ATP2A1	0.299879	0.299879	1	0
cg25599198	1.85847	0.342836	7.58637	3.58102e-12	6.49595e-11	17.0512	ATP2A3	0.29023	0.29023	1	0
cg25738176	2.03562	1.49376	7.23637	2.43361e-11	3.83339e-10	15.1686	ATP2A3	0.295314	0.295314	1	0
cg09013975	1.95692	1.07122	12.0974	9.2684e-24	1.08636e-21	43.3997	ATP2A3	0.311677	0.311677	1	0
cg10095954	2.83128	2.10265	9.45783	7.59432e-17	2.91734e-15	27.6581	ATP2A3	0.376929	0.376929	1	0
cg21472737	-3.00295	0.658278	-9.35281	1.41357e-16	5.21499e-15	27.0445	ATP2B2	-0.364266	0.364266	0	1
cg00709775	-2.46018	-1.47901	-7.05317	6.53198e-11	9.55567e-10	14.1997	ATP2B2	-0.350484	0.350484	0	1
cg14547335	-1.78035	0.528457	-5.80331	3.90574e-08	3.53141e-07	7.94999	ATP2B2	-0.263716	0.263716	0	1
cg06217072	-2.04204	1.48716	-4.34336	2.61443e-05	0.000135729	1.6675	ATP2B2	-0.248212	0.248212	0	1
cg01347335	-1.37586	0.328156	-4.66222	7.00703e-06	4.106e-05	2.92864	ATP2B2	-0.220241	0.220241	0	1
cg08802607	-1.39552	0.91067	-4.43908	1.77255e-05	9.54387e-05	2.03898	ATP2B2	-0.200407	0.200407	0	1
cg06204009	-1.58713	1.47635	-4.28426	3.3139e-05	0.000168285	1.44122	ATP2B3	-0.203693	0.203693	0	1
cg00319312	-2.86211	-0.777	-7.91357	5.77895e-13	1.19709e-11	18.8454	ATP2B4	-0.417568	0.417568	0	1
cg01948978	2.34668	2.34138	15.7062	3.76677e-33	2.09296e-30	64.7931	ATP2B4	0.304579	0.304579	1	0
cg22367549	2.55918	0.804557	11.9313	2.54318e-23	2.77699e-21	42.4008	ATP2B4	0.39407	0.39407	1	0
cg03548384	-1.65253	-0.12292	-5.43864	2.21201e-07	1.7368e-06	6.26516	ATP2C2	-0.264983	0.264983	0	1
cg07277633	-1.85087	-2.58309	-9.15218	4.6115e-16	1.56326e-14	25.8772	ATP2C2	-0.206698	0.206698	0	1
cg04832450	3.18361	3.01079	10.112	1.53614e-18	7.71765e-17	31.512	ATP2C2	0.349912	0.349912	1	0
cg06123346	-1.65127	-1.32772	-7.40007	9.97807e-12	1.67959e-10	16.0442	ATP4A	-0.246183	0.246183	0	1
cg15053022	1.84657	0.432897	7.84404	8.53586e-13	1.71605e-11	18.4615	ATP4A	0.298063	0.298063	1	0
cg27212234	4.05552	-1.71616	8.45067	2.72705e-14	6.96386e-13	21.8529	ATP4A	0.334801	0.334801	1	0
cg23368787	2.11097	0.645622	11.2026	2.12325e-21	1.70583e-19	38.0229	ATP4A	0.341331	0.341331	1	0
cg02770054	3.62554	0.350439	8.1138	1.86629e-13	4.18266e-12	19.958	ATP4A	0.487335	0.487335	1	0
cg20336809	-2.2237	0.0636999	-7.525	5.02485e-12	8.88824e-11	16.7182	ATP4B	-0.336854	0.336854	0	1
cg01233487	-2.01547	-0.503289	-9.77658	1.14208e-17	5.00661e-16	29.5295	ATP4B	-0.324824	0.324824	0	1
cg01957900	-3.14301	1.3355	-8.66989	7.69756e-15	2.14919e-13	23.0999	ATP4B	-0.31577	0.31577	0	1
cg12795643	-2.11771	1.32199	-7.50056	5.7487e-12	1.00644e-10	16.586	ATP4B	-0.244083	0.244083	0	1
cg01064131	-1.43638	0.223855	-7.81812	9.86894e-13	1.96494e-11	18.3187	ATP4B	-0.228701	0.228701	0	1
cg04098297	-1.41965	0.837552	-4.21126	4.42736e-05	0.000218606	1.16509	ATP4B	-0.211968	0.211968	0	1
cg17363387	2.10239	2.79653	7.72632	1.64733e-12	3.16076e-11	17.8147	ATP4B	0.213117	0.213117	1	0
cg10859192	1.64606	2.08974	5.93691	2.03603e-08	1.94156e-07	8.58433	ATP5G2	0.206966	0.206966	1	0
cg08995424	2.62827	-0.373318	7.82229	9.64096e-13	1.92239e-11	18.3417	ATP5G2	0.360278	0.360278	1	0
cg09706122	2.35259	0.811808	10.7665	2.97969e-20	1.99089e-18	35.4102	ATP5G2	0.373918	0.373918	1	0
cg06632207	3.99461	-0.841898	9.36664	1.30262e-16	4.83508e-15	27.1253	ATP5G2	0.410074	0.410074	1	0
cg04418091	2.68923	0.653508	10.6427	6.29637e-20	3.98663e-18	34.6703	ATP5G2	0.413883	0.413883	1	0
cg23278196	4.06366	-0.290671	10.7758	2.81633e-20	1.89076e-18	35.4659	ATP5G2	0.46158	0.46158	1	0
cg16264705	3.45204	0.636555	11.2763	1.35787e-21	1.12418e-19	38.4652	ATP5G2	0.482203	0.482203	1	0
cg13691247	4.01705	0.253987	11.0895	4.21672e-21	3.21593e-19	37.3442	ATP5G2	0.510513	0.510513	1	0
cg12116395	-2.13004	1.81639	-4.28594	3.29168e-05	0.000167264	1.44763	ATP6AP2	-0.247328	0.247328	0	1
cg22160735	2.01771	1.86664	14.8878	4.68369e-31	1.82255e-28	60.0238	ATP6V0A1	0.289182	0.289182	1	0
cg15269394	2.58266	1.2142	8.29099	6.80838e-14	1.63501e-12	20.9513	ATP6V0A1	0.38425	0.38425	1	0
cg05884711	1.45682	0.963176	5.31545	3.91328e-07	2.92698e-06	5.71221	ATP6V0C	0.224383	0.224383	1	0
cg05483509	1.60967	-0.660798	4.87314	2.83493e-06	1.79691e-05	3.79905	ATP6V0C	0.239496	0.239496	1	0
cg26516710	2.50928	2.40192	6.25853	4.1034e-09	4.43737e-08	10.1468	ATP6V0C,AMDHD2	0.282916	0.282916	1	0
cg04726373	-1.73356	1.25049	-4.87158	2.85422e-06	1.80788e-05	3.79252	ATP6V0D1	-0.222323	0.222323	0	1
cg10189135	1.90152	-0.186783	7.43038	8.45176e-12	1.43985e-10	16.2073	ATP6V0D1	0.287675	0.287675	1	0
cg08830672	2.6164	1.9804	7.5098	5.46356e-12	9.60265e-11	16.636	ATP6V0D1	0.347622	0.347622	1	0
cg07871059	1.28383	-0.317934	5.90407	2.3915e-08	2.2511e-07	8.42757	ATP6V0D1,AGRP	0.20226	0.20226	1	0
cg06946880	-1.25187	-0.0836589	-5.20712	6.41954e-07	4.61673e-06	5.23305	ATP6V1B1	-0.209012	0.209012	0	1
cg06288697	1.65038	0.269566	8.47954	2.30991e-14	5.96686e-13	22.0165	ATP6V1B1	0.267987	0.267987	1	0
cg22697962	1.94506	0.422571	12.5949	4.52015e-25	6.57502e-23	46.389	ATP6V1B1	0.312451	0.312451	1	0
cg04751811	3.14085	0.699391	8.11861	1.81611e-13	4.07722e-12	19.9849	ATP6V1B1	0.447267	0.447267	1	0
cg10184441	-2.39945	1.52914	-6.98038	9.63875e-11	1.36933e-09	13.8181	ATP6V1C1	-0.255521	0.255521	0	1
cg22150661	1.36923	0.199619	3.22317	0.00156459	0.0053585	-2.18843	ATP6V1C1	0.221343	0.221343	1	0
cg18436444	-2.01124	0.308115	-9.15675	4.48922e-16	1.52408e-14	25.9037	ATP6V1C2	-0.297231	0.297231	0	1
cg02553520	-1.79553	1.17842	-6.02094	1.34578e-08	1.3265e-07	8.98784	ATP6V1C2	-0.232435	0.232435	0	1
cg18888710	-2.23793	2.02161	-5.81761	3.64422e-08	3.31422e-07	8.01744	ATP6V1C2	-0.211405	0.211405	0	1
cg04016730	2.15223	0.418065	4.62909	8.05769e-06	4.66251e-05	2.7945	ATP6V1G2,NFKBIL1	0.308677	0.308677	1	0
cg13100753	-2.20289	0.94889	-5.69028	6.73266e-08	5.81493e-07	7.42031	ATP6V1G3	-0.283266	0.283266	0	1
cg12178900	-3.48823	0.211521	-10.4173	2.45171e-19	1.4065e-17	33.3261	ATP7B	-0.437845	0.437845	0	1
cg09565111	-3.3645	-0.340326	-14.2224	2.46712e-29	7.14312e-27	56.1023	ATP8A2	-0.465985	0.465985	0	1
cg00990690	-2.70474	-0.480022	-8.93956	1.60325e-15	4.98325e-14	24.6475	ATP8A2	-0.39576	0.39576	0	1
cg22032364	-2.54175	0.370235	-6.41918	1.81277e-09	2.08707e-08	10.945	ATP8A2	-0.344553	0.344553	0	1
cg23947050	-2.13937	1.48183	-5.34067	3.48423e-07	2.63093e-06	5.82471	ATP8A2	-0.248049	0.248049	0	1
cg25090499	3.09895	-3.0087	5.60809	9.96416e-08	8.33657e-07	7.03931	ATP8A2	0.210411	0.210411	1	0
cg03107235	1.60046	0.145488	7.10164	5.03581e-11	7.52481e-10	14.4549	ATP8A2	0.244158	0.244158	1	0
cg00044871	1.68883	0.83963	7.054	6.50306e-11	9.51605e-10	14.204	ATP8A2	0.265832	0.265832	1	0
cg02057782	1.76978	0.775799	12.556	5.72601e-25	8.2077e-23	46.155	ATP8A2	0.290621	0.290621	1	0
cg18836626	2.26773	-0.608115	6.20577	5.3531e-09	5.66886e-08	9.8872	ATP8A2	0.303904	0.303904	1	0
cg12111714	2.78998	2.28151	12.5952	4.51408e-25	6.56882e-23	46.3903	ATP8A2	0.372651	0.372651	1	0
cg18236477	2.73369	0.265884	8.56586	1.4047e-14	3.75574e-13	22.5068	ATP8A2	0.406929	0.406929	1	0
cg18085435	-1.90325	-0.532192	-7.10783	4.87091e-11	7.29759e-10	14.4876	ATP8B1	-0.300732	0.300732	0	1
cg17488500	-2.46845	-0.422988	-10.6823	4.95535e-20	3.1914e-18	34.9071	ATP8B2	-0.380498	0.380498	0	1
cg24671951	-1.71327	-1.66347	-7.06773	6.04154e-11	8.89795e-10	14.2763	ATP8B2	-0.236638	0.236638	0	1
cg19960114	-2.01305	-1.21963	-6.08095	9.9933e-09	1.00826e-07	9.27808	ATP8B4	-0.296299	0.296299	0	1
cg21324456	1.84034	-1.2713	5.36674	3.0889e-07	2.35722e-06	5.94142	ATP9A	0.227283	0.227283	1	0
cg26048101	1.87607	-1.38448	4.14843	5.66537e-05	0.00027353	0.930385	ATP9A	0.229171	0.229171	1	0
cg03665601	-1.53169	-1.65954	-6.24593	4.37282e-09	4.70594e-08	10.0847	ATRX	-0.207397	0.207397	0	1
cg24067911	-2.55523	-0.244049	-5.55445	1.28457e-07	1.05399e-06	6.79259	ATXN1	-0.366419	0.366419	0	1
cg07412186	-2.35775	-0.350126	-7.62176	2.94409e-12	5.41259e-11	17.2437	ATXN1	-0.356108	0.356108	0	1
cg26843612	-2.32158	0.0441328	-5.93526	2.05257e-08	1.95564e-07	8.57644	ATXN1	-0.330319	0.330319	0	1
cg10262747	-2.08509	0.613421	-5.49532	1.69688e-07	1.36181e-06	6.52237	ATXN1	-0.295581	0.295581	0	1
cg08715146	1.75941	1.50331	6.17564	6.22767e-09	6.52102e-08	9.73948	ATXN10	0.24565	0.24565	1	0
cg07139503	-2.8505	-0.0075615	-9.36977	1.27873e-16	4.75269e-15	27.1435	ATXN7	-0.39866	0.39866	0	1
cg03775459	-2.60168	1.1391	-6.40069	1.99261e-09	2.27798e-08	10.8525	ATXN7L1	-0.309031	0.309031	0	1
cg20821442	-1.86623	0.426055	-4.82417	3.50589e-06	2.18102e-05	3.59448	ATXN7L1	-0.276949	0.276949	0	1
cg08645907	1.88976	-0.374055	6.71913	3.83483e-10	4.94283e-09	12.4649	ATXN7L1	0.284884	0.284884	1	0
[truncated: 30,561 more rows]

## Sheet: HER2+
Supplementary Table 9
This sheet contains methylation analysis result for HER2+.
id	logFC	AveExpr	t	P.Value	adj.P.Val	B	gene	betaDiff	absDiff	hypermethylation	hypomethylation
cg08748033	-2.36033	-0.347332	-5.30762	5.10943e-06	0.000167511	3.89028	2016-03-01	-0.360486	0.360486	0	1
cg06718080	-2.30911	1.5812	-3.98185	0.00029926	0.00408114	-0.0288858	2016-03-01	-0.253483	0.253483	0	1
cg06166885	-2.25322	1.80128	-4.0544	0.000241287	0.00345455	0.176515	2016-03-01	-0.227098	0.227098	0	1
cg00557872	-1.67151	1.0546	-3.26392	0.00233375	0.0193743	-1.96915	2016-03-01	-0.225409	0.225409	0	1
cg25291004	1.9722	-1.57488	3.92544	0.000353508	0.00463443	-0.187587	2016-03-01	0.220294	0.220294	1	0
cg10127275	1.86995	-1.10455	4.35044	9.90743e-05	0.00172358	1.02853	2016-03-01	0.239469	0.239469	1	0
cg21169914	2.06065	-1.19766	4.71896	3.2033e-05	0.000710863	2.11484	2016-03-01	0.252282	0.252282	1	0
cg07160277	2.5032	-1.49076	5.26927	5.76305e-06	0.000184583	3.77358	2016-03-01	0.255777	0.255777	1	0
cg10943359	1.85833	-0.492977	5.47435	3.02479e-06	0.000110538	4.39886	2016-03-01	0.269281	0.269281	1	0
cg10453719	2.65564	-1.58576	4.30048	0.000115272	0.00194309	0.883289	2016-03-01	0.276035	0.276035	1	0
cg02990869	2.52623	-1.04257	5.14959	8.38652e-06	0.000247643	3.41011	2016-03-01	0.282449	0.282449	1	0
cg18685561	2.14487	-0.850102	4.59826	4.64687e-05	0.000951176	1.75634	2016-03-01	0.285591	0.285591	1	0
cg17310600	1.88838	0.24615	5.0389	1.18545e-05	0.000323536	3.07511	2016-03-01	0.300829	0.300829	1	0
cg21300373	2.21311	-0.558874	6.45485	1.3777e-07	9.60356e-06	7.40338	2016-03-01	0.309128	0.309128	1	0
cg21901718	3.2275	-2.86372	3.5701	0.000990478	0.0101614	-1.16433	2016-03-11	0.230624	0.230624	1	0
cg17030173	2.95957	-2.24191	3.2794	0.00223653	0.0187585	-1.92939	2016-03-11	0.274709	0.274709	1	0
cg17712694	3.16269	-2.07843	3.22221	0.00261621	0.0211012	-2.07579	2016-03-11	0.311805	0.311805	1	0
cg16150752	3.4742	-2.0387	3.56812	0.000996066	0.0102054	-1.16964	2016-03-11	0.322449	0.322449	1	0
cg18325622	3.15056	-1.48467	4.40043	8.51117e-05	0.00153065	1.17435	2016-03-11	0.325008	0.325008	1	0
cg23065934	3.74966	-1.86102	4.62451	4.28637e-05	0.000891932	1.83412	2016-03-11	0.326687	0.326687	1	0
cg12456714	3.50521	-1.23033	3.85362	0.00043653	0.00546025	-0.388265	2016-03-11	0.392607	0.392607	1	0
cg18640536	-2.40093	0.345534	-5.78342	1.14203e-06	5.15115e-05	5.34506	2016-03-03	-0.309876	0.309876	0	1
cg23155911	1.57429	0.130702	4.27627	0.000124024	0.00205686	0.81313	2016-03-03	0.255432	0.255432	1	0
cg25568066	1.75277	-0.283714	4.00261	0.000281418	0.00389148	0.0297227	2016-03-03	0.276619	0.276619	1	0
cg06918474	1.82599	-0.0456399	4.24272	0.000137245	0.00222619	0.716079	2016-03-03	0.286161	0.286161	1	0
cg19553961	1.74212	1.69159	4.64374	4.03996e-05	0.00085112	1.89115	2016-03-06	0.240994	0.240994	1	0
cg25810857	-2.10379	-0.103176	-7.52901	4.89573e-09	6.83407e-07	10.6544	2016-09-09	-0.326492	0.326492	0	1
cg18853199	-1.94616	-0.950787	-6.23498	2.75067e-07	1.6577e-05	6.73007	2016-09-09	-0.302084	0.302084	0	1
cg03840467	-1.96758	0.298572	-5.34624	4.52567e-06	0.000152167	4.00793	2016-09-09	-0.28193	0.28193	0	1
cg02975107	-1.98358	-2.13763	-5.42082	3.57966e-06	0.000126509	4.23541	2016-09-09	-0.250692	0.250692	0	1
cg03630821	2.09866	1.67645	4.73278	3.06939e-05	0.00068718	2.15602	A1BG	0.291607	0.291607	1	0
cg27394794	-2.56742	-0.54082	-5.71661	1.4099e-06	6.06886e-05	5.14024	A1CF	-0.385075	0.385075	0	1
cg24411946	-1.85685	1.77821	-3.41357	0.0015411	0.0141856	-1.58047	A1CF	-0.201124	0.201124	0	1
cg09790780	-3.01076	-0.0491914	-7.32582	9.1416e-09	1.11757e-06	10.0462	A2BP1	-0.42233	0.42233	0	1
cg06719334	-2.86273	0.00523947	-7.76117	2.40985e-09	3.93293e-07	11.3445	A2BP1	-0.410387	0.410387	0	1
cg08160063	-3.27828	0.632605	-5.98405	6.06556e-07	3.10999e-05	5.96044	A2BP1	-0.397593	0.397593	0	1
cg07944396	-2.79029	0.359816	-5.91817	7.46636e-07	3.65871e-05	5.75831	A2BP1	-0.379388	0.379388	0	1
cg02217063	-2.88672	0.58954	-5.74931	1.27176e-06	5.59737e-05	5.24047	A2BP1	-0.369113	0.369113	0	1
cg07568233	-2.83998	0.688576	-5.97313	6.27797e-07	3.19421e-05	5.92695	A2BP1	-0.358766	0.358766	0	1
cg09696486	-2.67826	0.773306	-5.91371	7.57198e-07	3.69658e-05	5.74465	A2BP1	-0.338548	0.338548	0	1
cg06524192	-2.85692	1.05719	-5.42101	3.57755e-06	0.000126447	4.23598	A2BP1	-0.329828	0.329828	0	1
cg09599971	-2.6265	0.900702	-6.52201	1.11582e-07	8.14576e-06	7.60872	A2BP1	-0.320531	0.320531	0	1
cg00480381	-2.30018	0.943586	-3.85866	0.000430142	0.00539891	-0.374252	A2BP1	-0.307654	0.307654	0	1
cg06580966	-2.0777	-1.47021	-5.95856	6.57329e-07	3.31435e-05	5.88223	A2BP1	-0.306751	0.306751	0	1
cg03529595	-2.20747	1.01158	-3.43295	0.00145965	0.0136261	-1.52947	A2BP1	-0.298985	0.298985	0	1
cg10338848	-2.43277	1.07786	-4.45221	7.26858e-05	0.00135173	1.32597	A2BP1	-0.295779	0.295779	0	1
cg27623406	-2.12621	0.796045	-4.02769	0.000261234	0.00367464	0.100713	A2BP1	-0.293332	0.293332	0	1
cg01597629	-1.92561	-1.67359	-7.97841	1.24765e-09	2.30259e-07	11.9851	A2BP1	-0.281234	0.281234	0	1
cg10413513	-2.07648	0.813097	-5.18012	7.62175e-06	0.000229987	3.50272	A2BP1	-0.279648	0.279648	0	1
cg08390979	-1.67612	-0.536857	-4.68051	3.6071e-05	0.000779432	2.00037	A2BP1	-0.272368	0.272368	0	1
cg00205756	-1.89042	0.731009	-3.74833	0.000593326	0.00691342	-0.679605	A2BP1	-0.265759	0.265759	0	1
cg00491523	-1.9884	-2.02023	-5.60367	2.01283e-06	8.00956e-05	4.79433	A2BP1	-0.262896	0.262896	0	1
cg27449328	-2.54137	1.65553	-4.71475	3.24525e-05	0.000718577	2.10229	A2BP1	-0.260661	0.260661	0	1
cg08230268	-1.63682	0.190677	-2.98832	0.00490372	0.0334058	-2.65894	A2BP1	-0.253062	0.253062	0	1
cg03623568	-1.5909	0.28916	-3.10558	0.0035884	0.0265679	-2.36981	A2BP1	-0.247258	0.247258	0	1
cg04383979	-1.76399	-1.42929	-2.88409	0.00644184	0.0407017	-2.91022	A2BP1	-0.239091	0.239091	0	1
cg02042823	-2.36435	1.80343	-4.18768	0.000161971	0.00253824	0.557477	A2BP1	-0.232223	0.232223	0	1
cg00099017	-1.79012	1.33204	-3.72797	0.000629383	0.00722219	-0.735528	A2BP1	-0.225161	0.225161	0	1
cg06035708	-1.74589	-2.07051	-4.51969	5.91354e-05	0.00114961	1.52434	A2BP1	-0.223776	0.223776	0	1
cg04006565	-1.71849	1.51151	-2.77888	0.00844325	0.0494413	-3.15806	A2BP1	-0.210644	0.210644	0	1
cg02119348	1.399	-0.663213	4.15012	0.000181295	0.00276778	0.449651	A2BP1	0.210347	0.210347	1	0
cg01610605	1.66142	-1.00992	3.87586	0.000408991	0.00519507	-0.32631	A2BP1	0.226068	0.226068	1	0
[truncated: 20,432 more rows]

## Sheet: TNBC
Supplementary Table 9
[truncated: 6,471 more rows]

## Sheet: Luminal A-gene
Supplementary Table 9
[truncated: 6,911 more rows]

[truncated: 3 more sheets: Luminal B-gene, HER2+-gene, TNBC-gene]
